# Supplementary material for: Single-cell transcription analysis of Plasmodium vivax blood-stage parasites identifies stage- and species-specific profiles of expression
Source: PLoS Biol. 2020 May 4;18(5):e3000711. doi: 10.1371/journal.pbio.3000711 (PMC7224573; doi:10.1371/journal.pbio.3000711)
Supplement: S1 Table — The table shows, for each sample, the viability determined after MACS column purification, the number of reads generated, the percentage of reads carrying a 10X barcode (% Accept Barc), the percentage of reads too short after trimming polyA sequences (% Discarded), the percentage of reads mapped to the monkey and P. vivax genomes, the average number of reads per unique sequences (reads/UMI) and the number of single-cell transcriptomes obtained. UMI, unique molecular identifiers. (XLSX) [file pbio.3000711.s023.xlsx]

## Sheet: Sheet1
Sample code	Sample description	Parasitemia (in %)	Viability	Total No. of Reads	Correct Barc	% Accepted Barc	Too Short	% Disc	Input Hisat	Mapped to Monkey	% Mapped to Monkey	Mapped to P. vivax	% Mapped to P. vivax	read/UMI	# of P. vivax transcriptomes	# of UMI in transcriptomes
Chesson_Ao	Chesson from Aotus 86436 collected 12 DPI	0.16	0.59	151711653	142317759	0.938081	15942583	0.112021	126375176	6699567	0.0530133	106366007	0.841669	3.33768	1037	25825210
Indonesia-I_Ao	Indonesia-I/CDC from Aotus 86574 collected 12 DPI	0.62	0.23	147583347	139956550	0.948322	13292403	0.0949752	126664147	18423720	0.145453	97982280	0.77356	2.4677	2098	31482912
AMRU-I_Ao	AMRU-I from Aotus 86416 collected 12 DPI	0.34	0.33	139578955	132275561	0.947676	13390892	0.101235	118884669	14827303	0.12472	93832737	0.789275	2.39749	1709	33187666
Chesson_CQ	Chesson from Aotus 86436 collected 16 DPI	0.46	0.5	87132416	83114953	0.953892	6967935	0.0838349	76147018	12594597	0.165398	55638195	0.730668	2.68241	521	12777071
Indonesia-I_CQ	Indonesia-I/CDC from Aotus 86574 collected 16 DPI	0.45	0.29	92108991	87448999	0.949408	6423238	0.0734512	81025761	18061259	0.222908	54812991	0.676488	3.41768	589	12759334
AMRU-I_CQ	AMRU-I from Aotus 86416 collected 16 DPI	0.47	0.52	110785183	105594076	0.953143	8417683	0.0797174	97176393	8742064	0.0899608	78444220	0.807235	2.15601	1795	27902944
Chesson_Sa	Chesson from Saimiri 4215 collected 24 DPI	0.03	0.75	165620223	157975890	0.953844	8899546	0.0563348	149076344	55909753	0.375041	75965429	0.509574	6.805	249	7505794
AMRU-I_Sa	AMRU-I from Saimiri 5107 collected 24 DPI	0.01	0.71	127962320	121231037	0.947396	6366548	0.0525158	114864489	55654339	0.484522	47348698	0.412214	21.106	22	432084
NIH-1993_Sa	NIH-1993 from Saimiri 3879 collected 15 DPI	0.24	0.73	125218128	117708204	0.940025	12194020	0.103595	105514184	4229806	0.0400876	74371343	0.704847	1.95245	928	15052332
NIH-1993_Sa2	NIH-1993 from Saimiri 5541 collected 21 DPI	0.04	0.89	107172479	103915642	0.969611	7835392	0.0754015	96080250	2892238	0.0301023	69145699	0.719666	2.86519	267	10759430
