# Supplementary material for: Single-cell transcription analysis of Plasmodium vivax blood-stage parasites identifies stage- and species-specific profiles of expression
Source: PLoS Biol. 2020 May 4;18(5):e3000711. doi: 10.1371/journal.pbio.3000711 (PMC7224573; doi:10.1371/journal.pbio.3000711)
Supplement: S2 Table — For each study, the table indicates the number of single-cell transcriptomes obtained, the average number of unique reads mapped to annotated genes per parasite, the average number of expressed genes detected and the average number of genes contributing to more than 1% of the mRNA molecules. Data from Howick and colleagues, 2019, only include blood parasites characterized on the 10X Genomics platform. scRNA-seq, single-cell RNA sequencing. (XLSX) [file pbio.3000711.s024.xlsx]

## Sheet: Sheet1
	Poran et al., 2017 (P. falciparum in vitro)				Brancucci et al., 2018 (P. falciparum in vitro)				Howick et al., 2019 (P. berghei in vivo)^				This study (P. vivax in vivo)
	Mean	Med	Min	Max	Mean	Med	Min	Max	Mean	Med	Min	Max	Mean	Med	Min	Max
#Parasites	18400				881				4884				9215
#UniqReads per parasite*	938.38	765	0	11249	940.532	803	300	4257	1570.23	1338	649	10440	13668.6	11704	2280	57537
#ExprGenes per parasite	422.149	369	0	2460	413.222	377	134	1211	801.495	723	245	2801	1019.32	989	116	2674
#Expr>1% per parasite	11.6496	9	0	93	13.1146	12	0	31	4.01269	2	0	23	6.55203	5	0	32
*in annotated genes
^only data generated using the 10X Genomics technology
