# Supplementary material for: Single-cell transcription analysis of Plasmodium vivax blood-stage parasites identifies stage- and species-specific profiles of expression
Source: PLoS Biol. 2020 May 4;18(5):e3000711. doi: 10.1371/journal.pbio.3000711 (PMC7224573; doi:10.1371/journal.pbio.3000711)
Supplement: S3 Table — The table shows the 25 genes most highly expressed in male and female gametocytes and provides for each genes the median and range (10%–90%) expression in female, male, and asexual parasites (in number of mRNA molecules per 1,000). The figures for P. berghei are also provided, as well as whether the expression of the gene was detected in Yeoh and colleagues, 2017 (M in male, F in female gametocytes) and in Obaldia and colleagues, 2018 (GR, gametocyte ring; MG, mature gametocytes). Genes highlighted in green are specifically expressed in gametocytes. (XLSX) [file pbio.3000711.s025.xlsx]

## Sheet: Sheet1
P. vivax		Females (n=895)		Males (n=94)		Asexuals (n=7587)		P. berghei	Females (n=59)		Males (n=62)		Asexuals (n=4763)				P. falciparum
PVP01 Gene	Annotation	Median	Range	Median	Range	Median	Range	PBANKA Gene	Median	Range	Median	Range	Median	Range	Yeoh	Obaldia	PF3D7 Gene
PVP01_0616100	ookinete surface protein P25	13.03	8.52 - 19.24	0	0.00 - 0.45	0	0.00 - 0.14	PBANKA_0515000	5.93	1.88 - 9.55	0	0.00 - 0.00	0	0.00 - 0.00	M+F	MG	PF3D7_1031000
PVP01_1119300	secreted ookinete protein	9.41	5.46 - 13.79	0	0.00 - 0.59	0	0.00 - 0.13	PBANKA_1129000	0.58	0.00 - 1.06	0	0.00 - 0.00	0	0.00 - 0.00	M+F		PF3D7_0630200
PVP01_0905900	histone 2B	8.68	1.42 - 15.88	8.96	3.47 - 17.41	13.81	0.88 - 57.47	PBANKA_0941800	64.46	31.75 - 83.41	8.31	3.63 - 43.88	20.03	1.85 - 155.96			PF3D7_1105100
PVP01_1131600	histone H3 variant	6.51	2.95 - 9.96	1.37	0.13 - 3.33	8.28	2.34 - 18.06	PBANKA_1117100	0	0.00 - 0.82	0	0.00 - 0.95	0.77	0.00 - 3.52			PF3D7_0617900
PVP01_1465500	conserved Plasmodium protein	6.32	3.17 - 9.55	0	0.00 - 0.17	0	0.00 - 0.12	PBANKA_1461300	8.64	2.02 - 11.20	0	0.00 - 0.73	0	0.00 - 0.00	M+F	MG	PF3D7_1248400
PVP01_1259400	conserved Plasmodium protein	4.63	2.15 - 7.93	0	0.00 - 0.80	0	0.00 - 0.09	PBANKA_1311400	0.19	0.00 - 0.66	0	0.00 - 0.00	0	0.00 - 0.00	M+F		PF3D7_1447600
PVP01_1441000	conserved Plasmodium protein	4.45	2.36 - 7.71	0.05	0.00 - 1.27	0	0.00 - 2.21	PBANKA_1437700	2.05	0.28 - 3.45	0	0.00 - 0.00	0	0.00 - 0.00	M+F	MG	PF3D7_1222800
PVP01_0702600	PH domain-containing protein	4.37	1.89 - 7.13	0	0.00 - 0.14	0	0.00 - 0.07	PBANKA_0417200	7.68	2.10 - 11.83	0	0.00 - 0.00	0	0.00 - 0.00	M+F	MG	PF3D7_0904200
PVP01_0532300	early transcribed membrane protein	4.31	1.59 - 7.85	15.39	9.44 - 22.36	21	3.56 - 40.79	no orthologous gene in P. berghei									PF3D7_0423700
PVP01_1306800	41K blood stage antigen precursor 41-3	4.29	1.95 - 6.65	0	0.00 - 0.09	0	0.00 - 0.16	PBANKA_0606200	4.47	1.28 - 6.10	0	0.00 - 0.00	0	0.00 - 0.00	F	MG	PF3D7_1207700
PVP01_0946800	conserved Plasmodium protein	4.25	2.01 - 6.68	0	0.00 - 0.06	0	0.00 - 0.07	PBANKA_0902900	1.43	0.27 - 2.58	0	0.00 - 0.00	0	0.00 - 0.00	M+F		PF3D7_1146100
PVP01_0517400	high mobility group protein B2	4.17	1.99 - 7.07	0	0.00 - 1.07	0	0.00 - 0.35	PBANKA_0712900	0.68	0.00 - 1.82	0	0.00 - 0.00	0	0.00 - 0.00	F		PF3D7_0817900
PVP01_1027600	conserved Plasmodium protein	3.65	1.79 - 5.97	0	0.00 - 0.13	0	0.00 - 0.18	PBANKA_1106000	0.15	0.00 - 0.58	0	0.00 - 0.00	0	0.00 - 0.00	M+F	MG	PF3D7_0506400
PVP01_1003000	CPW-WPC family protein	3.17	1.34 - 5.03	0	0.00 - 0.54	0	0.00 - 0.05	PBANKA_1245200	1.92	0.35 - 2.89	0	0.00 - 0.00	0	0.00 - 0.00	F	MG	PF3D7_0530800
PVP01_1207200	conserved Plasmodium protein	3.17	1.49 - 5.21	0	0.00 - 0.69	0	0.00 - 0.64	PBANKA_1360400	2.54	0.87 - 4.89	0	0.00 - 0.00	0	0.00 - 0.00	F		PF3D7_1347600
PVP01_0716400	glideosome-associated protein 50	3.14	1.24 - 5.25	0.07	0.00 - 1.09	0.06	0.00 - 2.13	PBANKA_0819000	0.42	0.00 - 1.16	0	0.00 - 0.00	0	0.00 - 1.32	M+F		PF3D7_0918000
PVP01_1143200	conserved Plasmodium protein	3.09	0.84 - 5.15	0	0.00 - 0.03	0	0.00 - 0.00	PBANKA_0104500	0.52	0.00 - 1.02	0	0.00 - 0.00	0	0.00 - 0.00	M+F		PF3D7_0605700
PVP01_1017500	major facilitator superfamily domain-containing protein	3.04	1.25 - 5.26	0	0.00 - 0.10	0	0.00 - 0.05	PBANKA_1231300	1.47	0.41 - 2.43	0	0.00 - 0.00	0	0.00 - 0.00	F	MG	PF3D7_0516500
PVP01_1024300	conserved Plasmodium protein	2.99	1.29 - 5.34	0	0.00 - 0.10	0	0.00 - 0.16	PBANKA_1109300	3.19	0.82 - 5.25	0	0.00 - 0.20	0	0.00 - 0.00	M+F		PF3D7_0509700
PVP01_0806000	conserved Plasmodium protein	2.79	0.86 - 4.57	0	0.00 - 0.06	0	0.00 - 0.04	PBANKA_1204500	1.22	0.00 - 2.16	0	0.00 - 0.00	0	0.00 - 0.00	M+F		PF3D7_1006300
PVP01_1240300	conserved Plasmodium protein	2.68	1.17 - 4.30	0	0.00 - 0.48	0	0.00 - 0.06	PBANKA_1329900	1.27	0.00 - 2.70	0	0.00 - 0.00	0	0.00 - 0.00	F		PF3D7_1466500
PVP01_0603600	conserved Plasmodium protein	2.62	0.94 - 4.17	0	0.00 - 0.07	0	0.00 - 0.32	no orthologous gene in P. berghei									no ortholog in Pf
PVP01_0905800	histone H4	2.56	1.03 - 5.01	1.6	0.27 - 3.56	3.15	0.18 - 16.43	PBANKA_0941900	5.11	3.04 - 10.10	0.9	0.00 - 7.46	3.17	0.00 - 37.18	M		PF3D7_1105000
PVP01_0712800	conserved Plasmodium protein	2.53	0.96 - 4.43	0	0.00 - 0.14	0	0.00 - 0.44	PBANKA_0815400	0.38	0.00 - 0.81	0	0.00 - 0.00	0	0.00 - 0.00	M+F		PF3D7_0914400
PVP01_1131700	histone H2A	2.15	0.88 - 4.30	4.05	1.31 - 6.32	3.19	0.13 - 18.09	PBANKA_1117000	5.34	1.53 - 9.33	0.77	0.00 - 3.30	2.15	0.00 - 10.53	M		PF3D7_0617800
P. vivax		Females (n=895)		Males (n=94)		Asexuals (n=7587)		P. berghei	Females (n=59)		Males (n=62)		Asexuals (n=4763)				P. falciparum
PVP01 Gene	Annotation	Median	Range	Median	Range	Median	Range	PBANKA Gene	Median	Range	Median	Range	Median	Range	Yeoh	Marti	PF3D7 Gene
PVP01_0532300	early transcribed membrane protein	4.31	1.59 - 7.85	15.39	9.44 - 22.36	21	3.56 - 40.79	no orthologous gene in P. berghei									PF3D7_0423700
PVP01_1262200	fructose 1,6-bisphosphate aldolase	0.22	0.00 - 0.93	14.03	6.93 - 23.70	0.56	0.00 - 4.40	PBANKA_1308600	0	0.00 - 0.29	1.67	0.53 - 3.57	0	0.00 - 1.45	M		PF3D7_1444800
PVP01_1344600	conserved Plasmodium protein	0.45	0.00 - 1.39	9.01	1.15 - 17.12	0	0.00 - 0.05	PBANKA_1037900	0	0.00 - 0.13	0.22	0.00 - 1.48	0	0.00 - 0.00	M	MG	PF3D7_1404200
PVP01_0905900	histone 2B	8.68	1.42 - 15.88	8.96	3.47 - 17.41	13.81	0.88 - 57.47	PBANKA_0941800	64.46	31.75 - 83.41	8.31	3.63 - 43.88	20.03	1.85 - 155.96			PF3D7_1105100
PVP01_0530800	alpha tubulin 2	0	0.00 - 0.06	7.69	1.70 - 15.05	0	0.00 - 1.03	PBANKA_0522700	0	0.00 - 0.42	1.28	0.00 - 3.23	0	0.00 - 1.01	M	MG	PF3D7_0422300
PVP01_1412100	meiosis-specific nuclear structural protein 1	0	0.00 - 0.00	6.89	3.90 - 11.11	0	0.00 - 0.00	PBANKA_1409600	0	0.00 - 0.26	4.2	1.90 - 7.83	0	0.00 - 0.00	M	GR	PF3D7_1311100
PVP01_0421700	conserved Plasmodium protein	1.03	0.00 - 2.10	6.63	1.90 - 10.16	0	0.00 - 1.01	PBANKA_0301300	0.44	0.00 - 1.11	1.62	0.00 - 2.89	0	0.00 - 0.45	M+F		PF3D7_0203400
PVP01_1460700	translation initiation factor SUI1	0.65	0.00 - 1.58	4.83	2.25 - 7.69	3.31	1.18 - 8.10	PBANKA_1456900	0	0.00 - 0.13	0	0.00 - 0.29	0	0.00 - 0.57			PF3D7_1243600
PVP01_1131700	histone H2A	2.15	0.88 - 4.30	4.05	1.31 - 6.32	3.19	0.13 - 18.09	PBANKA_1117000	5.34	1.53 - 9.33	0.77	0.00 - 3.30	2.15	0.00 - 10.53	M		PF3D7_0617800
PVP01_1402800	Plasmodium exported protein	1.25	0.00 - 2.85	3.96	1.57 - 7.43	2.87	0.00 - 6.81	no orthologous gene in P. berghei									no ortholog in Pf
PVP01_1025600	conserved protein	0	0.00 - 0.32	3.95	0.95 - 7.49	0	0.00 - 0.00	PBANKA_1108000	0.27	0.00 - 0.87	0.76	0.00 - 2.88	0	0.00 - 0.00	M		PF3D7_0508400
PVP01_1300900	NIMA related kinase 3	0.2	0.00 - 1.19	3.68	0.53 - 11.46	0	0.00 - 0.00	PBANKA_0600600	0.81	0.14 - 1.68	16.92	7.57 - 28.94	0	0.00 - 0.00	M+F		PF3D7_1201600
PVP01_1264900	replication factor A protein 3	0.06	0.00 - 0.58	3.43	0.13 - 6.63	0	0.00 - 0.74	PBANKA_1306000	0	0.00 - 0.14	0	0.00 - 0.52	0	0.00 - 0.00	M		PF3D7_1442100
PVP01_1266500	allantoicase	0.09	0.00 - 0.64	3.34	1.50 - 6.95	0	0.00 - 0.00	PBANKA_1304400	0	0.00 - 0.15	0	0.00 - 0.00	0	0.00 - 0.00	M	IG	PF3D7_1440500
PVP01_1304700	tetratricopeptide repeat protein	0.38	0.00 - 1.07	2.87	0.84 - 6.32	0	0.00 - 0.81	PBANKA_0604300	0.49	0.00 - 0.96	7.24	2.52 - 11.41	1.3	0.00 - 4.47	M		PF3D7_1205600
PVP01_1229400	lactate dehydrogenase	0	0.00 - 0.21	2.68	0.49 - 6.69	0	0.00 - 0.05	PBANKA_1340400	0	0.00 - 0.00	0	0.00 - 1.08	0	0.00 - 0.00	M	MG	PF3D7_1325200
PVP01_1201600	Plasmodium exported protein	0.85	0.00 - 1.95	2.62	0.72 - 5.85	2.82	0.00 - 5.87	no orthologous gene in P. berghei									PF3D7_1353100
PVP01_1219800	MSP7-like protein	0.52	0.00 - 1.35	2.26	0.00 - 4.42	0	0.00 - 1.62	no orthologous gene in P. berghei									PF3D7_1334300
PVP01_0215500	dynein light chain	0.1	0.00 - 0.77	2.23	0.59 - 5.16	0	0.00 - 0.04	PBANKA_0213900	0	0.00 - 0.00	0	0.00 - 0.00	0	0.00 - 0.00	M		PF3D7_0729800
PVP01_1335900	conserved Plasmodium protein	0	0.00 - 0.01	2.23	0.00 - 5.05	0	0.00 - 0.00	PBANKA_1029600	0	0.00 - 0.00	0	0.00 - 0.96	0	0.00 - 0.00	M	MG	PF3D7_1413000
PVP01_1138700	histone H3	0.18	0.00 - 0.83	2.13	0.61 - 4.92	1.03	0.00 - 4.81	PBANKA_0108800	0.3	0.00 - 1.55	0	0.00 - 0.59	0	0.00 - 1.73	M		PF3D7_0610400
PVP01_1302200	high mobility group protein B1	0.32	0.00 - 1.00	1.89	0.27 - 3.83	0.57	0.00 - 1.98	PBANKA_0601900	0.15	0.00 - 0.66	1.2	0.00 - 3.09	0.81	0.00 - 4.07	M		PF3D7_1202900
PVP01_0530300	conserved Plasmodium protein	0.11	0.00 - 0.50	1.74	0.00 - 3.90	0	0.00 - 0.26	PBANKA_0522200	0.54	0.00 - 1.05	0	0.00 - 0.00	0	0.00 - 0.00	M+F		PF3D7_0421800
PVP01_0300700	Plasmodium exported protein	0.16	0.00 - 0.76	1.68	0.27 - 5.38	2.17	0.00 - 5.13	no orthologous gene in P. berghei									no ortholog in Pf
PVP01_0601200	Plasmodium exported protein	0.04	0.00 - 0.48	1.67	0.00 - 3.81	0.51	0.00 - 1.94	no orthologous gene in P. berghei									no ortholog in Pf
