# Supplementary material for: Single-cell transcription analysis of Plasmodium vivax blood-stage parasites identifies stage- and species-specific profiles of expression
Source: PLoS Biol. 2020 May 4;18(5):e3000711. doi: 10.1371/journal.pbio.3000711 (PMC7224573; doi:10.1371/journal.pbio.3000711)
Supplement: S4 Table — The table lists the 500-bp windows deemed differentially expressed after chloroquine exposure (see main text for details). Cells highlighted in green represent genes up-regulated after chloroquine exposure, cells highlighted in red represent genes down-regulated after chloroquine exposure. The capital letters after the strain name indicate the stage of the parasite tested (A to D: asexual parasites from early trophozoites to late schizonts, F: female gametocytes). bp, base pairs. (XLSX) [file pbio.3000711.s026.xlsx]

## Sheet: Sheet1
Gene	AMRU_A	Ches_A	NIH_A	AMRU_B	Ches_B	NIH_B	AMRU_C	Ches_C	NIH_C	AMRU_D	Ches_D	NIH_D	AMRU_F	Ches_F	NIH_F	Gene	Annotation
PvP01_10_v1_1239_-_PVP01_1013900_-1	1	1	1	1	1	0	0	0	0	0	0	0	0	0	0	PVP01_1013900	40S ribosomal protein S9, putative
PvP01_11_v1_1268_-_XXXXX_XXX_X	1	1	1	0	1	1	1	0	1	0	0	0	0	1	0	XXXXX	NA
PvP01_12_v1_3603_-_PVP01_1244000_1	-1	-1	-1	-1	0	0	0	0	0	0	0	0	0	-1	0	PVP01_1244000	glyceraldehyde-3-phosphate dehydrogenase, putative
PvP01_14_v1_5199_+_PVP01_1459800_0	1	1	1	1	0	1	1	0	1	0	0	0	1	0	0	PVP01_1459800	40S ribosomal protein S17, putative
PvP01_04_v1_1206_-_PVP01_0414800_0	1	1	1	1	1	1	0	0	1	0	0	0	1	0	1	PVP01_0414800	60S ribosomal protein L37ae, putative
PvP01_06_v1_1501_-_XXXXX_XXX_X	1	1	1	1	1	1	0	0	0	0	0	0	0	0	0	XXXXX	NA
PvP01_06_v1_1882_+_XXXXX_XXX_X	-1	-1	-1	-1	-1	-1	0	0	0	0	0	0	0	0	0	XXXXX	NA
PvP01_14_v1_269_-_PVP01_1402800_-1	1	1	1	1	1	1	1	1	1	0	0	0	1	1	1	PVP01_1402800	Plasmodium exported protein, unknown function
PvP01_12_v1_121_-_PVP01_1201600_0	1	1	1	1	0	1	0	0	0	0	0	0	1	1	1	PVP01_1201600	Plasmodium exported protein, unknown function
PvP01_02_v1_143_-_PVP01_0201500_-1	0	0	1	0	1	1	1	1	1	0	0	0	0	0	0	PVP01_0201500	PIR protein
PvP01_02_v1_292_-_PVP01_0202900_0	-1	0	-1	-1	-1	-1	-1	0	0	0	0	0	0	1	0	PVP01_0202900	18S ribosomal RNA
PvP01_03_v1_1495_-_PVP01_0317300_-1	1	0	0	1	1	1	0	0	0	0	0	0	0	0	0	PVP01_0317300	40S ribosomal protein S5, putative
PvP01_06_v1_1831_+_PVP01_0622400_1	0	0	0	-1	-1	-1	-1	-1	0	0	0	0	0	0	0	PVP01_0622400	antigen UB05, putative
PvP01_06_v1_299_-_XXXXX_XXX_X	1	0	0	1	1	1	0	1	1	0	0	0	0	0	0	XXXXX	NA
PvP01_09_v1_2287_+_PVP01_0925600_0	1	0	0	1	1	1	0	0	0	0	0	0	1	0	1	PVP01_0925600	60S ribosomal protein L35, putative
PvP01_09_v1_741_+_PVP01_0906500_4	0	1	1	1	1	1	0	0	0	0	0	0	0	0	0	PVP01_0906500	tRNA-splicing ligase RtcB, putative
PvP01_12_v1_2864_-_PVP01_1235900_0	1	0	0	1	1	1	0	0	0	0	0	0	0	0	0	PVP01_1235900	proteasome subunit beta type-2, putative
PvP01_14_v1_2611_+_PVP01_1430300_0	1	0	0	1	1	1	0	1	1	1	0	0	0	0	1	PVP01_1430300	acyl-CoA binding protein, putative
PvP01_06_v1_1827_+_XXXXX_XXX_X	0	0	0	-1	-1	-1	-1	-1	-1	0	0	0	0	0	0	XXXXX	NA
PvP01_11_v1_3273_-_PVP01_1138700_0	1	0	0	1	1	1	1	1	1	0	0	0	0	1	0	PVP01_1138700	histone H3, putative
PvP01_09_v1_685_+_XXXXX_XXX_X	0	0	0	0	0	1	0	1	1	0	1	1	1	1	1	XXXXX	NA
PvP01_08_v1_3025_-_PVP01_0835800_0	1	0	1	1	1	1	1	0	0	0	0	0	1	1	1	PVP01_0835800	60S ribosomal protein L44, putative
PvP01_03_v1_1789_+_PVP01_0321100_0	0	0	0	0	0	0	1	1	1	0	0	0	0	0	0	PVP01_0321100	conserved Plasmodium protein, unknown function
PvP01_04_v1_1657_-_XXXXX_XXX_X	0	0	0	0	0	0	1	1	1	0	0	1	0	0	1	XXXXX	NA
PvP01_05_v1_2681_-_XXXXX_XXX_X	0	0	0	0	0	0	1	1	1	0	0	0	0	0	0	XXXXX	NA
PvP01_05_v1_2725_-_XXXXX_XXX_X	1	1	0	1	1	0	1	1	1	0	0	0	0	0	0	XXXXX	NA
PvP01_06_v1_192_-_PVP01_0602300_0	0	0	0	0	0	0	1	1	1	0	0	0	0	0	0	PVP01_0602300	rhoptry neck protein 12, putative
PvP01_07_v1_2372_+_PVP01_0727900_1	0	0	0	0	0	0	1	1	1	0	0	0	0	0	0	PVP01_0727900	high molecular weight rhoptry protein 2
PvP01_09_v1_2193_-_XXXXX_XXX_X	0	0	0	1	0	1	1	1	1	0	0	0	1	0	1	XXXXX	NA
PvP01_09_v1_2419_-_XXXXX_XXX_X	0	0	0	0	0	0	1	1	1	0	1	0	0	0	0	XXXXX	NA
PvP01_09_v1_4018_+_XXXXX_XXX_X	0	0	0	0	0	0	1	1	1	0	0	0	0	1	1	XXXXX	NA
PvP01_09_v1_685_-_PVP01_0905800_-1	0	0	0	1	1	1	1	1	1	0	0	0	0	1	1	PVP01_0905800	histone H4, putative
PvP01_11_v1_2718_+_PVP01_1131700_2	0	0	0	0	-1	0	-1	-1	-1	0	0	0	0	0	0	PVP01_1131700	histone H2A, putative
PvP01_11_v1_496_+_PVP01_1106100_0	0	0	0	0	0	1	1	1	1	0	1	0	0	0	1	PVP01_1106100	ubiquitin-60S ribosomal protein L40, putative
PvP01_12_v1_867_-_XXXXX_XXX_X	0	0	0	0	1	0	1	1	1	0	0	1	0	1	0	XXXXX	NA
PvP01_13_v1_1579_-_XXXXX_XXX_X	0	0	0	0	0	0	1	1	1	0	0	0	0	0	0	XXXXX	NA
PvP01_14_v1_4047_-_XXXXX_XXX_X	0	0	0	0	0	0	1	1	1	0	0	0	0	0	0	XXXXX	NA
PvP01_14_v1_5444_-_PVP01_1463300_2	0	0	0	0	0	0	1	1	1	1	0	1	0	1	0	PVP01_1463300	conserved Plasmodium protein, unknown function
PvP01_14_v1_3557_-_PVP01_1441000_4	0	0	0	0	0	0	1	1	1	0	1	1	1	1	1	PVP01_1441000	conserved Plasmodium protein, unknown function
PvP01_11_v1_2716_+_PVP01_1131700_0	1	0	1	0	1	1	0	0	0	1	1	1	1	1	1	PVP01_1131700	histone H2A, putative
PvP01_04_v1_513_-_PVP01_0405800_1	-1	0	0	-1	-1	0	0	0	0	0	0	0	-1	-1	-1	PVP01_0405800	40S ribosomal protein S30, putative
PvP01_05_v1_1462_+_PVP01_0517400_1	0	0	0	0	0	0	0	0	0	0	0	0	-1	-1	-1	PVP01_0517400	high mobility group protein B2, putative
PvP01_05_v1_1543_-_PVP01_0518600_4	0	0	0	0	0	0	0	0	0	0	0	0	1	1	1	PVP01_0518600	trafficking protein particle complex subunit 2-like protein, putative
PvP01_05_v1_1546_+_PVP01_0518500_0	0	0	0	0	0	0	0	0	0	0	0	0	1	1	1	PVP01_0518500	meiotic recombination protein DMC1, putative
PvP01_05_v1_2297_+_XXXXX_XXX_X	0	0	0	0	0	0	1	1	1	0	1	0	0	0	1	XXXXX	NA
PvP01_05_v1_2722_+_XXXXX_XXX_X	0	0	0	0	1	1	0	1	1	0	1	0	1	1	1	XXXXX	NA
PvP01_07_v1_1205_-_XXXXX_XXX_X	0	0	0	0	0	0	0	0	1	0	0	0	1	1	1	XXXXX	NA
PvP01_07_v1_1209_+_PVP01_0712800_0	0	0	0	0	0	0	0	0	0	0	0	0	1	1	1	PVP01_0712800	conserved Plasmodium protein, unknown function
PvP01_07_v1_825_+_PVP01_0708000_0	0	0	0	0	0	0	0	0	0	0	0	0	1	1	1	PVP01_0708000	subpellicular microtubule protein 1, putative
PvP01_08_v1_1114_+_PVP01_0813100_0	0	0	0	0	0	0	0	0	0	0	0	0	1	1	1	PVP01_0813100	zinc finger protein, putative
PvP01_08_v1_393_+_XXXXX_XXX_X	0	0	0	0	0	0	0	0	0	0	0	0	1	1	1	XXXXX	NA
PvP01_11_v1_272_+_XXXXX_XXX_X	0	0	0	0	0	0	0	0	0	0	0	0	1	1	1	XXXXX	NA
PvP01_12_v1_3731_-_XXXXX_XXX_X	0	0	0	0	0	0	0	0	0	0	0	0	1	1	1	XXXXX	NA
PvP01_13_v1_3633_-_PVP01_1341200_0	0	0	0	0	0	0	0	0	0	0	0	0	1	1	1	PVP01_1341200	multifunctional methyltransferase subunit TRM112, putative
PvP01_14_v1_2894_+_PVP01_1433600_1	0	0	0	0	0	0	0	0	0	0	0	0	1	1	1	PVP01_1433600	conserved Plasmodium protein, unknown function
PvP01_14_v1_3555_+_XXXXX_XXX_X	0	0	0	0	0	0	0	1	1	0	1	0	1	1	1	XXXXX	NA
PvP01_14_v1_4638_+_PVP01_1453000_1	0	0	0	-1	0	0	0	0	0	0	0	0	-1	-1	-1	PVP01_1453000	conserved Plasmodium protein, unknown function
PvP01_14_v1_4911_+_XXXXX_XXX_X	0	0	0	0	0	0	0	0	0	0	0	0	1	1	1	XXXXX	NA
