# Supplementary material for: Single-cell transcription analysis of Plasmodium vivax blood-stage parasites identifies stage- and species-specific profiles of expression
Source: PLoS Biol. 2020 May 4;18(5):e3000711. doi: 10.1371/journal.pbio.3000711 (PMC7224573; doi:10.1371/journal.pbio.3000711)
Supplement: S5 Table — The table lists the ten 500-bp windows most differentially expressed according to the host species at each stage (see main text for details). Cells highlighted in green represent genes up-regulated after chloroquine exposure, cells highlighted in red represent genes down-regulated after chloroquine exposure. The capital letters indicate the stage of the parasite tested (A to D: asexual parasites from early trophozoites to late schizonts, F: female gametocytes). bp, base pairs. (XLSX) [file pbio.3000711.s027.xlsx]

## Sheet: Sheet1
Window	A.logFC	B.logFC	C.logFC	D.logFC	F.logFC	Gene	Annotation
PvP01_06_v1_1501_-_XXXXX_XXX_X	1	0	0	0	0	XXXXX	NA
PvP01_09_v1_1806_+_PVP01_0920700_0	1	0	0	0	0	PVP01_0920700	phosphoglycerate mutase, putative
PvP01_12_v1_4353_-_XXXXX_XXX_X	1	0	0	0	0	XXXXX	NA
PvP01_04_v1_1206_-_PVP01_0414800_0	1	1	0	0	1	PVP01_0414800	60S ribosomal protein L37ae, putative
PvP01_08_v1_1411_+_PVP01_0816000_0	1	1	0	0	0	PVP01_0816000	enolase, putative
PvP01_12_v1_2511_+_PVP01_1231500_0	1	1	0	0	0	PVP01_1231500	60S ribosomal protein L6, putative
PvP01_13_v1_1657_-_PVP01_1317700_0	1	1	0	0	0	PVP01_1317700	60S ribosomal protein L14, putative
PvP01_03_v1_90_+_PVP01_0300700_-2	1	1	1	0	0	PVP01_0300700	Plasmodium exported protein, unknown function
PvP01_12_v1_121_-_PVP01_1201600_0	1	1	1	0	1	PVP01_1201600	Plasmodium exported protein, unknown function
PvP01_14_v1_269_-_PVP01_1402800_-1	1	1	1	0	1	PVP01_1402800	Plasmodium exported protein, unknown function
PvP01_05_v1_393_-_XXXXX_XXX_X	0	1	1	0	1	XXXXX	NA
PvP01_14_v1_5199_+_PVP01_1459800_0	1	1	0	0	1	PVP01_1459800	40S ribosomal protein S17, putative
PvP01_12_v1_2864_-_PVP01_1235900_0	0	1	0	0	0	PVP01_1235900	proteasome subunit beta type-2, putative
PvP01_11_v1_3273_-_PVP01_1138700_0	0	1	1	0	0	PVP01_1138700	histone H3, putative
PvP01_04_v1_1457_+_PVP01_0417600_0	0	1	1	0	0	PVP01_0417600	serine-repeat antigen 5 (SERA)
PvP01_07_v1_2430_-_XXXXX_XXX_X	0	1	1	1	0	XXXXX	NA
PvP01_05_v1_1404_+_PVP01_0516700_4	0	1	1	1	1	PVP01_0516700	BEM46-like protein, putative
PvP01_08_v1_1022_+_PVP01_0811900_1	0	1	1	1	1	PVP01_0811900	PRE-binding protein, putative
PvP01_09_v1_693_+_PVP01_0905900_0	0	-1	-1	-1	-1	PVP01_0905900	histone 2B, putative
PvP01_09_v1_685_-_PVP01_0905800_-1	0	1	1	0	1	PVP01_0905800	histone H4, putative
PvP01_01_v1_750_-_XXXXX_XXX_X	0	0	1	0	0	XXXXX	NA
PvP01_07_v1_2372_+_PVP01_0727900_1	0	0	1	0	0	PVP01_0727900	high molecular weight rhoptry protein 2
PvP01_09_v1_684_+_XXXXX_XXX_X	0	0	1	0	0	XXXXX	NA
PvP01_10_v1_2721_-_PVP01_1031700_3	0	0	1	0	0	PVP01_1031700	merozoite surface protein 3
PvP01_14_v1_5444_-_PVP01_1463300_2	0	0	1	1	0	PVP01_1463300	conserved Plasmodium protein, unknown function
PvP01_02_v1_506_-_PVP01_0206100_2	0	0	0	-1	0	PVP01_0206100	photosensitized INA-labeled protein PHIL1, putative
PvP01_02_v1_535_-_PVP01_0206500_0	0	0	0	1	0	PVP01_0206500	conserved Plasmodium protein, unknown function
PvP01_07_v1_2085_+_PVP01_0724400_0	0	0	0	1	0	PVP01_0724400	conserved Plasmodium protein, unknown function
PvP01_08_v1_110_-_PVP01_0801100_5	0	0	0	1	0	PVP01_0801100	Plasmodium exported protein, unknown function
PvP01_08_v1_3221_-_PVP01_0838000_0	0	0	0	1	0	PVP01_0838000	Plasmodium exported protein, unknown function
PvP01_09_v1_1301_-_XXXXX_XXX_X	0	0	0	1	0	XXXXX	NA
PvP01_14_v1_5246_+_PVP01_1460700_-1	0	0	0	1	0	PVP01_1460700	translation initiation factor SUI1, putative
PvP01_02_v1_498_-_PVP01_0206000_0	0	0	0	0	1	PVP01_0206000	LCCL domain-containing protein, putative
PvP01_12_v1_337_+_PVP01_1204000_-1	0	0	0	0	1	PVP01_1204000	conserved Plasmodium protein, unknown function
PvP01_12_v1_4169_-_PVP01_1251100_1	0	0	0	0	1	PVP01_1251100	LCCL domain-containing protein
PvP01_12_v1_4916_+_PVP01_1259400_-1	0	0	0	0	1	PVP01_1259400	conserved Plasmodium protein, unknown function
PvP01_12_v1_590_-_PVP01_1207200_-1	0	0	0	0	1	PVP01_1207200	conserved Plasmodium protein, unknown function
PvP01_13_v1_3664_-_PVP01_1341700_0	0	0	0	0	1	PVP01_1341700	LCCL domain-containing protein, putative
PvP01_14_v1_2894_+_PVP01_1433600_1	0	0	0	0	1	PVP01_1433600	conserved Plasmodium protein, unknown function
PvP01_14_v1_3555_+_XXXXX_XXX_X	0	0	0	0	1	XXXXX	NA
PvP01_13_v1_1186_-_XXXXX_XXX_X	0	0	0	1	0	XXXXX	NA
