# Supplementary material for: Single-cell transcription analysis of Plasmodium vivax blood-stage parasites identifies stage- and species-specific profiles of expression
Source: PLoS Biol. 2020 May 4;18(5):e3000711. doi: 10.1371/journal.pbio.3000711 (PMC7224573; doi:10.1371/journal.pbio.3000711)
Supplement: S6 Table — The table shows the number of nucleotide differences between the different P. vivax strains used in this study. The cells highlighted in green indicate comparisons between the genotype from the same strain, either in the same monkey (before and after treatment) or in 2 different monkey infections. (XLSX) [file pbio.3000711.s028.xlsx]

## Sheet: Sheet1
	AMRU_Ao	AMRU_CQ	AMRU_Sa	Ches_Ao	Ches_CQ	Ches_Sa	Indo_Ao	Indo_CQ	NIH_Sa	NIH_Sa_2	Description of the samples
AMRU_Ao	0										AMRU-I from Aotus 86416 collected 12 DPI
AMRU_CQ	0	0									AMRU-I from Aotus 86416 collected 16 DPI
AMRU_Sa	80	80	0								AMRU-I from Saimiri 5107 collected 24 DPI
Ches_Ao	1970	1970	2048	0							Chesson from Aotus 86436 collected 12 DPI
Ches_CQ	1970	1970	2048	0	0						Chesson from Aotus 86436 collected 16 DPI
Ches_Sa	1972	1972	2050	2	2	0					Chesson from Saimiri 4215 collected 24 DPI
Indo_Ao	1662	1662	1740	1586	1586	1588	0				Indonesia-I/CDC from Aotus 86574 collected 12 DPI
Indo_CQ	1662	1662	1740	1586	1586	1588	0	0			Indonesia-I/CDC from Aotus 86574 collected 16 DPI
NIH_Sa	2299	2299	2377	2245	2245	2247	1683	1683	0		NIH-1993 from Saimiri 3879 collected 15 DPI
NIH_Sa_2	2298	2298	2376	2244	2244	2246	1682	1682	1	0	NIH-1993 from Saimiri 5541 collected 21 DPI
