# Supplementary material for: Single-cell transcription analysis of Plasmodium vivax blood-stage parasites identifies stage- and species-specific profiles of expression
Source: PLoS Biol. 2020 May 4;18(5):e3000711. doi: 10.1371/journal.pbio.3000711 (PMC7224573; doi:10.1371/journal.pbio.3000711)
Supplement: S1 Data — (XLSX) [file pbio.3000711.s030.xlsx]

## Sheet: data 1A
PC1	PC2	PC3	PC4	PVP01_0111000	PVP01_0529100	PVP01_0616100	PVP01_1031100	PVP01_1236900	picked	max
-16.208	3.59963	-2.33142	3.99641	1.18806	0	0.0698861	0	0	PVP01_0111000	1.18806
-5.15167	3.16103	11.1661	-7.12615	1.45211	0	0.0500726	0.300436	0	PVP01_0111000	1.45211
-13.6609	0.874119	-0.706014	2.407	1.8513	0	0.119439	0.179158	0	PVP01_0111000	1.8513
-17.3386	6.81522	-6.39532	3.52219	5.56695	0.292997	0	0	0	PVP01_0111000	5.56695
-11.8595	3.00819	6.40965	-3.39246	1.87187	0	0	0	0	PVP01_0111000	1.87187
20.8275	21.5545	-41.0758	-20.8771	0	0	0	4.32751	0	PVP01_1031100	4.32751
-18.8082	5.80808	-5.52415	6.15545	2.2668	0	0	0	0	PVP01_0111000	2.2668
-9.28426	3.40538	8.41331	-4.79402	2.42131	0	0	0	0	PVP01_0111000	2.42131
-15.4015	2.02592	-0.0683203	2.95551	5.78295	0	0.064255	0	0	PVP01_0111000	5.78295
-3.84921	3.07972	11.6848	-7.85007	1.3989	0	0	0	0	PVP01_0111000	1.3989
-16.995	3.20801	-2.81916	5.10035	5.46141	0	0	0	0	PVP01_0111000	5.46141
14.3256	-41.8223	-7.33471	0.526908	0.232903	0	10.83	0.174678	0	PVP01_0616100	10.83
11.9751	-37.7587	-6.08039	0.0418573	0.24829	0.165526	13.2145	0.137939	0	PVP01_0616100	13.2145
14.0428	-40.9305	-7.11704	0.728474	0.0257288	0	13.4047	0.20583	0	PVP01_0616100	13.4047
-7.94872	2.52299	8.57672	-5.42266	3.13686	0	0	0	0	PVP01_0111000	3.13686
15.1207	-39.9602	-6.36153	0.697483	0	0	10.9513	0	0	PVP01_0616100	10.9513
-12.3593	1.45107	1.63403	1.12641	1.55128	0	0.0674468	0.337234	0	PVP01_0111000	1.55128
2.27266	3.84803	14.84	-8.68741	1.22479	0	0	0.17497	0	PVP01_0111000	1.22479
13.4323	-39.3036	-7.20155	0.407541	0.254807	0	17.2681	0	0	PVP01_0616100	17.2681
-13.6277	2.03029	-1.80435	3.24291	2.61824	0	0	0	0	PVP01_0111000	2.61824
26.8867	6.93161	17.4428	4.73408	0	3.94779	0	0	0	PVP01_0529100	3.94779
8.46329	4.81774	19.2871	-9.69688	0.466418	1.63246	0	0.886194	0	PVP01_0529100	1.63246
22.5144	8.80886	27.0114	-8.27018	0	2.04625	0	1.89278	0	PVP01_0529100	2.04625
-11.4743	2.82691	5.6469	-2.93377	1.63337	0	0.0379853	0.645749	0	PVP01_0111000	1.63337
-17.2084	4.20457	-5.56484	4.90481	4.49309	0	0	0	0	PVP01_0111000	4.49309
-16.1164	2.32901	-3.91027	4.65508	2.41625	0	0.768808	0	0	PVP01_0111000	2.41625
-5.11464	1.52786	7.36472	-5.60866	1.40935	0	0	0	0	PVP01_0111000	1.40935
28.2693	10.3706	26.5871	-4.16545	0	4.44854	0	1.94304	0	PVP01_0529100	4.44854
-10.5933	3.25605	6.40756	-3.81323	2.21024	0	0.155105	0	0	PVP01_0111000	2.21024
-14.1232	1.62292	3.78867	-0.144849	2.83089	0.046408	0	0	0	PVP01_0111000	2.83089
-5.83281	3.27482	8.12938	-5.57761	2.55997	0	0	0	0	PVP01_0111000	2.55997
-19.146	5.39416	-5.32935	5.56805	4.53148	0	0	0	0	PVP01_0111000	4.53148
-12.2715	2.4729	4.28803	-1.09218	4.21112	0	0	0.327531	0	PVP01_0111000	4.21112
-14.1253	1.60693	2.45562	0.203143	2.49917	0	0.055537	0	0	PVP01_0111000	2.49917
13.9568	16.451	-33.6765	-39.2907	1.11594	0	0	6.51944	0	PVP01_1031100	6.51944
14.5121	-40.6925	-7.37111	0.385345	0.144728	0	15.4859	0.0723641	0.120607	PVP01_0616100	15.4859
-13.7592	-1.70119	-3.59025	4.47674	1.75527	0	0	0	0	PVP01_0111000	1.75527
-13.1328	2.5886	1.66145	0.567632	2.63186	0	0	0.590826	0	PVP01_0111000	2.63186
2.495	3.74823	15.9265	-9.55717	1.46329	0	0	0.261301	0	PVP01_0111000	1.46329
-0.856063	2.9363	12.9874	-8.07447	1.13858	0.0542182	0.162655	0	0	PVP01_0111000	1.13858
-12.6104	1.42091	2.10413	0.118595	2.50662	0	0.0358089	0	0	PVP01_0111000	2.50662
-15.673	2.96475	1.38146	1.26159	4.87683	0	0	0	0.0625234	PVP01_0111000	4.87683
-16.9899	2.54957	-2.72441	4.66406	1.31887	0	0	0	0	PVP01_0111000	1.31887
-16.4266	3.72602	-3.42588	5.08999	2.68329	0	0	0	0	PVP01_0111000	2.68329
-13.9843	1.66529	1.37767	1.04223	1.85363	0	0	0	0	PVP01_0111000	1.85363
-8.32828	1.55386	3.41006	-1.4002	6.5152	0	0	0	0	PVP01_0111000	6.5152
12.9617	-37.896	-6.50844	0.474588	0.301771	0	13.069	0.0232132	0	PVP01_0616100	13.069
-10.7907	1.87011	6.73346	-3.3989	4.59054	0.738708	0.0527649	0.369354	0	PVP01_0111000	4.59054
-1.81587	3.30577	13.0444	-8.16581	1.66156	0	0.0369235	0	0	PVP01_0111000	1.66156
-12.886	2.81635	3.06186	-0.665303	1.85273	0	0	0	0	PVP01_0111000	1.85273
-14.6612	1.44254	1.18172	2.69055	2.20648	0.0580653	0	0	0	PVP01_0111000	2.20648
12.3994	-38.4291	-6.41787	0.66923	0.392034	0	12.3883	0	0	PVP01_0616100	12.3883
5.54489	4.44066	16.8774	-8.55896	1.17275	0.469098	0	1.64184	0	PVP01_1031100	1.64184
14.6764	-41.2525	-6.78386	0.9553	0.404727	0.0269818	15.1098	0	0.215855	PVP01_0616100	15.1098
6.68959	-32.0461	-6.55644	1.45357	0.623208	0	7.32893	0	0	PVP01_0616100	7.32893
-13.6479	2.4564	1.82997	1.45691	2.32506	0	0	0.0750019	0	PVP01_0111000	2.32506
-14.6832	0.838838	0.735859	1.72332	2.27822	0	0	0	0	PVP01_0111000	2.27822
9.45355	8.66162	3.47218	8.52795	1.53972	0.342161	0.0342161	0.239513	0	PVP01_0111000	1.53972
-13.0809	2.55524	4.3288	-0.414889	3.70793	0	0.0475376	0	0	PVP01_0111000	3.70793
-13.7007	1.04204	1.38816	1.12741	1.47086	0	0.0919287	0	0	PVP01_0111000	1.47086
-10.4829	3.01797	5.81291	-2.51569	2.32307	0	0	0	0	PVP01_0111000	2.32307
24.4762	8.85869	24.7654	-5.39778	0	2.21813	0	1.46302	0	PVP01_0529100	2.21813
13.8832	-40.0926	-7.38356	0.93572	0	0	12.9082	0	0	PVP01_0616100	12.9082
-14.7177	1.8432	1.08793	1.53905	2.57507	0	0.0378687	0	0	PVP01_0111000	2.57507
20.1232	8.20829	26.3839	-9.25739	0	0.708033	0	0.514933	0	PVP01_0529100	0.708033
-12.7563	2.17342	5.01104	-1.73548	3.15513	0	0.0876424	0.306748	0	PVP01_0111000	3.15513
32.0526	25.1502	-42.6822	16.8571	0	0	0.055534	1.72155	0	PVP01_1031100	1.72155
-0.74149	4.24264	13.8658	-8.12024	0.996836	0	0	0.303385	0	PVP01_0111000	0.996836
-8.4504	1.92005	7.63182	-4.85232	1.14965	0	0	0	0	PVP01_0111000	1.14965
-11.2995	3.04872	5.90214	-2.75828	1.88564	0	0	0	0	PVP01_0111000	1.88564
-4.40338	3.05028	11.1157	-8.05499	2.73527	0	0	0	0	PVP01_0111000	2.73527
-12.6293	2.90782	1.62164	0.608973	3.7914	0	0.154751	0	0	PVP01_0111000	3.7914
-8.4887	2.64036	7.05761	-5.34788	3.1682	0	0	0	0	PVP01_0111000	3.1682
-15.7652	1.27737	0.408424	2.1793	3.51083	0	0.0835911	0	0	PVP01_0111000	3.51083
12.509	-38.6609	-6.67649	0.728813	0.0304692	0.0304692	15.6307	0	0	PVP01_0616100	15.6307
-13.3582	3.0319	4.60449	-1.08072	3.31098	0	0	0.251467	0	PVP01_0111000	3.31098
-5.51434	3.41929	11.4872	-6.42114	1.46033	0	0	0	0	PVP01_0111000	1.46033
13.1779	-40.0606	-7.15956	0.896528	0.523179	0.227469	14.2623	0	0	PVP01_0616100	14.2623
-11.6924	3.50172	3.594	-1.47074	2.41683	0	0	0	0	PVP01_0111000	2.41683
-0.590938	3.21313	12.9886	-9.20512	0	0	0	1.26033	0	PVP01_1031100	1.26033
-9.87171	3.09112	7.67248	-3.67679	4.04378	0	0.0539171	0	0	PVP01_0111000	4.04378
-11.4443	2.28435	5.80001	-2.664	3.42081	0	0	0	0	PVP01_0111000	3.42081
-9.94916	2.92778	7.03068	-4.33118	2.91208	0	0	0	0	PVP01_0111000	2.91208
-18.4318	6.09407	-5.69376	5.1444	4.62278	0	0	0	0	PVP01_0111000	4.62278
27.2578	10.7251	28.5537	-6.84281	0	3.11943	0	1.23787	0	PVP01_0529100	3.11943
-4.89796	4.01271	11.387	-7.33563	1.92193	0	0.0457603	0	0	PVP01_0111000	1.92193
-1.38932	4.22158	12.1683	-8.08389	1.91619	0	0	0.100852	0	PVP01_0111000	1.91619
-9.0649	2.3891	8.54435	-5.49405	3.3122	0	0	0	0	PVP01_0111000	3.3122
13.2957	-40.434	-7.49411	0.861168	0.449525	0	12.4583	0	0.171248	PVP01_0616100	12.4583
-7.5393	2.81758	9.52951	-5.71156	2.38318	0.0425568	0.255341	0	0	PVP01_0111000	2.38318
-13.4677	1.4409	2.36219	0.82939	2.6349	0	0	0	0	PVP01_0111000	2.6349
-18.0964	4.37208	-5.26443	5.34989	2.46046	0	0	0	0	PVP01_0111000	2.46046
-16.2008	2.82316	-2.59482	4.92614	0.648246	0	0.0810307	0	0	PVP01_0111000	0.648246
1.08652	2.97561	14.6598	-9.54139	3.23398	0	0	0	0.0874049	PVP01_0111000	3.23398
-15.3079	2.04832	0.265707	2.96299	3.4662	0	0	0	0	PVP01_0111000	3.4662
14.2006	-40.137	-7.4632	0.322366	0.121827	0.0609137	16.9543	0	0.121827	PVP01_0616100	16.9543
13.8452	-41.1501	-7.69767	1.08313	0.562565	0.107155	13.314	0	0	PVP01_0616100	13.314
-9.13874	1.78728	5.6009	-3.3588	0.763432	0	0	0	0	PVP01_0111000	0.763432
-17.5678	4.91211	-6.41624	5.56379	5.44598	0.147189	0	0	0	PVP01_0111000	5.44598
11.9405	-36.1692	-6.2519	0.724463	0.0325383	0.325383	13.6661	0	0	PVP01_0616100	13.6661
-18.3515	6.94566	-5.9689	5.59738	3.3945	0	0	0	0	PVP01_0111000	3.3945
-7.09513	3.06888	7.88563	-3.66	1.61784	0.335405	0.0591891	0.217027	0	PVP01_0111000	1.61784
-16.8113	3.11144	-2.47734	4.63419	1.96381	0	0	0	0	PVP01_0111000	1.96381
9.33061	-31.0296	-5.51401	1.14778	0.376548	0.310098	12.6254	0	0.0664496	PVP01_0616100	12.6254
14.0795	-40.7269	-7.47265	0.80302	0.459232	0	17.2442	0	0	PVP01_0616100	17.2442
-14.8074	1.62784	0.832138	2.12814	2.25785	0	0	0	0	PVP01_0111000	2.25785
13.8554	-40.4878	-6.92164	0.435795	0.195184	0.024398	15.7855	0	0.146388	PVP01_0616100	15.7855
13.5238	-39.7867	-7.35087	0.85548	0.233367	0.0424304	14.1718	0	0	PVP01_0616100	14.1718
-3.13774	2.97889	12.3025	-8.68592	1.24908	0	0	0	0	PVP01_0111000	1.24908
-9.4442	2.33627	8.14535	-5.01909	2.43112	0.0506483	0.0506483	0	0	PVP01_0111000	2.43112
-18.0422	5.10571	-5.42574	4.60775	2.15186	0	0	0	0	PVP01_0111000	2.15186
14.2605	-41.4322	-7.39981	1.02356	0.653196	0	11.1914	0.0435464	0	PVP01_0616100	11.1914
-11.5898	2.13066	3.13588	-0.832996	1.14799	0	0.208725	0	0	PVP01_0111000	1.14799
17.314	-41.9534	-7.58344	-0.440992	0	0	12.0998	0	0	PVP01_0616100	12.0998
-15.5639	3.06511	-2.06661	3.53899	1.34086	0	0.0705716	0.0705716	0	PVP01_0111000	1.34086
10.1338	4.62672	19.4482	-10.0467	1.48397	2.06465	0.0645203	0.387122	0	PVP01_0529100	2.06465
13.9985	-38.482	-6.07047	0.452399	0	0	17.0841	0	0.148342	PVP01_0616100	17.0841
-6.10273	3.66505	10.786	-7.11603	2.47743	0	0.0839807	0.461894	0	PVP01_0111000	2.47743
-14.8406	1.4203	0.362643	2.42982	1.92678	0	0	0	0	PVP01_0111000	1.92678
11.7142	6.44553	20.1807	-9.55892	0	1.51161	0	0.961935	0	PVP01_0529100	1.51161
-4.18852	3.54499	11.6532	-7.74034	1.92308	0	0.0769231	0.0769231	0.346154	PVP01_0111000	1.92308
-15.223	3.0126	0.885166	1.12053	3.73001	0	0.039681	0	0	PVP01_0111000	3.73001
-6.35429	2.29205	9.13942	-6.27089	1.22316	0	0.135906	0	0	PVP01_0111000	1.22316
-17.8485	5.60134	-5.76158	4.96116	1.16758	0	0.0686813	0	0	PVP01_0111000	1.16758
-11.5108	2.64622	4.8911	-2.22021	2.40932	0	0	0	0	PVP01_0111000	2.40932
-17.6628	4.02582	-3.68277	6.29767	5.85492	0	0	0	0	PVP01_0111000	5.85492
-13.5099	2.41663	0.291507	1.63177	2.64774	0	0.741368	0	0	PVP01_0111000	2.64774
-16.5517	3.5824	-3.1211	4.79024	0.952925	0	0	0	0	PVP01_0111000	0.952925
1.52023	3.77692	13.442	-9.30646	0.779944	0	0	2.00557	0	PVP01_1031100	2.00557
-13.4023	0.510084	1.92759	1.50023	1.79098	0	0	0	0	PVP01_0111000	1.79098
13.4688	-41.1776	-7.01711	0.884841	0.439644	0	13.2084	0.019115	0	PVP01_0616100	13.2084
13.3656	-40.9466	-7.4287	0.39616	0.549307	0	11.2739	0	0.0261575	PVP01_0616100	11.2739
-17.4352	4.44916	-6.42696	6.96828	2.39282	0.199402	0	0	0	PVP01_0111000	2.39282
-11.2371	2.45264	6.55459	-2.77562	2.90411	0	0	0	0	PVP01_0111000	2.90411
-8.00428	2.3021	8.24473	-5.47564	2.2162	0	0	0	0	PVP01_0111000	2.2162
-12.6184	1.76827	5.05726	-2.08036	2.40726	0	0.0617246	0.0617246	0	PVP01_0111000	2.40726
-10.5189	2.7533	6.53017	-3.28652	2.89047	0	0.154847	0	0	PVP01_0111000	2.89047
-9.20094	2.45738	7.09569	-4.17725	3.95425	0	0.182504	0	0	PVP01_0111000	3.95425
13.0024	-40.4799	-7.42686	0.5892	0.247586	0.17331	11.2156	0	0	PVP01_0616100	11.2156
14.1567	7.03858	22.4921	-9.53022	0.743322	2.22997	0	0.557491	0	PVP01_0529100	2.22997
31.3931	13.131	23.7399	1.84148	0.0372232	4.54122	0.0744463	0	0	PVP01_0529100	4.54122
9.43762	5.2427	18.8642	-9.46253	1.27899	0.0556081	0.27804	2.27993	0	PVP01_1031100	2.27993
-9.7901	1.48639	5.53766	-4.11525	1.1936	0	0.11936	0	0	PVP01_0111000	1.1936
-3.09662	3.96659	13.1927	-8.47534	1.15978	0	0	0.312249	0	PVP01_0111000	1.15978
-15.4302	2.57577	-1.88842	4.01843	2.74589	0	0.0762747	0	0	PVP01_0111000	2.74589
-13.2945	2.02018	3.33951	-0.138759	3.4585	0	0.123518	0.494071	0.0617589	PVP01_0111000	3.4585
-12.5059	2.13121	4.67676	-1.96575	3.85758	0	0.0521295	0	0	PVP01_0111000	3.85758
7.47547	5.21212	18.0838	-10.6264	0.34031	0	0.0567183	0.567183	0	PVP01_1031100	0.567183
-14.3666	2.51816	2.2981	1.15961	3.1873	0	0.115902	0	0	PVP01_0111000	3.1873
-5.03329	2.90572	10.8277	-7.56415	2.9824	0	0.119296	0.536833	0	PVP01_0111000	2.9824
-7.58915	3.6237	9.60405	-5.60604	2.95428	0	0.0937866	0	0	PVP01_0111000	2.95428
12.6732	-36.717	-5.7043	0.156012	0.171923	0	9.55398	0.0245604	0.0982415	PVP01_0616100	9.55398
-9.80507	2.28702	6.28222	-4.10164	1.45212	0	0	0	0	PVP01_0111000	1.45212
-16.4279	2.19506	-2.73318	4.20954	4.2851	0	0	0	0	PVP01_0111000	4.2851
-4.67001	3.29964	9.31973	-5.82053	3.20455	0	0.0906947	0.241853	0	PVP01_0111000	3.20455
-15.2936	1.72327	-0.786389	4.13277	2.14435	0.169291	0	0	0	PVP01_0111000	2.14435
-15.7965	2.42262	-0.799378	3.20536	1.29058	0	0.161323	0	0	PVP01_0111000	1.29058
-11.8817	2.422	3.69588	-0.105847	3.95237	0	0.05003	0	0	PVP01_0111000	3.95237
-6.72378	-2.61833	-1.35082	2.99008	1.59662	0.159662	0.0399154	0.0798308	0	PVP01_0111000	1.59662
-12.404	1.70781	3.00076	-0.145746	2.78219	0	0	0	0	PVP01_0111000	2.78219
-8.84721	2.85282	7.1342	-4.13655	1.57342	0	0	0	0	PVP01_0111000	1.57342
23.3531	9.07678	25.5983	-8.65281	0	2.65374	0	2.82681	0	PVP01_1031100	2.82681
-14.7083	1.81089	-1.03559	2.82123	3.35737	0	0	0	0	PVP01_0111000	3.35737
-12.4943	1.28788	2.72307	0.117351	2.50788	0	0.0643045	0	0	PVP01_0111000	2.50788
-18.0515	4.02345	-6.38493	4.73283	6.26691	0	0	0	0	PVP01_0111000	6.26691
-15.7081	3.82184	-2.54047	4.04126	2.77697	0	0	0	0	PVP01_0111000	2.77697
10.565	-33.7644	-6.18449	0.608118	0.709891	0.591576	10.0568	0	0	PVP01_0616100	10.0568
-9.19832	1.67119	6.73598	-2.98207	2.75518	0	0	0.524797	0	PVP01_0111000	2.75518
14.3559	-41.2152	-7.45175	0.852545	0.112663	0	14.1055	0	0	PVP01_0616100	14.1055
21.0005	8.53504	24.9033	-8.69164	0.129132	1.80785	0	0.645661	0	PVP01_0529100	1.80785
-12.8038	1.71879	3.07307	-0.931361	1.55952	0	0	0.693121	0	PVP01_0111000	1.55952
12.8154	-36.7699	-5.80447	0.417749	0.0995768	0	10.2564	0	0	PVP01_0616100	10.2564
-14.979	2.70551	-2.60284	4.15136	2.02079	0	0.0577367	0	0	PVP01_0111000	2.02079
27.1039	10.1466	26.1062	-5.3631	0.519057	4.00415	0	0.74151	0	PVP01_0529100	4.00415
-18.5836	5.44317	-6.62603	5.59156	4.586	0	0	0	0	PVP01_0111000	4.586
-14.3771	2.08038	2.22565	1.22361	5.39084	0	0	0.070932	0	PVP01_0111000	5.39084
-7.27489	-8.79639	-2.74372	2.88102	1.42113	0	1.50008	0	0	PVP01_0616100	1.50008
-16.2894	2.09221	1.22177	2.20201	0.600204	0	0	0	0	PVP01_0111000	0.600204
-14.5426	1.96619	1.78492	0.829404	4.26985	0	0.0656901	0	0	PVP01_0111000	4.26985
-9.21286	3.33124	7.98741	-4.37172	2.24825	0	0	0.118329	0	PVP01_0111000	2.24825
-12.8756	1.56283	3.08827	-0.532158	1.90965	0	0	0	0	PVP01_0111000	1.90965
13.9446	-39.4607	-6.99852	1.01065	0.0735655	0.0490436	16.7239	0	0.0735655	PVP01_0616100	16.7239
-14.2479	1.99722	1.2351	1.33287	3.3935	0	0.0491811	0.196725	0	PVP01_0111000	3.3935
-16.7331	1.80855	-1.97093	5.41455	1.7274	0	0.0822571	0	0	PVP01_0111000	1.7274
-5.29256	2.88133	11.0828	-7.08333	2.81509	0	0.0493876	0	0	PVP01_0111000	2.81509
-15.5976	5.10821	-5.04039	3.89953	3.69932	0	0	0	0	PVP01_0111000	3.69932
21.6343	19.8883	-32.339	15.2064	0	0	0.148854	1.04198	0	PVP01_1031100	1.04198
-17.4378	2.62176	-2.89037	6.14968	1.66036	0	0.0664143	0	0	PVP01_0111000	1.66036
7.89263	14.8201	-28.7357	-28.5093	0.589623	0	0	4.71698	0	PVP01_1031100	4.71698
-7.25672	2.81637	8.2891	-5.16943	1.42215	0.0458758	0.0917515	0	0	PVP01_0111000	1.42215
5.65944	6.17475	12.1383	-1.3208	1.64306	0.899773	0.0391206	0.156482	0	PVP01_0111000	1.64306
-16.0032	1.82287	-1.2213	4.40184	1.1558	0	0.0770535	0	0	PVP01_0111000	1.1558
36.0796	13.0876	17.8131	11.7794	0	2.00685	0.11805	0.11805	0	PVP01_0529100	2.00685
3.35981	-24.2694	-2.53745	-0.0310683	0.506632	0	7.04679	0	0.0460575	PVP01_0616100	7.04679
-14.916	1.20196	0.22523	3.39546	1.59447	0	0.0664364	0.332182	0	PVP01_0111000	1.59447
-10.8447	2.56983	5.32558	-2.86491	1.74593	0	0	0	0	PVP01_0111000	1.74593
-7.18818	2.59001	9.01139	-6.28898	3.58957	0	0	0	0	PVP01_0111000	3.58957
3.38322	4.51609	16.229	-9.7681	1.78776	0.321796	0.0357551	0.893879	0	PVP01_0111000	1.78776
-3.26437	3.55259	11.5627	-7.54198	1.72696	0	0	0.636248	0	PVP01_0111000	1.72696
-9.14842	3.66932	8.08266	-4.89677	1.74639	0	0	0.255569	0	PVP01_0111000	1.74639
10.8458	15.822	-17.9216	15.5146	2.47463	0.123732	0	0.74239	0	PVP01_0111000	2.47463
-12.2806	2.40945	5.23685	-2.7129	3.75504	0	0	0	0	PVP01_0111000	3.75504
26.2713	10.1068	26.5433	-5.43226	0	2.90585	0.0387447	1.39481	0	PVP01_0529100	2.90585
14.2665	-43.5219	-8.5716	0.731951	0.307468	0	18.5249	0	0	PVP01_0616100	18.5249
-8.00846	2.72943	8.25377	-4.66816	1.77502	0	0	0	0	PVP01_0111000	1.77502
7.73496	4.98387	18.8791	-10.4645	0.0901469	1.3522	0.540882	1.17191	0	PVP01_0529100	1.3522
-18.4977	5.66838	-6.38649	5.93967	2.53807	0	0.101523	0	0	PVP01_0111000	2.53807
2.78544	-10.3464	-0.512998	-3.12964	0	0	0	0	1.28292	PVP01_1236900	1.28292
6.13096	-30.2277	-6.25803	1.54302	0.781963	0.0372363	13.8519	0	0	PVP01_0616100	13.8519
1.66879	-22.7776	-4.75682	1.09091	0.607995	0	7.59994	0	0	PVP01_0616100	7.59994
14.0438	-40.1985	-6.77189	0.437788	0	0	14.7678	0	0	PVP01_0616100	14.7678
7.76344	-32.2109	-6.41804	0.633014	0	0	13.4961	0.0358938	0	PVP01_0616100	13.4961
6.9844	4.40708	17.6686	-9.71351	1.39987	0.864625	0.0411726	1.19401	0	PVP01_0111000	1.39987
-6.52222	3.9538	10.1963	-6.68043	1.6252	0.333375	0.0416719	0.125016	0	PVP01_0111000	1.6252
-16.6291	2.68703	-0.706839	3.41141	1.0168	0	0	0	0	PVP01_0111000	1.0168
-10.318	4.20704	7.0677	-4.35298	3.00128	0	0.0337223	0.0674445	0	PVP01_0111000	3.00128
-16.1216	2.41662	-2.89097	5.80154	2.13885	0	0	0	0	PVP01_0111000	2.13885
-10.0862	-4.39495	-2.30454	4.30529	2.31456	0	0.0551086	0	0	PVP01_0111000	2.31456
-16.1253	2.27632	-0.0798546	2.63535	5.22466	0.0474969	0.0474969	0	0	PVP01_0111000	5.22466
-14.092	2.07923	3.43069	0.0935243	3.47093	0	0.0619809	0	0	PVP01_0111000	3.47093
-13.8479	1.60428	1.37402	1.56372	1.62049	0	0.0522739	0	0	PVP01_0111000	1.62049
-19.9513	4.66037	-6.0223	4.09589	7.23359	0	0.176429	0	0	PVP01_0111000	7.23359
-3.34027	3.72622	12.0979	-7.83312	1.67197	0	0.0407797	0.734035	0	PVP01_0111000	1.67197
21.8205	9.52131	25.5063	-7.07295	0	3.6928	0	2.19572	0	PVP01_0529100	3.6928
11.6015	-37.5801	-6.2279	0.650572	0.19202	0	11.0987	0	0.153616	PVP01_0616100	11.0987
29.9071	11.83	23.7294	0.15469	0.322082	5.28214	0.0644164	0.257666	0	PVP01_0529100	5.28214
-9.98416	3.22031	7.23538	-4.37241	1.9115	0	0.0707965	0.176991	0	PVP01_0111000	1.9115
-8.38251	2.48781	7.15259	-4.56844	2.35366	0	0.102333	0	0	PVP01_0111000	2.35366
-12.419	2.71396	4.78687	-1.34576	1.40746	0	0	0	0	PVP01_0111000	1.40746
29.5534	11.4008	25.2897	-0.372887	0	1.95207	0	0.216896	0	PVP01_0529100	1.95207
-9.64492	2.48506	8.23422	-4.34991	3.36323	0	0	0	0	PVP01_0111000	3.36323
-6.40795	3.57712	10.1961	-6.69575	1.41743	0	0.0590598	0.177179	0	PVP01_0111000	1.41743
-4.58819	4.16705	11.0535	-7.47698	4.4484	0	0.0494267	0	0	PVP01_0111000	4.4484
-3.68456	2.35025	9.95581	-4.83681	1.00277	0.334258	0.0668516	0.200555	0	PVP01_0111000	1.00277
22.0603	9.44052	25.3347	-6.82595	0	4.66715	0.0512873	1.38476	0	PVP01_0529100	4.66715
-5.18565	-0.855143	3.02182	-0.474018	0.835621	0	0	0.954996	0	PVP01_1031100	0.954996
16.2136	7.40105	21.5748	-8.56574	0.191975	2.49568	0.0959877	1.43982	0	PVP01_0529100	2.49568
-6.43189	2.89188	9.9145	-7.8308	2.8308	0	0	0.435508	0	PVP01_0111000	2.8308
-9.61328	1.40276	4.28113	-2.28172	5.28483	0	0.137268	0	0	PVP01_0111000	5.28483
13.1073	5.74077	21.5661	-10.3823	0	2.33745	0.246048	0.30756	0	PVP01_0529100	2.33745
-11.4757	3.26273	6.45104	-2.73161	1.59802	0	0	0.199752	0	PVP01_0111000	1.59802
-12.4233	1.92016	3.23978	-0.416948	2.4092	0	0	0	0	PVP01_0111000	2.4092
36.5145	14.0603	18.9217	12.4381	0	2.53395	0	0	0	PVP01_0529100	2.53396
-9.70739	3.12133	5.3662	-2.70497	5.96303	0	0	0	0	PVP01_0111000	5.96303
-14.7083	1.41775	-0.820426	2.67446	3.55729	0	0.0573756	0	0	PVP01_0111000	3.55729
-12.8543	1.58234	3.77685	-0.374196	2.3753	0	0	0	0	PVP01_0111000	2.3753
20.5392	9.23949	24.2558	-7.4227	0	1.73527	0	0.0964041	0	PVP01_0529100	1.73527
15.2211	7.21228	23.3361	-9.90633	0	1.3818	0.106293	2.26757	0	PVP01_1031100	2.26757
-15.47	2.37912	-0.912869	2.28042	3.43028	0	0	0.0745712	0	PVP01_0111000	3.43028
14.1872	-41.3542	-7.88517	1.02035	0.462401	0	16.9932	0	0	PVP01_0616100	16.9932
-15.958	2.79211	-1.842	3.91141	3.0821	0	0	0	0	PVP01_0111000	3.0821
-15.9069	1.33269	0.22149	2.81913	2.00925	0	0.121773	0	0	PVP01_0111000	2.00925
-16.2422	2.48205	1.32498	1.59367	2.4532	0	0	0	0	PVP01_0111000	2.4532
-8.24459	2.56555	7.55655	-4.33977	1.82799	0	0.0456997	0	0	PVP01_0111000	1.82799
-13.3802	-1.43529	-2.4312	4.58024	3.15389	0	0	0	0	PVP01_0111000	3.15389
-7.51622	1.76681	9.26158	-6.70342	3.27368	0	0	0.927543	0	PVP01_0111000	3.27368
7.37824	-22.6517	-3.35093	-1.04791	0	0	10.2201	0	0	PVP01_0616100	10.2201
30.0215	11.1842	17.5269	5.82304	0	2.10833	0.0766665	0.574999	0	PVP01_0529100	2.10833
14.8204	-42.383	-7.855	0.875209	0.13076	0	15.5866	0	0	PVP01_0616100	15.5866
16.0485	7.06617	23.4618	-9.67909	0.0395194	1.30414	0	1.69934	0	PVP01_1031100	1.69934
31.627	12.3733	27.0518	-0.385132	0	5.141	0	0.756029	0	PVP01_0529100	5.141
15.1593	-42.1961	-7.53903	0.467995	0.46834	0.624454	13.7692	0	0	PVP01_0616100	13.7692
14.2508	-38.9186	-7.25025	-0.175714	0.442478	0	16.1062	0	0	PVP01_0616100	16.1062
4.1939	-21.447	-4.45033	0.55614	0.0310713	0	4.53642	0	0	PVP01_0616100	4.53642
-6.85708	3.38457	9.63963	-6.3469	2.51814	0	0	0	0	PVP01_0111000	2.51814
-5.97421	4.04672	10.9831	-7.06496	3.7581	0	0.038348	0	0	PVP01_0111000	3.7581
39.5771	17.5765	3.26164	27.4946	0	0.345543	0	0.518314	0	PVP01_1031100	0.518314
-14.2017	1.36349	1.41942	1.59842	1.21912	0	0	0	0	PVP01_0111000	1.21912
18.8986	6.53039	21.8592	-8.69412	0	3.40278	0.0596979	0.776073	0	PVP01_0529100	3.40278
-15.5772	2.05742	1.08088	1.26431	2.00347	0	0.200347	0	0	PVP01_0111000	2.00347
10.8498	-35.3023	-6.6037	0.967996	0.180799	0.316398	10.8931	0	0	PVP01_0616100	10.8931
-14.2785	1.52928	1.02588	1.83392	3.43802	0	0.0661157	0	0	PVP01_0111000	3.43802
-15.1676	1.30955	2.25378	1.15918	1.63503	0	0.142177	0	0	PVP01_0111000	1.63503
-17.6943	3.38887	-2.69711	4.82571	0.723432	0	0.0723432	0	0	PVP01_0111000	0.723432
13.9996	-40.3578	-7.20055	0.847473	0	0.0239309	20.1259	0	0	PVP01_0616100	20.1259
-2.90374	3.97037	10.4463	-7.84488	2.10526	0	0.161943	0	0	PVP01_0111000	2.10526
-8.05903	2.33084	9.75443	-6.03922	2.70177	0	0.0574845	0	0	PVP01_0111000	2.70177
-9.80949	-0.151498	0.454883	0.583076	0.769823	0	0	0	0	PVP01_0111000	0.769823
-12.3655	2.38996	5.0767	-1.00743	2.36486	0.3861	0.0482625	0	0	PVP01_0111000	2.36486
-12.0793	2.10943	5.70806	-1.60469	3.98741	0	0.0524659	0.262329	0	PVP01_0111000	3.98741
-14.1531	1.69277	0.391051	2.15654	6.16016	0.48315	0	0	0	PVP01_0111000	6.16016
-15.3809	2.65945	-0.581635	3.16713	5.94494	0.215397	0.0861586	0	0.172317	PVP01_0111000	5.94494
-12.8684	2.75877	3.75207	-0.86698	1.5875	0	0	0	0	PVP01_0111000	1.5875
-13.4742	1.56364	3.2286	-0.50258	2.22113	0	0	0	0	PVP01_0111000	2.22113
13.5825	-39.6199	-6.87789	1.23699	0.17744	0.0253485	15.564	0	0.101394	PVP01_0616100	15.564
-16.3231	1.77129	-0.00167033	3.41856	1.50875	0	0.06035	0	0	PVP01_0111000	1.50875
-16.355	2.89334	-3.50428	4.37117	3.32033	0	0	0	0	PVP01_0111000	3.32033
33.7159	12.3813	17.9076	9.00925	0	0.749204	0	0	0	PVP01_0529100	0.749204
12.7162	-34.7126	-4.14843	0.018978	0.407531	0	6.68351	0	0	PVP01_0616100	6.68351
-12.9867	1.52025	3.01865	0.395789	1.41343	0	0	0	0	PVP01_0111000	1.41343
-10.6178	3.49906	6.89908	-3.352	2.6568	0	0	0	0	PVP01_0111000	2.6568
-16.2678	1.84992	-0.687268	3.80284	0.700035	0	0	0	0	PVP01_0111000	0.700035
-17.5998	2.63727	-2.22388	5.65593	1.94063	0	0	0	0	PVP01_0111000	1.94063
-7.08653	3.2562	1.67515	-1.71528	2.85543	0	0	0	0	PVP01_0111000	2.85543
-12.5229	2.12656	1.68389	-0.417335	4.42555	0	0.0867754	0	0	PVP01_0111000	4.42555
-16.2844	5.6396	-5.38458	5.18455	3.08589	0	0	0	0	PVP01_0111000	3.08589
36.595	15.9838	10.6248	20.2661	0	0.760095	0.0950119	0.760095	0	PVP01_1031100	0.760095
19.7012	7.9807	24.0223	-7.87861	0.226001	3.95503	0	0.113001	0	PVP01_0529100	3.95503
-14.5406	2.65003	-1.59462	4.37447	1.64867	0	0.329734	0	0.412167	PVP01_0111000	1.64867
11.9887	-37.8063	-6.76531	0.0534337	1.10508	0.0325024	12.9684	0	0.195014	PVP01_0616100	12.9684
-9.90447	2.67066	7.12237	-3.5587	0.641026	0	0	0	0	PVP01_0111000	0.641026
8.13609	-30.3412	-5.52618	0.422883	0.30078	0	9.51217	0.169189	0.0187988	PVP01_0616100	9.51217
11.5817	-37.1738	-6.14469	0.38387	0.552679	0	15.5041	0	0	PVP01_0616100	15.5041
-6.04336	3.16791	10.7218	-6.55275	4.43721	0	0.394419	0	0	PVP01_0111000	4.43721
-11.4332	1.90575	5.98199	-2.66757	1.37325	0.05493	0.05493	0	0	PVP01_0111000	1.37325
-7.71163	3.18781	7.75952	-4.24354	3.06414	0	0.0680921	0	0	PVP01_0111000	3.06414
12.6542	-37.7252	-6.67182	0.829225	0.595908	0.198636	10.4284	0.198636	0	PVP01_0616100	10.4284
12.986	6.93625	22.0391	-10.3635	0.210224	0.280299	0.0350373	0.665709	0	PVP01_1031100	0.665709
-2.49571	-10.5674	-2.1156	0.0562651	0	0	0.670376	0	0.201113	PVP01_0616100	0.670376
-5.24923	1.7939	9.69717	-6.29005	0.744098	0	0	0	0	PVP01_0111000	0.744098
14.0723	-41.35	-7.50358	0.894352	1.20986	0	11.3358	0	0	PVP01_0616100	11.3358
27.5338	10.6281	25.7951	-4.11595	0.0491328	2.45664	0.0491328	1.03179	0	PVP01_0529100	2.45664
-11.7374	1.16001	3.92174	-0.846821	0.994975	0	0.0994975	0	0	PVP01_0111000	0.994975
22.7855	23.1342	-43.8609	-13.0331	0.0849907	0	0	2.63471	0	PVP01_1031100	2.63471
18.4645	7.19647	23.4991	-8.42861	0.985017	3.47348	0	0.725802	0	PVP01_0529100	3.47348
10.5252	-34.6906	-5.17797	0.259021	0.114911	0.137893	8.59533	0.0689465	0.137893	PVP01_0616100	8.59533
12.2359	-38.2277	-6.94233	0.685908	0.807465	0.388779	14.4147	0	0	PVP01_0616100	14.4147
-16.4708	2.20612	-3.23717	5.22185	2.98147	0	0.241741	0	0	PVP01_0111000	2.98147
14.6544	-39.7624	-7.09221	1.18192	0.376674	0	14.7374	0	0	PVP01_0616100	14.7374
12.53	-38.5792	-6.74244	1.07319	0.5793	0	8.94696	0	0.150189	PVP01_0616100	8.94696
-15.1908	5.14158	-4.5922	3.92798	4.93746	0	0	0	0	PVP01_0111000	4.93746
-11.7615	3.04089	6.24621	-1.99969	0.718096	0	0	0	0	PVP01_0111000	0.718096
-16.4722	2.81173	-2.41957	5.55116	1.80668	0	0.0903342	0	0	PVP01_0111000	1.80668
34.9459	18.7097	-17.1571	29.3586	0	0	0.504965	0	0	PVP01_0616100	0.504965
0.589532	4.05636	15.5199	-9.00221	1.24043	0	0.0427734	0.898242	0	PVP01_0111000	1.24043
-16.9874	5.62837	-4.21645	3.6692	3.4696	0	0.150852	0	0	PVP01_0111000	3.4696
15.7116	-40.9602	-7.10626	0.820794	0.209216	0	12.3437	0	0	PVP01_0616100	12.3437
-17.4631	3.50199	-3.00475	4.6863	3.64731	0	0.0911826	0	0	PVP01_0111000	3.64731
0.168838	4.1041	14.7062	-8.79184	1.99433	0.0443184	0	0.132955	0	PVP01_0111000	1.99433
10.6229	-36.9144	-6.65953	0.578783	0.194315	0.194315	8.96624	0	0	PVP01_0616100	8.96624
-12.6242	2.65072	4.37556	-0.366218	2.11553	0	0.367918	0	0	PVP01_0111000	2.11553
-12.7065	2.49652	3.55915	-1.06487	1.33456	0	0.138058	0	0	PVP01_0111000	1.33456
-1.92874	3.69116	13.2557	-8.81683	1.06537	0	0.0852297	0.511378	0	PVP01_0111000	1.06537
-12.0557	3.07698	5.59276	-2.52175	2.12788	0	0.0337758	0	0	PVP01_0111000	2.12788
-7.61647	3.28204	9.36004	-5.73683	1.63994	0	0	0.145773	0	PVP01_0111000	1.63994
-11.5063	4.07391	5.98355	-2.702	0.869247	0	0.0914997	0.13725	0	PVP01_0111000	0.869247
-14.7207	2.03631	1.96425	0.992928	1.13298	0	0.0596303	0	0	PVP01_0111000	1.13298
9.7419	5.32937	19.5804	-9.22691	0.0571886	2.0016	0	0	0	PVP01_0529100	2.0016
16.5157	7.54925	23.1644	-10.3176	0.0533362	3.94688	0	1.06672	0	PVP01_0529100	3.94688
-15.2693	2.88526	-0.313819	2.29398	3.75256	0	0.0568569	0	0	PVP01_0111000	3.75256
11.3562	-33.8186	-5.53883	0.275375	0.0480008	0.480008	11.6882	0	0	PVP01_0616100	11.6882
-9.52206	2.99831	7.08693	-3.74485	2.94507	0	0.0981691	0	0	PVP01_0111000	2.94507
-7.47847	2.23636	8.84714	-5.76397	1.25408	0	0	0	0	PVP01_0111000	1.25408
19.1819	7.58185	22.7686	-7.24093	0	3.43541	0.0490773	1.32509	0	PVP01_0529100	3.43541
-12.2978	3.03201	4.89333	-1.12156	4.64181	0	0.103151	0	0	PVP01_0111000	4.64181
13.6585	-40.4083	-7.45355	0.565549	0.0296833	0	11.6062	0.0296833	0	PVP01_0616100	11.6062
-11.2313	2.14869	5.25433	-2.18951	2.19312	0	0	0	0	PVP01_0111000	2.19312
-13.2763	2.83864	3.37753	2.99188e-05	2.38155	0	0.125345	0	0	PVP01_0111000	2.38155
-5.30148	3.7287	10.7838	-7.02705	2.97351	0	0	0.24203	0	PVP01_0111000	2.97351
-14.1715	3.09634	2.07027	0.434873	2.68139	0	0.0394322	0	0.197161	PVP01_0111000	2.68139
24.8763	8.65129	23.5575	-5.59164	0.0615574	2.70853	0.123115	0.184672	0	PVP01_0529100	2.70853
-11.7889	3.35511	4.77913	-1.6856	3.23003	0	0	0	0	PVP01_0111000	3.23003
39.8957	16.5972	8.55707	23.7953	0	0.685119	0	0.0685119	0	PVP01_0529100	0.685119
-3.12239	2.31377	12.0461	-8.04356	1.00925	0	0.0420521	0.168209	0	PVP01_0111000	1.00925
-14.6026	1.82395	-0.153242	2.57389	3.12289	0	0.0422012	0.33761	0	PVP01_0111000	3.12289
-12.4864	3.01887	5.14851	-1.40261	3.41973	0	0.116582	0.0388606	0	PVP01_0111000	3.41973
-13.4969	2.46055	4.14132	-0.983185	1.77282	0	0.13132	0	0	PVP01_0111000	1.77282
-16.1254	2.7884	-1.33156	4.48726	3.45446	0	0	0	0.863615	PVP01_0111000	3.45446
-17.7925	2.22093	-3.57721	5.36395	4.68332	0	0	0	0	PVP01_0111000	4.68332
-11.3882	-1.88947	-1.34897	3.2468	1.31158	0	0	0	0	PVP01_0111000	1.31158
-10.0292	3.21292	7.11605	-3.81893	2.399	0	0	0	0.04798	PVP01_0111000	2.399
-14.4486	1.83985	0.644841	2.88386	1.48888	0	0	0	0	PVP01_0111000	1.48888
33.9931	12.9559	15.336	13.0852	0.0959049	3.30872	0.0959049	0.479524	0	PVP01_0529100	3.30872
-18.2104	5.5852	-5.98232	4.54718	1.55569	0	0	0	0	PVP01_0111000	1.55569
-10.4859	1.65372	5.77049	-2.82532	5.28352	0	0	0	0	PVP01_0111000	5.28352
22.8756	9.13924	24.8779	-6.56835	0.401606	2.6965	0.0573723	2.23752	0	PVP01_0529100	2.6965
-13.7902	1.98108	0.935302	1.68337	1.70109	0	0	0	0	PVP01_0111000	1.70109
-2.94505	3.92151	13.4836	-8.70822	1.88357	0	0.104643	0.38369	0	PVP01_0111000	1.88357
-15.1914	2.04856	-1.0368	3.24858	1.83551	0.141193	0	0	0	PVP01_0111000	1.83551
-13.9161	1.9019	0.0580725	3.00747	3.56588	0	0.0457164	0	0	PVP01_0111000	3.56588
12.7617	-36.8904	-6.47646	0.441282	0.154352	0	14.7516	0	0	PVP01_0616100	14.7516
17.4257	7.44694	22.4694	-8.30447	0.578217	2.73339	0.0525652	0.998738	0	PVP01_0529100	2.73339
-14.3504	2.21537	-0.648449	3.01372	3.00477	0	0	0	0	PVP01_0111000	3.00477
3.98346	4.69629	16.7074	-10.0602	1.28323	0.441112	0.0401011	0.320808	0	PVP01_0111000	1.28323
-12.0948	2.29321	4.46699	-1.48715	4.4411	0	0	0	0	PVP01_0111000	4.4411
7.04089	4.74824	17.7697	-9.64418	1.01528	0.801539	0.0534359	0.26718	0	PVP01_0111000	1.01528
-9.96576	3.2169	7.39754	-4.00092	1.86648	0	0.0957167	0	0	PVP01_0111000	1.86648
33.5762	12.3891	-2.04868	22.9668	0	1.9037	0.0464317	0.650044	0	PVP01_0529100	1.9037
9.52927	-35.0943	-6.36313	0.922948	0.0290032	0	13.7765	0	0.0580063	PVP01_0616100	13.7765
-12.7608	1.92691	3.96481	-0.189061	4.78304	0	0.0493097	0	0	PVP01_0111000	4.78304
14.7882	6.40507	21.3574	-8.56897	0	1.23031	0.0410105	0	0	PVP01_0529100	1.23031
-9.73831	2.76504	6.02974	-3.12283	1.00539	0.0718133	0.0718133	0	0	PVP01_0111000	1.00539
-13.3906	2.09089	0.988961	2.0403	0.977305	0.108589	0.0542947	0	0	PVP01_0111000	0.977305
-9.20656	1.13152	4.8483	-2.19055	2.6841	0	0.0688231	0	0	PVP01_0111000	2.6841
-14.6143	1.6868	1.40395	1.25002	5.93055	0	0.0611396	0.122279	0	PVP01_0111000	5.93055
9.63492	-34.6701	-6.81455	0.573368	0.427287	0	10.0626	0.14955	0	PVP01_0616100	10.0626
-15.4833	2.65774	-1.82882	3.67864	3.78644	0	0	0	0	PVP01_0111000	3.78644
-14.0034	1.88727	1.73128	0.446292	4.39685	0	0.130599	0	0	PVP01_0111000	4.39685
22.5261	9.49092	24.0677	-6.67143	0	1.18624	0	0	0	PVP01_0529100	1.18624
-14.1711	2.58341	-3.18533	3.4023	0.75792	0	0	0	0	PVP01_0111000	0.75792
-14.3623	3.03983	-1.95889	3.4881	1.93731	0	0	0	0	PVP01_0111000	1.93731
-8.24114	3.0604	8.09507	-5.02349	1.78119	0	0.039582	0.435402	0	PVP01_0111000	1.78119
26.4892	10.4555	26.1147	-5.50596	0	2.06389	0	1.12168	0	PVP01_0529100	2.06389
10.4202	5.50514	20.3761	-9.59061	0.751547	1.14943	0	0.530504	0	PVP01_0529100	1.14943
34.0566	13.8229	19.2069	8.41374	0	3.85239	0.0506894	0.304136	0	PVP01_0529100	3.85239
-18.4982	6.23722	-6.28878	4.59976	4.41027	0	0	0	0	PVP01_0111000	4.41027
-5.69191	2.77421	10.0882	-6.62699	3.34868	0.0465095	0.0930189	0	0	PVP01_0111000	3.34868
-14.5251	3.12019	-0.157334	2.60686	1.42045	0.451963	0.129132	0	0.451963	PVP01_0111000	1.42045
-17.3444	1.706	-4.77929	5.94189	0.96043	0	0	0	0	PVP01_0111000	0.96043
-12.9181	1.42343	2.02348	-1.01354	5.91026	0	0.0832432	0	0	PVP01_0111000	5.91026
-12.2295	2.37496	4.28496	-0.570164	2.57144	0	0	0.0485178	0	PVP01_0111000	2.57144
-16.0476	2.71557	-0.310244	2.66254	2.0255	0	0.0920683	0	0	PVP01_0111000	2.0255
-12.3719	1.67352	3.23399	-0.783535	2.17634	0	0	0	0.23528	PVP01_0111000	2.17634
-5.53695	3.3484	9.28608	-5.85206	1.3326	0	0.0459517	0.27571	0	PVP01_0111000	1.3326
-6.81895	2.9875	7.95039	-5.90841	4.96714	0	0	0	0	PVP01_0111000	4.96714
-14.9434	2.92585	-1.41802	3.45318	2.56746	0.0546269	0	0	0	PVP01_0111000	2.56746
-16.2428	2.45745	-3.5236	5.01786	1.6835	0	0	0	0	PVP01_0111000	1.6835
-13.3658	2.44933	0.745687	1.63056	1.48793	0	0.0551086	0	0	PVP01_0111000	1.48793
2.24665	-21.797	-4.89991	1.32521	0.630979	0.0814166	9.24079	0	0.101771	PVP01_0616100	9.24079
-14.3997	2.35544	1.38406	1.44621	2.15464	0	0	0	0	PVP01_0111000	2.15464
-11.5565	2.8081	4.92451	-1.77217	0.889763	0	0	0.0468296	0	PVP01_0111000	0.889763
-16.0296	1.61781	-2.43802	4.90682	2.95181	0	0	0	0	PVP01_0111000	2.95181
14.9824	-42.7554	-7.12669	0.390413	0.386954	0	16.7219	0	0	PVP01_0616100	16.7219
-18.8886	6.04718	-5.30918	5.2018	6.73876	0	0	0	0	PVP01_0111000	6.73876
-16.6799	2.43418	-2.4199	4.14627	0.599221	0	0	0	0	PVP01_0111000	0.599221
-14.843	2.25925	-2.15527	3.38521	1.3588	0	0	0	0	PVP01_0111000	1.3588
13.5896	-41.5567	-7.25788	-0.00160262	0.25477	0	10.1908	0	0	PVP01_0616100	10.1908
-0.260843	-11.9834	-3.64437	1.91461	0	0	1.6947	0	0	PVP01_0616100	1.6947
21.511	-54.8815	-11.6035	-0.369519	0	0	32.4927	0	0	PVP01_0616100	32.4927
-13.7992	2.08988	2.41353	0.536517	1.73913	0	0.05997	0.05997	0	PVP01_0111000	1.73913
-7.38889	3.91876	8.64342	-5.19827	0.624047	0	0	0	0	PVP01_0111000	0.624047
-15.2073	1.20916	-0.023726	3.22003	2.89902	0.805283	0.0805283	0	0	PVP01_0111000	2.89902
11.69	-37.245	-6.65308	0.657685	0.486302	0.0405252	12.4007	0.405252	0	PVP01_0616100	12.4007
1.04889	3.56963	14.7003	-8.25716	0.568855	0	0	1.0429	0	PVP01_1031100	1.0429
-13.8749	1.54323	1.91825	0.841501	2.96492	0	0.123538	0	0	PVP01_0111000	2.96492
-15.282	2.04724	-0.236604	3.40832	2.01353	0	0	0	0	PVP01_0111000	2.01353
-12.2073	2.95085	6.56048	-2.10892	2.47407	0	0.10528	0.315839	0	PVP01_0111000	2.47407
-16.9845	4.68623	-4.50958	5.11302	6.93285	0	0	0	0	PVP01_0111000	6.93285
13.84	-40.4656	-6.68537	0.319771	0.11217	0	13.5726	0	0.11217	PVP01_0616100	13.5726
14.4586	-42.0772	-7.64876	0.679891	0.389598	0	19.0318	0	0	PVP01_0616100	19.0318
37.8201	16.0377	2.76389	25.2208	0	1.37603	1.25094	0	0	PVP01_0529100	1.37603
-6.82459	2.61543	9.48999	-6.62891	1.94878	0	0	0	0	PVP01_0111000	1.94878
-2.31666	3.13786	13.5226	-8.9623	1.72362	0	0	1.42198	0	PVP01_0111000	1.72362
-15.2414	2.14846	0.990533	1.45659	2.42394	0	0.0494682	0.395746	0	PVP01_0111000	2.42394
-17.7161	5.93206	-5.61215	4.46046	2.72692	0	0	0	0	PVP01_0111000	2.72692
-14.0378	2.38093	-3.73445	5.13263	0.687049	0	0.171762	0	0	PVP01_0111000	0.687049
-8.98298	2.1823	7.96717	-5.18861	2.41641	0	0.0561956	0	0	PVP01_0111000	2.41641
-15.8731	2.41171	-0.296189	3.03291	1.09697	0	0	0	0	PVP01_0111000	1.09697
-14.3105	1.64098	0.364256	2.08697	1.1477	0	0	0	0	PVP01_0111000	1.1477
-7.41197	2.24375	9.26876	-5.6376	1.76297	0	0	0.264445	0	PVP01_0111000	1.76297
-14.083	1.45288	1.72165	1.64008	1.80115	0.617538	0.0514615	0.308769	0	PVP01_0111000	1.80115
13.9628	-40.6924	-7.2111	0.937632	0	0.185185	13.2407	0	0	PVP01_0616100	13.2407
-7.52291	2.42948	9.95124	-6.80788	4.79324	0	0.217874	0	0	PVP01_0111000	4.79324
11.5055	5.94438	21.1372	-10.7307	0.69541	0.788132	0	0.69541	0	PVP01_0529100	0.788132
-14.1775	1.10192	1.15956	0.956027	1.91796	0	0	0	0	PVP01_0111000	1.91796
-12.5029	2.36102	4.46009	-0.90492	2.50302	0.0431555	0	0	0	PVP01_0111000	2.50302
-10.609	1.66712	5.52367	-1.49186	0.675311	0	0	0	0	PVP01_0111000	0.675311
12.5775	-40.5657	-7.85773	1.30719	0.129219	0	11.087	0	0	PVP01_0616100	11.087
-15.528	2.30161	0.169257	2.78078	1.81648	0	0.0518995	0	0	PVP01_0111000	1.81648
-5.73004	2.67076	10.431	-6.82212	3.02676	0	0	0.371708	0	PVP01_0111000	3.02676
-13.7687	2.87651	3.34008	-0.129667	4.47786	0	0.084488	0	0	PVP01_0111000	4.47786
7.35351	-30.588	-5.27008	0.664239	0.254421	0.413433	9.79519	0.0954077	0	PVP01_0616100	9.79519
-8.82706	2.68204	6.84321	-3.3825	3.34133	0	0.0856751	0.856751	0	PVP01_0111000	3.34133
-14.0661	2.97738	3.90792	0.065377	2.17081	0	0	0	0	PVP01_0111000	2.17081
12.7286	-38.4582	-6.3206	0.256979	0	0	11.4649	0	0	PVP01_0616100	11.4649
-11.7688	0.9168	3.3846	-1.10545	1.66566	0	0.151423	0.151423	0	PVP01_0111000	1.66566
31.2996	11.9653	24.1857	1.63732	0	5.12237	0	0.413929	0	PVP01_0529100	5.12237
7.88317	5.04734	19.1189	-9.91332	1.40942	0.79065	0	0.481265	0	PVP01_0111000	1.40942
-13.1645	1.83511	3.83216	-0.790136	3.7216	0	0.0555463	0	0	PVP01_0111000	3.7216
-10.5904	0.461926	3.11757	-0.402781	2.02105	0	0	0	0	PVP01_0111000	2.02105
-10.5278	2.19522	5.04856	-1.40205	1.55223	0	0	0	0	PVP01_0111000	1.55223
-3.51438	-14.4367	-2.61422	0.767895	0	0	5.05945	0	0	PVP01_0616100	5.05945
14.2764	-42.1745	-7.96904	0.385559	0.0272673	0.0272673	12.1612	0	0	PVP01_0616100	12.1612
11.8851	-36.817	-6.40833	0.563735	0.26564	0	12.2637	0	0	PVP01_0616100	12.2637
-14.2856	2.2107	1.81505	1.60813	2.78301	0.628423	0	0	0	PVP01_0111000	2.78301
-11.5846	2.02096	6.35247	-3.17718	1.67769	0	0.0493437	0	0	PVP01_0111000	1.67769
9.19468	-32.4363	-6.34011	0.906909	0.438387	0.438387	12.235	0	0.11956	PVP01_0616100	12.235
-14.6685	1.63347	-1.08304	2.76796	2.71524	0	0	0	0	PVP01_0111000	2.71524
-13.0639	1.09013	2.33033	0.829242	3.40603	0	0.0508363	0	0	PVP01_0111000	3.40603
10.7631	-31.4184	-4.82229	0.84472	0.734476	0.267082	8.99176	0	0	PVP01_0616100	8.99176
15.3449	-41.428	-7.69638	0.923855	0	0	13.0342	0	0.0218694	PVP01_0616100	13.0342
5.81606	-23.6741	-4.34265	0.804243	0.0700182	0	10.1526	0	0.490127	PVP01_0616100	10.1526
-7.04882	4.00724	8.02235	-5.27825	3.18945	0	0.0850521	0.042526	0.0850521	PVP01_0111000	3.18945
-12.8506	1.8632	3.57504	-1.23408	1.54372	0	0.220531	0	0	PVP01_0111000	1.54372
-12.2379	2.42048	-0.171342	1.65532	3.42215	0	1.71107	0	0	PVP01_0111000	3.42215
-4.67498	-13.9909	-3.78235	1.70285	1.4484	0	6.21699	0.0222831	0.0445663	PVP01_0616100	6.21699
-12.7234	2.00835	4.03658	-0.933668	2.01288	0	0	0	0	PVP01_0111000	2.01288
-14.8047	1.6882	0.791074	2.15736	1.67926	0	0.0839631	0	0.0839631	PVP01_0111000	1.67926
-11.1303	2.46559	5.02887	-2.40292	3.38956	0	0	0	0	PVP01_0111000	3.38956
24.1727	8.84744	26.6445	-6.85967	0.327118	2.75714	0.0467312	2.14963	0	PVP01_0529100	2.75714
-12.0586	2.20797	3.94268	-1.46811	1.35183	0	0.11755	0	0	PVP01_0111000	1.35183
-9.27388	2.01832	7.87153	-3.92093	1.06458	0	0.118287	0	0	PVP01_0111000	1.06458
18.6737	7.56438	23.5039	-8.74635	0.523043	7.38072	0.174348	0.755506	0	PVP01_0529100	7.38072
2.92194	-11.8496	-0.650682	-3.80667	0.49398	0	0	0.0617475	1.85242	PVP01_1236900	1.85242
-12.054	2.53039	-1.65949	1.3343	0.923041	0	0.11538	0	0	PVP01_0111000	0.923041
-13.8243	2.2509	-3.33809	3.9687	4.75456	0	0	0	0	PVP01_0111000	4.75456
-13.2993	2.33351	3.25733	0.0771367	4.27483	0	0.061954	0	0	PVP01_0111000	4.27483
2.01854	3.70558	14.5945	-9.50197	3.36157	0	0	1.00847	0	PVP01_0111000	3.36157
-14.0261	1.38069	1.79814	1.37835	1.99345	0	0	0	0	PVP01_0111000	1.99345
-12.5734	2.51838	4.09148	-0.987715	1.19359	0	0.0459074	0	0	PVP01_0111000	1.19359
18.9788	8.63845	20.9242	-3.82652	0.276912	4.60367	0	0.623053	0	PVP01_0529100	4.60367
23.1508	9.36501	26.6685	-7.31298	0.0431258	0.991892	0	0.560635	0	PVP01_0529100	0.991892
-11.0031	3.60908	6.73461	-3.52539	2.60417	0	0	0.343947	0	PVP01_0111000	2.60417
32.1131	12.954	23.9373	2.03018	0	3.24238	0.0498828	0.498828	0	PVP01_0529100	3.24238
-19.65	4.8645	-5.26599	6.05211	3.61757	0	0.172265	0	0	PVP01_0111000	3.61757
-7.08121	2.76209	9.19584	-6.29792	2.10147	0	0	0	0	PVP01_0111000	2.10147
-9.12319	3.39663	7.73434	-4.14691	1.83086	0	0	0.272681	0	PVP01_0111000	1.83086
1.86438	3.98955	14.6311	-9.84646	1.35292	1.06301	0	0	0	PVP01_0111000	1.35292
-14.6415	1.34122	0.30529	2.52442	2.47873	0	0	0	0	PVP01_0111000	2.47873
41.2186	19.304	-4.0394	30.4199	0	0.857633	0	0	0	PVP01_0529100	0.857633
-14.5023	1.59074	0.220809	2.47362	2.71961	0	0	0.0906536	0	PVP01_0111000	2.71961
-14.9844	2.17901	-1.16134	3.04987	2.6362	0	0	0	0	PVP01_0111000	2.6362
-14.1994	1.23512	-0.676129	2.6018	2.2814	0	0.0438731	0	0	PVP01_0111000	2.2814
14.059	-41.1184	-7.46448	0.474028	0.55831	0.0446648	20.2555	0.223324	0	PVP01_0616100	20.2555
-13.8025	1.59924	-1.76835	3.38034	1.73439	0	0.08259	0	0	PVP01_0111000	1.73439
-2.73042	4.15583	12.3968	-8.50309	1.48426	0	0.0436548	0.305583	0	PVP01_0111000	1.48426
-18.7534	5.30303	-5.48465	4.95683	4.96089	0	0.190803	0	0	PVP01_0111000	4.96089
-13.7801	1.73339	2.45277	0.336875	2.055	0.0489285	0.0489285	0	0	PVP01_0111000	2.055
-14.1362	0.00181842	-2.45729	3.70882	2.33798	0	0	0	0	PVP01_0111000	2.33798
-13.1371	2.80481	3.35778	-0.560326	2.4225	0	0	0	0	PVP01_0111000	2.4225
-15.1471	1.63547	-0.220444	3.8334	3.51148	0	0.140459	0	0	PVP01_0111000	3.51148
-11.2616	2.86866	4.92699	-2.07866	0.851231	0	0	0	0	PVP01_0111000	0.851231
13.9696	-40.2514	-7.11514	0.450834	0.511352	0.0204541	14.6247	0	0	PVP01_0616100	14.6247
10.5854	5.93324	20.3791	-10.6447	0.722892	0.385542	0	2.45783	0	PVP01_1031100	2.45783
-11.2024	2.51552	6.04495	-2.76654	3.55607	0	0	0	0	PVP01_0111000	3.55607
10.4039	-33.6555	-7.49196	0.630328	0.906344	0	19.4864	0	0	PVP01_0616100	19.4864
1.65901	-9.51081	-0.298754	-3.05416	0.11611	0	0	0	0.928882	PVP01_1236900	0.928882
14.8734	-42.3833	-7.68916	0.449294	0.532351	0.288357	17.4567	0.0221813	0	PVP01_0616100	17.4567
-17.2072	5.25421	-6.6941	5.37272	2.86451	0	0	0	0	PVP01_0111000	2.86451
14.5877	17.0486	-34.9831	-39.3613	0	0	0.34638	8.17458	0	PVP01_1031100	8.17458
2.45128	3.50882	14.9011	-8.9994	0.679348	0	0.145575	0.582298	0	PVP01_0111000	0.679348
-14.841	2.20067	-0.733047	3.16795	1.39094	0	0	0	0	PVP01_0111000	1.39094
13.3725	-40.2272	-6.95894	0.530778	0.30446	0.0434943	12.3959	0	0	PVP01_0616100	12.3959
-12.5329	1.9682	3.82098	-1.28802	1.87654	0.0493827	0.54321	0.0493827	0	PVP01_0111000	1.87654
-9.35266	3.27307	7.17084	-3.72569	2.05138	0	0.0466222	0	0	PVP01_0111000	2.05138
-12.698	2.29852	4.92104	-1.73692	2.02456	0	0.0449903	0	0	PVP01_0111000	2.02456
-16.6685	6.55154	-6.05864	3.84265	3.72613	0	0	0	0	PVP01_0111000	3.72613
-10.5265	2.83839	6.95746	-2.10101	0.516996	0	0	0	0	PVP01_0111000	0.516996
-15.3308	1.36349	-1.39301	3.76153	3.92812	0	0	0	0	PVP01_0111000	3.92812
-5.82109	-10.8297	-3.35388	2.88377	1.07552	0	3.64907	0	0	PVP01_0616100	3.64907
-10.3252	1.99629	5.64476	-1.66919	0.820793	0	0.136799	0	0	PVP01_0111000	0.820793
-7.17413	3.78007	9.27545	-6.61959	2.34072	0	0	0	0	PVP01_0111000	2.34072
12.0888	-38.1658	-7.04244	0.730319	0.13354	0	14.1819	0	0	PVP01_0616100	14.1819
3.62324	4.62607	17.1038	-9.69993	2.13008	0	0.0367255	0	0	PVP01_0111000	2.13008
-16.2298	1.86624	-1.55164	3.59419	3.73107	0	0.0731582	0	0	PVP01_0111000	3.73107
-14.8343	1.41345	-1.57166	5.19833	2.19829	0.659486	0.109914	0.109914	0	PVP01_0111000	2.19829
13.3748	-40.8456	-7.52621	1.01371	0.529368	0	13.6715	0	0	PVP01_0616100	13.6715
-12.6776	1.72688	-0.195137	1.57765	2.52064	0	0	0	0	PVP01_0111000	2.52064
-12.863	2.72941	3.63729	-0.353137	1.35878	0	0.0617627	0.185288	0	PVP01_0111000	1.35878
-7.91309	1.85267	7.7173	-5.79559	4.32748	0	0.441579	0.176632	0	PVP01_0111000	4.32748
24.4474	9.57271	25.1043	-6.25478	0	2.90466	0.0569541	1.13908	0	PVP01_0529100	2.90466
9.60414	12.6832	-31.0144	-60.8193	0	0	0	3.4002	0	PVP01_1031100	3.4002
-19.571	5.60021	-5.12395	6.65784	3.92186	0	0	0	0	PVP01_0111000	3.92186
-7.00023	2.59978	9.74995	-6.36849	1.21648	0	0	0	0	PVP01_0111000	1.21648
5.66887	-25.2146	-5.03652	0.749922	0.511234	0	7.91067	0	0	PVP01_0616100	7.91067
12.5565	6.58937	21.5528	-10.5007	0	0.979432	0.117532	0.979432	0	PVP01_0529100	0.979432
-11.9036	1.82286	0.185509	2.26107	1.27002	0.0705567	0.105835	0	0	PVP01_0111000	1.27002
28.4904	10.6165	26.1686	-3.23475	0	3.50458	0	1.19568	0	PVP01_0529100	3.50458
-14.4247	-0.12418	-0.783362	4.56233	1.65529	0	0.137941	0	0	PVP01_0111000	1.65529
-15.1621	2.15272	-1.71659	3.01685	1.7461	0	0.102712	0	0	PVP01_0111000	1.7461
28.3287	11.17	25.4769	-3.67286	0	2.42108	0	0.977745	0	PVP01_0529100	2.42108
13.7714	6.06876	22.4546	-10.012	0.409482	2.95737	0.045498	2.04741	0	PVP01_0529100	2.95737
-11.8565	1.98335	4.50062	-1.95693	2.34004	0	0.0668583	0	0	PVP01_0111000	2.34004
-12.8441	2.73263	2.58849	0.419233	3.05694	0	0	0	0	PVP01_0111000	3.05694
-13.9932	1.90465	0.640467	1.72273	1.1458	0	0	0	0	PVP01_0111000	1.1458
-16.8801	4.26765	-5.87492	5.50372	6.74031	0	0	0	0	PVP01_0111000	6.74031
-17.6574	5.028	-4.97156	4.68309	6.56974	0	0.060831	0	0	PVP01_0111000	6.56974
13.9835	-40.227	-7.21093	0.233578	0.472776	0	13.8418	0	0	PVP01_0616100	13.8418
-19.6502	6.0185	-5.79441	5.94241	3.5515	0.169119	0	0	0	PVP01_0111000	3.5515
-15.1569	1.54206	-0.206497	3.9288	1.78869	0	0.123358	0	0	PVP01_0111000	1.78869
12.3894	-36.263	-6.24341	1.02135	0.92445	0.159388	10.0733	0	0	PVP01_0616100	10.0733
10.7065	6.22564	20.2212	-10.1363	0.829417	0.987401	0.039496	0.552944	0	PVP01_0529100	0.987401
-14.6118	1.97635	1.69258	0.725469	1.8685	0	0	0	0	PVP01_0111000	1.8685
-6.69534	2.93986	8.38336	-5.48835	3.84468	0	0.0640779	0	0	PVP01_0111000	3.84468
-9.6298	1.65002	4.73547	-1.97768	3.18891	0	0.0693241	0	0	PVP01_0111000	3.18891
12.8321	-36.9009	-6.094	0.174172	0.360661	0	10.0534	0	0	PVP01_0616100	10.0534
-19.9909	5.86477	-5.62765	4.97915	2.83075	0	0	0	0	PVP01_0111000	2.83075
14.8478	-41.7273	-6.99967	0.896776	0.354702	0	16.1981	0.0236468	0.0472936	PVP01_0616100	16.1981
-15.2605	2.3698	0.863432	2.22215	5.5214	0	0	0	0	PVP01_0111000	5.5214
-5.27637	3.82745	10.3784	-6.65429	2.6211	0	0	0.340402	0	PVP01_0111000	2.6211
-9.55217	-3.41545	-1.3592	3.39098	0.76309	0	0.0586992	0	0.0586992	PVP01_0111000	0.76309
-7.75922	3.37333	8.32326	-5.19851	1.52657	0	0	0.393953	0	PVP01_0111000	1.52657
13.8489	-40.7622	-7.71136	0.680873	0.071449	0	13.8849	0	0.166714	PVP01_0616100	13.8849
-12.9316	2.40517	2.87453	0.270649	5.29207	0	0	0	0	PVP01_0111000	5.29207
27.5464	10.6165	23.5931	-2.83435	0.135419	2.64067	0.677094	0.0677094	0	PVP01_0529100	2.64067
-16.0719	2.48242	-0.195131	3.04921	1.61821	0.0558005	0	0.502204	0	PVP01_0111000	1.61821
-18.376	3.93335	-3.71151	5.91731	4.51304	0	0	0	0	PVP01_0111000	4.51304
-15.34	2.48069	-0.426492	2.73649	3.05107	0	0.0417955	0	0	PVP01_0111000	3.05107
3.01612	4.19513	15.3027	-8.15683	1.74774	0.776774	0.0970968	0.728226	0	PVP01_0111000	1.74774
-10.2844	2.3046	4.58912	-0.726088	6.04433	0	0	0	0	PVP01_0111000	6.04433
-15.9646	2.03503	-1.191	3.0115	1.29359	0	0	0	0	PVP01_0111000	1.29359
-12.1984	2.09529	3.41407	-0.980281	1.83443	0	0.0591751	0	0	PVP01_0111000	1.83443
-11.9548	2.16841	3.66108	-1.20782	3.59195	0	0	0	0	PVP01_0111000	3.59195
-4.55654	-11.0074	-2.80053	1.90384	1.55039	0	1.69133	0	0	PVP01_0616100	1.69133
6.43302	4.01854	17.7133	-10.3378	0.506329	0	0	0.35443	0	PVP01_0111000	0.506329
-18.0367	6.03731	-5.66666	5.30424	1.11732	0	0	0.310366	0.0620732	PVP01_0111000	1.11732
-14.7276	1.03872	1.37431	2.07482	1.17047	0	0.083605	0	0	PVP01_0111000	1.17047
-9.65273	2.58723	7.40408	-3.91384	2.86579	0	0	0	0.0540716	PVP01_0111000	2.86579
8.7153	5.6797	20.2552	-10.0049	0.354597	0.921953	0.0709195	0.709195	0	PVP01_0529100	0.921953
-3.13067	-14.9722	-3.22084	1.69385	1.8688	0	4.90559	0	0	PVP01_0616100	4.90559
18.6325	7.09089	24.9401	-9.2226	0.323834	3.29231	0.107945	0.485751	0	PVP01_0529100	3.29231
-19.0394	5.59173	-5.62769	5.08828	2.09026	0	0.0950119	0	0	PVP01_0111000	2.09026
-11.7037	1.95916	3.73716	-1.19704	1.97628	0	0	0	0	PVP01_0111000	1.97628
5.18734	-24.6048	-4.39732	0.420058	0.214754	0	7.409	0	0	PVP01_0616100	7.409
11.4026	4.83745	19.7942	-10.2177	0.460936	0.288085	0	1.09472	0	PVP01_1031100	1.09472
0.647623	-8.96651	-0.93138	-2.58813	0.380662	0	0	0	1.64954	PVP01_1236900	1.64954
9.27468	4.72743	19.4248	-10.4763	1.89793	0.0702938	0	0.421763	0	PVP01_0111000	1.89793
12.6266	-38.2038	-7.48647	1.26738	0	0.171321	10.896	0.0342642	0	PVP01_0616100	10.896
29.547	11.4322	25.1241	-1.27337	0	1.25273	0	1.77807	0	PVP01_1031100	1.77807
14.8794	-40.9072	-7.14498	0.962147	0	0.227169	18.1231	0	0.0757232	PVP01_0616100	18.1231
3.10192	4.42755	15.9548	-10.1712	0.530997	0	0	0.575247	0	PVP01_1031100	0.575247
-15.1327	2.237	0.55659	2.3891	2.14184	0.0793273	0	0	0	PVP01_0111000	2.14184
-8.01612	3.57909	8.27208	-4.72573	1.94129	0	0	0.294135	0	PVP01_0111000	1.94129
-15.39	2.58616	0.898824	2.63995	1.4892	0	0.057277	0	0	PVP01_0111000	1.4892
-13.6286	1.33028	2.31046	0.395433	2.84071	0	0	0	0	PVP01_0111000	2.84071
-8.7284	3.25034	7.01403	-4.66869	1.04749	0	0	0	0	PVP01_0111000	1.04749
-17.0918	4.71114	-4.28227	4.44743	4.2007	0	0	0	0	PVP01_0111000	4.2007
-9.21133	2.39625	7.10752	-3.93714	3.96778	0.0592207	0.177662	0	0	PVP01_0111000	3.96778
7.39614	5.34826	20.1519	-11.2269	2.22922	1.84153	0.0484614	0.242307	0	PVP01_0111000	2.22922
31.3085	12.0999	22.6193	2.26052	0	2.92139	0	0.543515	0	PVP01_0529100	2.92139
6.66444	-27.784	-4.5073	0.402812	0.462433	0.17037	6.13333	0.194709	0	PVP01_0616100	6.13333
-18.0622	5.97382	-5.57168	4.90859	4.11402	0	0.146929	0	0	PVP01_0111000	4.11402
14.5068	-42.2322	-7.49555	0.863408	0.61467	0	16.8237	0.227656	0	PVP01_0616100	16.8237
-15.7118	1.87878	1.00196	2.80299	4.3807	0	0	0	0	PVP01_0111000	4.3807
-13.6472	2.68364	2.13078	0.0937916	3.2523	0.0551238	0	0	0.496114	PVP01_0111000	3.2523
19.1934	8.05271	24.1457	-8.08172	0	2.68781	0.0447968	1.52309	0	PVP01_0529100	2.68781
25.5484	10.4509	25.9779	-5.17956	0	3.35107	0	1.87266	0	PVP01_0529100	3.35107
-16.7443	3.26791	-2.51759	4.69811	1.61391	0	0	0	0.468555	PVP01_0111000	1.61391
12.7082	-41.5709	-6.83027	0.264102	0	0	12.6864	0	0	PVP01_0616100	12.6864
-11.2082	3.03121	6.79945	-2.42211	3.33643	0	0.295633	0.2534	0	PVP01_0111000	3.33643
-16.832	2.54464	-2.17854	5.29704	8.59546	0	0.182882	0	0	PVP01_0111000	8.59546
-11.39	2.65881	5.8588	-2.56807	4.18323	0	0.0414182	0	0	PVP01_0111000	4.18323
8.34732	5.51658	18.8744	-9.92686	0.0497834	1.14502	0	0.846319	0	PVP01_0529100	1.14502
-15.401	1.45637	0.0631758	2.78765	3.44507	0	0.0546837	0.0546837	0	PVP01_0111000	3.44507
-13.4814	2.17379	1.46113	0.56092	3.85833	0	0.0989315	0	0	PVP01_0111000	3.85833
24.9175	9.68006	26.2151	-6.91706	0	2.11956	0.0481719	0.481719	0	PVP01_0529100	2.11956
13.2429	-39.4545	-6.38128	0.164992	0	0.443043	15.2198	0	0	PVP01_0616100	15.2198
-12.3057	0.947287	3.01368	-0.561428	3.74849	0.574365	0	0	0	PVP01_0111000	3.74849
-10.8076	3.57564	6.08459	-2.51406	1.87097	0	0	0	0	PVP01_0111000	1.87097
13.9545	-39.1741	-6.49247	0.774065	0.0213803	0.363465	15.7145	0	0	PVP01_0616100	15.7145
-16.2142	2.23724	-0.566998	3.67911	1.93973	0	0.138552	0	0	PVP01_0111000	1.93973
-18.4988	4.84195	-4.65166	6.91228	1.17894	0	0	0	0	PVP01_0111000	1.17894
-15.1996	1.88569	-0.06928	2.58454	1.68536	0	0	0	0	PVP01_0111000	1.68536
28.05	24.1959	-44.4801	2.82614	0	0	0	1.33146	0	PVP01_1031100	1.33146
-13.2252	3.18548	4.09774	-1.18393	2.92887	0	0	0	0	PVP01_0111000	2.92887
-5.86043	3.68903	10.488	-6.90788	3.61973	0	0.0329066	0.855573	0	PVP01_0111000	3.61973
-14.1042	1.27073	1.95411	1.42767	1.42002	0.0617398	0.12348	0	0	PVP01_0111000	1.42002
12.176	-38.2988	-6.59867	0.357672	0.525168	0	6.78678	0	0.242385	PVP01_0616100	6.78678
-17.6541	4.70101	-5.15524	4.09428	2.48571	0	0	0	0	PVP01_0111000	2.48571
13.0202	-39.4505	-8.50706	1.67325	0.615385	0	21.1692	0	0	PVP01_0616100	21.1692
-14.3559	1.52905	1.52737	1.62151	2.78045	0	0.10694	0.427762	0	PVP01_0111000	2.78045
-15.2941	3.38343	1.12053	1.58493	2.94461	0	0	0	0	PVP01_0111000	2.94461
-14.2187	1.88104	1.78877	1.42898	2.09474	0	0.142823	0	0	PVP01_0111000	2.09474
8.84353	-31.0185	-5.45601	0.674789	0.0919329	0	6.20547	0	0	PVP01_0616100	6.20547
15.2846	-39.4556	-7.64339	0.451771	1.94434	0	23.3321	0	0	PVP01_0616100	23.3321
10.753	-33.5511	-5.85926	0.74706	0.0303297	0	14.1943	0.0303297	0	PVP01_0616100	14.1943
-12.0092	2.62187	5.95868	-2.45365	6.42851	0	0	0	0	PVP01_0111000	6.42851
-13.0904	2.32152	4.64775	-1.22992	3.13355	0	0.088269	0	0	PVP01_0111000	3.13355
-2.70854	3.15603	11.7711	-7.41841	0.549407	0	0	0.0784868	0	PVP01_0111000	0.549407
13.0295	-40.6172	-7.13333	0.726529	0.315351	0.147164	16.4193	0	0	PVP01_0616100	16.4193
-14.2028	1.79281	1.20743	1.6966	4.41088	0	0	0	0	PVP01_0111000	4.41088
4.95204	4.66817	17.7046	-9.93583	1.00674	0.0387207	0	0.116162	0	PVP01_0111000	1.00674
-16.0855	5.83922	-5.52596	1.95624	6.26632	0	0	0	0	PVP01_0111000	6.26632
-9.65647	3.06089	6.51672	-2.99403	4.28729	0	0.0408313	0	0	PVP01_0111000	4.28729
11.7023	-34.6289	-5.7898	0.63513	0.222502	0.222502	12.9051	0	0	PVP01_0616100	12.9051
-10.7808	1.9467	5.9548	-1.68888	3.98345	0.0766049	0	0.15321	0	PVP01_0111000	3.98345
-16.586	2.9594	-3.30018	5.45146	1.42837	0	0	0	0	PVP01_0111000	1.42837
-15.2311	1.53323	-0.793196	3.71053	2.21607	0	0	0	0	PVP01_0111000	2.21607
23.3102	23.9421	-48.0584	-24.9781	0	0	0	5.9755	0	PVP01_1031100	5.9755
-15.5874	2.49188	0.588839	2.12176	1.9932	0	0.0586235	0	0	PVP01_0111000	1.9932
-7.88391	3.01028	8.82024	-6.36507	2.0559	0	0.0555648	0	0	PVP01_0111000	2.0559
13.979	-42.3667	-7.02836	0.482426	0.0225892	0	13.7794	0.0225892	0	PVP01_0616100	13.7794
-10.3614	2.05654	6.10855	-3.74323	6.00644	0.786557	0	0	0	PVP01_0111000	6.00644
-8.94158	1.84991	7.74582	-4.08341	1.71625	0	0.156022	0	0	PVP01_0111000	1.71625
0.16657	3.89043	12.5407	-8.58031	0.271058	0.745409	0.0677645	0.271058	0	PVP01_0529100	0.745409
-9.8779	2.64958	5.95408	-3.19676	1.91366	0	0	0	0	PVP01_0111000	1.91366
7.69598	-28.3827	-4.9623	-0.723561	0	0	21.9757	0	0	PVP01_0616100	21.9757
-12.0917	2.65486	5.66678	-2.24875	0.868522	0	0	0	0	PVP01_0111000	0.868522
-10.4899	2.45589	5.82428	-3.19771	2.70422	0	0	0	0	PVP01_0111000	2.70422
12.8186	-40.1686	-6.91241	0.421207	0.267344	0	10.266	0	0	PVP01_0616100	10.266
-16.8214	1.77531	-2.4006	3.6777	3.87634	0	0	0	0	PVP01_0111000	3.87634
-16.2618	3.2542	-2.7836	4.80725	1.84143	0	0.0511509	0	0	PVP01_0111000	1.84143
13.543	-42.1647	-7.7963	0.745649	0	0.0516062	14.3981	0	0	PVP01_0616100	14.3981
15.1151	-42.9763	-8.09653	0.988221	0.44435	0.0846382	18.176	0	0.148117	PVP01_0616100	18.176
-14.7667	1.93609	0.69536	2.37262	2.61712	0	0.0523423	0	0	PVP01_0111000	2.61712
-12.1613	1.44562	2.84716	-0.48595	2.04942	0	0	0	0	PVP01_0111000	2.04942
-17.4493	4.54421	-3.257	4.92784	2.14485	0	0	0	0	PVP01_0111000	2.14485
-12.3139	1.93225	4.23692	-1.14183	3.00347	0	0.051784	0	0	PVP01_0111000	3.00347
-14.4719	1.39093	0.915239	1.64174	1.35951	0	0.0948497	0	0.0316166	PVP01_0111000	1.35951
-7.10562	2.58695	8.54785	-6.77022	5.82147	0	0.129366	0	0	PVP01_0111000	5.82147
7.34125	3.84331	16.6196	-9.53986	1.82445	1.82445	0	0	0	PVP01_0111000	1.82445
31.992	15.1928	-9.66169	25.3039	0	1.29623	0	0	0	PVP01_0529100	1.29623
12.8071	-37.3023	-6.28094	0.347956	0.500491	0.115498	12.6663	0	0	PVP01_0616100	12.6663
-7.25409	2.7968	8.79004	-6.30493	2.36437	0	0	0.687817	0	PVP01_0111000	2.36437
-10.3157	2.70601	7.57011	-4.21679	1.76391	0	0.185675	0.417769	0	PVP01_0111000	1.76391
11.547	-35.0391	-5.63236	0.525847	0	0	14.3048	0.0205825	0.0823299	PVP01_0616100	14.3048
0.00258191	2.85615	13.2953	-8.36878	0.506885	0	0.0844809	0.92929	0	PVP01_1031100	0.92929
-14.1263	1.18478	2.72075	0.246665	1.14042	0	0	0	0.45617	PVP01_0111000	1.14042
-8.43269	2.95141	8.4526	-4.63079	2.12647	0	0	0	0	PVP01_0111000	2.12647
5.72526	4.75861	18.728	-12.1923	0	0.8726	0	0	0	PVP01_0529100	0.8726
34.4897	14.1638	15.0188	13.6734	0	0.585938	0	0.651042	0	PVP01_1031100	0.651042
-2.84781	3.56492	12.3404	-8.04478	2.61418	0	0	0	0	PVP01_0111000	2.61418
-7.49009	2.78863	8.65681	-5.50752	1.44155	0	0	0	0	PVP01_0111000	1.44155
-11.952	2.10005	5.33884	-2.46683	2.64887	0	0	0.0529773	0	PVP01_0111000	2.64887
13.906	-41.4331	-7.44114	1.07361	0.128482	0	15.8676	0.0214137	0	PVP01_0616100	15.8676
20.2808	7.87576	23.1597	-6.954	0.429106	3.67805	0.0613008	0.613008	0	PVP01_0529100	3.67805
-15.8867	2.4644	-1.1178	2.6084	1.46009	0	0	0	0	PVP01_0111000	1.46009
-8.03725	3.08108	8.68307	-5.19768	3.13537	0	0	0	0	PVP01_0111000	3.13537
11.9786	4.78985	18.3816	-9.60509	0	0	0.0726533	0.944493	0	PVP01_1031100	0.944493
-11.0931	2.31321	5.19733	-3.23527	1.37354	0	0	0	0	PVP01_0111000	1.37354
-12.2835	2.14409	4.50431	-1.18055	1.87172	0	0	0.561517	0	PVP01_0111000	1.87172
-3.78332	3.58679	11.9438	-7.22884	1.91939	0	0	0.0959693	0	PVP01_0111000	1.91939
-15.3688	2.46303	-1.7802	4.08337	5.28821	0	0	0	0	PVP01_0111000	5.28821
11.9176	-39.1502	-7.38063	0.85049	0.0237897	0	10.9671	0	0	PVP01_0616100	10.9671
-15.3905	0.660863	-2.18883	4.79546	1.12635	0	0	0	0	PVP01_0111000	1.12635
-14.2206	2.15162	1.28472	1.91298	1.49678	0	0	0	0	PVP01_0111000	1.49678
-19.3903	4.74624	-5.26934	5.57159	4.24371	0	0	0.757805	0	PVP01_0111000	4.24371
-10.0996	3.1758	8.0546	-5.59006	2.30078	0	0	0	0	PVP01_0111000	2.30078
26.3704	9.65984	26.8796	-6.12572	0	3.57437	0	1.83301	0	PVP01_0529100	3.57437
-5.98638	3.21515	10.548	-6.63262	1.59395	0	0	0.118071	0	PVP01_0111000	1.59395
-4.59812	3.84139	11.0858	-6.62941	0.9629	0	0	0.0566412	0	PVP01_0111000	0.9629
-9.47414	2.19599	5.10479	-1.90075	1.90317	0	0	0	0	PVP01_0111000	1.90317
-13.7771	2.71603	1.41677	1.66419	2.94239	0	0.103242	0	0	PVP01_0111000	2.94239
13.542	-42.0803	-7.96596	1.04832	0	0	12.3581	0	0	PVP01_0616100	12.3581
-2.87528	3.62316	13.1169	-9.90075	0	0	0	0.55348	0	PVP01_1031100	0.55348
10.2442	-33.6781	-6.18357	0.544734	0	0	13.8398	0	0.137709	PVP01_0616100	13.8398
14.1657	-42.2722	-7.65894	0.83025	0.0784314	0.130719	18.3268	0	0	PVP01_0616100	18.3268
-9.9063	2.70116	7.34677	-4.42052	2.57166	0	0.0467574	0	0	PVP01_0111000	2.57166
10.1002	-32.6621	-5.33937	0.228073	0	0	10.3719	0	0.258125	PVP01_0616100	10.3719
-14.8934	2.19881	-3.00657	5.27686	1.67259	0	0	0	0	PVP01_0111000	1.67259
13.636	-40.8479	-6.59682	0.335865	0.821615	0	11.471	0	0	PVP01_0616100	11.471
-6.35448	-10.0811	-3.55988	2.91917	1.54684	0	1.07606	0	0	PVP01_0111000	1.54684
13.1627	-39.9302	-7.51149	0.243378	0.125211	0	15.1819	0	0.187817	PVP01_0616100	15.1819
-15.7966	1.60409	0.351956	3.12724	2.22899	0	0	0	0	PVP01_0111000	2.22899
-5.34814	-10.6272	-3.266	3.04191	0.741345	0	3.18778	0	0.148269	PVP01_0616100	3.18778
15.7961	-40.3336	-7.6622	1.16419	1.24545	0	15.2328	0	0	PVP01_0616100	15.2328
-13.0188	1.14016	3.41875	-0.105536	1.46915	0	0.122429	0	0	PVP01_0111000	1.46915
-12.011	3.47613	5.00178	-1.50388	2.97746	0	0.0850702	0	0	PVP01_0111000	2.97746
-10.4078	2.47434	5.22032	-2.21501	1.69442	0	0.0584283	0	0	PVP01_0111000	1.69442
-14.8335	0.995348	0.377818	2.97147	2.32524	0	0	0	0	PVP01_0111000	2.32524
-11.2528	1.67376	4.25538	-1.2693	1.84323	0	0	0	0	PVP01_0111000	1.84323
29.1496	11.2548	25.9742	-2.91878	0	4.24349	0	1.26817	0	PVP01_0529100	4.24349
14.6145	-40.8652	-7.46376	0.862043	0.0220531	0.242585	14.5551	0	0	PVP01_0616100	14.5551
-14.0561	1.69541	1.89103	2.2406	1.11944	0	0	0	0	PVP01_0111000	1.11944
-16.348	1.86267	-0.435903	2.14232	3.4662	0	0	0	0	PVP01_0111000	3.4662
-11.3136	2.72406	5.00811	-2.41596	1.4808	0	0	0	0	PVP01_0111000	1.4808
14.1026	17.8895	-36.6714	-55.5671	3.95446	0	0	15.5782	0	PVP01_1031100	15.5782
-11.6703	2.07487	3.82919	-2.02658	0.908138	0	0	0	0	PVP01_0111000	0.908138
-3.11152	3.25319	12.1292	-8.16178	1.05516	0	0	0.0479616	0	PVP01_0111000	1.05516
9.29478	-33.6024	-5.78636	0.197117	0.958773	0	10.104	0.0737518	0	PVP01_0616100	10.104
-16.8083	2.16173	-2.38925	5.83867	1.01953	0	0	0	0	PVP01_0111000	1.01953
-12.938	1.38457	4.27883	-1.17235	1.47135	0	0	0	0	PVP01_0111000	1.47135
14.798	17.2606	-35.0951	-42.074	0	0	0	9.33979	0	PVP01_1031100	9.33979
-11.8118	2.39398	4.68134	-1.58679	1.22165	0	0	0	0	PVP01_0111000	1.22165
-5.49382	-11.1978	-3.14579	2.61139	1.26924	0	3.56207	0	0	PVP01_0616100	3.56207
12.646	6.84924	21.442	-10.2879	0	1.56484	0	1.63004	0	PVP01_1031100	1.63004
-17.9972	5.85081	-4.77749	5.59481	1.22938	0	0	0	0	PVP01_0111000	1.22938
-9.94709	3.33824	7.06243	-4.35196	2.50627	0	0	0	0	PVP01_0111000	2.50627
-11.6603	3.01538	7.53561	-4.05037	2.15123	0	0.0537808	0	0	PVP01_0111000	2.15123
-12.8657	1.80322	2.76865	0.544446	1.35718	0	0.0484707	0	0	PVP01_0111000	1.35718
-15.2611	1.35354	0.290681	3.67519	0.848311	0	0	0	0	PVP01_0111000	0.848311
-8.256	3.13254	7.90944	-5.05527	2.66897	0	0	0.0375912	0	PVP01_0111000	2.66897
-11.4165	3.17998	4.03486	-2.06602	2.61822	0	0.0534331	0	0.0534331	PVP01_0111000	2.61822
11.545	-36.7088	-6.62823	0.719742	0.565811	0	9.54806	0	0	PVP01_0616100	9.54806
13.6679	-41.3271	-7.40544	0.548187	0.616675	0	13.7889	0.049334	0	PVP01_0616100	13.7889
-13.8582	2.0272	3.12771	0.350563	1.01492	0	0	0	0	PVP01_0111000	1.01492
11.3171	-34.9564	-5.64255	0.329526	0	0.258301	12.3045	0	0.0469638	PVP01_0616100	12.3045
-12.3097	2.81949	4.01137	-1.03064	2.20521	0	0.0416077	0	0.166431	PVP01_0111000	2.20521
-12.2707	2.70405	5.71756	-2.49307	2.23907	0	0.101776	0	0	PVP01_0111000	2.23907
-9.36429	5.0585	-5.74831	-7.6176	3.58491	0	0	0	0	PVP01_0111000	3.58491
-15.0985	1.71509	-0.201628	2.98498	0.924868	0	0	0	0	PVP01_0111000	0.924868
26.978	9.46449	23.9092	-3.28161	0	2.74777	0.0947508	1.27914	0	PVP01_0529100	2.74777
13.8888	-39.4982	-7.25423	1.01648	0.322603	0.253474	14.1254	0	0	PVP01_0616100	14.1254
-11.6267	1.87724	4.9592	-2.22741	2.41068	0	0.0964274	0	0.0482137	PVP01_0111000	2.41068
-12.7076	1.82951	1.86445	0.450129	2.73451	0	0	0	0.059446	PVP01_0111000	2.73451
-16.2915	3.71047	-3.07453	3.93844	3.23346	0	0	0	0	PVP01_0111000	3.23346
5.96264	-27.8049	-7.42814	1.68811	1.54442	0.0977479	8.99281	0	0	PVP01_0616100	8.99281
-10.7082	3.24089	4.8002	-1.8189	2.77778	0	0	0	0	PVP01_0111000	2.77778
13.242	-39.025	-6.82435	0.664115	0.163195	0.550784	11.4033	0.489586	0	PVP01_0616100	11.4033
6.18747	4.71028	18.0982	-9.85779	0.980661	0.0392265	0.0392265	0.862982	0	PVP01_0111000	0.980661
12.4299	-36.517	-5.90753	0.388375	0.223277	0.502372	6.33547	0.0279096	0	PVP01_0616100	6.33547
11.3981	6.48851	20.8994	-9.95032	0.328216	1.23993	0.0364684	0.547026	0	PVP01_0529100	1.23993
-14.4679	1.78407	1.79773	1.28547	3.51346	0	0	0.0989707	0	PVP01_0111000	3.51346
37.5883	15.3439	7.80874	22.0426	0	1.05017	0	0.429615	0	PVP01_0529100	1.05017
-13.6524	1.89496	4.86837	-0.921068	5.37418	0	0.100452	0.150678	0	PVP01_0111000	5.37418
-17.2676	2.48664	-2.01329	4.53133	1.02684	0	0	0	0	PVP01_0111000	1.02684
21.5207	8.78338	25.0937	-7.8996	0.0412933	2.80794	0.0412933	1.40397	0	PVP01_0529100	2.80794
-14.4493	2.36863	-0.95343	-1.33834	2.5044	0	0.0676865	0	0	PVP01_0111000	2.5044
30.3148	28.1038	-52.6103	-1.26562	0	0	0	1.12824	0	PVP01_1031100	1.12824
12.2957	-38.7235	-6.40129	0.787081	0.243704	0	14.9878	0.0406174	0.0812348	PVP01_0616100	14.9878
-15.8664	3.65828	-2.25895	4.04048	3.91273	0	0.0592839	0	0.414987	PVP01_0111000	3.91273
-13.0197	2.47689	3.39783	-0.458561	3.0627	0	0	0	0	PVP01_0111000	3.0627
-13.1651	2.37339	4.46933	-1.39002	1.71178	0.0534931	0	0	0	PVP01_0111000	1.71178
-8.76144	2.13126	6.3018	-3.99187	3.40716	0	0	0	0	PVP01_0111000	3.40716
2.18445	-10.2968	0.35745	-3.74779	0.65634	0.568828	0.043756	0	2.80039	PVP01_1236900	2.80039
18.5838	7.7987	24.1721	-8.2151	0.107921	3.61537	0	2.53615	0	PVP01_0529100	3.61537
14.778	-41.432	-7.22462	0.291129	0.117583	0.0940667	10.559	0	0	PVP01_0616100	10.559
-19.4152	6.09865	-4.90434	4.71212	2.64026	0	0	0	0	PVP01_0111000	2.64026
-19.8085	4.21466	-4.26028	6.46421	4.86925	0	0	0	0	PVP01_0111000	4.86925
-11.0643	2.6744	4.85703	-2.34859	2.27371	0	0.108272	0	0	PVP01_0111000	2.27371
-13.1603	1.67912	3.9737	0.0160463	4.46535	0.059538	0.059538	0	0	PVP01_0111000	4.46535
-1.62569	3.88745	12.6529	-7.80602	0.945415	0.547345	0.0497587	0.298552	0	PVP01_0111000	0.945415
-19.2055	5.96624	-5.91372	4.94916	5.71887	0	0	0	0	PVP01_0111000	5.71887
-12.9495	2.09531	-1.03123	3.35882	1.15629	0	0	0	0	PVP01_0111000	1.15629
-6.66378	3.5815	9.01532	-5.70189	1.9435	0	0	0.234561	0	PVP01_0111000	1.9435
-13.1558	1.67679	2.30714	0.220963	0.613634	0.11157	0.0557849	0.278924	0	PVP01_0111000	0.613634
-11.366	2.77442	7.73831	-4.72119	2.75217	0.0458695	0	0.550433	0.0917389	PVP01_0111000	2.75217
18.4346	7.59993	23.2194	-8.76194	0.588697	2.51177	0.0392465	1.64835	0	PVP01_0529100	2.51177
-13.3536	1.56866	3.44466	-0.157804	3.90644	0	0	0	0	PVP01_0111000	3.90644
-9.33124	1.00942	5.50163	-1.59529	2.13818	0	0	0	0	PVP01_0111000	2.13818
-6.77474	2.41404	9.8608	-6.05201	2.84936	0.49554	0	0	0	PVP01_0111000	2.84936
27.9026	11.0981	28.5458	-5.12548	0.0474361	3.88976	0.0474361	2.18206	0	PVP01_0529100	3.88976
-7.86894	2.33801	7.82442	-4.76644	2.72732	0	0	0	0	PVP01_0111000	2.72732
22.452	8.62534	26.7384	-7.92997	0.181686	1.92587	0.0726744	1.88953	0	PVP01_0529100	1.92587
12.8679	6.6721	22.1622	-10.0221	0.544593	1.34546	0.0640697	1.3775	0	PVP01_1031100	1.3775
18.4915	7.51509	23.6023	-8.3665	0	4.24763	0	0.903751	0	PVP01_0529100	4.24763
16.521	-36.2259	-7.39444	0.179715	0.253068	0	11.2615	0	0	PVP01_0616100	11.2615
-12.7063	1.57221	2.858	-0.708001	2.50198	0	0	0	0	PVP01_0111000	2.50198
32.393	12.8547	20.7156	6.43615	0	2.69784	0.11241	0.67446	0	PVP01_0529100	2.69784
-14.1185	2.53129	1.58474	1.36971	1.80603	0	0	0	0	PVP01_0111000	1.80603
-9.50739	2.50199	6.98455	-3.98755	3.90903	0	0	0	0	PVP01_0111000	3.90903
-12.1402	2.72539	3.88727	-0.619256	4.03852	0.310655	0.266276	0	0.0443794	PVP01_0111000	4.03852
-12.9844	2.42009	3.46421	-0.342581	2.26173	0	0	0	0	PVP01_0111000	2.26173
13.106	-39.2594	-7.05981	1.12566	0.144123	0.0480411	13.5956	0	0.0720617	PVP01_0616100	13.5956
13.1332	-39.0407	-6.66624	0.210865	0.412335	0	14.1077	0	0	PVP01_0616100	14.1077
-9.05758	0.750237	5.23205	-2.61365	1.87164	0	0	0.0985076	0	PVP01_0111000	1.87164
-13.649	2.08877	1.18758	1.85629	5.20147	0	0.0693529	0	0	PVP01_0111000	5.20147
-19.7787	5.50607	-6.25909	5.16789	3.4585	0.16469	0	0	0	PVP01_0111000	3.4585
-11.336	1.85069	4.80578	-1.74488	2.42261	0	0.149544	0	0	PVP01_0111000	2.42261
-13.6553	2.24873	-0.736938	3.40438	0.943693	0	0	0	0	PVP01_0111000	0.943693
-11.7194	1.79229	1.66702	2.67779	2.48165	0	0	0	0	PVP01_0111000	2.48165
-14.7567	2.20412	2.93621	-0.180146	2.83681	0	0	0.279031	0.0930103	PVP01_0111000	2.83681
17.8337	6.03952	22.8854	-9.03566	0	3.44204	0	0.700076	0	PVP01_0529100	3.44204
-12.1837	2.55574	4.20907	-0.557019	2.8154	0	0	0	0	PVP01_0111000	2.8154
-12.7926	2.49271	3.5715	-0.475328	1.45301	0	0.0660458	0	0	PVP01_0111000	1.45301
-13.2785	0.873468	1.75584	1.14062	1.54321	0.0643004	0.0643004	0	0	PVP01_0111000	1.54321
-17.487	3.31644	-2.88483	4.18341	1.71832	0.0613685	0.0613685	0	0	PVP01_0111000	1.71832
11.9864	-36.5354	-6.35737	0.832582	0	0	10.6142	0	0	PVP01_0616100	10.6142
33.2807	21.2869	-27.4483	27.0862	0.0827061	1.24059	0	0	0	PVP01_0529100	1.24059
-15.3376	2.43591	-1.46473	3.21432	3.1252	0	0	0	0	PVP01_0111000	3.1252
-4.61928	3.9526	9.89883	-6.19705	1.43885	0	0.04111	0.04111	0	PVP01_0111000	1.43885
-5.88333	2.86198	9.25879	-6.27271	0.827815	0	0.063678	0	0	PVP01_0111000	0.827815
-12.1583	2.75465	4.41253	-1.38643	3.7295	0	0	0	0	PVP01_0111000	3.7295
18.3837	7.79056	23.6193	-8.41731	0.851245	4.46904	0	3.03256	0	PVP01_0529100	4.46904
5.00036	4.12135	16.8584	-9.54625	1.3216	0.69558	0.139116	0.834696	0	PVP01_0111000	1.3216
37.8386	14.5244	9.6405	20.9932	0	5.7092	0	0	0	PVP01_0529100	5.7092
19.3615	20.8578	-41.417	-28.1111	0.322123	0	0.0644247	7.85981	0	PVP01_1031100	7.85981
13.91	-41.1488	-7.92373	0.693348	0.207232	0	15.646	0	0	PVP01_0616100	15.646
-15.016	2.589	-0.0971903	2.40205	3.95197	0	0.101333	0	0	PVP01_0111000	3.95197
-15.593	2.7632	0.908044	2.20555	2.02794	0	0	0	0	PVP01_0111000	2.02794
-14.5647	1.9907	0.707975	2.77462	4.19919	0	0.107672	0.0538358	0	PVP01_0111000	4.19919
-15.7358	2.22642	-0.372794	3.30487	1.70335	0	0.0681338	0	0	PVP01_0111000	1.70335
11.4845	5.28387	20.3595	-10.0901	0.234137	1.3658	0.0780457	0.780457	0	PVP01_0529100	1.3658
-18.3698	3.77147	-3.20892	5.80339	1.56055	0	0	0	0	PVP01_0111000	1.56055
-6.17764	3.31918	10.0787	-6.39175	1.37423	0	0.0981595	0	0	PVP01_0111000	1.37423
-13.5521	1.99072	3.84059	-0.34676	3.36536	0	0.0487734	0	0	PVP01_0111000	3.36536
3.90074	4.50652	16.6702	-10.199	0.531032	0.398274	0	0	0	PVP01_0111000	0.531032
-1.3684	3.94655	13.5567	-7.73702	1.11835	0	0.0657851	0	0	PVP01_0111000	1.11835
-12.5893	1.63941	2.43048	-0.0817224	3.0362	0	0	0	0	PVP01_0111000	3.0362
12.4975	-39.0604	-7.32204	1.09868	0.526759	0	10.9039	0	0.026338	PVP01_0616100	10.9039
-3.39765	3.66946	12.1151	-7.50127	2.35907	0	0.442326	0.147442	0	PVP01_0111000	2.35907
-11.3132	2.43787	5.77191	-2.7933	2.25479	0.0417554	0.0417554	0	0	PVP01_0111000	2.25479
-12.2111	2.02764	2.79781	-0.413905	2.1883	0	0.106746	0.0533732	0	PVP01_0111000	2.1883
-13.2951	2.10538	-1.24669	2.62432	5.79151	0	0.10725	0	0	PVP01_0111000	5.79151
-2.2658	3.43714	12.2284	-8.04157	1.21507	0	0	0	0	PVP01_0111000	1.21507
-13.25	2.19963	1.68923	1.0253	2.31942	0	0.0662691	0	0	PVP01_0111000	2.31942
-11.3999	2.16103	5.43826	-2.22199	4.65116	0	0.0581395	0	0	PVP01_0111000	4.65116
-11.1089	2.22928	4.20373	-0.748053	1.82331	0	0	0.0828775	0	PVP01_0111000	1.82331
-18.3454	5.12995	-5.8095	5.691	1.76699	0	0.0569995	0	0	PVP01_0111000	1.76699
-15.3537	2.24076	-1.35692	3.74395	1.93487	0	0.0471921	0	0	PVP01_0111000	1.93487
-16.1062	0.888877	-1.05555	3.4023	2.40282	0.053396	0	0	0	PVP01_0111000	2.40282
15.8398	-41.5569	-7.26866	0.422027	0	0.927536	17.8551	0	0	PVP01_0616100	17.8551
7.17018	5.68715	17.1237	-8.03324	1.84763	0.393113	0	0.668292	0	PVP01_0111000	1.84763
-6.56348	2.01898	8.50768	-6.70051	0.678528	0	0.075392	0	0	PVP01_0111000	0.678528
-12.2237	1.73342	1.66119	-1.21118	4.38988	0	0.0744048	0	0	PVP01_0111000	4.38988
35.2215	13.7161	19.7582	9.08309	0	0	0.0665735	0.732308	0	PVP01_1031100	0.732308
-17.9428	3.40774	-2.85103	5.17875	4.44519	0	0.0838715	0	0	PVP01_0111000	4.44519
12.7679	-37.8239	-6.00666	0.189209	0.206479	0	12.3658	0	0	PVP01_0616100	12.3658
-1.40726	2.6371	12.981	-8.20084	0.798085	0	0	0.438947	0	PVP01_0111000	0.798085
-6.77319	2.58445	8.7333	-5.47093	1.45498	0	0.107776	0.053888	0	PVP01_0111000	1.45498
-5.92385	2.82389	10.0413	-6.69008	3.58635	0	0.295346	0.0421923	0	PVP01_0111000	3.58635
-14.9991	2.92744	-3.78261	5.13519	4.35754	0	0	0	0	PVP01_0111000	4.35754
27.8628	10.8582	25.0814	-2.23448	0	2.82185	0.0532425	0.21297	0	PVP01_0529100	2.82185
-15.8439	3.5949	-3.53844	5.411	4.74259	0	0.0687332	0	0	PVP01_0111000	4.74259
-14.5289	0.860954	0.940589	2.16047	4.53566	0.113392	0.113392	0	0	PVP01_0111000	4.53566
12.9245	-38.6918	-6.33505	0.332595	0.0415662	0	8.43794	0	0	PVP01_0616100	8.43794
0.591414	2.82269	13.2646	-8.89576	0.782298	0	0.111757	0	0	PVP01_0111000	0.782298
-9.26441	4.51005	-8.06912	-7.24065	1.12682	0	0.102438	0	0	PVP01_0111000	1.12682
-16.573	2.66161	-1.6792	4.28363	2.02853	0	0	0	0	PVP01_0111000	2.02853
-2.01728	2.9734	12.3981	-7.86171	1.07942	0	0	0	0	PVP01_0111000	1.07942
16.1333	18.5028	-37.5816	-39.4847	0	0	0	4.58328	0	PVP01_1031100	4.58328
-14.4759	2.18033	1.55231	1.38477	2.56434	0.366334	0	0	0	PVP01_0111000	2.56434
-15.2829	2.00903	-1.47183	3.90848	2.61657	0	0.104663	0	0	PVP01_0111000	2.61657
-15.5194	1.37921	0.176454	2.22837	1.79367	0	0.0578603	0	0	PVP01_0111000	1.79367
10.7148	-35.7518	-6.47303	0.307204	0.0329554	0	11.6003	0	0	PVP01_0616100	11.6003
12.8472	-40.3144	-7.2092	0.335986	0.0280426	0.0280426	19.2372	0	0	PVP01_0616100	19.2372
-16.461	4.8435	-4.69741	4.48126	4.34865	0	0	0	0	PVP01_0111000	4.34865
-9.97593	2.44519	6.1643	-3.51576	4.3831	0	0	0	0	PVP01_0111000	4.3831
-14.3518	1.58393	-0.413818	3.16226	3.8367	0	0	0.0599484	0	PVP01_0111000	3.8367
-6.87216	3.15171	9.43217	-6.35094	1.29157	0.0807233	0.0403616	0	0	PVP01_0111000	1.29157
-13.0029	2.43365	5.11284	-1.03701	2.69019	0	0	0	0	PVP01_0111000	2.69019
-0.376581	3.94286	14.2441	-8.47714	2.70568	0	0	0.0501052	0	PVP01_0111000	2.70568
14.3264	-40.3202	-7.34658	0.478775	0.1176	0	15.0058	0	0	PVP01_0616100	15.0058
-10.4278	3.74619	6.26387	-3.61962	1.40185	0	0.145019	0	0	PVP01_0111000	1.40185
-9.32791	3.30407	8.24471	-4.87413	4.68173	0	0	0	0	PVP01_0111000	4.68173
-5.20539	3.65225	10.7126	-6.44328	1.315	0	0	0	0	PVP01_0111000	1.315
10.0216	-31.9331	-5.24141	0.761637	0.356252	0.296877	7.74849	0	0	PVP01_0616100	7.74849
16.2256	-37.7901	-8.07882	0.293861	0	0	7.06179	0	0	PVP01_0616100	7.06179
0.105625	3.88224	12.994	-8.20898	0.938086	0	0.0586304	0.293152	0	PVP01_0111000	0.938086
13.4941	-40.0023	-6.58404	1.10745	0	0	11.6282	0	0.055241	PVP01_0616100	11.6282
13.2967	-40.392	-7.6059	0.940319	0.340796	0	17.9835	0	0	PVP01_0616100	17.9835
12.4219	-36.9754	-6.03544	0.548586	0	0	14.6233	0	0	PVP01_0616100	14.6233
-14.3971	2.35743	-0.376177	2.10788	1.76118	0	0	0.0880592	0	PVP01_0111000	1.76118
12.9794	5.6551	21.1357	-10.1308	0	0	0	2.1824	0	PVP01_1031100	2.1824
-12.2793	1.60843	2.71909	-0.59521	2.13086	0	0.0626723	0	0	PVP01_0111000	2.13086
12.9901	-39.7681	-7.26584	1.1257	0.822639	0.109685	15.8769	0	0	PVP01_0616100	15.8769
-12.4524	1.34184	1.89193	0.600486	4.31378	0	0	0	0	PVP01_0111000	4.31378
-15.6824	2.9459	0.919144	2.15215	2.86634	0.0440975	0	0	0	PVP01_0111000	2.86634
-7.57982	3.02602	11.1875	-7.1487	1.91787	0	0	0	0	PVP01_0111000	1.91787
14.4374	-41.5324	-7.02485	0.147946	0.222581	0.417339	12.8262	0	0.250403	PVP01_0616100	12.8262
-13.8232	1.89944	0.0935454	1.5693	4.7886	0	0.116795	0	0	PVP01_0111000	4.7886
-15.2757	2.41935	-1.99172	3.98844	3.27417	0	0.0574416	0	0	PVP01_0111000	3.27417
-5.21292	3.6021	10.5038	-6.84343	1.13154	0	0.0404122	0.0808244	0	PVP01_0111000	1.13154
-15.8159	2.0453	-1.79924	4.10513	4.6032	0	0	0	0	PVP01_0111000	4.6032
-16.6779	4.58352	-6.07966	4.0781	3.56328	0	0	0	0	PVP01_0111000	3.56328
-12.5527	2.84928	3.95316	-0.794429	0.938673	0	0	0.581083	0	PVP01_0111000	0.938673
11.6847	-38.1937	-7.23412	0.692236	0.212851	0	16.4427	0	0	PVP01_0616100	16.4427
-10.2787	2.9564	7.33297	-4.32727	1.21854	0	0	0	0	PVP01_0111000	1.21854
-16.5432	4.02725	-4.61911	5.35102	1.98893	0	0.0864753	0	0	PVP01_0111000	1.98893
21.7234	8.34634	24.6007	-6.75933	0	4.40752	0	1.26653	0	PVP01_0529100	4.40752
-14.6917	0.675976	-2.23019	4.56274	1.09522	0	0.068451	0	0	PVP01_0111000	1.09522
-11.9169	0.989415	4.18723	-1.06925	2.15767	0.473634	0	0	0	PVP01_0111000	2.15767
10.2473	5.61587	19.9532	-10.5813	0	0.761905	0	1.14286	0	PVP01_1031100	1.14286
11.1627	-37.9621	-6.55868	0.739554	0.198785	0	12.1259	0	0	PVP01_0616100	12.1259
1.55443	-22.7226	-4.28887	1.32577	0.540723	0.0337952	5.77898	0.0337952	0	PVP01_0616100	5.77898
-17.4047	5.18722	-5.6314	4.45762	1.45023	0.131839	0	0	0	PVP01_0111000	1.45023
-12.328	3.08646	3.18547	-0.314348	4.09687	0.155577	0	0	0.0518592	PVP01_0111000	4.09687
33.0478	13.4772	13.438	14.3941	0.0806257	1.53189	0	0.161251	0	PVP01_0529100	1.53189
-13.6907	1.96442	1.75218	0.886813	4.33059	0	0.1468	0	0	PVP01_0111000	4.33059
-8.51838	3.18041	8.1292	-4.81473	3.23534	0	0	0	0	PVP01_0111000	3.23534
-5.62843	2.82309	10.3858	-7.01445	1.00637	0	0	0.670916	0	PVP01_0111000	1.00637
7.12195	-31.2494	-4.89556	0.586932	0.420994	0	10.4406	0	0	PVP01_0616100	10.4406
-17.1466	5.15504	-6.20853	4.7863	4.42723	0	0	0.184468	0	PVP01_0111000	4.42723
4.89522	4.93488	19.4639	-12.9695	0	0	0	1.94316	0	PVP01_1031100	1.94316
-12.1973	2.75558	5.19548	-2.22067	3.60415	0	0.130271	0	0	PVP01_0111000	3.60415
-9.41987	3.13602	7.56786	-4.37516	2.57232	0	0.0745601	0.29824	0	PVP01_0111000	2.57232
-14.7849	1.94317	-1.9675	3.95692	3.05635	0	0.254696	0	0	PVP01_0111000	3.05635
12.7553	-36.9943	-6.32837	1.16423	0.301975	0.523423	14.9377	0	0	PVP01_0616100	14.9377
36.3957	14.6015	12.3739	18.3851	0	2.99029	0	0.276027	0	PVP01_0529100	2.99029
20.7318	21.8158	-43.3213	-29.8531	0	0	0.0939144	9.57926	0	PVP01_1031100	9.57926
-8.41087	2.51855	8.51777	-5.24743	5.26031	0	0	0.294971	0	PVP01_0111000	5.26031
18.5936	7.39922	22.1393	-8.01158	0	3.54486	0	1.51093	0	PVP01_0529100	3.54486
24.3902	23.968	-46.3913	-15.8274	0	0	0	6.15447	0	PVP01_1031100	6.15447
-0.604166	3.54135	13.3613	-8.55116	1.36406	0	0	0.0974326	0	PVP01_0111000	1.36406
13.5275	-38.1074	-6.46198	0.177409	0.179802	0	12.0767	0	0	PVP01_0616100	12.0767
-5.79676	3.32767	10.2302	-6.70599	2.72283	0	0	0.166704	0	PVP01_0111000	2.72283
-7.78927	-8.50059	-3.28397	3.11376	1.42093	0.142093	0.994648	0	0	PVP01_0111000	1.42093
-14.9857	2.46441	-2.9298	3.19926	4.73485	0	0	0	0	PVP01_0111000	4.73485
-6.71932	4.35227	9.50197	-6.12162	2.80039	0	0.043756	0	0	PVP01_0111000	2.80039
-19.7007	4.19584	-4.75382	6.20429	1.92375	0	0	0	0	PVP01_0111000	1.92375
11.3409	-34.2209	-6.31985	0.679022	0	0.0202261	12.702	0	0.0606784	PVP01_0616100	12.702
-7.79357	-2.42514	0.241863	1.5224	2.53826	1.95808	0.0725216	0	0	PVP01_0111000	2.53826
-15.8084	3.2137	-4.93741	5.045	4.93421	0.469925	0.117481	0	0	PVP01_0111000	4.93421
-11.7361	0.437724	1.31851	0.847565	2.21711	0	0	0	0	PVP01_0111000	2.21711
-15.795	2.60576	-1.26157	3.8507	3.94691	0	0	0	0	PVP01_0111000	3.94691
-18.4093	5.53319	-5.0572	5.51339	5.08906	0	0	0	0	PVP01_0111000	5.08906
-11.0762	0.967364	1.88334	0.797788	1.32639	0	0.0663196	0	0	PVP01_0111000	1.32639
-14.3262	1.62819	3.04292	0.140444	5.27259	0.26363	0.0527259	0	0	PVP01_0111000	5.27259
-13.1511	1.92608	2.65845	-0.0100831	1.50081	0	0.0416892	0.0416892	0	PVP01_0111000	1.50081
-19.4682	5.99415	-6.5286	5.5229	7.10419	0	0	0	0	PVP01_0111000	7.10419
-13.2496	2.15156	3.05716	0.717014	3.50376	0	0	0	0	PVP01_0111000	3.50376
-13.3123	2.11624	3.20322	0.173916	2.77279	0	0	0	0	PVP01_0111000	2.77279
-3.20219	3.92524	12.8116	-8.20468	2.39688	0	0.0386593	0.193296	0	PVP01_0111000	2.39688
-10.7987	2.66348	1.97885	0.434283	3.38645	0	0	0	0	PVP01_0111000	3.38645
-12.8088	3.45296	5.63302	-2.58122	3.34189	0	0	0.351778	0	PVP01_0111000	3.34189
-6.21485	2.78386	9.04926	-5.86681	5.58181	0	0.0900293	0.225073	0	PVP01_0111000	5.58181
-18.4356	6.16309	-4.86173	5.09044	3.72671	0	0.138026	0	0	PVP01_0111000	3.72671
14.3992	-38.412	-6.58136	1.009	0.101333	0.0253331	12.9706	0	0.177332	PVP01_0616100	12.9706
-14.3424	1.56357	2.55047	0.332233	4.58578	0	0	0	0	PVP01_0111000	4.58578
-4.72319	2.63882	10.3085	-6.78301	0.0779788	0	0.0779788	0.779788	0	PVP01_1031100	0.779788
-13.2226	2.02309	3.39665	-0.260822	1.35941	0	0	0	0	PVP01_0111000	1.35941
-12.0941	2.56426	5.31866	-1.87081	2.01859	0	0.0469439	0	0	PVP01_0111000	2.01859
-14.828	2.39783	-2.84776	3.90348	0.963948	0	0	0	0	PVP01_0111000	0.963948
37.0801	15.734	4.34872	24.2716	0	0	0	0.516224	0	PVP01_1031100	0.516224
14.5117	-42.1657	-7.89653	1.10987	0.341989	0.488556	16.2689	0	0	PVP01_0616100	16.2689
-11.5308	2.09527	4.83068	-1.81924	3.60411	0	0.0404957	0	0	PVP01_0111000	3.60411
6.51916	4.66877	17.6895	-9.54531	1.06286	0.0506124	0.0506124	0.708574	0	PVP01_0111000	1.06286
-9.52919	3.17371	7.49211	-4.22257	1.77583	0	0.0348202	0	0	PVP01_0111000	1.77583
-16.1091	2.22468	-1.14746	3.32783	3.28836	0	0	0.505902	0	PVP01_0111000	3.28836
-3.50202	1.54258	10.4241	-7.06082	3.43902	0	0.0838785	0	0	PVP01_0111000	3.43902
17.9705	7.85441	25.2554	-9.36563	0	3.7032	0	2.02304	0	PVP01_0529100	3.7032
23.7847	9.29957	25.4845	-6.38712	0	3.64299	0	1.30774	0	PVP01_0529100	3.64299
14.6481	6.99519	21.603	-9.15871	0.640905	2.37512	0.0754006	0.527804	0	PVP01_0529100	2.37512
-9.85954	2.82261	6.58505	-3.80085	1.17891	0	0.0471565	0	0	PVP01_0111000	1.17891
-17.2775	5.76815	-4.5399	5.65613	2.45429	0	0	0	0	PVP01_0111000	2.45429
10.4299	-35.7672	-5.58199	0.7557	0.167084	0.222779	10.3314	0	0.0835422	PVP01_0616100	10.3314
-2.81827	5.02494	10.9622	-7.34155	1.82142	0.0775074	0	0.387537	0	PVP01_0111000	1.82142
-15.3183	2.72023	-1.35478	4.38083	2.54087	0	0	0	0	PVP01_0111000	2.54087
-16.1567	2.26397	-2.9732	5.31543	0.84065	0.0934056	0	0	0	PVP01_0111000	0.84065
8.78849	6.18857	18.9596	-9.34909	0.751409	5.7608	0	1.12711	0	PVP01_0529100	5.7608
-16.2208	2.60499	-1.08143	4.45193	3.83354	0	0	0	0	PVP01_0111000	3.83354
-3.09771	2.99882	12.0097	-7.87302	1.61457	0	0.0448491	0	0	PVP01_0111000	1.61457
-18.8756	5.32962	-4.9954	4.86762	5.14562	0	0	0	0	PVP01_0111000	5.14562
-5.35723	3.17053	11.9671	-8.03062	1.87045	0	0	0.0984446	0	PVP01_0111000	1.87045
19.0109	5.89977	22.4911	-7.70657	0.108696	3.31522	0.0543478	0.815217	0	PVP01_0529100	3.31522
-9.75035	1.43385	7.06235	-3.90964	0.779147	0	0.0708316	0	0	PVP01_0111000	0.779147
34.4331	13.6604	13.7978	14.0531	0.0566636	1.69991	0.0566636	0.396646	0	PVP01_0529100	1.69991
-16.1762	2.42514	-1.99964	3.63748	1.70081	0	0.0739481	0	0	PVP01_0111000	1.70081
-14.7634	2.18286	2.99074	1.27928	1.22857	0	0.0585035	0	0	PVP01_0111000	1.22857
-12.3042	2.35941	3.28716	-0.0726531	1.41739	0	0	0	0	PVP01_0111000	1.41739
-11.2419	-1.76592	-2.39564	3.81462	1.29007	0	0.0496179	0	0	PVP01_0111000	1.29007
13.664	-40.2281	-7.17226	0.732801	0.122477	0.0244954	12.2722	0	0	PVP01_0616100	12.2722
-15.388	1.66106	-0.245579	3.25205	5.03026	0	0.157196	0	0	PVP01_0111000	5.03026
-13.8521	3.0018	1.79329	0.384353	2.63832	0	0.116396	0	0	PVP01_0111000	2.63832
21.0583	8.30835	24.5312	-6.52902	0	2.75229	0.319107	1.67531	0	PVP01_0529100	2.75229
-16.2761	4.4375	-3.50514	4.42094	0.906516	0	0	0.453258	0	PVP01_0111000	0.906516
-13.5199	3.04779	2.75574	-0.163252	1.64006	0	0	0	0	PVP01_0111000	1.64006
-12.7765	2.26032	4.1245	-0.753399	4.03119	0	0.0376747	0	0	PVP01_0111000	4.03119
12.2736	-37.803	-7.1182	1.24877	0.393432	0	13.6873	0.165655	0	PVP01_0616100	13.6873
-11.6199	2.40107	5.54245	-2.82727	3.98857	0	0	0	0	PVP01_0111000	3.98857
-15.1547	2.60632	-1.81569	4.34513	1.36986	0	0	0	0	PVP01_0111000	1.36986
-13.8218	1.70192	1.74465	0.982751	1.17912	0	0	0	0	PVP01_0111000	1.17912
-17.385	1.84526	-1.9042	4.69043	1.60246	0	0	0	0	PVP01_0111000	1.60246
22.3487	8.28858	23.0179	-6.94876	0.0673718	2.42539	0.0673718	0	0	PVP01_0529100	2.42539
8.57628	-30.265	-4.89258	1.17574	0.245851	0.122926	7.68285	0	0	PVP01_0616100	7.68285
13.7838	-41.1006	-7.88056	0.456674	0.455011	0	16.6363	0	0	PVP01_0616100	16.6363
-10.6879	2.18064	6.13822	-2.58823	2.76686	0	0	0	0	PVP01_0111000	2.76686
-11.9548	2.30579	3.64618	-2.00291	1.5346	0	0	0.0697545	0	PVP01_0111000	1.5346
-10.4219	1.11265	2.55919	0.382609	1.87928	0	0	0	0	PVP01_0111000	1.87928
-8.99665	3.00559	6.97897	-4.70867	2.08287	0	0	0	0	PVP01_0111000	2.08287
14.384	-41.4251	-7.35063	1.15374	0	0.271326	14.5974	0	0	PVP01_0616100	14.5974
12.7221	-38.2406	-6.76105	0.727363	0.56176	0	15.19	0	0	PVP01_0616100	15.19
-8.17974	3.17524	8.5514	-5.17933	2.13755	0	0.0339294	0.0339294	0	PVP01_0111000	2.13755
-15.7117	2.19091	-1.70915	4.44359	3.40241	0	0.0515517	0	0	PVP01_0111000	3.40241
16.0086	6.67857	23.3298	-8.97283	0.225513	2.02962	0.0375855	2.21754	0	PVP01_1031100	2.21754
-9.30047	3.84626	6.96118	-3.99104	2.98236	0	0.0363702	0.145481	0	PVP01_0111000	2.98236
-16.6414	1.74404	-0.61951	3.8081	3.54671	0	0	0	0	PVP01_0111000	3.54671
10.6156	5.25543	20.7612	-10.8744	1.20662	0.212932	0.212932	2.55518	0	PVP01_1031100	2.55518
12.0215	5.43858	20.0837	-9.55527	0.346717	2.35767	0.0693433	0	0	PVP01_0529100	2.35767
29.6884	11.0469	22.86	0.777052	0	2.43262	0	0	0	PVP01_0529100	2.43262
-15.5362	3.38833	-1.5257	4.48271	0.965173	0	0	0	0	PVP01_0111000	0.965173
-13.1678	2.04402	2.45094	0.266459	1.96362	0	0	0	0	PVP01_0111000	1.96362
29.1629	11.3847	27.4712	-3.56886	0	3.3675	0.0976086	1.26891	0	PVP01_0529100	3.3675
-14.5874	1.7544	1.37833	1.987	1.11748	0	0.0485861	0	0	PVP01_0111000	1.11748
-11.5857	2.54393	4.1103	-2.82137	3.42034	0	0	0	0	PVP01_0111000	3.42034
-5.41786	2.98283	10.05	-6.69173	1.67608	0.0620771	0.0620771	0	0	PVP01_0111000	1.67608
1.15112	4.06966	15.869	-9.46167	0.954163	1.39455	0.0366986	0.697273	0	PVP01_0529100	1.39455
-16.4762	2.40735	-0.795132	3.32	3.6065	0	0.0434518	0	0	PVP01_0111000	3.6065
-14.8055	1.97627	1.08264	1.69417	1.00556	0	0	0	0	PVP01_0111000	1.00556
20.8796	8.65938	25.9099	-9.23322	0	3.22921	0	1.1799	0	PVP01_0529100	3.22921
27.5586	10.4941	26.0158	-2.98643	0.521295	2.97138	0	0.312777	0	PVP01_0529100	2.97138
13.0208	-39.5888	-7.19589	1.10164	0.614513	0	11.7559	0	0	PVP01_0616100	11.7559
-14.5002	1.84559	0.92707	1.73524	1.97459	0	0	0	0	PVP01_0111000	1.97459
-9.49015	-6.25121	-2.57814	3.05299	1.53257	0	2.23991	0	0	PVP01_0616100	2.23991
-12.0395	2.98365	3.54683	-0.873288	1.91821	0	0.0767283	0	0	PVP01_0111000	1.91821
31.869	12.8689	21.987	2.54543	0	2.73044	0.0470765	0.329536	0	PVP01_0529100	2.73044
-11.8331	1.6712	5.3477	-2.01182	2.32999	0	0	0	0	PVP01_0111000	2.32999
-8.64547	2.65159	8.8873	-5.24017	1.50939	0	0	0	0	PVP01_0111000	1.50939
-7.31752	2.50503	8.99817	-6.80683	0.597764	0	0	0	0	PVP01_0111000	0.597764
8.76007	15.6743	-32.0297	-39.1634	2.51708	0	0	5.75333	0	PVP01_1031100	5.75333
-10.7138	2.92503	4.41858	-2.26603	1.4868	0	0.0362634	0	0	PVP01_0111000	1.4868
10.7627	6.79783	19.0275	-12.6189	0.812001	1.53853	0	0.812001	0	PVP01_0529100	1.53853
20.7292	5.48109	20.4083	-2.42472	0.0955019	3.05606	0.0955019	1.43253	0	PVP01_0529100	3.05606
21.8379	9.06465	26.2533	-7.78831	0.423888	4.42728	0.0470987	1.93105	0	PVP01_0529100	4.42728
-10.9738	1.97769	6.07747	-4.18945	4.17202	0	0.0534874	0	0	PVP01_0111000	4.17202
14.5147	-40.4181	-7.28714	0.575416	0	0	10.2255	0	0	PVP01_0616100	10.2255
26.0919	9.23658	27.8272	-7.71965	0	5.52406	0	1.30833	0	PVP01_0529100	5.52406
-9.80173	3.23468	6.76942	-3.81535	2.28217	0	0.0407531	0	0	PVP01_0111000	2.28217
10.8632	-37.197	-7.05483	0.977028	0.418392	0	16.3173	0	0	PVP01_0616100	16.3173
13.5724	16.5196	-32.6797	-47.3596	0.622554	0	0	9.69406	0	PVP01_1031100	9.69406
-10.291	2.56268	5.45728	-2.2063	2.79371	0	0	0	0	PVP01_0111000	2.79371
-17.2579	5.99361	-5.40436	4.71154	4.0028	0	0.10007	0	0	PVP01_0111000	4.0028
-13.9447	1.68267	2.97131	-0.0151206	4.17179	0	0.160454	0	0	PVP01_0111000	4.17179
14.682	-41.0137	-7.41279	1.14308	0	0.241044	11.2688	0	0.451957	PVP01_0616100	11.2688
-16.8938	2.03954	-2.7263	5.60685	1.72769	0	0	0	0	PVP01_0111000	1.72769
-10.8824	3.07883	6.673	-3.31764	2.6073	0	0.0501404	0	0	PVP01_0111000	2.6073
-17.2927	5.44327	-5.95979	4.7143	2.60152	0	0	0	0	PVP01_0111000	2.60152
-15.4433	2.10217	-1.69282	4.10487	1.8658	0	0.0691037	0	0	PVP01_0111000	1.8658
-14.5754	1.06632	0.184637	2.43898	2.17313	0	0	0	0	PVP01_0111000	2.17313
-14.7131	2.07187	-0.379323	2.58794	0.841043	0	0.0525652	0	0	PVP01_0111000	0.841043
-3.73197	2.34695	11.7007	-7.52905	2.45568	0	0	0.0491135	0	PVP01_0111000	2.45568
13.4054	-38.3302	-7.51375	1.30989	1.02459	0	19.5697	0	0	PVP01_0616100	19.5697
-9.32408	2.47313	7.62337	-4.73818	2.43295	0	0	0.0593401	0	PVP01_0111000	2.43295
-13.7189	1.7148	1.78923	1.36701	3.76979	0.0628299	0.0628299	0	0	PVP01_0111000	3.76979
-15.4635	1.38215	-0.202493	2.94177	2.27939	0.0542711	0	0.325627	0	PVP01_0111000	2.27939
10.2463	5.75995	19.4962	-9.72941	1.67907	1.29746	0.0763213	0.114482	0	PVP01_0111000	1.67907
-12.0219	1.54196	5.1443	-2.52672	1.98796	0	0.0584693	0	0	PVP01_0111000	1.98796
-13.1455	1.84245	2.08128	0.696609	2.79936	0	0.0699839	0.489887	0	PVP01_0111000	2.79936
-11.2322	1.93026	6.07374	-2.89787	2.26297	0	0	0.0780336	0	PVP01_0111000	2.26297
-9.71093	2.21111	5.35237	-2.88025	0.663864	0.055322	0.055322	0	0	PVP01_0111000	0.663864
-12.2056	2.71321	2.88938	-0.0186893	1.71116	0	0	0.79854	0	PVP01_0111000	1.71116
-14.3106	2.70657	2.39085	0.509384	2.644	0	0	0	0	PVP01_0111000	2.644
13.6941	-40.7533	-7.53394	0.742765	0.520402	0	16.369	0	0	PVP01_0616100	16.369
11.7045	-23.551	-5.29716	-1.59404	0.613027	0	3.5249	0	0	PVP01_0616100	3.5249
-3.93702	-15.9133	-3.40821	2.22565	1.75573	0	5.67235	0	0	PVP01_0616100	5.67235
-15.6267	2.98293	-3.47139	3.59702	1.8315	0	0	0	0	PVP01_0111000	1.8315
13.8796	-40.9489	-7.37187	0.249131	0.25479	0.203832	13.988	0	0	PVP01_0616100	13.988
-12.1633	1.51318	3.32954	-0.895329	3.85117	0	0.0652742	0	0	PVP01_0111000	3.85117
14.0923	-40.3656	-7.06911	0.773043	0.305207	0.0406942	13.8971	0	0	PVP01_0616100	13.8971
-4.35481	2.72982	10.8662	-7.17642	2.09513	0	0.0445772	0.0445772	0	PVP01_0111000	2.09513
-7.98002	3.02067	7.72484	-5.91509	0.840925	0	0.140154	0	0	PVP01_0111000	0.840925
-11.8974	2.39824	4.54433	-1.16671	1.78195	0	0	0.323992	0	PVP01_0111000	1.78195
-13.4217	2.30371	5.02924	-1.15275	2.8976	0	0.0658545	0	0	PVP01_0111000	2.8976
1.65647	-11.3487	-0.420739	-3.05839	0	0.638162	0	0	3.28198	PVP01_1236900	3.28198
36.4297	15.2752	10.2389	18.7252	0	3.81459	0	1.32933	0	PVP01_0529100	3.81459
-15.9512	2.82922	-3.85242	5.23182	0.227713	0	1.25242	0	0	PVP01_0616100	1.25242
8.8247	4.52175	18.8884	-9.40843	0.834177	1.96628	0	0.715009	0	PVP01_0529100	1.96628
32.3902	12.4326	22.9458	3.56378	0	1.80802	0	0	0	PVP01_0529100	1.80802
-13.8249	2.15308	-1.45359	1.91287	1.09396	0	0	0	0	PVP01_0111000	1.09396
14.8514	-39.685	-6.83959	0.200338	0.157673	0	12.4956	0	0	PVP01_0616100	12.4956
-11.8076	1.61695	3.74049	-2.00474	1.29626	0	0	0	0	PVP01_0111000	1.29626
-9.96497	2.09634	6.66988	-4.33872	3.61152	0	0	0	0	PVP01_0111000	3.61152
-8.74284	2.62913	7.81257	-5.15339	0.73049	0	0.0405828	0.0811655	0	PVP01_0111000	0.73049
12.9366	-38.5205	-6.56306	0.294653	0.160205	0.183091	14.51	0	0.0457729	PVP01_0616100	14.51
-8.10379	2.69606	8.65855	-5.35687	2.47734	0	0.060423	0	0	PVP01_0111000	2.47734
-7.05096	3.0538	10.3125	-6.08861	1.92678	0.0481696	0	0	0.385356	PVP01_0111000	1.92678
1.77005	3.40622	13.5927	-9.03514	1.19964	0	0	0.69979	0	PVP01_0111000	1.19964
-15.4704	3.1731	-2.25819	3.86473	3.70132	0	0.0804635	0	0	PVP01_0111000	3.70132
13.4597	-39.5379	-6.95813	0.0950371	0.533397	0	9.48261	0	0	PVP01_0616100	9.48261
-13.7142	2.26515	2.43328	1.03233	1.8082	0	0.0645786	0	0	PVP01_0111000	1.8082
34.115	21.5229	-24.0276	26.6296	0	0.788644	0	0.14339	0	PVP01_0529100	0.788644
-12.5948	2.06117	2.98619	-0.452126	2.94903	0	0.111284	0	0	PVP01_0111000	2.94903
14.154	-41.5931	-7.94991	0.592363	0.25079	0	16.4017	0	0	PVP01_0616100	16.4017
9.57869	-35.0131	-6.05458	0.583382	0.0374167	0.11225	9.54127	0.299334	0	PVP01_0616100	9.54127
-5.54226	2.19467	10.0661	-7.42237	1.86119	0.480307	0	0	0	PVP01_0111000	1.86119
-6.35055	1.54312	4.91741	-3.44397	1.25408	0	0	0	0	PVP01_0111000	1.25408
-9.6647	2.76401	7.36705	-4.34988	2.98493	0	0	0.14214	0	PVP01_0111000	2.98493
15.5141	-40.8899	-6.44474	1.0512	0.630517	0.360295	10.4486	0	0	PVP01_0616100	10.4486
28.5688	10.9561	24.4268	-1.55047	0	1.23524	0.0988191	0.642324	0	PVP01_0529100	1.23524
13.6867	-41.7497	-7.72898	0.579299	0.529484	0.167205	16.1632	0	0	PVP01_0616100	16.1632
-10.8857	2.87461	7.17381	-3.94436	3.18542	0	0	0	0	PVP01_0111000	3.18542
-12.213	3.3213	4.81893	-1.66721	2.94328	0.159096	0.0397741	0	0	PVP01_0111000	2.94328
-13.5939	1.80252	1.19602	1.63746	5.27108	0	0.0941265	0	0	PVP01_0111000	5.27108
-8.87996	3.1757	6.59546	-4.00592	1.339	0	0.114771	0	0	PVP01_0111000	1.339
-10.0893	2.69757	6.78037	-4.37439	0.729099	0	0	0.162022	0	PVP01_0111000	0.729099
-13.435	2.00519	2.19413	0.403288	2.91722	0.0607755	0.0607755	0	0	PVP01_0111000	2.91722
-15.2913	2.24395	-2.26181	3.30365	1.34727	0	0	0	0	PVP01_0111000	1.34727
-8.52756	3.217	7.72823	-5.79843	2.61389	0	0	0	0	PVP01_0111000	2.61389
21.1876	8.81497	24.9329	-8.34628	0	2.08561	0	0.417123	0	PVP01_0529100	2.08561
28.6562	11.3455	26.3116	-3.09532	0	3.19815	0	1.1124	0	PVP01_0529100	3.19815
-9.73337	2.76991	7.45861	-4.08658	2.42586	0	0	0	0	PVP01_0111000	2.42586
19.0544	20.6655	-41.8849	-30.3687	0.125251	0	0.375752	6.63828	0	PVP01_1031100	6.63828
14.6164	-42.4323	-8.08276	0.965258	0.0283431	0	15.3336	0	0	PVP01_0616100	15.3336
0.190245	-8.20427	-0.141572	-3.01348	0	0	0	0	3.89712	PVP01_1236900	3.89712
-16.6239	3.04305	-1.15902	3.7325	2.22452	0	0	0	0	PVP01_0111000	2.22452
2.15857	4.21372	15.9638	-8.95588	0.139256	0.324932	0	0.742701	0	PVP01_1031100	0.742701
13.3995	-39.6653	-6.49387	-0.0588511	0.374844	0	19.0962	0	0	PVP01_0616100	19.0962
-14.6749	5.72865	-4.98642	3.77895	3.31004	0	0	0	0	PVP01_0111000	3.31004
-12.5111	1.07414	3.60138	-1.68605	4.58716	0	0	0	0	PVP01_0111000	4.58716
10.539	5.90166	21.5274	-10.5573	0.283142	0.453027	0	0.792797	0	PVP01_1031100	0.792797
-14.0153	2.28787	3.21364	-0.318916	4.08525	0	0	0	0	PVP01_0111000	4.08525
9.28341	6.08228	19.5469	-10.7879	0.0925198	1.1565	0	1.1565	0	PVP01_1031100	1.1565
-7.65142	2.79383	9.76035	-6.66921	5.05454	0	0.066507	0	0	PVP01_0111000	5.05454
-10.4553	2.84419	4.50127	-2.53398	0.962398	0	0	0.618684	0	PVP01_0111000	0.962398
7.59815	-33.0387	-6.15365	0.340847	0.155987	0.686342	12.1046	0	0	PVP01_0616100	12.1046
-17.4797	3.30798	-3.23678	5.30809	2.12823	0	0.066507	0	0	PVP01_0111000	2.12823
8.73877	7.39496	8.48069	6.64337	1.36196	1.00355	0	0.071682	0	PVP01_0111000	1.36196
-5.37345	3.25802	10.2977	-6.91377	1.36005	0.045335	0	0.226675	0	PVP01_0111000	1.36005
-9.65125	1.26851	5.15725	-2.61641	2.84077	0.049838	0	0.398704	0.199352	PVP01_0111000	2.84077
14.1646	-41.8245	-7.86994	0.891981	0.198194	0	13.8452	0	0	PVP01_0616100	13.8452
-15.1457	1.43399	-2.16349	3.16922	1.0263	0	0.128287	0	0	PVP01_0111000	1.0263
-7.45004	3.42257	8.65643	-6.29061	1.20551	0	0.0524136	0	0	PVP01_0111000	1.20551
-15.1538	3.11889	-0.265239	2.45342	2.85428	0	0.0500751	0	0	PVP01_0111000	2.85428
-12.5073	3.29828	4.55738	-1.93392	3.18967	0	0.0370892	0	0	PVP01_0111000	3.18967
-12.9856	2.35728	0.650881	1.49904	2.0564	0	0.073443	0	0	PVP01_0111000	2.0564
-12.3531	1.55086	4.80625	-2.12783	1.20565	0	0.0574119	0	0	PVP01_0111000	1.20565
-17.1751	5.3001	-4.68856	3.79333	3.00717	0	0	0	0	PVP01_0111000	3.00717
1.36246	2.9255	13.9534	-9.9112	2.90644	0	0	0.0618391	0	PVP01_0111000	2.90644
0.43674	-8.89092	0.431918	-2.58359	0	0.479354	0.0684791	0	3.287	PVP01_1236900	3.287
-11.3537	1.84007	5.24491	-2.41053	1.60872	0	0.0893735	0.26812	0	PVP01_0111000	1.60872
12.4694	-36.1551	-6.5072	-0.482558	0.849102	1.0917	8.73362	0	0	PVP01_0616100	8.73362
15.1869	6.62551	20.5048	-8.60576	0.771655	2.31496	0	0.128609	0	PVP01_0529100	2.31496
-10.6785	1.91007	4.11945	-2.31986	0.801879	0	0.057277	0	0	PVP01_0111000	0.801879
-7.89113	3.61811	8.0955	-4.788	2.48668	0	0.0394711	0.0394711	0	PVP01_0111000	2.48668
-2.6603	-16.0993	-3.8022	2.02862	0.659375	0	4.22776	0	0	PVP01_0616100	4.22776
13.537	-39.7064	-7.30555	0.281312	0.0245803	0.0245803	15.2644	0	0.122901	PVP01_0616100	15.2644
4.61612	4.09899	16.1454	-9.81267	0	0.598623	0.119725	0.838072	0	PVP01_1031100	0.838072
-2.43437	3.51582	12.3409	-8.09784	1.20966	0	0.145159	0.0483863	0	PVP01_0111000	1.20966
-10.7025	2.23658	4.88066	-1.85206	2.22595	0	0	0.036491	0	PVP01_0111000	2.22595
-9.48679	2.88703	7.95058	-5.22828	2.08538	0	0	0	0	PVP01_0111000	2.08538
-10.1272	3.71906	7.84984	-3.91181	0.812725	0	0.0387012	0.0387012	0.193506	PVP01_0111000	0.812725
-15.7189	2.87334	-3.04849	4.32541	2.76691	0	0	0	0	PVP01_0111000	2.76691
5.65049	4.45948	16.5487	-8.33345	1.49572	0.407923	0.0453248	1.90364	0	PVP01_1031100	1.90364
8.84863	-35.7785	-6.18997	0.937377	1.67934	0	12.2857	0	0	PVP01_0616100	12.2857
-18.1759	5.36381	-5.74228	5.31403	3.56961	0	0	0	0	PVP01_0111000	3.56961
14.4609	-39.443	-7.06355	0.982	0.191479	0	15.9119	0	0	PVP01_0616100	15.9119
-11.2849	2.61765	6.13921	-2.5115	3.90669	0	0	0	0	PVP01_0111000	3.90669
-9.82078	2.32687	6.85453	-3.68844	1.55348	0	0	0	0	PVP01_0111000	1.55348
-13.5942	1.63378	2.21014	0.787342	2.09431	0	0	0.0675584	0	PVP01_0111000	2.09431
-16.9464	3.08831	-3.16209	4.57942	2.42014	0	0	0	0	PVP01_0111000	2.42014
-9.02257	3.14367	9.1211	-4.97858	3.98624	0	0.0781616	0	0	PVP01_0111000	3.98624
-15.1846	2.09377	-0.444209	3.05912	2.43999	0	0	0	0	PVP01_0111000	2.43999
-12.8022	1.71146	5.81999	-2.12784	1.82639	0	0.107434	0	0	PVP01_0111000	1.82639
-12.3569	2.77408	5.03687	-2.61539	2.46914	0	0.10507	0	0	PVP01_0111000	2.46914
-5.43067	3.29295	8.8263	-6.83202	3.36449	0	0.0934579	0	0	PVP01_0111000	3.36449
-18.5383	5.47273	-5.83448	6.07345	1.6538	0	0	0	0	PVP01_0111000	1.6538
5.80253	4.48764	16.2755	-9.46703	0.188475	0.0471187	0.0471187	1.46068	0.37695	PVP01_1031100	1.46068
-12.2442	3.10008	0.957236	-4.29215	1.9315	0	0	0	0	PVP01_0111000	1.9315
4.94096	4.69303	17.4148	-9.42882	0.890076	0	0	0.389408	0	PVP01_0111000	0.890076
11.0248	5.70199	22.2494	-11.0025	0.487508	0	0	1.5844	0	PVP01_1031100	1.5844
-7.46858	2.68553	7.04674	-3.64236	2.32904	0	0	0.381811	0	PVP01_0111000	2.32904
-9.44072	2.21403	6.89225	-3.64077	2.90123	0	0	0	0	PVP01_0111000	2.90123
-18.4155	5.93138	-5.15817	5.89933	3.53232	0	0.117744	0	0	PVP01_0111000	3.53232
-16.2512	2.18874	-1.56401	4.36032	3.16516	0.253213	0.0633032	0	0	PVP01_0111000	3.16516
5.05107	6.10895	9.54282	-15.2529	0.15015	0	0	0.900901	0	PVP01_1031100	0.900901
-9.05157	2.76941	6.61547	-4.35284	0.830403	0.0488472	0	0.0976944	0	PVP01_0111000	0.830403
-12.8553	2.11262	1.6502	1.13187	2.03055	0	0.0882846	0.353139	0	PVP01_0111000	2.03055
-4.05473	2.69931	11.9297	-7.7722	2.43228	0	0	0	0	PVP01_0111000	2.43228
-10.7791	2.41672	7.13997	-3.01799	2.43217	0	0	0	0	PVP01_0111000	2.43217
13.4627	-39.8397	-6.91479	-0.698834	0	1.82882	10.4243	0	0	PVP01_0616100	10.4243
-13.8974	1.54562	2.12589	0.533618	1.87582	0	0.0625274	0	0	PVP01_0111000	1.87582
-8.70107	2.87824	6.98635	-3.97683	2.39015	0	0.183857	0	0	PVP01_0111000	2.39015
-13.4887	3.1113	4.89692	-0.957517	2.65768	0	0	0	0	PVP01_0111000	2.65768
-6.75092	3.52735	7.77318	-5.20037	4.61501	0	0	0	0	PVP01_0111000	4.61501
-15.8276	3.42235	-2.56209	4.33289	4.39229	0	0.752965	0	0	PVP01_0111000	4.39229
-10.2048	3.45012	6.64581	-3.23783	4.05458	0	0.0871954	0	0	PVP01_0111000	4.05458
23.8304	9.14313	25.5227	-6.86714	0.0682734	2.11647	0	0.955827	0	PVP01_0529100	2.11647
-12.1301	1.13184	2.2417	-0.441105	3.18789	0	0	0	0	PVP01_0111000	3.18789
-5.24234	2.53377	10.46	-6.58658	1.76796	0	0.0276243	0.414365	0	PVP01_0111000	1.76796
-12.4646	1.26877	3.61602	-1.14834	3.29131	0	0	0	0	PVP01_0111000	3.29131
12.7814	5.63538	21.7068	-10.5338	0	0.770146	0.0700133	0	0	PVP01_0529100	0.770146
13.9052	-41.5088	-7.82799	0.749743	0.124174	0.273183	11.4985	0	0	PVP01_0616100	11.4985
-14.3995	1.78036	0.338313	2.20732	2.64026	0.282885	0.0942951	0	0.0471476	PVP01_0111000	2.64026
-14.1649	2.01326	1.81782	1.14013	2.14373	0.0510412	0.102082	0.0510412	0	PVP01_0111000	2.14373
-8.31118	2.44815	8.63946	-5.11803	1.43441	0	0.0717206	0	0	PVP01_0111000	1.43441
-10.527	3.36323	7.5039	-3.77093	2.29446	0	0.0424899	0	0	PVP01_0111000	2.29446
17.0326	9.90299	16.5413	0.93957	0.859243	4.55081	0.0318238	0.572829	0	PVP01_0529100	4.55081
-14.3933	1.80631	-2.23892	3.69013	1.93304	0	0	0	0	PVP01_0111000	1.93304
-15.2952	1.9503	-0.00302765	3.33847	2.01172	0	0.177504	0	0	PVP01_0111000	2.01172
-11.1055	2.8942	5.06097	-2.34363	2.50963	0.0583635	0	0	0	PVP01_0111000	2.50963
-7.79779	3.01734	8.14198	-5.79546	3.49982	0	0	0	0	PVP01_0111000	3.49982
12.9566	-38.8133	-7.0867	1.01712	0.125842	0	16.8208	0	0	PVP01_0616100	16.8208
-9.44411	3.08135	6.41916	-3.17863	1.34276	0	0	0	0	PVP01_0111000	1.34276
-4.03857	2.90578	12.0396	-9.66125	2.31111	0	0	0	0	PVP01_0111000	2.31111
13.9071	-41.0595	-7.14751	0.557438	0.461172	0	13.2715	0.128103	0	PVP01_0616100	13.2715
-11.8191	2.70453	6.36601	-2.98261	1.84213	0	0.0783883	0.666301	0	PVP01_0111000	1.84213
13.2352	-38.6914	-6.69972	0.780387	0.146002	0.0292005	11.1254	0	0	PVP01_0616100	11.1254
-9.9054	2.31847	7.72529	-5.37836	4.45545	0	0.0618812	0	0	PVP01_0111000	4.45545
15.2001	6.73467	23.022	-9.52679	0.345383	1.09371	0.0863458	1.1225	0	PVP01_1031100	1.1225
-16.5272	3.51958	-2.80515	3.94914	4.56058	0	0.0536538	0	0	PVP01_0111000	4.56058
16.9632	6.91132	21.0746	-9.47224	0.0445931	1.82832	0.133779	0.713489	0	PVP01_0529100	1.82832
-5.8469	2.6414	4.84142	-1.36409	0.149656	1.3469	0	0	0	PVP01_0529100	1.3469
-14.2191	1.97564	-1.07911	3.90781	1.98032	0	0.061885	0	0	PVP01_0111000	1.98032
9.67956	5.71307	19.5724	-9.55941	0.803632	0.803632	0	1.00454	0	PVP01_1031100	1.00454
-3.90423	-14.952	-3.14637	1.66665	1.02387	0	4.3282	0	0	PVP01_0616100	4.3282
11.1457	-35.7183	-7.38916	0.760153	0.48731	0.0812183	8.56853	0.0203046	0.121827	PVP01_0616100	8.56853
-12.9965	2.10766	4.15935	-0.684959	2.07998	0	0	0	0	PVP01_0111000	2.07998
-17.005	2.40255	-2.67855	4.81649	3.8321	0	0.0891186	0	0	PVP01_0111000	3.8321
-16.9602	2.41773	-1.74857	4.44295	2.34451	0.0651254	0	0	0	PVP01_0111000	2.34451
-15.4011	3.71902	-4.06397	4.57692	5.05381	0	0	0	0	PVP01_0111000	5.05381
-6.16366	3.26857	8.29875	-5.42443	2.91033	0	0.121264	0.303159	0	PVP01_0111000	2.91033
-10.319	1.25718	3.163	-0.462903	1.71295	0	0	0.721241	0	PVP01_0111000	1.71295
-12.4773	3.14207	4.64436	-0.898854	4.34311	0	0	0	0	PVP01_0111000	4.34311
-5.33514	2.12554	9.66817	-6.15639	2.16513	0	0	0.625481	0	PVP01_0111000	2.16513
-14.9411	2.27157	-0.425767	2.92303	1.31094	0	0.0624259	0.374555	0	PVP01_0111000	1.31094
-13.0316	3.10378	4.10924	-1.16249	3.33129	0	0	0	0	PVP01_0111000	3.33129
-16.1565	2.3298	-2.37401	3.79233	3.67647	0	0.234668	0	0	PVP01_0111000	3.67647
-10.1388	2.84987	7.2765	-3.70745	3.3781	0	0	0	0	PVP01_0111000	3.3781
-6.2908	4.11548	10.4149	-7.97712	1.18785	0	0.169693	0	0	PVP01_0111000	1.18785
-16.3309	2.25439	-0.856365	3.44931	3.90163	0	0.131515	0.131515	0	PVP01_0111000	3.90163
-11.0312	2.95014	0.436014	0.961696	2.05181	0	0	0	0	PVP01_0111000	2.05181
14.7245	-27.531	-2.94536	0.556711	0	0	7.39774	0	0	PVP01_0616100	7.39774
14.9107	-41.5542	-7.65773	0.432796	0.108909	0.0217817	16.4452	0	0.0653452	PVP01_0616100	16.4452
2.24001	4.29688	16.4342	-9.44599	1.66879	0	0.131747	0.175662	0	PVP01_0111000	1.66879
-14.9782	1.88062	0.953446	2.35773	1.54553	0	0.132474	0.0441579	0	PVP01_0111000	1.54553
-16.797	1.46626	-0.69523	2.81234	3.35308	0	0	0	0	PVP01_0111000	3.35308
13.0378	-39.0498	-6.92555	0.739417	0.246124	0	14.1931	0	0	PVP01_0616100	14.1931
-2.16054	3.16251	12.147	-7.19536	2.28368	0	0.0845809	0	0	PVP01_0111000	2.28368
16.254	18.8014	-37.8367	-27.364	0.090967	0	0	5.63995	0	PVP01_1031100	5.63995
-2.83155	3.15125	13.1445	-8.7217	3.5921	0	0	0	0	PVP01_0111000	3.5921
14.4195	-24.8994	-10.1116	4.61293	0.0784314	0	9.60784	0.0588235	0.0392157	PVP01_0616100	9.60784
13.3298	4.2046	15.4371	-7.77549	0.139587	0	0	1.25628	0	PVP01_1031100	1.25628
-16.6633	3.35011	-2.63901	4.20101	1.39654	0	0	0	0	PVP01_0111000	1.39654
-10.0986	2.91169	6.90148	-3.80749	4.36258	0	0	0	0	PVP01_0111000	4.36258
6.49438	-1.21434	0.418639	0.291355	3.23995	0	1.71527	0	0	PVP01_0111000	3.23995
9.77445	5.93553	16.2985	-6.82833	0.256937	1.54162	0	0.942103	0	PVP01_0529100	1.54162
-13.2719	1.86922	3.66886	0.234723	1.41032	0	0.040295	0	0	PVP01_0111000	1.41032
-16.2782	5.15458	-6.28621	5.71951	3.34759	0	0	0	0	PVP01_0111000	3.34759
-16.2041	1.94972	-3.33381	6.03597	1.40726	0	0.140726	0	0	PVP01_0111000	1.40726
-15.6221	2.86195	-2.67602	4.33626	3.28793	0	0	0	0	PVP01_0111000	3.28793
6.87881	4.0789	17.4895	-9.27428	1.17385	0.469539	0.176077	0.821693	0	PVP01_0111000	1.17385
-16.5277	1.32575	0.126665	3.9639	2.64923	0	0	0	0	PVP01_0111000	2.64923
-16.9013	2.72849	-1.96465	4.6187	1.86528	0.0690846	0	0	0	PVP01_0111000	1.86528
13.5145	-39.2107	-7.09302	0.561772	0	0	11.0969	0.0319795	0.0959386	PVP01_0616100	11.0969
10.0793	15.8274	-32.8208	-57.3116	1.45709	0	0	6.41119	0	PVP01_1031100	6.41119
-13.2508	2.59146	4.66126	-0.78176	6.09537	0	0	0	0	PVP01_0111000	6.09537
12.0991	-36.1163	-6.61002	0.7646	0.338073	0.150254	12.9782	0	0.0751272	PVP01_0616100	12.9782
4.6326	-26.5785	-4.78728	1.01224	0.185144	0.0370288	15.6632	0	0.222173	PVP01_0616100	15.6632
-0.785736	4.04474	14.2115	-8.1818	0.987464	0	0.0429332	1.0304	0	PVP01_1031100	1.0304
13.2281	-40.1808	-7.29436	0.21533	0.0394602	0	11.2462	0	0	PVP01_0616100	11.2462
-3.28728	4.59731	9.69056	-6.82826	2.55138	0	0.141743	0.283487	0	PVP01_0111000	2.55138
-10.9048	3.33885	6.81068	-3.84075	2.69562	0	0.0374392	0.112317	0	PVP01_0111000	2.69562
-14.8281	1.22629	-0.647612	3.26022	2.14187	0	0	0	0	PVP01_0111000	2.14187
33.1145	13.0439	20.9615	6.56349	0	3.13026	0.0934405	0.747524	0	PVP01_0529100	3.13026
14.792	-42.861	-7.95248	0.717322	0	0	12.1116	0	0	PVP01_0616100	12.1116
-12.66	2.07129	3.60414	-0.762493	2.72884	0	0	0	0	PVP01_0111000	2.72884
-14.6983	1.90674	1.0807	1.45838	5.23181	0	0.0402447	0	0	PVP01_0111000	5.23181
-13.5661	2.64848	1.83369	1.02741	3.29849	0	0.0428376	0.0856751	0	PVP01_0111000	3.29849
-15.4637	2.93264	0.223763	2.97955	1.49162	0	0.0877424	0	0	PVP01_0111000	1.49162
16.0179	6.62258	22.2195	-8.47373	0.316499	1.44685	0.0452141	0.0904282	0	PVP01_0529100	1.44685
38.8774	17.3047	6.78294	23.6694	0	0.322477	0.752445	0.752445	0	PVP01_0616100	0.752445
4.10215	4.13277	14.8311	-10.628	0.882223	0	0.147037	0	0	PVP01_0111000	0.882223
12.7672	-36.8789	-6.54441	0.505166	0.294084	0	15.0662	0	0	PVP01_0616100	15.0662
14.9167	-41.1874	-7.49821	0.7521	0.26828	0	22.1209	0	0	PVP01_0616100	22.1209
16.0547	18.4856	-38.5784	-39.6913	0	0	0.112473	10.0101	0	PVP01_1031100	10.0101
-4.74932	2.80709	11.4446	-7.53779	1.87532	0	0.170484	0	0	PVP01_0111000	1.87532
-17.2927	5.91322	-5.75028	5.10964	4.98084	0	0	0	0	PVP01_0111000	4.98084
5.14134	4.18023	17.1354	-9.26023	1.31995	0.377127	0	1.64993	0	PVP01_1031100	1.64993
-14.2454	2.25646	1.73674	1.07005	2.37718	0	0.198098	0	0	PVP01_0111000	2.37718
-12.6544	1.47507	0.199826	2.98288	2.18266	0	0.204625	0	0	PVP01_0111000	2.18266
-12.2173	2.19898	4.21909	-1.49058	1.98807	0.0484896	0	0.290937	0	PVP01_0111000	1.98807
-10.1598	3.2615	7.43694	-4.59531	3.20513	0	0.0395695	0	0	PVP01_0111000	3.20513
-16.0574	2.9705	-2.87631	4.62667	2.26406	0	0.0595806	0	0	PVP01_0111000	2.26406
24.5274	23.5972	-44.3068	-6.64526	0	0	0.0633272	1.32987	0	PVP01_1031100	1.32987
-14.5394	2.43114	0.827544	1.45737	2.01187	0	0	0	0	PVP01_0111000	2.01187
-8.79577	-0.310857	4.65031	-1.18327	2.05245	0	0.0760167	0	0	PVP01_0111000	2.05245
-13.1095	2.92339	1.34189	-0.221155	1.94269	0	0	0	0	PVP01_0111000	1.94269
-4.83047	3.23683	9.9633	-6.93018	1.15581	0	0	0	0	PVP01_0111000	1.15581
17.302	7.17342	21.4673	-8.04463	0.10175	2.035	0.0508751	1.52625	0	PVP01_0529100	2.035
-12.0081	2.74371	5.82582	-2.43303	4.29524	0.740558	0.0987411	0	0	PVP01_0111000	4.29524
-12.9068	1.33364	3.0139	0.196305	1.66286	0	0	0	0	PVP01_0111000	1.66286
1.83553	4.0411	12.7866	-5.8277	1.72863	0.970462	0	0.39425	0	PVP01_0111000	1.72863
-5.56796	3.50366	11.2173	-7.37549	3.00999	0	0	0	0	PVP01_0111000	3.00999
-6.9714	3.3236	10.0335	-6.99102	2.81114	0	0.0851861	0.724082	0	PVP01_0111000	2.81114
-13.6999	2.80895	3.88376	-0.254332	2.14848	0	0.0397867	0.0397867	0	PVP01_0111000	2.14848
-14.3302	3.03923	1.38495	2.13028	2.83554	0	0	0	0	PVP01_0111000	2.83554
-12.7006	1.46908	3.79448	-1.09564	1.82976	0	0	0	0	PVP01_0111000	1.82976
-9.02547	2.23663	8.02519	-4.97341	2.58415	0	0	0	0	PVP01_0111000	2.58415
-13.7086	1.67358	2.76704	0.00725511	2.64413	0.0518457	0	0	0	PVP01_0111000	2.64413
-16.2347	1.79491	-0.156865	4.0679	1.07482	0	0	0	0	PVP01_0111000	1.07482
14.4602	-41.8523	-7.67224	0.615102	0.120569	0	17.9045	0	0	PVP01_0616100	17.9045
-13.8089	2.78302	3.24076	0.0132673	1.56749	0	0.0580552	0	0	PVP01_0111000	1.56749
14.8794	7.03547	22.2184	-9.04872	0	2.59724	0	1.26695	0	PVP01_0529100	2.59724
-11.3364	1.36704	4.46315	-0.85164	1.5121	0.100806	0.0504032	0.100806	0	PVP01_0111000	1.5121
0.327104	4.30277	14.2239	-8.43337	1.33967	0.487151	0	1.21788	0	PVP01_0111000	1.33967
-0.462454	-19.1954	-4.01094	1.49094	1.07617	0	8.19084	0	0	PVP01_0616100	8.19084
-15.5031	2.90392	1.1863	1.56855	1.69434	0	0	0	0	PVP01_0111000	1.69434
13.9557	-40.3185	-7.41216	0.608928	0.194571	0.0486429	10.5555	0.145929	0	PVP01_0616100	10.5555
33.9023	13.587	20.7093	7.75616	0	6.45503	0	0.31746	0	PVP01_0529100	6.45503
-18.549	6.2121	-5.68951	4.82017	2.42451	0	0.110205	0	0	PVP01_0111000	2.42451
-4.72889	3.13247	11.6591	-7.51147	0.96542	0	0	0.394945	0	PVP01_0111000	0.96542
-13.464	2.38723	4.94345	-0.543638	1.32767	0	0	0	0	PVP01_0111000	1.32767
-5.76215	3.69853	10.5778	-7.11842	1.72661	0	0.0325775	0.0651551	0	PVP01_0111000	1.72661
-15.1128	2.44389	0.495355	2.41833	2.36526	0	0.0503246	0	0	PVP01_0111000	2.36526
-13.1362	1.9352	2.83265	-0.729046	3.19888	0	0	0	0	PVP01_0111000	3.19888
-9.21757	3.51759	7.56697	-4.49328	2.13209	0	0	0	0	PVP01_0111000	2.13209
-14.9739	1.83458	0.28196	3.1079	3.30929	0	0.132371	0	0	PVP01_0111000	3.30929
-12.5943	2.94236	3.45866	-1.04408	2.48247	0	0	0.434432	0	PVP01_0111000	2.48247
-12.9121	1.56144	4.06439	-0.816647	0.675524	0	0	0	0	PVP01_0111000	0.675524
8.08332	-32.7136	-6.02219	0.795178	0.157689	0.0315378	13.6874	0	0	PVP01_0616100	13.6874
-10.0691	1.45984	6.73684	-2.33365	1.1675	0	0	0	0	PVP01_0111000	1.1675
19.2006	8.26815	24.7619	-9.24	0	1.42255	0.263435	1.36986	0	PVP01_0529100	1.42255
-2.97751	4.16433	12.3947	-8.7158	0.997485	0	0	0.650533	0	PVP01_0111000	0.997485
-14.7849	1.39129	-1.07115	3.3326	3.28176	0	0.0586029	0	0	PVP01_0111000	3.28176
15.7406	7.48702	15.2059	-9.02629	0.999667	2.12429	0	0.416528	0	PVP01_0529100	2.12429
7.23585	-31.4273	-6.65964	1.1023	0	0	11.638	0	0.123808	PVP01_0616100	11.638
-9.72829	3.09193	7.72998	-4.86605	2.61273	0	0.048384	0	0	PVP01_0111000	2.61273
2.86141	3.25059	16.3951	-10.277	2.08057	0	0	0	0	PVP01_0111000	2.08058
-11.2258	-0.469593	2.68191	0.572345	1.36585	0	0	0	0	PVP01_0111000	1.36585
-11.9075	3.39292	6.42523	-2.7425	5.01169	0	0.167056	0	0	PVP01_0111000	5.01169
18.8846	9.62981	15.434	2.38942	0.424428	1.46192	0	0.0471587	0	PVP01_0529100	1.46192
-6.10945	1.68344	9.5991	-6.35646	2.09602	0	0	0	0	PVP01_0111000	2.09602
-11.898	3.09678	1.63249	-4.44688	1.69396	0	0.0470544	0	0	PVP01_0111000	1.69396
12.9717	15.5522	-32.2985	-48.79	0.702133	0	0	9.82987	0	PVP01_1031100	9.82987
-15.4388	1.56053	1.38048	2.07633	1.21816	0	0.110742	0	0	PVP01_0111000	1.21816
-17.4961	2.76279	-3.23861	6.07014	3.12333	0	0.0761789	0	0	PVP01_0111000	3.12333
-13.6627	1.33074	2.87856	0.389603	2.64039	0	0.1288	0	0	PVP01_0111000	2.64039
3.34635	4.38857	16.7185	-10.1974	0.801282	0.222578	0.489672	0.979345	0	PVP01_1031100	0.979345
-10.4852	3.14085	6.32768	-3.48842	2.48669	0	0.0388546	0.0388546	0	PVP01_0111000	2.48669
-11.1782	2.03062	4.44861	-1.6848	0.771435	0.110205	0	0.110205	0	PVP01_0111000	0.771435
-5.47509	2.47712	10.0031	-6.63406	1.8558	0.835112	0	0.556741	0	PVP01_0111000	1.8558
39.2152	15.6362	6.87251	24.8228	0	1.85025	0.0616751	0.370051	0	PVP01_0529100	1.85025
13.5739	-40.5816	-7.51822	1.14802	0.665096	0.0277123	9.03422	0	0.36026	PVP01_0616100	9.03422
-11.4684	2.11211	4.78118	-2.0991	2.2941	0	0.0573526	0	0	PVP01_0111000	2.2941
-14.6342	1.88585	1.20837	1.51761	3.56351	0	0.0791891	0	0	PVP01_0111000	3.56351
-7.77807	3.37822	8.09736	-5.25568	2.36295	0	0.15753	0	0	PVP01_0111000	2.36295
-16.2481	2.97719	-2.30831	4.47543	0.719663	0	0	0	0	PVP01_0111000	0.719663
10.394	-36.5961	-6.96335	1.46697	0.182983	0	10.6313	0	0	PVP01_0616100	10.6313
-16.3311	1.95351	-3.03051	5.05627	2.81189	0	0.114771	0	0	PVP01_0111000	2.81189
-4.23595	3.21157	11.0437	-6.88195	2.25534	0	0.132667	0.707558	0	PVP01_0111000	2.25534
-12.2677	3.95636	3.59163	-1.80949	2.63285	0	0	0.0438808	0	PVP01_0111000	2.63285
7.19748	-31.4857	-6.40114	1.55291	0.343096	0.0311905	10.8543	0	0	PVP01_0616100	10.8543
12.8961	-39.9776	-6.95657	-0.0647876	0.440654	0	11.2756	0	0	PVP01_0616100	11.2756
9.17857	5.20224	19.2026	-10.0314	1.05946	0.678052	0.0847565	0.805187	0	PVP01_0111000	1.05946
12.6705	5.27681	21.2735	-9.48127	0.385888	1.37817	0.220507	1.10254	0	PVP01_0529100	1.37817
-11.8736	2.9631	5.49839	-2.17714	1.49634	0.0554201	0.0554201	0	0	PVP01_0111000	1.49634
-15.7103	1.75573	-0.149798	3.00532	1.44244	0.332871	0.0554785	0	0.0554785	PVP01_0111000	1.44244
-14.4502	1.53121	0.231349	2.96521	3.9973	0	0.051913	0	0	PVP01_0111000	3.9973
-14.444	1.80569	1.07168	2.13175	1.02664	0.0540336	0.162101	0	0	PVP01_0111000	1.02664
-12.1762	1.99736	-0.36655	1.19634	2.331	0	0	0	0	PVP01_0111000	2.331
9.4647	5.21137	19.5208	-9.75432	0	0.899281	0	0	0	PVP01_0529100	0.899281
-11.8103	1.53719	3.46029	-0.826179	1.13838	0	0	0	0	PVP01_0111000	1.13838
0.711111	3.13144	14.7297	-9.56726	1.16224	0.052829	0	0	0	PVP01_0111000	1.16224
-18.0479	2.43951	-0.602964	3.67703	4.17751	0	0.0684838	0	0	PVP01_0111000	4.17751
-16.1932	2.17564	-2.25854	4.40583	2.16417	0	0.0515278	0	0	PVP01_0111000	2.16417
9.7035	-32.423	-5.45129	1.19049	0.283809	0.198666	7.83312	0	0	PVP01_0616100	7.83312
-15.1568	1.6996	-1.98319	4.25909	4.21053	0	0.180451	0	0	PVP01_0111000	4.21053
-15.8718	3.32467	-1.92802	3.63842	1.03813	0	0	0.283126	0	PVP01_0111000	1.03813
-11.7621	-2.65713	-2.38561	4.40972	1.16677	0	0	0	0	PVP01_0111000	1.16677
35.0878	13.29	18.8951	9.06127	0	2.18311	0	0.204666	0	PVP01_0529100	2.18311
-12.1142	3.24948	5.64594	-2.41394	3.67737	0	0.0700452	0	0	PVP01_0111000	3.67737
13.8004	7.2526	22.7621	-9.58736	0.67331	3.99497	0.179549	2.24437	0	PVP01_0529100	3.99497
-7.63283	2.56046	8.48563	-5.12841	1.90485	0.0488424	0	0	0	PVP01_0111000	1.90485
-15.3186	3.20607	-0.0765938	3.43481	1.73128	0	0.0618314	0	0	PVP01_0111000	1.73128
-14.258	2.40654	-0.982288	2.95135	2.81477	0.324781	0	0	0	PVP01_0111000	2.81477
-15.3256	2.87624	0.996383	1.86962	2.86618	0.179137	0	0	0	PVP01_0111000	2.86618
-16.0486	1.29	0.738271	2.29335	4.80598	0	0	0	0	PVP01_0111000	4.80598
-11.7178	2.4759	4.82822	-2.66321	2.94682	0	0	0	0	PVP01_0111000	2.94682
-9.81545	1.61849	6.91218	-4.71114	2.29378	0	0	0	0	PVP01_0111000	2.29378
1.8566	-11.4933	-0.500961	-2.4868	0	0	0.0603573	0	1.20715	PVP01_1236900	1.20715
-17.017	1.17288	-2.50025	5.09494	1.50135	0	0	0	0	PVP01_0111000	1.50135
-8.36879	2.11636	9.13638	-6.31298	0.951173	0	0.158529	0.422744	0	PVP01_0111000	0.951173
-15.0384	2.45925	-0.411525	2.52514	2.11731	0.0572246	0.0572246	0.457797	0	PVP01_0111000	2.11731
9.1773	-33.0822	-5.85266	0.275907	0.0572672	0	11.2816	0	0	PVP01_0616100	11.2816
-5.6354	2.53938	9.804	-6.99917	1.95548	0	0	0	0	PVP01_0111000	1.95548
-15.639	1.93591	0.00471723	2.82905	2.17506	0	0	0	0	PVP01_0111000	2.17506
0.728554	-21.9935	-3.95729	1.11804	0.185128	0.0617093	11.5396	0	0	PVP01_0616100	11.5396
-9.06744	7.77153	-13.2016	-11.9597	0.783392	0	0.097924	2.25225	0	PVP01_1031100	2.25225
-3.52028	2.97201	11.8157	-7.44539	0.575374	0	0.127861	0.0639304	0	PVP01_0111000	0.575374
35.1465	13.9211	25.1656	4.73059	0	3.21605	0.0643211	0.836174	0	PVP01_0529100	3.21605
1.02451	4.20481	13.9149	-8.55418	2.04748	0	0.487496	0.389997	0	PVP01_0111000	2.04748
-9.65072	2.15771	6.24097	-3.62481	2.87623	0.463908	0.695862	0.0463908	0	PVP01_0111000	2.87623
-14.8128	1.98634	1.69425	1.0969	1.65805	0	0	0	0	PVP01_0111000	1.65805
12.5668	-36.0312	-6.24602	0.467048	0.424833	0	10.281	0	0.169933	PVP01_0616100	10.281
33.3743	12.7898	19.9976	7.39016	0	3.95627	0	0.520562	0	PVP01_0529100	3.95627
-10.3489	3.12836	6.76686	-4.1897	4.59627	0	0.124224	0	0	PVP01_0111000	4.59627
-2.03742	3.36893	11.7849	-7.47876	1.81999	0	0	0	0	PVP01_0111000	1.81999
16.2036	7.32407	23.2502	-9.52188	0.196959	2.16655	0.354526	1.33932	0	PVP01_0529100	2.16655
12.7724	-40.4234	-7.59014	0.752474	0.281869	0	9.53656	0	0	PVP01_0616100	9.53656
-6.22515	2.15882	7.2525	-4.89567	1.42333	0	0.149824	0	0	PVP01_0111000	1.42333
-7.33655	3.00489	9.75533	-5.97192	3.30862	0	0	0.0612708	0	PVP01_0111000	3.30862
-14.1629	2.01081	0.783838	1.16257	1.14502	0	0.114502	0	0	PVP01_0111000	1.14502
7.70833	-30.7463	-5.79434	0.320917	1.30712	0	20.7048	0	0	PVP01_0616100	20.7048
-15.9079	1.69385	0.17447	3.33834	3.6867	0	0.139121	0	0	PVP01_0111000	3.6867
-12.4315	2.00574	4.83985	-1.79454	3.23555	0	0	0	0	PVP01_0111000	3.23555
-14.4983	1.83195	3.51811	0.41977	5.34011	0.826446	0.0635728	0	0	PVP01_0111000	5.34011
-10.7194	2.97061	4.26861	-1.86504	4.86947	0	0.0676315	0	0	PVP01_0111000	4.86947
6.7205	5.02209	17.271	-9.59646	0.754006	0.471254	0	0.329877	0	PVP01_0111000	0.754006
-14.6152	1.75097	1.64667	1.85731	1.89653	0	0	0	0	PVP01_0111000	1.89653
27.481	10.3975	25.6458	-3.78032	0	3.6817	0.0490894	1.96358	0	PVP01_0529100	3.6817
-5.60241	4.92269	-8.57468	-5.6476	0	0	0	1.19781	0	PVP01_1031100	1.19781
-10.6831	1.36879	5.08598	-2.98783	1.29313	0	0.136119	0	0	PVP01_0111000	1.29313
33.8823	13.3573	21.4865	7.24939	0	1.75131	0	0.721129	0	PVP01_0529100	1.75131
-13.2254	0.776258	3.10537	1.23643	1.58416	0	0	0	0	PVP01_0111000	1.58416
-17.4844	5.27971	-5.8231	3.77582	6.43644	0	0	0	0	PVP01_0111000	6.43644
14.0092	-42.0751	-7.66349	0.557825	0.246865	0.123432	14.2441	0	0	PVP01_0616100	14.2441
-10.5449	1.82077	2.90597	-2.43306	0.813008	0	0	0	0	PVP01_0111000	0.813008
1.39847	3.72497	15.8587	-9.45366	1.23463	0.296311	0	0.345696	0	PVP01_0111000	1.23463
15.1243	-41.7155	-6.97695	0.22148	0	0.0275126	11.5003	0	0	PVP01_0616100	11.5003
-3.62585	2.82326	11.7236	-7.89355	2.74307	0	0	0	0	PVP01_0111000	2.74307
-11.9674	3.22957	5.37581	-2.51961	2.19178	0	0.0498132	0	0	PVP01_0111000	2.19178
-17.7902	6.20185	-5.99062	4.23081	4.48106	0	0	0	0	PVP01_0111000	4.48106
-11.3734	2.57725	4.4078	-1.84287	1.65611	0	0	0	0	PVP01_0111000	1.65611
5.21593	-28.1348	-5.01274	0.130956	0.0375333	0	10.8096	0	0	PVP01_0616100	10.8096
14.4227	6.26604	21.0867	-9.81891	0.353929	2.42694	0	0.707857	0	PVP01_0529100	2.42694
8.22281	-20.3571	-5.14023	1.48944	1.18697	0	11.6117	0	0	PVP01_0616100	11.6117
-10.7831	2.65226	6.45936	-2.35922	2.71428	0	0	0	0	PVP01_0111000	2.71428
6.13878	3.57921	17.6068	-10.2539	0.145681	0.776963	0.0485602	1.214	0	PVP01_1031100	1.214
-17.8082	6.29904	-5.90959	6.09332	7.406	0	0.0949487	0	0	PVP01_0111000	7.406
-12.1898	2.01886	3.12685	-0.375248	2.14958	0	0.0682408	0	0	PVP01_0111000	2.14958
-14.5953	1.10936	-0.575802	3.69557	2.18062	0	0	0	0	PVP01_0111000	2.18062
-8.90127	3.02165	8.15211	-4.87715	4.32215	0.427936	0.0427936	0	0	PVP01_0111000	4.32215
11.8157	5.40007	21.5814	-10.0373	1.49657	0.482765	0	0	0	PVP01_0111000	1.49657
-17.2365	5.46396	-5.99901	4.67287	3.47496	0	0	0	0	PVP01_0111000	3.47496
12.6213	-37.949	-6.30875	-0.0423976	0.0383259	0	13.7973	0	0	PVP01_0616100	13.7973
13.1567	-39.5651	-6.67174	0.95612	0.952381	0.517598	12.4845	0	0	PVP01_0616100	12.4845
17.3341	-41.0538	-7.23255	-0.139179	0	0	26.7513	0	0	PVP01_0616100	26.7513
-17.2854	5.68773	-5.43255	4.65807	0.81915	0	0	0	0	PVP01_0111000	0.81915
11.1445	-34.1647	-5.33287	0.49304	0.248861	0	10.567	0.0574295	0	PVP01_0616100	10.567
-16.382	1.85203	-3.32552	5.44344	7.3751	0	0	0	0	PVP01_0111000	7.3751
-13.8971	2.95638	-0.982142	3.15363	3.72928	0	0	0	0	PVP01_0111000	3.72928
1.53162	3.39787	14.5028	-8.45744	1.0295	0	0	0.871115	0	PVP01_0111000	1.0295
-2.24807	-16.7458	-3.57616	1.80117	1.79832	0.0438616	8.3337	0	0	PVP01_0616100	8.3337
-4.83865	2.80215	10.4153	-6.44271	3.74818	0	0.0694107	0	0	PVP01_0111000	3.74818
-5.66297	3.22915	10.4151	-6.75833	1.23374	0	0	0.037386	0	PVP01_0111000	1.23374
-16.057	4.13457	-2.23099	3.84031	5.12763	0	0	0	0	PVP01_0111000	5.12763
11.9839	6.06559	20.4464	-9.82677	0.38916	0.353782	0.0353782	0.742942	0	PVP01_1031100	0.742942
12.9133	-40.2609	-7.44639	0.593266	0	0	13.691	0	0	PVP01_0616100	13.691
-17.8198	5.30112	-4.51967	4.77859	5.5409	0	0	0	0	PVP01_0111000	5.5409
-14.8421	1.95773	0.839996	1.28238	2.05457	0	0.191122	0	0	PVP01_0111000	2.05457
-14.3713	0.839487	-0.198608	2.71417	2.9938	0	0.0696233	0	0	PVP01_0111000	2.9938
22.7746	9.79223	25.8136	-7.87076	0.484809	2.81189	0.0323206	2.32708	0	PVP01_0529100	2.81189
24.2704	8.94432	25.0021	-6.27131	0	1.17041	0	1.63858	0	PVP01_1031100	1.63858
14.8319	-41.3263	-7.30048	0.742928	0	0	11.5358	0	0	PVP01_0616100	11.5358
11.9167	-37.0012	-6.61032	0.434887	0.0224734	0	12.6975	0	0	PVP01_0616100	12.6975
2.07115	-11.3758	-0.887589	-2.54418	0	0	0	0	3.23432	PVP01_1236900	3.23432
30.1246	11.7538	23.0621	1.69492	0	4.68523	0.0659892	0.0659892	0	PVP01_0529100	4.68523
-12.3796	1.38827	2.22695	0.264989	1.22666	0.136295	0	0	0	PVP01_0111000	1.22666
-15.5535	2.31553	-2.37189	4.03051	0.960858	0	0.0505715	0	0	PVP01_0111000	0.960858
-10.9642	2.47584	4.77386	-2.33249	1.04513	0	0	0	0	PVP01_0111000	1.04513
6.05171	5.19527	17.9462	-9.48702	0.270343	0.844823	0	0.304136	0	PVP01_0529100	0.844823
3.21191	4.75324	15.2464	-10.111	1.26393	0	0	0.114903	0.287257	PVP01_0111000	1.26393
14.0024	-40.8198	-7.48007	1.16969	1.61803	0.0577868	15.3713	0	0	PVP01_0616100	15.3713
13.0971	-39.7157	-7.07365	0.348622	0.176643	0	15.3679	0	0	PVP01_0616100	15.3679
-14.0473	1.64851	0.629804	1.97634	3.36788	0	0	0	0.0647668	PVP01_0111000	3.36788
-5.30424	3.51548	10.9614	-7.23736	0.810373	0	0.0405186	0.324149	0	PVP01_0111000	0.810373
5.08992	-22.4938	-3.97067	0.809082	0.912847	0	3.93966	0.288268	0	PVP01_0616100	3.93966
-11.1259	2.05982	6.24841	-2.32692	2.60586	0	0.0542888	0.217155	0	PVP01_0111000	2.60586
-1.19251	4.32446	13.4634	-9.0044	2.01559	0	0.053042	0.26521	0	PVP01_0111000	2.01559
11.1163	-34.2157	-6.47294	0.221926	0	0	5.14956	0	0	PVP01_0616100	5.14956
24.4186	11.4366	19.7646	0.194386	0	4.87269	0	1.28983	0	PVP01_0529100	4.87269
-17.3638	3.49036	-3.68537	5.66325	2.37798	0	0.118899	0.0594495	0	PVP01_0111000	2.37798
-17.4935	5.32969	-5.42095	5.21763	4.72733	0.168833	0.168833	0	0	PVP01_0111000	4.72733
-13.7846	2.61594	2.64238	0.168347	3.29204	0	0	0	0	PVP01_0111000	3.29204
37.9287	15.6869	10.6376	19.7671	0	2.20687	0	0.191902	0	PVP01_0529100	2.20687
-9.13803	3.49909	7.09367	-4.1747	2.78552	0	0	0.144078	0	PVP01_0111000	2.78552
4.81351	4.7728	16.6744	-9.27588	1.32385	0.833538	0.0490316	0.196127	0	PVP01_0111000	1.32385
-13.5923	1.55202	0.870437	2.02729	1.96788	0.12696	0.06348	0.06348	0	PVP01_0111000	1.96788
-15.3023	2.94016	-0.0108604	3.04066	2.86504	0.301583	0.0502639	0	0	PVP01_0111000	2.86504
8.43585	-29.7592	-5.19428	0.800428	0.086881	0.369244	8.77498	0	0.0217202	PVP01_0616100	8.77498
-15.4098	1.99726	-0.833329	2.3782	2.44484	0.061121	0	0	0	PVP01_0111000	2.44484
4.41976	3.74472	15.8837	-9.36631	1.27696	0	0	0	0	PVP01_0111000	1.27696
-11.0043	2.57285	5.17351	-2.77462	2.02349	0	0	0.351911	0	PVP01_0111000	2.02349
14.5781	-42.6173	-8.04516	1.10782	0.145212	0	15.2472	0	0	PVP01_0616100	15.2472
31.2814	12.3994	23.891	1.19676	0	1.67359	0	0.107974	0	PVP01_0529100	1.67359
-12.327	1.92098	-2.44218	2.90409	3.68013	0	0.0766695	0	0	PVP01_0111000	3.68013
-14.4317	1.25047	1.67978	1.25506	1.66894	0	0	0	0	PVP01_0111000	1.66894
-18.331	5.35471	-6.12263	6.27931	2.58186	0	0	0.469428	0	PVP01_0111000	2.58186
-10.4521	2.55505	8.17285	-4.66199	2.44432	0	0	0	0	PVP01_0111000	2.44432
-15.3369	1.9088	-2.3054	4.84769	2.37844	0.264271	0.0660677	0	0	PVP01_0111000	2.37844
18.3004	7.84625	24.4545	-9.30679	0.340527	2.93705	0.0425659	1.66007	0	PVP01_0529100	2.93705
13.5162	-40.1267	-7.38489	0.324854	0.579026	0.0214454	13.8752	0	0.2359	PVP01_0616100	13.8752
-10.6451	2.22657	5.9183	-2.60936	1.74471	0	0.209366	0.0697885	0	PVP01_0111000	1.74471
-6.03179	2.72643	6.99955	-5.49549	3.22841	0	0.230601	0	0	PVP01_0111000	3.22841
-12.4501	2.06502	3.63226	-0.865735	4.04405	0	0	0	0	PVP01_0111000	4.04405
-12.2099	3.45012	5.28351	-2.26961	2.97503	0	0	0	0	PVP01_0111000	2.97503
-12.2358	1.86543	5.57358	-1.48429	4.97512	0	0	0	0	PVP01_0111000	4.97512
-9.75276	1.18605	4.94757	-3.32724	1.65631	0	0	0	0	PVP01_0111000	1.65631
-8.73599	2.06806	7.8077	-4.95079	2.88081	0	0	0	0	PVP01_0111000	2.88081
-7.57723	3.1394	9.22519	-5.60728	2.22252	0	0	0	0	PVP01_0111000	2.22252
-14.456	2.41026	0.125486	2.67691	2.71493	0	0	0	0	PVP01_0111000	2.71493
-14.4333	2.27233	-0.101276	1.63797	1.69948	0	0	0	0	PVP01_0111000	1.69948
12.8053	6.97566	22.1278	-9.97473	0.981258	1.22657	0	0.0490629	0	PVP01_0529100	1.22657
-12.616	1.4694	4.09235	-0.698615	1.55093	0	0.35021	0	0	PVP01_0111000	1.55093
-13.2062	2.3914	1.94903	0.561212	1.80865	0	0.406945	0	0	PVP01_0111000	1.80865
25.526	9.65472	27.8443	-7.76897	0	1.80931	0	1.31586	0	PVP01_0529100	1.80931
-1.53849	-16.1186	-3.9551	1.45125	0.280238	0.0560475	5.38056	0	0	PVP01_0616100	5.38056
-7.11088	-5.2534	-2.06764	1.83612	1.53039	0	0	0	0	PVP01_0111000	1.53039
14.4975	-41.8523	-8.0612	0.539118	0.194975	0	16.9907	0	0.278536	PVP01_0616100	16.9907
0.0728476	4.14447	14.0201	-8.92863	1.27607	0.0364591	0	0.218755	0	PVP01_0111000	1.27607
-11.6913	1.9521	5.01632	-1.83146	3.24089	0	0.0531293	0.0531293	0	PVP01_0111000	3.24089
13.1299	-39.1564	-7.15732	0.508298	1.03401	0	16.0057	0	0	PVP01_0616100	16.0057
-10.054	1.21369	-2.30729	2.38093	1.17394	0	0	0	0	PVP01_0111000	1.17394
-11.3619	3.46619	6.62234	-2.93917	3.02729	0	0.0946029	0.0473015	0	PVP01_0111000	3.02729
-6.5069	3.57428	8.95152	-6.61474	1.26761	0.0487543	0.0975087	0	0	PVP01_0111000	1.26761
13.5934	-40.9932	-7.64544	0.46299	0.110799	0	11.7447	0	0	PVP01_0616100	11.7447
-7.62736	3.13225	9.46718	-5.52851	2.48591	0	0.0828638	0	0	PVP01_0111000	2.48591
18.2705	7.54881	24.7751	-9.0042	0	3.88363	0.0681338	1.77148	0	PVP01_0529100	3.88363
-16.4715	3.28371	-3.62664	4.09566	3.05927	0	0	0	0	PVP01_0111000	3.05927
5.60167	4.46862	17.9296	-9.84859	0.897129	1.39553	0.149522	0.697767	0	PVP01_0529100	1.39553
14.9641	-42.0266	-7.8924	1.02717	0.300466	0.225349	14.7479	0	0	PVP01_0616100	14.7479
-10.7615	2.66833	6.60355	-3.03719	2.48554	0	0	0.081493	0	PVP01_0111000	2.48554
-6.82759	3.13533	10.7055	-6.6159	1.80614	0	0.164195	0.0547315	0	PVP01_0111000	1.80614
-11.1678	2.9252	5.59195	-2.27033	3.68532	0	0.147413	0	0	PVP01_0111000	3.68532
-14.972	2.17612	2.26104	0.568378	0.940071	0	0.0587544	0	0	PVP01_0111000	0.940071
-15.3224	2.05155	-0.796761	3.50856	1.72051	0	0.0637227	0	0	PVP01_0111000	1.72051
-18.2779	2.30499	-3.62704	6.45046	2.41133	0	0	0	0	PVP01_0111000	2.41133
0.00635076	3.56918	13.7773	-9.29392	1.34216	0	0.0894775	0.760558	0	PVP01_0111000	1.34216
-15.2792	2.41214	-0.560324	3.40876	3.03724	0	0.0467268	0	0	PVP01_0111000	3.03724
4.53655	4.80453	16.0597	-9.42056	0.80032	0.40016	0.05002	0.35014	0	PVP01_0111000	0.80032
12.9806	-40.8238	-7.20057	0.958263	0.210482	0	12.2606	0	0	PVP01_0616100	12.2606
-12.5298	2.96504	5.12664	-1.39738	2.76349	0	0	0	0	PVP01_0111000	2.76349
-0.550395	3.83706	13.4971	-8.92441	1.8454	0	0	0	0	PVP01_0111000	1.8454
-15.3813	1.62671	0.0206916	2.32276	3.28255	0	0.084168	0	0	PVP01_0111000	3.28255
-14.3609	2.5194	1.72855	1.58661	3.47284	0	0	0	0	PVP01_0111000	3.47284
12.5896	-39.2203	-6.90554	0.847715	0.17963	0	11.8556	0	0	PVP01_0616100	11.8556
14.9215	6.59875	22.1995	-9.20947	2.26314	1.95453	0	0.977266	0	PVP01_0111000	2.26314
-14.9661	2.03789	1.43221	2.47499	1.13872	0	0	0	0	PVP01_0111000	1.13872
-16.9966	5.50221	-5.68924	4.36942	4.9086	0	0	0	0	PVP01_0111000	4.9086
4.57607	5.22768	16.5002	-9.89048	1.09543	0.966557	0.0644371	0.773246	0	PVP01_0111000	1.09543
-3.57692	2.76505	10.9959	-7.61709	2.43093	0.592909	0.0592909	0	0	PVP01_0111000	2.43093
-6.52861	2.29201	7.11295	-5.26355	2.3399	0	0	0	0	PVP01_0111000	2.3399
-3.61284	3.43941	12.5425	-8.51353	0.913409	0	0	0	0	PVP01_0111000	0.913409
2.74247	-12.0278	-1.27704	-2.83579	0.376166	0	0.0752332	0	3.98736	PVP01_1236900	3.98736
-14.3441	2.37519	1.71895	0.433982	1.88846	0.0629485	0	0.0629485	0	PVP01_0111000	1.88846
-13.6051	2.03882	1.7904	1.4572	3.44203	0	0.120773	0.422705	0	PVP01_0111000	3.44203
34.9689	21.1574	-21.1445	29.1144	0	0.266773	0	0.733627	0	PVP01_1031100	0.733627
-5.08043	-6.29084	-2.67513	2.41311	1.25414	0	0.351159	0	0	PVP01_0111000	1.25414
25.3584	9.73051	26.2934	-6.56791	0.0425044	3.27284	0	1.57266	0	PVP01_0529100	3.27284
-11.4676	1.37529	3.99942	-1.0599	3.0885	0	0	0	0	PVP01_0111000	3.0885
33.6881	13.6466	21.1005	7.0693	0	2.42891	0.236967	0.947867	0	PVP01_0529100	2.42891
-15.6281	2.25361	-2.63057	5.15921	1.68453	0	0	0	0	PVP01_0111000	1.68453
-5.11375	3.63809	10.9948	-6.90033	1.94734	0	0	0.0405696	0	PVP01_0111000	1.94734
-11.4838	2.82793	6.4625	-2.80963	1.48262	0.0549119	0	0.329471	0.329471	PVP01_0111000	1.48262
-15.6399	2.52205	-1.80314	4.56883	3.12553	0.0844737	0	0	0	PVP01_0111000	3.12553
-14.0251	2.15471	1.53078	1.93441	1.0673	0	0.118589	0	0	PVP01_0111000	1.0673
-12.2346	0.777558	2.80173	-0.82154	1.47662	0	0	0	0	PVP01_0111000	1.47662
-8.4244	3.39656	8.78608	-5.40625	1.22975	0	0	0	0	PVP01_0111000	1.22975
2.23706	4.24389	16.2223	-9.91736	1.16209	0.92967	0	0.697253	0	PVP01_0111000	1.16209
-11.6383	3.01501	5.50196	-2.55521	3.89175	0	0	0	0	PVP01_0111000	3.89175
13.6418	-41.9931	-7.80903	1.09624	0.408152	0.217681	14.6935	0.217681	0.0544203	PVP01_0616100	14.6935
-8.82434	3.54879	8.20336	-4.80142	2.40037	0	0.0762021	0.038101	0	PVP01_0111000	2.40037
-14.0496	1.09444	2.42528	1.19785	2.02077	0	0	0	0	PVP01_0111000	2.02077
9.72458	5.17227	19.962	-9.9338	0.510378	0.907338	0.0567086	1.19088	0	PVP01_1031100	1.19088
-16.6154	1.62843	-0.859325	3.22322	1.68095	0	0	0	0	PVP01_0111000	1.68095
8.66181	3.40538	12.4276	-9.011	0.185805	2.60126	1.11483	0	0	PVP01_0529100	2.60126
-12.5852	2.29353	2.11487	0.616029	2.06356	0	0	0	0	PVP01_0111000	2.06356
-13.5342	1.68492	3.67587	-0.489541	2.58264	0	0	0	0	PVP01_0111000	2.58264
-7.89968	3.63339	8.57081	-4.74933	2.34281	0	0.054484	0	0	PVP01_0111000	2.34281
-16.8765	2.64777	-2.14295	5.04026	1.96335	0	0.0818063	0	0	PVP01_0111000	1.96335
-18.0254	5.82623	-6.79659	3.96122	4.76046	0	0	0	0	PVP01_0111000	4.76046
-0.431804	3.26166	14.6663	-9.63478	0.841633	0	0.0935148	0.280544	0	PVP01_0111000	0.841633
8.25917	6.14117	14.9527	-2.67959	0.664412	1.26842	0.0302005	0.845615	0	PVP01_0529100	1.26842
7.28124	5.17008	18.5478	-9.62657	1.73444	0.963577	0.0642385	0.449669	0	PVP01_0111000	1.73444
-12.9298	2.64402	2.10388	-0.091491	1.70546	0	0.100321	0	0	PVP01_0111000	1.70546
-15.3251	2.28106	-1.62769	4.02342	5.24345	0	0	0	0	PVP01_0111000	5.24345
-17.3955	2.72105	-1.85319	4.83353	3.23271	0.40978	0	0	0	PVP01_0111000	3.23271
-15.1571	2.84617	0.158154	3.10782	2.8878	0	0	0	0	PVP01_0111000	2.8878
-9.85726	2.5454	6.54194	-3.41403	2.51076	0	0.0398533	0.0398533	0	PVP01_0111000	2.51076
-12.4961	2.78858	4.94268	-1.30375	3.22092	0	0.0631552	0	0	PVP01_0111000	3.22092
-2.45983	4.40288	13.4701	-8.46061	1.62196	0	0.0415887	0	0	PVP01_0111000	1.62196
1.83053	3.78199	15.0951	-9.86613	1.12154	0	0	0.472227	0	PVP01_0111000	1.12154
-13.046	1.7734	-0.0102418	1.59374	3.39219	0	0	0	0	PVP01_0111000	3.39219
13.7839	-39.9664	-7.55208	0.636719	0.240695	0.0437627	15.9953	0.0437627	0	PVP01_0616100	15.9953
-15.1787	1.20783	-0.119993	2.85463	2.08997	0	0	0	0	PVP01_0111000	2.08997
-7.56492	1.94913	8.26824	-4.7241	2.26078	0.788644	0	0	0	PVP01_0111000	2.26078
-12.3523	3.12265	4.54145	-2.28602	1.96904	0	0	0.366334	0	PVP01_0111000	1.96904
-14.8246	1.57478	2.62117	0.294945	2.06373	0	0.30349	0	0	PVP01_0111000	2.06373
-17.1127	1.68947	-1.19844	4.82847	2.08914	0	0.633072	0	0	PVP01_0111000	2.08914
16.0328	6.01143	19.0227	-8.05645	0.119918	5.15649	0	1.43902	0	PVP01_0529100	5.15649
-2.02979	3.2938	12.6225	-8.48216	0.861904	0	0.430952	0.383068	0	PVP01_0111000	0.861904
-7.99949	2.86403	8.42674	-5.25897	2.57025	0	0	0	0	PVP01_0111000	2.57025
-12.623	1.88601	2.9825	0.318335	3.32975	0	0	0	0	PVP01_0111000	3.32975
-15.1264	1.96971	0.742433	2.24214	3.62296	0	0	0	0	PVP01_0111000	3.62296
-16.9965	2.49438	-1.29497	5.2026	3.66512	0	0.0643004	0	0	PVP01_0111000	3.66512
-13.6244	0.647509	0.84088	1.48045	3.14701	0	0	0	0	PVP01_0111000	3.14701
-15.6795	2.17012	0.661061	2.88339	3.97456	0	0	0	0	PVP01_0111000	3.97456
-18.1664	2.14296	-3.15953	5.415	2.40402	0	0.0707064	0	0	PVP01_0111000	2.40402
-12.7026	2.75824	4.88068	-1.55507	1.33677	0	0	0	0	PVP01_0111000	1.33677
-13.4386	2.30079	-2.23086	3.46605	8.32672	0	0	0	0	PVP01_0111000	8.32672
-11.7496	2.01443	1.98962	-0.527671	2.65957	0	0	0.106383	0	PVP01_0111000	2.65957
-14.9341	2.55299	1.79828	2.21837	2.58711	0	0	0	0	PVP01_0111000	2.58711
16.1157	19.2121	-35.0042	-1.83293	1.07527	0	0	0.967742	0	PVP01_0111000	1.07527
-15.8072	1.31605	0.0450469	2.57186	2.95232	0	0	0	0	PVP01_0111000	2.95232
-16.0521	2.07195	0.295192	2.50758	1.85759	0	0.0619195	0	0	PVP01_0111000	1.85759
-16.8193	2.46261	-2.35404	5.26977	3.08228	0	0	0	0	PVP01_0111000	3.08228
-16.2096	1.96893	-0.23956	2.88593	5.22237	0	0	0	0	PVP01_0111000	5.22237
-13.8355	1.2026	-0.866782	2.05349	1.70058	0	0	0	0	PVP01_0111000	1.70058
-15.2137	0.909907	1.56363	2.31161	1.1166	0.117536	0	0	0	PVP01_0111000	1.1166
-12.6248	1.06379	3.28168	-0.468776	2.34075	0	0	0	0	PVP01_0111000	2.34075
-14.8984	3.09139	0.354046	2.42527	6.28263	0	0	0	0	PVP01_0111000	6.28263
-17.9243	3.17765	0.0701555	3.50924	4.01737	0	0	0	0	PVP01_0111000	4.01737
-12.2002	2.11423	-2.59221	2.49194	0.687002	0	0	0	0	PVP01_0111000	0.687002
-15.7947	2.23477	-1.45791	3.3593	2.13352	0	0	0	0	PVP01_0111000	2.13352
-14.9918	1.63534	-0.00172498	2.86885	1.90991	0	0	0	0	PVP01_0111000	1.90991
-13.1712	1.98957	4.10667	-0.0409505	2.7129	0	0	0.196587	0	PVP01_0111000	2.7129
-15.6655	2.01801	-0.8339	2.71114	1.76129	0	0	0	0	PVP01_0111000	1.76129
-13.209	2.54133	2.07701	-0.381972	2.18136	0	0	0	0	PVP01_0111000	2.18136
-17.2496	2.21199	-1.11394	4.27656	3.1387	0	0	0	0	PVP01_0111000	3.1387
-16.0562	2.90653	0.676524	2.54682	3.54513	0	0	0	0	PVP01_0111000	3.54513
11.0487	-34.8155	-5.7134	0.483148	0.301287	0.0273898	8.98384	0	0	PVP01_0616100	8.98384
-15.1586	1.90025	2.43504	1.48122	1.03241	0	0	0	0	PVP01_0111000	1.03241
-15.1921	1.35278	1.10113	2.45168	2.04374	0	0	0	0	PVP01_0111000	2.04374
-17.0843	3.11711	-4.14605	5.44809	5.80825	0	0	0	0	PVP01_0111000	5.80825
-15.4357	2.8972	-1.86709	4.56788	0.726443	0	0	0	0	PVP01_0111000	0.726443
-16.9103	2.80881	-0.453005	3.66164	2.26211	0	0	0	0	PVP01_0111000	2.26211
-17.6322	3.39111	-4.21277	6.66179	1.46132	0	0	0	0.182665	PVP01_0111000	1.46132
15.4552	17.9483	-30.2605	11.4203	1.30467	0	0.0567247	0.340348	0	PVP01_0111000	1.30467
-12.0574	2.53325	1.81615	-0.387022	2.22753	0	0	0	0	PVP01_0111000	2.22753
-11.3033	2.89099	5.33716	-2.70192	4.6528	0	0	0	0	PVP01_0111000	4.6528
2.20529	-12.1301	1.37098	-4.1849	0	0	0	0	2.96932	PVP01_1236900	2.96932
-7.61267	1.76376	5.78811	-3.21635	0.569245	0	0	0	0	PVP01_0111000	0.569245
-11.8845	2.77208	0.915148	1.35699	3.43418	0	0	0	0	PVP01_0111000	3.43418
-17.1617	2.68632	0.0865565	3.58468	2.56423	0	0	0	0	PVP01_0111000	2.56423
-14.7646	2.05237	2.03389	1.36567	3.71457	0	0	0	0	PVP01_0111000	3.71456
-15.4108	2.23149	0.642493	1.68714	6.2377	0	0	0	0	PVP01_0111000	6.2377
-17.3167	2.60963	0.222072	2.29865	1.00267	0	0	0	0	PVP01_0111000	1.00267
-14.6925	1.35617	1.14309	1.9957	1.88026	0	0	0	0	PVP01_0111000	1.88026
-11.7992	1.22258	4.48489	-1.15986	2.76096	0	0	0	0	PVP01_0111000	2.76096
-13.1514	2.31497	1.30907	2.9623	2.04853	0	0	0	0	PVP01_0111000	2.04853
-15.2216	2.21079	-0.0971947	3.28149	2.95842	0	0	0	0	PVP01_0111000	2.95842
-14.9887	2.31867	1.63226	1.74587	3.62078	0.147787	0	0	0	PVP01_0111000	3.62078
-15.4994	2.69129	0.559134	2.24557	2.31644	0	0.0538706	0	0	PVP01_0111000	2.31644
-11.3658	2.60435	6.37458	-2.85341	2.62664	0	0	0	0	PVP01_0111000	2.62664
-15.8896	2.63086	-1.84041	4.23728	1.25464	0	0	0	0	PVP01_0111000	1.25464
-15.5612	2.02512	0.0507727	2.69173	3.04265	0	0.516677	0	0	PVP01_0111000	3.04265
-9.11472	2.60795	6.94575	-4.68131	5.38764	0	0	0.182632	0	PVP01_0111000	5.38764
-14.2523	2.43455	3.11099	0.763252	3.64361	0	0	0.113863	0	PVP01_0111000	3.64361
-11.8724	-0.0417591	4.81096	-0.626296	2.40207	0	0	0	0	PVP01_0111000	2.40207
-16.2055	1.93797	-0.987638	3.03337	4.37503	0	0	0	0	PVP01_0111000	4.37503
-15.1847	2.23822	0.977734	1.89024	3.44587	0	0.0410223	0	0	PVP01_0111000	3.44587
-12.7656	1.44562	2.90391	0.448862	3.72224	0	0	0	0	PVP01_0111000	3.72224
-14.9179	3.26227	-3.37772	4.68947	2.20596	0	0	0	0	PVP01_0111000	2.20596
-16.4976	2.08234	-0.681325	2.99516	2.20159	0	0	0	0.861491	PVP01_0111000	2.20159
-16.0471	1.82988	1.60997	1.99529	2.35206	0	0	0.213824	0	PVP01_0111000	2.35206
-16.9476	2.3016	-1.73637	4.37442	4.12681	0	0	0	0	PVP01_0111000	4.12681
-12.2137	1.34194	3.62556	-0.613179	2.04717	0	0	0	0	PVP01_0111000	2.04717
-18.927	4.14632	-5.26104	6.46426	2.33608	0	0	0	0	PVP01_0111000	2.33608
-15.5587	1.69221	-0.75292	3.87868	4.20656	0.276748	0	0	0	PVP01_0111000	4.20656
-14.8083	1.20484	0.182105	2.65324	2.51328	0	0	0	0	PVP01_0111000	2.51328
-16.7891	1.86414	-0.683524	4.07467	1.16737	0	0	0	0	PVP01_0111000	1.16737
-16.7399	3.06257	-1.87694	4.33635	3.69893	0	0	0	0	PVP01_0111000	3.69893
-13.8015	2.29406	5.12291	-1.3783	5.3728	0	0	0	0	PVP01_0111000	5.3728
-6.60307	1.58104	7.8091	-4.62775	3.55778	0	0	0	0	PVP01_0111000	3.55778
-14.7365	1.64356	1.04024	1.9149	2.43646	0.859927	0	0	0	PVP01_0111000	2.43646
-18.0081	2.91795	-1.24888	5.03034	3.00513	0	0	0	0	PVP01_0111000	3.00513
-17.9374	2.86818	-3.12595	4.84333	3.29871	0	0	0	0	PVP01_0111000	3.29871
-14.1918	1.6787	1.85246	0.900505	2.97128	0.0943263	0.0943263	0.330142	0	PVP01_0111000	2.97128
-15.1123	2.11333	0.420297	2.15158	2.31794	0	0	0	0	PVP01_0111000	2.31794
-12.9154	2.36781	4.62779	-0.335849	2.79225	0	0	0	0	PVP01_0111000	2.79225
10.2704	-37.3178	-6.40977	0.775334	1.02184	0	7.41778	0	0	PVP01_0616100	7.41778
-18.0919	3.14837	-2.72847	5.26971	2.20475	0	0	0	0	PVP01_0111000	2.20475
-11.5474	2.27636	5.84422	-2.57195	1.67817	0	0	0	0	PVP01_0111000	1.67817
-15.1777	2.00667	1.11133	2.2741	1.74978	0	0	0	0.82021	PVP01_0111000	1.74978
11.7174	-37.3341	-6.41729	1.10755	0	0	10.1753	0	0	PVP01_0616100	10.1753
-5.73103	2.70675	10.1504	-7.07702	1.56584	0	0	0	0	PVP01_0111000	1.56584
-10.5797	3.20585	6.37766	-3.00015	2.80112	0	0	0	0	PVP01_0111000	2.80112
-12.0326	2.22526	4.02447	-1.13731	1.08214	0	0	0	0	PVP01_0111000	1.08214
-13.8164	2.58203	0.230318	3.00197	0.729483	0	0	0	0	PVP01_0111000	0.729483
-13.1146	1.91172	-1.08321	1.77805	2.74098	0	0	0.685244	0	PVP01_0111000	2.74098
-12.772	2.18863	2.92497	-0.151526	2.99692	0	0	0.728981	0	PVP01_0111000	2.99692
-15.8337	2.32181	-1.73473	4.53586	1.91479	0	0	0	0	PVP01_0111000	1.91479
-13.8563	0.638609	1.20222	1.18332	3.49965	0	0	0	0	PVP01_0111000	3.49965
-14.3984	1.78368	1.82993	1.18184	2.86438	0	0	0	0	PVP01_0111000	2.86438
-14.0966	3.62954	-2.86087	3.74613	0.957167	0	0	0	0	PVP01_0111000	0.957167
-15.8068	2.21801	-1.31629	3.90435	1.98376	0	0	0	0	PVP01_0111000	1.98376
-15.3046	2.59091	0.993084	2.98845	0.969838	0.145476	0	0.436427	0	PVP01_0111000	0.969838
-5.9884	2.53746	8.13586	-5.50964	1.74738	0	0	0	0	PVP01_0111000	1.74738
24.097	7.93069	25.648	-7.28678	0	1.87003	0	0.876578	0	PVP01_0529100	1.87003
-13.0553	1.81771	4.2414	-0.476331	3.11968	0	0	0	0	PVP01_0111000	3.11968
-15.2731	1.75851	1.03795	1.9833	2.99925	0	0	0	0	PVP01_0111000	2.99925
-15.0175	1.3318	0.439277	1.1602	0.923191	0	0	0	0	PVP01_0111000	0.923191
-15.5744	1.8739	-0.000326427	2.63485	3.79958	0	0	0	0	PVP01_0111000	3.79958
-15.7798	1.32253	-0.060025	2.86523	5.69399	0	0	0	0	PVP01_0111000	5.69399
-15.9471	2.55071	-0.98626	3.67622	4.07134	0	0	0	0	PVP01_0111000	4.07134
-15.4439	1.9223	-0.255063	2.53804	5.01697	0	0	0	0	PVP01_0111000	5.01697
-8.96225	3.66498	7.94429	-4.91103	3.3458	0	0	0	0	PVP01_0111000	3.3458
-16.7352	2.60411	-0.810629	3.92212	5.09226	0.602311	0	0	0	PVP01_0111000	5.09226
-10.6526	3.54195	5.9562	-3.84493	2.98408	0	0	0	0	PVP01_0111000	2.98408
-13.7759	1.72208	-1.69737	2.72524	1.57295	0	0	0	0	PVP01_0111000	1.57295
11.4069	-27.8049	-5.16803	1.55911	1.48908	0	10.0927	0	0	PVP01_0616100	10.0927
-10.7055	2.58071	7.1244	-3.11786	1.6442	0	0	0	0	PVP01_0111000	1.6442
-17.193	1.85726	-0.663616	3.15604	1.01271	0	0	0	0	PVP01_0111000	1.01271
-16.256	2.46996	0.0960293	3.53463	3.75123	0	0	0	0	PVP01_0111000	3.75123
-16.4579	2.56672	-0.575677	3.86225	1.78962	0	0	0	0	PVP01_0111000	1.78962
-16.1293	1.56091	-0.574561	2.61298	2.13132	0	0	0	0	PVP01_0111000	2.13132
-12.2849	1.26671	1.97891	0.204671	1.59257	0	0	0	0	PVP01_0111000	1.59257
-17.6956	3.38929	-2.47121	4.80735	4.65962	0	0	0	0	PVP01_0111000	4.65962
-13.0218	2.52574	5.32379	-2.09533	4.70182	0	0	0	0	PVP01_0111000	4.70182
-15	1.81392	-0.783793	3.56702	3.15432	0	0	0.32352	0	PVP01_0111000	3.15432
-15.4894	2.79024	-4.00876	5.36409	5.92564	0	0	0	0	PVP01_0111000	5.92564
-14.3926	1.07138	2.4551	0.559002	1.27185	0	0	0.376843	0	PVP01_0111000	1.27185
-16.359	4.35423	-4.87409	5.28014	0.52115	0	0	0	0	PVP01_0111000	0.52115
-16.0865	1.60647	1.58953	1.30127	4.09277	0	0	0	0	PVP01_0111000	4.09277
-16.1789	1.71205	0.0400938	3.5528	4.04989	0	0	0	0	PVP01_0111000	4.04989
-13.9462	2.06904	-2.80408	2.89508	1.39991	0	0	0	0	PVP01_0111000	1.39991
-19.423	4.64406	-3.76293	5.45759	4.675	0	0	0	0	PVP01_0111000	4.675
-10.3627	2.65608	5.17341	-2.38925	2.26144	0	0	0	0	PVP01_0111000	2.26144
-16.7217	2.50585	-2.93151	5.83418	3.67355	0	0	0	0	PVP01_0111000	3.67355
-15.6529	1.26217	2.23639	1.21316	2.4672	0	0	0	0	PVP01_0111000	2.4672
-15.6359	2.79982	-1.99435	3.48108	3.0009	0	0	0	0.20006	PVP01_0111000	3.0009
-14.8732	2.95863	0.641723	3.04815	5.64546	0	0	0	0	PVP01_0111000	5.64546
-16.1306	2.71701	-1.67912	4.27155	2.4781	0	0.0576302	0	0	PVP01_0111000	2.4781
-17.0908	2.3904	-4.66071	5.45332	4.85189	0	0.127681	0	0	PVP01_0111000	4.85189
-15.5689	2.10966	-1.91197	3.11432	3.60191	0	0	0	0	PVP01_0111000	3.60191
-14.4587	1.62729	1.74124	0.924001	3.05081	0	0	0	0	PVP01_0111000	3.05081
-14.4327	2.82127	-1.4186	3.09568	3.18864	0.205719	0	0	0	PVP01_0111000	3.18864
-8.1527	3.58525	8.07761	-4.40871	0.537442	0	0	0	0	PVP01_0111000	0.537442
-11.8831	1.60699	2.86414	-0.63145	0.646747	0	0	0	0	PVP01_0111000	0.646747
-17.3402	2.94117	-2.54443	5.45778	4.34617	0	0	0	0	PVP01_0111000	4.34617
-14.9963	2.62191	1.11116	2.00114	4.29715	0.11773	0	0	0	PVP01_0111000	4.29715
-16.3805	1.52673	-2.08471	4.5275	1.827	0	0	0	0	PVP01_0111000	1.827
-14.8816	3.11838	0.371352	0.601629	0.719683	0	0	0	0	PVP01_0111000	0.719683
-16.7675	2.46372	-0.17317	2.84814	4.09277	0	0	0	0	PVP01_0111000	4.09277
-16.4797	2.71383	-1.46172	3.10096	1.81302	0	0	0	0	PVP01_0111000	1.81302
-9.24854	3.12534	8.14312	-4.43299	3.33628	0	0	0	0	PVP01_0111000	3.33628
-16.6103	1.94159	-2.2199	4.20928	1.46079	0	0	0	0	PVP01_0111000	1.46079
-15.2586	2.104	-0.820874	3.00785	3.04849	0	0	0	0	PVP01_0111000	3.04849
-15.771	3.05482	-2.65285	3.88608	2.30326	0	0	0	0	PVP01_0111000	2.30326
-12.6579	2.17677	4.55041	-1.03864	4.41826	0	0	0	0	PVP01_0111000	4.41826
-15.1946	1.32554	2.43976	1.64289	1.83298	0	0	0	0	PVP01_0111000	1.83298
-14.3114	2.30091	-0.921263	2.92478	1.50348	0	0	0	0	PVP01_0111000	1.50348
-17.4045	2.78707	-2.66333	5.00649	1.57201	0	0	0	0	PVP01_0111000	1.57201
-15.4751	2.49869	-2.37842	4.16411	1.29881	0	0	0	0	PVP01_0111000	1.29881
-16.8941	2.04237	-2.12937	4.96815	3.04299	0.194751	0	0.365159	0	PVP01_0111000	3.04299
7.06359	-28.1526	-4.81988	0.129596	0.759219	0	4.22993	0	0	PVP01_0616100	4.22993
-15.2042	1.98439	2.03093	0.920208	4.8242	0	0	0	0	PVP01_0111000	4.8242
-14.8751	2.34389	-2.53722	3.72986	2.60323	0	0	0	0	PVP01_0111000	2.60323
-17.4703	3.10646	-2.52294	5.38813	5.48358	0	0	0	0	PVP01_0111000	5.48358
-14.1889	1.57254	2.28705	-0.362025	1.58376	0	0	0	0	PVP01_0111000	1.58376
-12.949	1.46273	-0.979902	3.33166	3.32165	0	0	0	0	PVP01_0111000	3.32165
-14.9385	1.92424	2.95183	0.507228	1.73904	0	0	0.49687	0	PVP01_0111000	1.73904
-14.4967	2.2456	1.83753	1.87272	1.52371	0.448149	0	0	0	PVP01_0111000	1.52371
-17.403	2.39975	-2.20335	6.08997	3.14305	0	0.0730941	0	0	PVP01_0111000	3.14305
-13.0683	1.84629	4.083	-0.442632	1.71476	0	0	0	0	PVP01_0111000	1.71476
-2.1652	3.96368	13.4348	-8.80584	2.45902	0	0	0.204918	0	PVP01_0111000	2.45902
-13.4848	2.00239	3.08698	-0.709674	1.48218	0	0	0	0	PVP01_0111000	1.48218
-10.797	2.83739	7.38015	-3.77205	3.66482	0	0	0	0	PVP01_0111000	3.66482
-13.7964	2.53962	-1.505	2.67333	3.40577	0	0	0	0	PVP01_0111000	3.40577
-11.2693	2.45628	4.45236	-1.38337	2.47457	0	0	0	0	PVP01_0111000	2.47457
-15.8227	1.61592	-1.0422	2.94451	1.61377	0	0	0	0	PVP01_0111000	1.61377
-0.670044	3.58063	13.1133	-8.80429	0.978155	0	0	0.652103	0	PVP01_0111000	0.978155
-15.8671	1.87461	0.263822	2.84656	3.14757	0	0.0925754	0	0	PVP01_0111000	3.14757
-14.2776	2.00429	1.26625	1.30288	2.39621	0	0	0	0	PVP01_0111000	2.39621
-15.364	3.42251	-1.92118	3.98097	6.5821	0	0	0	0.598372	PVP01_0111000	6.5821
-12.4348	2.55826	4.2193	-1.15244	3.07596	0	0	0	0	PVP01_0111000	3.07596
-12.7406	4.15576	4.34484	-2.094	0.557724	0	0	0	0	PVP01_0111000	0.557724
-18.4564	3.15837	-3.22653	5.67862	2.04839	0	0	0	0	PVP01_0111000	2.04839
-16.1788	2.72741	-2.21077	4.76727	1.62556	0	0	0.282705	0	PVP01_0111000	1.62556
-15.2937	2.84636	-3.95084	4.27806	2.03252	0	0	0	0	PVP01_0111000	2.03252
-16.607	2.28294	-0.651957	3.34485	2.07218	0.690727	0	0	0	PVP01_0111000	2.07218
-15.1064	2.14223	0.102482	2.1882	3.75116	0	0	0	0	PVP01_0111000	3.75116
-15.7734	1.48537	0.536839	1.86782	2.93664	0	0	0	0	PVP01_0111000	2.93664
-15.9486	1.20975	-1.57206	4.0001	1.67144	0	0	0	0	PVP01_0111000	1.67144
-16.4265	2.07945	-0.778695	3.93011	3.33732	0.0498107	0	0	0	PVP01_0111000	3.33732
-14.954	1.95456	-0.9397	3.10054	1.38065	0	0	0.243645	0	PVP01_0111000	1.38065
-8.41069	2.1902	7.71215	-5.0006	2.51987	0	0	0	0	PVP01_0111000	2.51987
-18.3133	3.37107	-1.88953	5.12604	1.69478	0	0	0	0	PVP01_0111000	1.69478
13.144	-38.7005	-6.76439	0.579407	0.0250916	0.0250916	10.9901	0	0	PVP01_0616100	10.9901
-13.5171	2.10505	2.80521	-0.212709	3.32658	0	0	0	0	PVP01_0111000	3.32658
-16.9247	2.53245	-4.14818	5.72214	3.2164	0	0	0	0	PVP01_0111000	3.2164
-16.9737	2.77422	-1.8809	3.95324	4.6451	0	0	0	0	PVP01_0111000	4.6451
-15.8403	1.87393	-1.77442	4.64064	3.16342	0	0	0	0	PVP01_0111000	3.16342
-18.0988	3.3377	-2.10028	4.89143	3.05634	0	0.0826037	0	0	PVP01_0111000	3.05634
-12.0296	3.06355	6.82444	-2.24315	4.99229	0	0	0.146832	0	PVP01_0111000	4.99229
-15.4274	1.62625	-1.16521	3.6176	1.32363	0	0	0	0	PVP01_0111000	1.32363
-14.941	2.63064	-1.51158	2.85351	2.68045	0	0	0	0	PVP01_0111000	2.68045
-15.8181	2.00048	0.850044	1.60624	2.50412	0	0	0	0.0658979	PVP01_0111000	2.50412
-15.6785	1.46074	-0.79936	3.11407	2.01358	0.287654	0	0	0	PVP01_0111000	2.01358
-15.0756	1.56674	-1.19879	4.15596	2.22599	0	0	0	1.166	PVP01_0111000	2.22599
-14.6188	2.28254	1.67939	1.6449	3.14735	0	0	0	0	PVP01_0111000	3.14735
-14.4342	1.44061	0.371451	2.67588	1.82106	0	0	0	0	PVP01_0111000	1.82106
-13.5955	2.1561	1.79371	0.739568	1.7649	0	0.0280143	0	0	PVP01_0111000	1.7649
-15.3462	2.6866	-2.57102	4.45213	2.70173	0	0	0	0	PVP01_0111000	2.70173
-17.7858	3.29879	-3.21671	5.36594	5.13149	0	0	0	0	PVP01_0111000	5.13149
-17.1614	3.18117	-2.95113	5.27459	4.62708	0	0	0	0	PVP01_0111000	4.62708
-11.9306	1.70141	2.94869	-0.322311	1.20669	0	0	0	0	PVP01_0111000	1.20669
-16.9713	2.50529	-2.47859	4.75417	2.31639	0	0	0	0	PVP01_0111000	2.31639
-7.76673	2.22573	7.95325	-5.50218	3.09018	0	0.0813206	0	0	PVP01_0111000	3.09018
-15.8723	2.38488	-1.67208	3.64811	3.39594	0	0	0	0	PVP01_0111000	3.39594
-16.6179	3.34668	-2.24689	5.04166	4.48934	0	0	0	0	PVP01_0111000	4.48934
-16.8225	1.82367	-1.93692	5.25485	0.665484	0	0	0	0	PVP01_0111000	0.665484
-16.5175	2.55476	-2.18769	4.1991	3.33116	0	0	0	0	PVP01_0111000	3.33116
-16.2591	1.447	0.510059	2.74202	2.00649	0	0	0	0	PVP01_0111000	2.00649
-2.9973	3.25211	12.3038	-8.58027	1.72784	0.379283	0.126428	0	0	PVP01_0111000	1.72784
-16.2543	2.52135	-2.89862	4.78545	3.63758	0	0	0	0	PVP01_0111000	3.63758
-12.7893	1.80688	2.19643	0.0760444	3.59687	0	0	0	0	PVP01_0111000	3.59687
-15.7886	2.41466	-1.86649	5.10305	1.49128	0	0	0	0	PVP01_0111000	1.49128
-15.2746	1.89511	-0.387392	2.52009	1.97239	0.834471	0	0	0	PVP01_0111000	1.97239
-14.875	2.17705	1.76333	1.14481	0.978735	0	0	0	0	PVP01_0111000	0.978735
-12.2334	1.80242	-0.763698	2.41816	2.64187	0	0	0	0	PVP01_0111000	2.64187
-16.0726	1.59835	-0.202638	3.50964	1.70882	0	0	0	0	PVP01_0111000	1.70882
-15.1536	2.29501	-0.343608	3.04045	1.8395	0	0	0	0	PVP01_0111000	1.8395
-12.7654	2.88526	-0.328087	1.43627	1.38384	0	0	0	0	PVP01_0111000	1.38384
-16.6198	2.87164	-2.82289	4.78828	3.11385	0	0	0	0	PVP01_0111000	3.11385
-13.687	2.45632	4.60225	-1.41077	4.01853	0	0	0	0	PVP01_0111000	4.01853
-16.5507	2.28133	-2.35071	5.29942	3.30754	0	0	0	0	PVP01_0111000	3.30754
-14.2899	2.15791	2.83288	0.697528	3.22846	0	0.126606	0	0	PVP01_0111000	3.22846
-16.4472	2.37258	-3.2561	4.54792	2.4945	0	0	0	0	PVP01_0111000	2.4945
-10.0368	2.5869	7.09146	-4.89677	2.88781	0	0	0	0	PVP01_0111000	2.88781
-11.7848	2.60109	2.2714	0.479058	1.14851	0	0	0	0	PVP01_0111000	1.14851
-15.097	1.52248	0.638187	2.5835	4.82106	0	0	0	0	PVP01_0111000	4.82106
-15.4804	2.67973	-2.45782	4.70804	2.57424	0	0	0	0	PVP01_0111000	2.57424
-14.9268	1.92596	0.0147935	2.00679	2.0141	0	0	0	0	PVP01_0111000	2.0141
-15.736	1.85354	-0.633337	3.74424	1.95392	0	0	0	0	PVP01_0111000	1.95392
-15.8905	1.4528	-0.0510241	3.03953	3.79943	0	0	0	0	PVP01_0111000	3.79943
-17.3065	2.63641	-2.98716	5.56672	2.60465	0	0	0	0	PVP01_0111000	2.60465
-14.1501	1.9778	2.12567	1.13721	2.56593	0	0	0.142552	0	PVP01_0111000	2.56593
-14.3432	1.46045	1.66801	1.82417	1.07124	0	0	0	0	PVP01_0111000	1.07124
-13.3769	2.4576	2.67216	0.700962	1.97009	0.0895496	0	0	0	PVP01_0111000	1.97009
-10.2955	1.27624	5.20489	-3.10977	0.725865	0	0	0.120977	0	PVP01_0111000	0.725865
-16.3057	1.97514	-1.32367	4.40983	2.71217	0	0	0	0	PVP01_0111000	2.71217
-14.974	2.2587	-0.640879	3.15052	2.95141	0	0.105407	0	0	PVP01_0111000	2.95141
9.0421	-31.8254	-5.14577	1.73258	0	0	5.02693	0	0	PVP01_0616100	5.02693
-16.4291	2.44836	0.338014	3.01276	4.11648	0	0	0	0	PVP01_0111000	4.11648
-12.4559	2.66731	5.47481	-1.52599	4.85925	0	0	0	0	PVP01_0111000	4.85925
-14.7658	1.14264	1.30883	2.07606	1.26078	0	0	0	0	PVP01_0111000	1.26078
-15.0834	1.92745	-0.0589165	2.96328	2.05425	0.316039	0	0	0	PVP01_0111000	2.05425
-11.8081	1.84417	0.964765	0.699968	2.43005	0	0	0	0	PVP01_0111000	2.43005
-11.8772	2.60375	4.92447	-0.973266	2.10886	0	0	0.200844	0	PVP01_0111000	2.10886
-13.8729	2.09245	1.56484	1.4097	1.89901	0	0	0	0	PVP01_0111000	1.89901
-6.28648	3.6297	10.3288	-6.30256	2.4031	0	0	0	0	PVP01_0111000	2.4031
-13.679	4.10846	4.64719	0.1199	6.73124	0	0	0	0	PVP01_0111000	6.73124
-16.3807	2.69831	0.630812	2.0105	2.45383	0	0.0430496	0	0	PVP01_0111000	2.45383
-18.279	3.18393	-3.62177	5.94384	3.34635	0	0	0	0	PVP01_0111000	3.34635
-8.39364	2.27984	7.43154	-3.49539	2.65135	0	0	0	0	PVP01_0111000	2.65135
-15.2759	2.07782	-0.142588	2.98838	3.11541	0.185995	0	0.0929973	0	PVP01_0111000	3.11541
11.5168	-37.6543	-5.59066	-0.00372603	0.987392	0	9.68403	0.341789	0	PVP01_0616100	9.68403
-14.5085	2.26133	2.21313	0.591515	1.94295	0	0.0413394	0	0	PVP01_0111000	1.94295
-15.9801	2.6028	-0.668856	4.01291	3.96309	0	0	0	0	PVP01_0111000	3.96309
-13.7138	1.19457	1.35747	1.99791	2.81492	0	0.234577	0	0	PVP01_0111000	2.81492
-16.4876	2.36915	-0.800969	3.80587	2.26599	0.261461	0	0	0.0871536	PVP01_0111000	2.26599
-12.2929	1.47593	4.38774	-0.314736	4.10737	0	0	0	0	PVP01_0111000	4.10737
8.99415	-35.0626	-6.21995	0.859378	0	0.235738	6.87569	0	0	PVP01_0616100	6.87569
-14.7502	1.57791	0.635042	2.58083	2.82797	0	0	0	0	PVP01_0111000	2.82797
-13.2614	1.31208	3.05123	1.27706	1.91459	0.0832432	0	0	0	PVP01_0111000	1.91459
-13.2722	1.87051	3.32728	-0.364463	3.51232	0	0	0	0	PVP01_0111000	3.51232
-15.9422	2.11089	-1.54364	2.99324	3.59017	0	0	0	0	PVP01_0111000	3.59017
-7.68698	3.31459	8.64027	-5.78123	1.2094	0	0	0	0	PVP01_0111000	1.2094
-11.9306	2.62489	4.9769	-1.04901	2.14783	0	0	0.222189	0	PVP01_0111000	2.14783
-10.7956	2.46145	5.66789	-2.26041	2.44447	0	0	0	0	PVP01_0111000	2.44447
-13.9951	2.16379	0.690394	2.53473	2.33822	0	0.175367	0	0	PVP01_0111000	2.33822
-14.0001	2.54415	4.19059	-0.403013	4.07286	0	0	0	0	PVP01_0111000	4.07286
-16.316	1.75597	-1.94736	3.398	1.68426	0	0	0	0	PVP01_0111000	1.68426
-14.6242	1.07974	2.0219	0.24862	3.93744	0	0	0	0	PVP01_0111000	3.93744
-15.8692	2.46078	-1.08672	3.36365	1.4806	0	0	0.296121	0	PVP01_0111000	1.4806
-15.2388	2.65051	0.988724	2.79093	1.78042	0	0	0	0	PVP01_0111000	1.78042
-6.64035	5.67525	5.72397	-4.31543	2.7972	0	0	0	0	PVP01_0111000	2.7972
-15.7973	2.35657	-1.23557	3.99836	1.42687	0	0	0	0	PVP01_0111000	1.42687
-10.6626	2.76076	6.5982	-3.27934	2.07609	0	0	0.144844	0	PVP01_0111000	2.07609
-13.6356	1.90035	3.42667	0.0208145	1.97239	0	0	0	0	PVP01_0111000	1.97239
-15.2716	2.25728	1.00672	2.40489	1.93237	0	0	0	0	PVP01_0111000	1.93237
-8.50233	-7.8674	-2.93845	3.31666	2.61513	0	2.34919	0	0	PVP01_0111000	2.61513
-10.9451	2.78931	0.98185	0.271208	3.1168	0	0	0	0	PVP01_0111000	3.1168
-6.91018	1.90362	8.41642	-6.26216	3.43567	0	0	0	0	PVP01_0111000	3.43567
-14.9486	0.593153	-0.964052	3.69473	2.84324	0	0	0	0	PVP01_0111000	2.84324
-16.9004	2.32579	-0.500543	3.77961	4.97487	0	0	0	0.0518215	PVP01_0111000	4.97487
-17.3294	4.37498	-4.59793	5.97491	2.57732	0	0	0	0	PVP01_0111000	2.57732
-11.3597	0.832573	5.63239	-2.37107	1.36986	0	0.124533	0	0	PVP01_0111000	1.36986
-14.6411	1.5746	0.679104	1.41436	2.45074	0.147044	0	0	0	PVP01_0111000	2.45074
-15.4856	1.69832	1.61394	2.51282	2.22763	0	0	0	0.155416	PVP01_0111000	2.22763
-15.6785	4.34866	-4.98392	5.47674	1.0929	0	0	0	0	PVP01_0111000	1.0929
-10.1766	3.38212	6.98382	-3.97843	1.12853	0	0	0	0	PVP01_0111000	1.12853
-16.823	2.67827	-1.31723	4.62013	1.83945	0	0	0	0	PVP01_0111000	1.83945
-13.8362	2.6514	3.55137	-0.48717	2.59417	0	0	0	0	PVP01_0111000	2.59417
-12.8425	1.44595	2.90966	0.131773	0.988305	0	0.411794	0	0	PVP01_0111000	0.988305
-12.6288	2.24386	1.82661	0.310205	0.596151	0	0	0	0	PVP01_0111000	0.596151
-15.2929	1.9683	-0.21543	3.39641	1.69122	0	0.0445058	0	0	PVP01_0111000	1.69122
-17.9075	4.77096	-4.86122	6.71793	2.83516	0	0	0	0	PVP01_0111000	2.83516
-16.7712	2.37428	-1.08759	3.5333	2.16616	0	0	0	0	PVP01_0111000	2.16616
-10.8775	2.64464	6.53351	-4.09334	2.18141	0	0	0	0	PVP01_0111000	2.18141
-15.8098	2.57573	-0.527576	4.54353	2.64165	0	0	0	0	PVP01_0111000	2.64165
-14.0989	2.02075	4.00935	-0.815997	1.84582	0	0.0542888	0	0	PVP01_0111000	1.84582
-10.9635	1.69705	0.644087	0.773169	1.97299	0	0.151768	0	0	PVP01_0111000	1.97299
-15.2136	1.63355	1.16828	1.95154	3.33253	0	0	0	0	PVP01_0111000	3.33253
11.2607	-33.8209	-3.99569	-0.410509	0.355925	0	6.46596	0	0.326264	PVP01_0616100	6.46596
-15.9355	2.18904	-2.49158	5.12658	1.2987	0	0	0	0	PVP01_0111000	1.2987
-16.4584	2.00643	-1.52047	4.14234	1.99927	0	0	0	0	PVP01_0111000	1.99927
-15.7955	2.16683	-0.33844	3.54326	2.8769	0	0	0	0	PVP01_0111000	2.8769
3.20458	4.4464	16.285	-10.1867	0.594442	0	0	0.14861	0	PVP01_0111000	0.594442
-14.9577	1.90535	2.47265	1.06439	2.51615	0	0	0	0	PVP01_0111000	2.51615
-17.7868	3.56052	-2.59021	5.19807	2.32715	0	0	0.0750694	0	PVP01_0111000	2.32715
-12.8196	1.94421	3.99385	-0.514305	0.86724	0	0	0	0	PVP01_0111000	0.86724
-12.0031	2.13526	4.32983	-0.702845	6.09596	0	0	0.721028	0	PVP01_0111000	6.09596
-15.0933	1.98565	0.532632	2.52281	4.76212	0	0	0	0	PVP01_0111000	4.76212
-17.026	2.94527	-2.33275	5.5356	4.19309	0	0	0	0	PVP01_0111000	4.19309
-16.1452	1.84687	-0.915261	3.57936	1.99366	0	0	0	0	PVP01_0111000	1.99366
-16.4469	2.28078	-0.41456	3.49587	2.44928	0	0	0	0	PVP01_0111000	2.44928
-11.5645	1.89559	2.94526	-0.0335266	3.16802	0	0.0391114	0	0	PVP01_0111000	3.16802
-9.47634	2.87409	7.51798	-4.09632	2.3214	0	0	0.673955	0	PVP01_0111000	2.3214
-18.217	4.37773	-3.758	5.21826	0.961169	0	0	0	0	PVP01_0111000	0.961169
-17.1626	2.49783	-0.0350981	4.14814	3.41917	0	0	0	0	PVP01_0111000	3.41917
-17.5837	3.80255	-2.96971	4.60485	5.424	0	0	0	0	PVP01_0111000	5.424
-15.9992	2.36751	0.753989	3.10938	2.13941	0.0690131	0	0	0	PVP01_0111000	2.13941
-16.5256	2.75691	-2.61958	4.82165	1.41077	0	0	0	0	PVP01_0111000	1.41077
-14.8424	2.50341	0.50179	2.25483	4.02414	1.36533	0	0	0	PVP01_0111000	4.02414
-19.053	5.95078	-4.86616	6.46511	1.92149	0	0	0	0	PVP01_0111000	1.92149
31.5922	11.2799	22.2477	3.50437	0.0809651	5.99142	0.242895	0	0	PVP01_0529100	5.99142
-14.7543	2.32163	0.596621	1.65331	3.11021	0	0	0	0	PVP01_0111000	3.11021
-10.7422	2.5102	5.69331	-2.84854	4.46509	0.301696	0.0603391	0.181017	0	PVP01_0111000	4.46509
9.43383	-36.6328	-6.90056	1.06588	0.993165	0	6.39715	0	0.262897	PVP01_0616100	6.39715
-12.1812	2.64242	5.593	-3.4388	2.76243	0	0	0	0	PVP01_0111000	2.76243
-12.4347	1.49266	1.76408	1.4091	2.83326	0.188884	0	0	0	PVP01_0111000	2.83326
-11.2249	3.52411	4.93532	-2.88123	1.91351	0	0	0	0	PVP01_0111000	1.91351
-15.5022	2.40406	-0.971188	4.95449	3.06207	0	0	0	0	PVP01_0111000	3.06207
-15.9828	3.58984	0.413221	2.54901	2.71905	0	0	0	0	PVP01_0111000	2.71905
-15.8148	2.65817	-0.0724276	3.81063	3.16434	0	0	0	0	PVP01_0111000	3.16434
-12.9116	2.11	2.34711	0.602924	2.20299	0	0	0	0	PVP01_0111000	2.20299
-15.2973	1.10317	-0.976534	2.73243	2.37588	0	0	0.0819269	0	PVP01_0111000	2.37588
-14.0532	2.0313	2.32066	0.940534	2.45571	0	0	0	0	PVP01_0111000	2.45571
-16.5626	2.63742	-3.43436	5.37756	3.20726	0.363086	0	0	0	PVP01_0111000	3.20726
-15.707	3.64999	-3.79748	5.23591	2.76378	0	0	0	0	PVP01_0111000	2.76378
-16.2002	3.0018	-0.874387	4.11126	1.60339	0	0	0	0	PVP01_0111000	1.60339
-17.7567	2.1746	-1.9438	4.99236	2.72232	0	0	0	0	PVP01_0111000	2.72232
-14.1471	1.97461	2.93024	-0.238168	3.13796	0	0	0	0	PVP01_0111000	3.13796
-17.086	1.85179	-2.89831	5.24485	2.96936	0	0	0	0	PVP01_0111000	2.96936
-14.1433	1.37219	1.65032	1.25601	1.53477	0	0	0	0	PVP01_0111000	1.53477
-17.1613	3.03151	-2.80675	4.72044	3.51612	0	0	0	0	PVP01_0111000	3.51612
-15.9851	2.70013	-1.58058	4.6761	3.26603	0	0	0	0	PVP01_0111000	3.26603
-16.4356	1.7574	-0.720477	2.56441	2.41145	0	0	0	0	PVP01_0111000	2.41145
-15.608	2.08731	0.799641	2.04036	4.09725	0	0.0386533	0	0	PVP01_0111000	4.09725
-14.5842	1.81679	-0.170157	2.02739	3.96165	0	0	0	0	PVP01_0111000	3.96165
-15.7977	2.31966	-1.73161	3.65139	3.01003	0	0	0	0	PVP01_0111000	3.01003
-13.0966	2.41392	2.91677	0.266805	1.85202	0	0	0	0	PVP01_0111000	1.85202
-16.8333	2.94768	-2.15318	5.29238	3.74774	0	0	0	0	PVP01_0111000	3.74774
-16.4395	3.04229	-1.85201	3.98244	1.91744	0	0	0	0	PVP01_0111000	1.91744
-15.271	2.48233	1.58855	1.8245	2.92511	0	0	0	0	PVP01_0111000	2.92511
-11.8494	2.23174	2.94545	0.599374	0.944644	0	0	0	0	PVP01_0111000	0.944644
-1.29743	3.2071	13.8348	-9.16123	2.14553	0	0	0.319547	0	PVP01_0111000	2.14553
-18.2366	5.08128	-4.19758	6.38232	5.71381	0	0.0840266	0	0	PVP01_0111000	5.71381
-14.4417	1.90338	2.4086	1.46305	3.47938	0	0	0	0	PVP01_0111000	3.47938
14.4164	6.03167	21.8219	-9.97591	1.40393	1.7382	0	0	0	PVP01_0529100	1.7382
-15.7725	2.48064	1.11747	2.04783	2.85002	0	0	0	0	PVP01_0111000	2.85002
-14.7211	2.09469	1.98177	0.950822	3.81115	0	0	0	0	PVP01_0111000	3.81115
-15.1977	1.9047	1.81296	1.20822	2.11441	0	0	0	0	PVP01_0111000	2.11441
-16.6475	2.58517	-2.9217	3.80976	4.01653	0	0	0	0.114758	PVP01_0111000	4.01653
-16.2428	3.57998	-2.49571	4.68271	1.89454	0	0	0	0	PVP01_0111000	1.89454
-13.1194	2.07235	4.07177	-0.208023	1.52118	0	0	0	0	PVP01_0111000	1.52118
-18.1898	3.47232	-2.73963	5.24478	4.7824	0	0	0	0	PVP01_0111000	4.7824
-8.69485	2.7079	8.29499	-4.72141	4.73934	0.112841	0	0	0	PVP01_0111000	4.73934
-11.4307	2.67135	6.38972	-2.77256	3.39967	0	0	0	0	PVP01_0111000	3.39967
-14.5481	1.87873	1.14048	3.16728	2.78247	0	0	0	0	PVP01_0111000	2.78247
-17.1191	3.97029	-3.7256	5.84987	3.53486	0	0.609459	0	0	PVP01_0111000	3.53486
-16.1875	2.35141	-2.19452	4.47811	3.31694	0	0	0	0	PVP01_0111000	3.31694
-13.5916	0.43179	1.50286	-0.08018	3.1337	0	0	0	0	PVP01_0111000	3.1337
-7.28423	2.52793	8.88542	-5.34611	2.62137	0	0	0.0524274	0	PVP01_0111000	2.62137
-14.5046	2.79437	0.788341	2.31348	1.11219	0	0	0	0	PVP01_0111000	1.11219
-10.788	2.79623	6.27288	-3.26182	3.62513	0	0	0	0	PVP01_0111000	3.62513
-16.7579	2.25308	-2.55077	5.31553	2.43427	0.243427	0	0	0	PVP01_0111000	2.43427
-17.3567	3.30972	-0.536218	4.04396	2.08569	0	0	0	0	PVP01_0111000	2.08569
-16.0661	2.38321	-0.655108	3.40504	2.08813	0	0	0	0	PVP01_0111000	2.08813
-9.78596	2.93051	9.44305	-5.3004	1.48689	0	0	0	0	PVP01_0111000	1.48689
-15.3924	2.21382	-0.707039	3.98553	2.32976	0	0	0	0	PVP01_0111000	2.32976
-16.4467	2.9036	-1.84867	5.27189	1.74931	0	0	0	0	PVP01_0111000	1.74931
-17.4628	0.845649	0.0745035	2.0623	2.38463	0	0	0	0.981905	PVP01_0111000	2.38463
-12.3715	2.72114	5.23553	-1.24532	1.80375	0	0	0	0	PVP01_0111000	1.80375
-8.87656	3.40162	7.58518	-3.72075	3.26684	0	0	0	0	PVP01_0111000	3.26684
-1.06449	2.99684	12.5878	-8.16524	0.955617	0	0.0530898	0.159269	0	PVP01_0111000	0.955617
-19.4023	4.77463	-3.72079	5.36254	5.0717	0	0	0	0	PVP01_0111000	5.0717
[truncated: 6,351 more rows]

## Sheet: data 1B
GEM	PC1	PC2	PC3	Group
AMRU_Ao_AAACCTGAGCTCAACT	11.2711	0.656771	-2.47508	AMRU
AMRU_Ao_AAACCTGAGTTGAGAT	7.59346	3.65441	-5.66108	AMRU
AMRU_Ao_AAACCTGGTCAATACC	10.669	1.58735	-2.34142	AMRU
AMRU_Ao_AAACCTGGTCATATCG	13.7809	-2.91922	-2.06145	AMRU
AMRU_Ao_AAACCTGTCTCGAGTA	11.5209	1.98523	-4.63507	AMRU
AMRU_Ao_AAACGGGGTTACGGAG	-7.06089	0.0865024	-3.66971	AMRU
AMRU_Ao_AAACGGGGTTATCCGA	14.0161	-2.81929	-2.12596	AMRU
AMRU_Ao_AAAGATGAGGTGCACA	9.25911	2.69631	-4.58146	AMRU
AMRU_Ao_AAAGATGCAGTCGATT	12.6562	1.46687	-3.51857	AMRU
AMRU_Ao_AAAGATGCATCGTCGG	7.49816	3.81331	-4.92269	AMRU
AMRU_Ao_AAAGATGCATGGATGG	12.4998	0.155792	-2.32956	AMRU
AMRU_Ao_AAAGATGGTGCTCTTC	-2.85467	21.9733	21.208	AMRU
AMRU_Ao_AAAGATGTCATGCTCC	-1.95775	20.3273	18.9847	AMRU
AMRU_Ao_AAAGATGTCTCCTATA	-2.53046	22.2497	21.6932	AMRU
AMRU_Ao_AAAGCAAAGACACTAA	8.46488	2.74052	-4.93968	AMRU
AMRU_Ao_AAAGCAAGTTAAGTAG	-3.87468	20.7138	20.1059	AMRU
AMRU_Ao_AAAGCAATCATCTGCC	9.38363	1.44671	-2.70582	AMRU
AMRU_Ao_AAAGTAGAGCTACCGC	3.70749	4.61909	-6.94301	AMRU
AMRU_Ao_AAAGTAGGTGGCAAAC	-2.42903	20.3647	20.3003	AMRU
AMRU_Ao_AAAGTAGGTGTCAATC	6.53366	1.90203	-3.49788	AMRU
AMRU_Ao_AAATGCCAGCCAGGAT	10.9213	1.17907	-1.20784	AMRU
AMRU_Ao_AAATGCCCATAGACTC	-11.3381	10.6422	-11.7073	AMRU
AMRU_Ao_AAATGCCGTAGGCTGA	0.447021	6.42412	-8.05512	AMRU
AMRU_Ao_AAATGCCGTCCCTTGT	-9.29417	9.07843	-12.6669	AMRU
AMRU_Ao_AAATGCCGTTGTGGCC	10.5627	1.43884	-3.93755	AMRU
AMRU_Ao_AAATGCCTCGGTCTAA	13.9642	-1.41747	-1.69565	AMRU
AMRU_Ao_AACACGTAGATATGGT	11.501	-0.954281	-2.16787	AMRU
AMRU_Ao_AACACGTAGGTAGCCA	-11.5242	5.81044	-7.67587	AMRU
AMRU_Ao_AACACGTAGTCACGCC	6.55728	4.49331	-4.20464	AMRU
AMRU_Ao_AACACGTGTCGGCACT	-13.6681	10.3432	-13.9995	AMRU
AMRU_Ao_AACACGTGTGTGGCTC	10.0733	1.6649	-4.17052	AMRU
AMRU_Ao_AACACGTTCCAGTAGT	12.3324	1.5983	-3.49063	AMRU
AMRU_Ao_AACACGTTCGTCCGTT	6.0787	2.36016	-5.17208	AMRU
AMRU_Ao_AACCATGAGTTTAGGA	13.1433	-2.72883	-1.21009	AMRU
AMRU_Ao_AACCATGCACGAAACG	11.2738	2.49906	-4.07825	AMRU
AMRU_Ao_AACCGCGAGATATACG	11.8866	1.61702	-3.40087	AMRU
AMRU_Ao_AACCGCGCATGCTAGT	-4.09212	-1.49529	-2.13	AMRU
AMRU_Ao_AACGTTGAGTGTCTCA	-3.19865	21.7334	21.0988	AMRU
AMRU_Ao_AACTCCCCACCGAAAG	11.275	1.74553	-0.689447	AMRU
AMRU_Ao_AACTCCCGTATAGGGC	10.1189	1.85706	-3.43164	AMRU
AMRU_Ao_AACTCCCTCACATGCA	3.70939	5.30942	-6.97392	AMRU
AMRU_Ao_AACTCTTCAACTGCTA	6.17911	5.31707	-6.12337	AMRU
AMRU_Ao_AACTCTTTCACTATTC	11.2469	2.4967	-3.20074	AMRU
AMRU_Ao_AACTGGTCAAGCTGAG	13.155	1.33192	-4.78581	AMRU
AMRU_Ao_AACTGGTGTGCGAAAC	12.6312	0.0200562	-2.60082	AMRU
AMRU_Ao_AACTGGTGTGTGACCC	12.2282	-1.01435	-2.25962	AMRU
AMRU_Ao_AACTGGTTCATGCTCC	9.65338	1.42625	-2.71863	AMRU
AMRU_Ao_AACTGGTTCTGCGACG	6.28978	1.12741	-2.303	AMRU
AMRU_Ao_AACTGGTTCTGTCAAG	-2.00132	20.0465	19.4264	AMRU
AMRU_Ao_AACTTTCAGGTGATTA	11.3691	2.79177	-4.4687	AMRU
AMRU_Ao_AACTTTCCAATCTACG	5.93466	4.27031	-5.75727	AMRU
AMRU_Ao_AACTTTCCATATGAGA	9.89245	1.63125	-2.91094	AMRU
AMRU_Ao_AAGACCTAGGAGTACC	10.8016	1.42382	-3.01413	AMRU
AMRU_Ao_AAGACCTCACTTAAGC	-1.57488	19.6529	18.8227	AMRU
AMRU_Ao_AAGACCTCATCCCATC	1.24771	5.85647	-6.82124	AMRU
AMRU_Ao_AAGACCTCATTCCTGC	-3.26054	21.3451	21.3123	AMRU
AMRU_Ao_AAGACCTTCAGCGATT	0.142825	15.6033	14.9439	AMRU
AMRU_Ao_AAGCCGCAGCCGGTAA	10.6475	0.91605	-3.62261	AMRU
AMRU_Ao_AAGCCGCTCAAGATCC	11.7045	1.27569	-2.03776	AMRU
AMRU_Ao_AAGCCGCTCGCCAAAT	-0.663405	4.97695	-7.07769	AMRU
AMRU_Ao_AAGGAGCAGGTCGGAT	10.278	1.4068	-3.59613	AMRU
AMRU_Ao_AAGGAGCCAAGGTTTC	11.0867	2.11427	-2.72657	AMRU
AMRU_Ao_AAGGAGCTCCCAAGAT	9.91477	2.5257	-4.21855	AMRU
AMRU_Ao_AAGGCAGAGTGCCATT	-11.4282	9.54578	-12.4223	AMRU
AMRU_Ao_AAGGCAGGTCCGAACC	-3.41474	20.4644	20.4534	AMRU
AMRU_Ao_AAGGCAGGTCCGAAGA	10.807	1.33585	-3.09541	AMRU
AMRU_Ao_AAGGTTCAGAAACCTA	-6.80033	8.15052	-11.5728	AMRU
AMRU_Ao_AAGGTTCAGCACACAG	11.3351	2.10329	-4.14612	AMRU
AMRU_Ao_AAGGTTCGTCACACGC	-10.7982	4.11106	-7.24046	AMRU
AMRU_Ao_AAGGTTCTCAGTCAGT	6.06911	3.76816	-6.23825	AMRU
AMRU_Ao_AAGGTTCTCCGAAGAG	10.0718	3.42236	-4.59182	AMRU
AMRU_Ao_AAGGTTCTCGACCAGC	10.5438	2.53855	-4.36161	AMRU
AMRU_Ao_AAGTCTGAGACTGGGT	6.4802	3.01234	-5.54935	AMRU
AMRU_Ao_AAGTCTGGTCAATGTC	10.8215	2.1904	-3.6236	AMRU
AMRU_Ao_AAGTCTGTCGCGTTTC	7.37431	2.7694	-4.00554	AMRU
AMRU_Ao_AAGTCTGTCGTTGCCT	11.4429	1.26749	-3.37796	AMRU
AMRU_Ao_AAGTCTGTCTACTCAT	-1.6798	20.1711	19.2897	AMRU
AMRU_Ao_AATCCAGAGGGTTCCC	5.79777	2.53891	0.00884257	AMRU
AMRU_Ao_AATCCAGAGTAGCCGA	10.2038	1.11275	-3.93729	AMRU
AMRU_Ao_AATCCAGGTTACTGAC	8.30193	3.731	-6.26291	AMRU
AMRU_Ao_AATCCAGTCAACCAAC	5.92637	4.77443	-6.1066	AMRU
AMRU_Ao_AATCCAGTCAATCACG	-2.69637	21.9243	21.292	AMRU
AMRU_Ao_AATCGGTGTACCCAAT	9.64828	1.47781	-4.00975	AMRU
AMRU_Ao_ACACCAACAGCGAACA	5.42005	5.21492	-6.07346	AMRU
AMRU_Ao_ACACCAATCACTTCAT	-10.0264	4.35904	-7.74293	AMRU
AMRU_Ao_ACACCAATCATATCGG	9.38527	2.40384	-4.00982	AMRU
AMRU_Ao_ACACCGGAGTGTCCCG	11.0672	1.72635	-4.37162	AMRU
AMRU_Ao_ACACCGGCACGAGGTA	9.706	3.29733	-5.02439	AMRU
AMRU_Ao_ACACCGGTCCGCAGTG	11.5413	-1.61836	-1.89147	AMRU
AMRU_Ao_ACACTGACACCACGTG	-12.2502	9.64343	-14.5675	AMRU
AMRU_Ao_ACACTGAGTGGTACAG	7.35103	3.70714	-5.49961	AMRU
AMRU_Ao_ACACTGATCCGAACGC	5.79132	4.0691	-6.42882	AMRU
AMRU_Ao_ACACTGATCGCTAGCG	10.083	2.42963	-4.9129	AMRU
AMRU_Ao_ACACTGATCTGTGCAA	-2.10109	21.68	21.1756	AMRU
AMRU_Ao_ACAGCCGAGCCAGAAC	8.45765	3.40025	-5.21575	AMRU
AMRU_Ao_ACAGCCGCAATGGATA	-13.6411	6.97333	-9.83762	AMRU
AMRU_Ao_ACAGCCGCACCAGGTC	10.6314	1.21588	-3.35073	AMRU
AMRU_Ao_ACAGCCGGTTCAGTAC	7.46876	1.4029	-2.68105	AMRU
AMRU_Ao_ACAGCTAAGCTGCCCA	13.0262	-2.46518	-1.73867	AMRU
AMRU_Ao_ACAGCTACACCACGTG	12.1633	1.21706	-2.69603	AMRU
AMRU_Ao_ACATACGCACGCTTTC	5.59903	5.88983	-5.65543	AMRU
AMRU_Ao_ACATACGTCATCGGAT	11.2389	1.0248	-2.75197	AMRU
AMRU_Ao_ACATCAGAGAGTCTGG	-3.17308	22.4404	22.5033	AMRU
AMRU_Ao_ACATCAGGTCGACTAT	-2.35225	22.3844	21.5626	AMRU
AMRU_Ao_ACATCAGTCCATGAAC	7.14258	3.06907	-3.43329	AMRU
AMRU_Ao_ACATCAGTCTACTTAC	7.68085	2.26519	-4.19165	AMRU
AMRU_Ao_ACATGGTAGTACATGA	13.3707	-2.22122	-1.82225	AMRU
AMRU_Ao_ACATGGTCAACACGCC	-9.87324	3.50477	-6.40873	AMRU
AMRU_Ao_ACATGGTGTAGCGCAA	-1.58013	18.8016	17.1594	AMRU
AMRU_Ao_ACATGGTTCCAATGGT	13.9414	-3.06378	-2.20321	AMRU
AMRU_Ao_ACCAGTACAGCTGTTA	7.8372	2.95064	-4.61037	AMRU
AMRU_Ao_ACCAGTATCACATACG	13.1618	-0.601273	-2.65444	AMRU
AMRU_Ao_ACCCACTCACCGATAT	-1.20621	17.6927	15.7705	AMRU
AMRU_Ao_ACCCACTTCAAACCAC	-2.94707	21.577	21.2922	AMRU
AMRU_Ao_ACCCACTTCAACACGT	11.2371	1.74981	-2.71568	AMRU
AMRU_Ao_ACCCACTTCTTAACCT	-2.38622	21.7235	21.0143	AMRU
AMRU_Ao_ACCGTAAAGGCTCTTA	-2.22443	21.4115	20.5342	AMRU
AMRU_Ao_ACCGTAACAGTGGAGT	8.50723	2.03268	-3.61843	AMRU
AMRU_Ao_ACCGTAAGTGTATGGG	7.60027	3.84555	-5.72882	AMRU
AMRU_Ao_ACCTTTAAGGACAGCT	9.67884	2.9089	-4.3166	AMRU
AMRU_Ao_ACCTTTAGTCTTCAAG	12.3054	-2.67806	-1.38436	AMRU
AMRU_Ao_ACCTTTATCCACGTTC	-2.84135	21.2708	20.264	AMRU
AMRU_Ao_ACGAGCCAGATGTCGG	10.5866	1.97936	-3.11894	AMRU
AMRU_Ao_ACGAGCCTCGCAAACT	-5.12129	24.6827	23.2157	AMRU
AMRU_Ao_ACGAGGAAGTAAGTAC	10.8428	-0.13725	-2.45739	AMRU
AMRU_Ao_ACGAGGACAAACTGCT	-0.476538	6.44841	-8.30465	AMRU
AMRU_Ao_ACGAGGAGTGTGAATA	-3.28628	22.0272	20.685	AMRU
AMRU_Ao_ACGATACAGCCGATTT	8.31557	3.16899	-5.56975	AMRU
AMRU_Ao_ACGATACCACAGCCCA	11.6788	0.630647	-2.72552	AMRU
AMRU_Ao_ACGATACCACGGTGTC	-2.17048	7.49547	-9.44431	AMRU
AMRU_Ao_ACGATACGTAGGGTAC	8.11312	3.87464	-5.77567	AMRU
AMRU_Ao_ACGATACGTTACGCGC	11.4333	0.203342	-3.17869	AMRU
AMRU_Ao_ACGATGTGTGTTTGGT	7.66271	2.89725	-3.97096	AMRU
AMRU_Ao_ACGCAGCCAAGGCTCC	12.9273	-1.85695	-1.83229	AMRU
AMRU_Ao_ACGCAGCCACGGACAA	12.5299	2.82453	-4.4024	AMRU
AMRU_Ao_ACGCCAGCAGTTAACC	11.5637	-1.05296	-1.65477	AMRU
AMRU_Ao_ACGCCAGGTTCGTGAT	10.8318	1.63615	-2.83871	AMRU
AMRU_Ao_ACGCCAGTCAACCATG	11.4526	-0.113374	-0.902166	AMRU
AMRU_Ao_ACGCCGAAGAAACCGC	4.42003	4.18663	-5.36159	AMRU
AMRU_Ao_ACGCCGAAGTGGGATC	10.4691	2.67908	-2.8217	AMRU
AMRU_Ao_ACGCCGATCATGCATG	-2.13002	21.2623	20.7389	AMRU
AMRU_Ao_ACGGAGAAGCAGACTG	-2.58428	21.7247	21.297	AMRU
AMRU_Ao_ACGGAGAGTCTCATCC	9.07898	0.883057	-3.42776	AMRU
AMRU_Ao_ACGGAGAGTGGTCCGT	13.5161	-1.9039	-1.72262	AMRU
AMRU_Ao_ACGGAGAGTTCGAATC	10.3154	2.2971	-3.72323	AMRU
AMRU_Ao_ACGGAGATCAGTTCGA	9.50804	3.27032	-4.24736	AMRU
AMRU_Ao_ACGGAGATCCGCAAGC	10.7505	2.20688	-3.73392	AMRU
AMRU_Ao_ACGGAGATCTCTGCTG	11.1083	1.99111	-4.25426	AMRU
AMRU_Ao_ACGGCCAAGATCCCAT	8.71566	2.64537	-4.17993	AMRU
AMRU_Ao_ACGGCCACAAAGGCGT	-1.99491	21.5684	20.7102	AMRU
AMRU_Ao_ACGGCCACATCCGTGG	-4.09492	7.86718	-10.2564	AMRU
AMRU_Ao_ACGGCCACATGGTAGG	-15.8616	9.69535	-14.9713	AMRU
AMRU_Ao_ACGGCCAGTGAGCGAT	6.29371	0.868696	-1.34464	AMRU
AMRU_Ao_ACGGCCATCGGCGGTT	0.0522193	7.47388	-8.31859	AMRU
AMRU_Ao_ACGGGCTAGACTAGAT	7.19976	1.96934	-3.63203	AMRU
AMRU_Ao_ACGGGCTAGCTAACAA	2.39956	5.41056	-7.75629	AMRU
AMRU_Ao_ACGGGCTAGTCTTGCA	6.43967	4.23943	-6.16498	AMRU
AMRU_Ao_ACGGGCTCACCGATAT	12.174	0.0316392	-2.23575	AMRU
AMRU_Ao_ACGGGCTGTATTCGTG	10.2442	0.506866	-3.02112	AMRU
AMRU_Ao_ACGGGCTTCATGTGGT	11.8688	2.66259	-4.01545	AMRU
AMRU_Ao_ACGGGTCAGGTGATAT	0.206767	6.25281	-8.50048	AMRU
AMRU_Ao_ACGGGTCCACGTAAGG	11.8723	0.518051	-3.34089	AMRU
AMRU_Ao_ACGGGTCTCGGAATCT	8.94526	3.65719	-4.79559	AMRU
AMRU_Ao_ACGTCAAAGACTTTCG	10.405	3.23429	-5.2539	AMRU
AMRU_Ao_ACGTCAAAGCACCGTC	-1.90206	19.9714	18.3572	AMRU
AMRU_Ao_ACGTCAAAGCTGCCCA	10.3513	2.05153	-3.78116	AMRU
AMRU_Ao_ACGTCAACATGTTCCC	12.1009	0.782373	-2.08373	AMRU
AMRU_Ao_ACTATCTGTGCACTTA	7.15583	3.56112	-4.93135	AMRU
AMRU_Ao_ACTATCTTCCGTAGTA	11.9586	0.616421	-2.06353	AMRU
AMRU_Ao_ACTGAACCAATAGAGT	11.033	0.647116	-2.1863	AMRU
AMRU_Ao_ACTGAACGTACTCAAC	9.69997	1.8327	-3.4238	AMRU
AMRU_Ao_ACTGAGTAGAGCAATT	4.36911	1.56624	-0.432715	AMRU
AMRU_Ao_ACTGAGTAGATATACG	8.97035	1.44118	-2.68118	AMRU
AMRU_Ao_ACTGAGTAGCAAATCA	9.33209	2.60837	-4.20441	AMRU
AMRU_Ao_ACTGAGTCAAAGGCGT	-11.0172	8.72529	-13.154	AMRU
AMRU_Ao_ACTGCTCAGACGACGT	12.365	0.705648	-2.58741	AMRU
AMRU_Ao_ACTGCTCCAGGATCGA	10.692	2.1474	-3.6744	AMRU
AMRU_Ao_ACTGCTCCAGTCTTCC	11.7508	-3.61468	-1.11217	AMRU
AMRU_Ao_ACTGTCCAGCTGGAAC	10.1394	-0.508463	-1.39955	AMRU
AMRU_Ao_ACTGTCCCACGTGAGA	-2.00652	17.9592	16.1106	AMRU
AMRU_Ao_ACTGTCCCATTCGACA	7.55744	3.51239	-3.42725	AMRU
AMRU_Ao_ACTGTCCTCCTACAGA	-3.11627	22.3333	21.9986	AMRU
AMRU_Ao_ACTGTCCTCCTGCTTG	-8.27698	8.80263	-12.2689	AMRU
AMRU_Ao_ACTGTCCTCGCCAAAT	11.6078	2.17081	-3.77651	AMRU
AMRU_Ao_ACTTACTAGAAGAAGC	-2.42893	19.6948	18.1344	AMRU
AMRU_Ao_ACTTACTCAGATCCAT	10.6016	0.324349	-2.28738	AMRU
AMRU_Ao_ACTTACTCATGAACCT	-11.8264	9.04443	-12.2976	AMRU
AMRU_Ao_ACTTACTGTCCCTTGT	11.7556	-3.20247	-1.08941	AMRU
AMRU_Ao_ACTTGTTAGTTTGCGT	11.1683	1.59135	-4.06008	AMRU
AMRU_Ao_ACTTGTTGTGCAGTAG	8.08846	5.03946	0.692223	AMRU
AMRU_Ao_ACTTGTTTCACCATAG	11.7412	0.516751	-3.00448	AMRU
AMRU_Ao_ACTTGTTTCCTAGAAC	11.3571	1.77359	-3.02632	AMRU
AMRU_Ao_ACTTTCAAGAAGGGTA	3.66787	5.20394	-4.43444	AMRU
AMRU_Ao_ACTTTCAAGCGCTCCA	8.43038	3.98743	-6.62126	AMRU
AMRU_Ao_ACTTTCACATTACGAC	10.3349	1.59612	-3.17225	AMRU
AMRU_Ao_ACTTTCAGTAAATGAC	-2.7666	21.2004	21.1835	AMRU
AMRU_Ao_ACTTTCAGTACATGTC	10.8483	0.824581	-2.83753	AMRU
AMRU_Ao_AGAATAGAGGCCCTTG	11.1987	1.02752	-2.00515	AMRU
AMRU_Ao_AGAATAGAGGGATGGG	8.93012	3.6919	-5.00785	AMRU
AMRU_Ao_AGAATAGAGGGCATGT	11.7622	-0.780631	-2.15693	AMRU
AMRU_Ao_AGACGTTGTCACACGC	-5.60178	3.01948	-6.29733	AMRU
AMRU_Ao_AGACGTTTCGGTGTCG	-2.53782	8.1327	-9.22009	AMRU
AMRU_Ao_AGAGCGAAGAGAACAG	12.2453	-0.0623608	-2.22012	AMRU
AMRU_Ao_AGAGCGAAGCGTGTCC	2.5439	-1.04793	-2.66046	AMRU
AMRU_Ao_AGAGCGACATGCTAGT	9.17186	2.95076	-4.60765	AMRU
AMRU_Ao_AGAGCGAGTTCCACGG	0.403627	5.0222	-7.67572	AMRU
AMRU_Ao_AGAGCGATCGCCTGTT	11.5005	0.621753	-2.72074	AMRU
AMRU_Ao_AGAGCTTAGTGAAGAG	-16.9812	11.9591	-14.4072	AMRU
AMRU_Ao_AGAGCTTCACCATGTA	2.44477	13.7134	10.3434	AMRU
AMRU_Ao_AGAGCTTCATCTCCCA	11.868	1.55631	-2.6139	AMRU
AMRU_Ao_AGAGCTTTCATCGCTC	10.9682	2.47248	-4.76572	AMRU
AMRU_Ao_AGAGTGGCAAGCGTAG	9.15405	3.05226	-4.69284	AMRU
AMRU_Ao_AGAGTGGCACAGGTTT	2.44539	5.54696	-7.44799	AMRU
AMRU_Ao_AGAGTGGCAGCCTGTG	7.10376	4.52792	-5.93709	AMRU
AMRU_Ao_AGAGTGGGTATAGGTA	10.501	2.97021	-4.66408	AMRU
AMRU_Ao_AGAGTGGGTCCAGTGC	-1.76583	1.4906	-4.93604	AMRU
AMRU_Ao_AGAGTGGTCACAAACC	10.7457	1.455	-3.96424	AMRU
AMRU_Ao_AGAGTGGTCACTTACT	-4.03964	7.22738	-8.85648	AMRU
AMRU_Ao_AGAGTGGTCGTACCGG	-12.5551	9.54555	-13.3397	AMRU
AMRU_Ao_AGATCTGAGACTGGGT	-2.24758	22.3561	22.217	AMRU
AMRU_Ao_AGATCTGAGCTAACTC	8.82094	3.34326	-4.30607	AMRU
AMRU_Ao_AGATCTGCATTAACCG	0.154922	3.93476	-7.70588	AMRU
AMRU_Ao_AGATCTGGTCGCGAAA	12.3597	-3.07654	-0.494526	AMRU
AMRU_Ao_AGATTGCCAATGGACG	0.617131	7.79533	0.0180866	AMRU
AMRU_Ao_AGATTGCGTTTGCATG	0.479891	17.2429	16.2354	AMRU
AMRU_Ao_AGATTGCTCACCCGAG	3.79961	11.2061	8.57341	AMRU
AMRU_Ao_AGATTGCTCACGGTTA	-2.78669	22.807	21.8235	AMRU
AMRU_Ao_AGCAGCCGTCAGAAGC	0.982704	15.6378	13.9075	AMRU
AMRU_Ao_AGCAGCCGTGCAGGTA	0.0731693	6.10775	-7.74879	AMRU
AMRU_Ao_AGCATACAGAATAGGG	8.8537	3.51122	-5.58064	AMRU
AMRU_Ao_AGCATACAGAGAGCTC	11.1791	0.481803	-2.92118	AMRU
AMRU_Ao_AGCATACCATACGCCG	11.5293	2.15827	-5.06392	AMRU
AMRU_Ao_AGCATACGTCGCGTGT	11.708	0.365972	-3.09644	AMRU
AMRU_Ao_AGCATACGTGCAACGA	8.9301	3.44622	-1.94557	AMRU
AMRU_Ao_AGCATACTCTCCGGTT	10.3296	0.977338	-2.65135	AMRU
AMRU_Ao_AGCCTAAAGCGTTGCC	11.6187	1.86715	-3.74401	AMRU
AMRU_Ao_AGCCTAACACGCGAAA	11.3301	1.31291	-2.5328	AMRU
AMRU_Ao_AGCCTAATCTTGACGA	12.9908	-3.28678	-1.32358	AMRU
AMRU_Ao_AGCGGTCAGTTCGATC	6.41637	4.52879	-5.86325	AMRU
AMRU_Ao_AGCGGTCCACACATGT	-8.9757	8.7377	-12.523	AMRU
AMRU_Ao_AGCGGTCTCTGCGTAA	-1.02435	20.7446	18.962	AMRU
AMRU_Ao_AGCGTATAGTGTTTGC	-14.3243	9.96553	-14.0902	AMRU
AMRU_Ao_AGCGTATGTACTTGAC	10.0189	2.53492	-4.63595	AMRU
AMRU_Ao_AGCGTATTCAGATAAG	8.22375	2.73267	-3.5557	AMRU
AMRU_Ao_AGCGTCGAGGGATCTG	11.2891	2.74652	-4.55791	AMRU
AMRU_Ao_AGCGTCGTCGTCACGG	-14.7881	10.1075	-14.5211	AMRU
AMRU_Ao_AGCGTCGTCGTTTGCC	9.88322	3.74373	-5.18953	AMRU
AMRU_Ao_AGCTCCTAGATGCGAC	10.0513	3.37298	-5.73971	AMRU
AMRU_Ao_AGCTCCTAGGGTCGAT	7.46841	2.57409	-5.13129	AMRU
AMRU_Ao_AGCTCCTCAATGAAAC	7.19328	4.39002	-5.09154	AMRU
AMRU_Ao_AGCTCCTGTCTGGAGA	-9.32317	9.34528	-13.0538	AMRU
AMRU_Ao_AGCTCCTGTTCCCTTG	7.19523	2.87248	-1.99858	AMRU
AMRU_Ao_AGCTCCTTCCAGAGGA	-4.83251	7.25403	-10.486	AMRU
AMRU_Ao_AGCTCCTTCGCCTGAG	7.29224	3.37478	-4.50238	AMRU
AMRU_Ao_AGCTCCTTCTTGCATT	7.03249	2.49499	-3.54865	AMRU
AMRU_Ao_AGCTCTCCAGATCTGT	-4.26011	8.13792	-9.84304	AMRU
AMRU_Ao_AGCTCTCGTTACGCGC	10.7601	1.61172	-3.89067	AMRU
AMRU_Ao_AGCTTGACAACACCCG	10.6168	2.61475	-4.04715	AMRU
AMRU_Ao_AGCTTGATCGAATGGG	-17.8367	11.2855	-15.1799	AMRU
AMRU_Ao_AGGCCACAGCCCAACC	8.61287	1.23669	-3.2272	AMRU
AMRU_Ao_AGGCCACAGCTGCAAG	11.2224	1.7956	-3.00775	AMRU
AMRU_Ao_AGGCCACCACCCATTC	11.0972	1.72292	-3.28082	AMRU
AMRU_Ao_AGGCCGTAGCTCTCGG	-6.93511	8.00786	-11.3818	AMRU
AMRU_Ao_AGGGAGTAGCTCCTCT	-4.31555	7.78462	-10.3851	AMRU
AMRU_Ao_AGGGAGTCATAAAGGT	11.796	0.574896	-2.17052	AMRU
AMRU_Ao_AGGGAGTGTTTAAGCC	-2.7654	22.4279	22.2778	AMRU
AMRU_Ao_AGGGAGTTCTTACCTA	10.5047	1.09188	-4.15591	AMRU
AMRU_Ao_AGGGATGAGAGGTTGC	12.4755	-0.178213	-2.43556	AMRU
AMRU_Ao_AGGGATGCAATCGGTT	11.473	1.51254	-2.47559	AMRU
AMRU_Ao_AGGGATGCAGCGTCCA	11.1018	0.758437	-2.95616	AMRU
AMRU_Ao_AGGGATGCATCGATTG	9.50736	3.54002	-5.12868	AMRU
AMRU_Ao_AGGGATGTCTCTGAGA	9.25142	2.00346	-1.24419	AMRU
AMRU_Ao_AGGGTGACACATTTCT	8.75345	4.00887	-5.1402	AMRU
AMRU_Ao_AGGGTGAGTTAGGGTG	0.548972	11.1324	8.85317	AMRU
AMRU_Ao_AGGTCATAGATGAGAG	-14.4081	11.0734	-13.8506	AMRU
AMRU_Ao_AGGTCATGTAAGAGAG	-3.00963	22.2719	22.2133	AMRU
AMRU_Ao_AGGTCCGCAATCTACG	-5.87604	8.05873	-10.7537	AMRU
AMRU_Ao_AGGTCCGCATGGGAAC	-14.8394	10.6682	-15.7278	AMRU
AMRU_Ao_AGGTCCGGTTTGTGTG	-3.11671	22.0175	21.3068	AMRU
AMRU_Ao_AGTAGTCCAGGCAGTA	-3.45168	20.5631	20.8089	AMRU
AMRU_Ao_AGTAGTCCAGTATAAG	1.14928	12.1685	9.55395	AMRU
AMRU_Ao_AGTAGTCGTGTATGGG	8.92638	2.86508	-4.6772	AMRU
AMRU_Ao_AGTAGTCTCACAGGCC	7.96468	3.29118	-4.81009	AMRU
AMRU_Ao_AGTCTTTAGAGTAAGG	10.216	0.572592	-2.09564	AMRU
AMRU_Ao_AGTCTTTTCATTTGGG	-16.9956	11.1861	-13.1457	AMRU
AMRU_Ao_AGTCTTTTCTATCCTA	11.5239	2.30092	-3.10763	AMRU
AMRU_Ao_AGTGAGGAGAAACCTA	-7.47191	8.93379	-10.9164	AMRU
AMRU_Ao_AGTGAGGTCAGCTCGG	12.4067	1.29962	-3.11376	AMRU
AMRU_Ao_AGTGAGGTCATGTAGC	-1.3155	17.8743	16.1309	AMRU
AMRU_Ao_AGTGGGAAGCTAAGAT	11.9247	1.69886	-2.61879	AMRU
AMRU_Ao_AGTGGGACAGTCAGCC	11.0971	1.28525	-2.6614	AMRU
AMRU_Ao_AGTGGGAGTGCACCAC	12.3478	-0.243212	-2.11259	AMRU
AMRU_Ao_AGTGGGATCATTGCCC	-2.84179	22.0661	21.5448	AMRU
AMRU_Ao_AGTGTCAAGGTCATCT	6.00279	2.96296	-5.8415	AMRU
AMRU_Ao_AGTGTCAGTACTTAGC	10.1557	3.59215	-5.07993	AMRU
AMRU_Ao_AGTGTCATCCTTGGTC	8.03981	1.70138	-2.0262	AMRU
AMRU_Ao_AGTTGGTAGAATTCCC	9.94971	2.27187	-3.8858	AMRU
AMRU_Ao_AGTTGGTAGATCCCAT	11.0576	2.3109	-4.29788	AMRU
AMRU_Ao_AGTTGGTCAGAGTGTG	11.5272	1.48205	-2.97894	AMRU
AMRU_Ao_AGTTGGTCAGTTCATG	10.6782	1.17557	-2.36406	AMRU
AMRU_Ao_AGTTGGTGTCCAGTGC	11.8315	1.85188	-4.03342	AMRU
AMRU_Ao_ATAACGCCAGGACCCT	11.336	2.57001	-3.70488	AMRU
AMRU_Ao_ATAACGCCAGTATCTG	-11.4611	2.67412	-5.97894	AMRU
AMRU_Ao_ATAACGCGTTATGCGT	-2.47422	21.4646	20.1002	AMRU
AMRU_Ao_ATAACGCTCAGCTGGC	11.9203	0.550619	-2.61476	AMRU
AMRU_Ao_ATAACGCTCCGCGCAA	11.6021	0.0742084	-2.3991	AMRU
AMRU_Ao_ATAACGCTCTGTCTAT	-17.2835	11.5394	-15.4129	AMRU
AMRU_Ao_ATAAGAGAGATGCCTT	-2.05511	19.2326	17.2465	AMRU
AMRU_Ao_ATAAGAGGTAGATTAG	8.25479	1.96941	-3.66209	AMRU
AMRU_Ao_ATAAGAGTCAATCACG	9.65632	2.29787	-4.193	AMRU
AMRU_Ao_ATAGACCCATGGAATA	11.4153	1.04394	-2.50174	AMRU
AMRU_Ao_ATAGACCGTGCAACTT	11.9349	-0.160628	-2.67122	AMRU
AMRU_Ao_ATAGACCGTTAAGAAC	10.9469	-0.443532	-2.44747	AMRU
AMRU_Ao_ATCACGAAGATAGGAG	6.1566	3.08535	-3.89066	AMRU
AMRU_Ao_ATCACGATCTACTTAC	10.0635	1.09296	-3.0906	AMRU
AMRU_Ao_ATCATCTAGAGCTATA	11.598	-1.5863	-2.67083	AMRU
AMRU_Ao_ATCATCTCACATTTCT	-16.7381	10.1441	-13.436	AMRU
AMRU_Ao_ATCATCTCAGGGATTG	-7.55177	9.44252	-11.6919	AMRU
AMRU_Ao_ATCATCTTCGTCACGG	9.07963	0.556452	-2.55937	AMRU
AMRU_Ao_ATCATGGCAATGGAGC	-2.16556	20.1662	19.7395	AMRU
AMRU_Ao_ATCATGGGTGACGGTA	10.2658	2.24063	-4.76013	AMRU
AMRU_Ao_ATCATGGGTGCATCTA	-0.564017	16.1801	14.2902	AMRU
AMRU_Ao_ATCCACCAGTCTCCTC	-1.50951	19.7344	18.3845	AMRU
AMRU_Ao_ATCCACCTCGGCTACG	9.16753	3.62777	-5.24377	AMRU
AMRU_Ao_ATCCACCTCTTAGCCC	9.73731	1.83725	-4.24405	AMRU
AMRU_Ao_ATCCGAAAGCACACAG	8.86834	2.96107	-4.84475	AMRU
AMRU_Ao_ATCCGAACACTGAAGG	-2.69532	20.4709	19.5029	AMRU
AMRU_Ao_ATCCGAACATGCCTTC	-3.34813	7.41445	-9.67459	AMRU
AMRU_Ao_ATCCGAATCCCAACGG	5.31425	5.59821	2.17498	AMRU
AMRU_Ao_ATCCGAATCCTCCTAG	7.54725	4.55976	-4.86593	AMRU
AMRU_Ao_ATCCGAATCTACCAGA	-3.1101	21.8921	21.8999	AMRU
AMRU_Ao_ATCCGAATCTGTCCGT	-13.1661	10.2986	-14.0498	AMRU
AMRU_Ao_ATCGAGTAGCTAGCCC	10.5	2.15206	-3.49749	AMRU
AMRU_Ao_ATCGAGTCATCTGGTA	-7.01358	0.411169	-4.2323	AMRU
AMRU_Ao_ATCGAGTGTGAAATCA	-6.40464	8.54572	-11.4295	AMRU
AMRU_Ao_ATCGAGTGTTTGTGTG	-1.31835	18.9798	16.6671	AMRU
AMRU_Ao_ATCGAGTTCAACACCA	-2.08791	20.3246	19.7035	AMRU
AMRU_Ao_ATCTACTAGGCCGAAT	10.7433	-0.137393	-2.15288	AMRU
AMRU_Ao_ATCTACTCAATCCGAT	-3.10877	20.3945	19.7808	AMRU
AMRU_Ao_ATCTACTCAGGTGGAT	-1.72574	20.0437	19.1217	AMRU
AMRU_Ao_ATCTACTGTAAACACA	12.057	-0.666173	-1.76174	AMRU
AMRU_Ao_ATCTACTGTACCGGCT	10.3147	2.45322	-4.04182	AMRU
AMRU_Ao_ATCTACTGTCTAGCCG	10.0412	1.38178	-1.73235	AMRU
AMRU_Ao_ATCTACTTCGCATGGC	9.59964	0.0476676	-2.85293	AMRU
AMRU_Ao_ATCTGCCAGACCGGAT	-13.3977	7.93847	-10.371	AMRU
AMRU_Ao_ATCTGCCAGCGAGAAA	5.01419	4.46415	-6.10611	AMRU
AMRU_Ao_ATCTGCCGTGATGTCT	11.1119	-0.85737	-2.96375	AMRU
AMRU_Ao_ATGAGGGAGGATGGAA	-3.56488	22.9352	22.9638	AMRU
AMRU_Ao_ATGAGGGCATATGGTC	12.3012	-0.794789	-2.20762	AMRU
AMRU_Ao_ATGAGGGGTGAGGGAG	6.11468	5.06222	-6.43728	AMRU
AMRU_Ao_ATGAGGGGTGTGGTTT	8.12741	3.37703	-5.21019	AMRU
AMRU_Ao_ATGAGGGTCCAGAGGA	-1.09578	18.4986	17.2977	AMRU
AMRU_Ao_ATGCGATAGTACGCGA	10.7239	2.04572	-3.11641	AMRU
AMRU_Ao_ATGCGATGTAGCAAAT	10.7847	2.6222	-3.43482	AMRU
AMRU_Ao_ATGGGAGAGCACCGTC	6.6021	4.59574	-6.06638	AMRU
AMRU_Ao_ATGGGAGCACGCTTTC	10.0874	1.94607	-3.97571	AMRU
AMRU_Ao_ATGGGAGCATACAGCT	9.65648	2.69618	-5.14476	AMRU
AMRU_Ao_ATGGGAGTCCACGCAG	10.9304	1.6299	-4.33328	AMRU
AMRU_Ao_ATGTGTGAGGGCTCTC	12.2963	1.1226	-3.35742	AMRU
AMRU_Ao_ATGTGTGCAAGAAAGG	-0.151531	7.03727	-8.40538	AMRU
AMRU_Ao_ATGTGTGCACCAGCAC	-5.2687	8.47797	-11.2362	AMRU
AMRU_Ao_ATTATCCAGGATGTAT	11.2112	0.597174	-3.43926	AMRU
AMRU_Ao_ATTATCCAGTGCCAGA	-1.94045	18.627	16.1049	AMRU
AMRU_Ao_ATTATCCCATCACAAC	9.0279	2.62977	-3.9357	AMRU
AMRU_Ao_ATTATCCTCACGCGGT	8.97354	4.06209	-4.09748	AMRU
AMRU_Ao_ATTCTACCAACGATGG	-7.79221	8.31193	-11.0125	AMRU
AMRU_Ao_ATTCTACCATGTTCCC	10.9085	1.42249	-4.04787	AMRU
AMRU_Ao_ATTCTACGTTCCACAA	-2.60114	22.5716	21.5284	AMRU
AMRU_Ao_ATTCTACTCGTTGCCT	9.9675	2.35331	-3.51158	AMRU
AMRU_Ao_ATTGGACAGACACTAA	11.005	1.39546	-3.64917	AMRU
AMRU_Ao_ATTGGACAGGAATTAC	10.1738	0.740245	-2.44761	AMRU
AMRU_Ao_ATTGGACGTCCTCTTG	7.62207	3.77849	-5.07798	AMRU
AMRU_Ao_ATTGGACTCTGCTGCT	10.8656	0.622525	-3.20984	AMRU
AMRU_Ao_ATTGGACTCTTCGAGA	-10.8658	10.2557	-13.266	AMRU
AMRU_Ao_ATTGGACTCTTGTTTG	10.1876	1.89159	-4.21441	AMRU
AMRU_Ao_ATTGGTGCACGGATAG	-18.8142	11.1575	-14.3887	AMRU
AMRU_Ao_ATTGGTGCAGACAAGC	6.88726	4.35848	-5.88766	AMRU
AMRU_Ao_ATTGGTGGTCTAAACC	10.0843	0.505113	-2.47822	AMRU
AMRU_Ao_ATTGGTGGTTTAGCTG	10.7631	1.79256	-4.02809	AMRU
AMRU_Ao_ATTTCTGCACTACAGT	10.958	2.30451	-3.83462	AMRU
AMRU_Ao_ATTTCTGCAGGTCTCG	-12.498	5.90169	-8.35689	AMRU
AMRU_Ao_ATTTCTGGTCAGGACA	10.9858	-0.022109	-1.79423	AMRU
AMRU_Ao_ATTTCTGGTCCGTGAC	12.9165	-0.425602	-1.56862	AMRU
AMRU_Ao_ATTTCTGGTCTCAACA	7.58868	2.01937	-1.69624	AMRU
AMRU_Ao_ATTTCTGTCCCAGGTG	8.77479	2.25702	-4.46191	AMRU
AMRU_Ao_ATTTCTGTCTACCTGC	8.77051	0.706235	-2.86314	AMRU
AMRU_Ao_CAACCAAAGAAACGAG	8.69331	2.10978	-2.90991	AMRU
AMRU_Ao_CAACCAAGTAGCTTGT	-15.5397	11.1494	-14.0441	AMRU
AMRU_Ao_CAACCAAGTCGGCTCA	15.1548	-2.02677	-2.17973	AMRU
AMRU_Ao_CAACCAAGTCTAGTGT	10.0441	2.57163	-4.12602	AMRU
AMRU_Ao_CAACCAATCAGTGCAT	-10.1197	9.96373	-13.9884	AMRU
AMRU_Ao_CAACCTCCACCGAAAG	9.79473	1.77991	-3.74787	AMRU
AMRU_Ao_CAACCTCGTATCACCA	6.67963	3.52981	-5.46383	AMRU
AMRU_Ao_CAACCTCGTTAGAACA	12.2806	1.40292	-2.75185	AMRU
AMRU_Ao_CAACTAGAGCGATAGC	8.70677	1.26418	-2.01214	AMRU
AMRU_Ao_CAAGAAACACTAGTAC	-2.86604	19.7836	19.16	AMRU
AMRU_Ao_CAAGAAAGTTGAGGTG	-5.96506	8.00182	-11.1635	AMRU
AMRU_Ao_CAAGATCAGTGAACGC	10.6319	0.611554	-2.05678	AMRU
AMRU_Ao_CAAGATCCACATGTGT	3.06369	5.50983	-7.28584	AMRU
AMRU_Ao_CAAGATCGTACCGGCT	11.1213	2.50259	-3.59012	AMRU
AMRU_Ao_CAAGATCGTCATATCG	0.904523	6.19296	-7.82949	AMRU
AMRU_Ao_CAAGATCGTCCCGACA	9.67948	2.32731	-4.69758	AMRU
AMRU_Ao_CAAGATCTCTATGTGG	-13.0525	8.70687	-9.2415	AMRU
AMRU_Ao_CAAGGCCAGACGCTTT	-1.0503	18.7021	17.2523	AMRU
AMRU_Ao_CAAGGCCTCAGGTAAA	10.9024	2.56007	-4.08399	AMRU
AMRU_Ao_CAAGGCCTCCGTCAAA	-4.00877	8.23414	-10.6731	AMRU
AMRU_Ao_CAAGTTGAGGCATGTG	-10.2341	5.69654	-7.20533	AMRU
AMRU_Ao_CAAGTTGTCCTTGGTC	10.5652	3.17946	-4.67077	AMRU
AMRU_Ao_CACAAACAGAATGTGT	10.2681	1.78698	-2.9085	AMRU
AMRU_Ao_CACAAACCATGATCCA	7.18802	2.52731	-2.85867	AMRU
AMRU_Ao_CACAAACGTTCGCGAC	10.9182	1.14886	-3.23711	AMRU
AMRU_Ao_CACAAACTCGCTTGTC	-0.853847	19.668	19.3843	AMRU
AMRU_Ao_CACAAACTCTTCTGGC	11.7793	0.392533	-2.29761	AMRU
AMRU_Ao_CACACAAAGAGTCGGT	10.3924	1.16034	-2.37422	AMRU
AMRU_Ao_CACACAAAGTCCGGTC	-9.13564	8.43136	-12.558	AMRU
AMRU_Ao_CACACAAAGTGGACGT	9.60162	1.00408	-1.71881	AMRU
AMRU_Ao_CACACAACATTGGGCC	10.0281	-0.0102011	-1.93243	AMRU
AMRU_Ao_CACACTCCAGCCTGTG	9.16471	2.64321	-4.59636	AMRU
AMRU_Ao_CACAGGCAGGCGACAT	-12.8283	10.0301	-14.4693	AMRU
AMRU_Ao_CACAGGCGTCTGGAGA	-1.47468	6.59531	-8.74538	AMRU
AMRU_Ao_CACATAGGTACTCGCG	-17.1533	11.3718	-15.2643	AMRU
AMRU_Ao_CACATAGTCCAAACTG	12.9701	-1.72051	-1.9141	AMRU
AMRU_Ao_CACATTTGTTAGTGGG	7.78751	3.13027	-4.70055	AMRU
AMRU_Ao_CACATTTTCAATCACG	9.62746	-0.113042	-2.44162	AMRU
AMRU_Ao_CACCACTCATCACGAT	13.6341	1.33597	-1.82331	AMRU
AMRU_Ao_CACCACTGTAGCCTCG	9.03245	1.0247	-2.38279	AMRU
AMRU_Ao_CACCACTTCCTGTAGA	11.0983	2.12664	-3.88706	AMRU
AMRU_Ao_CACCAGGAGTGGGCTA	11.1605	0.676643	-2.32796	AMRU
AMRU_Ao_CACCAGGGTGAAAGAG	11.6559	1.8642	-3.46747	AMRU
AMRU_Ao_CACCTTGAGCTAACAA	7.31569	3.44013	-5.17576	AMRU
AMRU_Ao_CACCTTGTCGTATCAG	8.28904	2.39177	-4.39767	AMRU
AMRU_Ao_CACCTTGTCTTGGGTA	10.5699	0.184294	-2.278	AMRU
AMRU_Ao_CACTCCAAGCTTCGCG	9.04385	2.74808	-4.14309	AMRU
AMRU_Ao_CACTCCATCAAACCGT	12.1887	-0.607123	-1.82561	AMRU
AMRU_Ao_CAGAATCAGCGATTCT	11.0422	1.30527	-2.8976	AMRU
AMRU_Ao_CAGAATCAGGACACCA	2.04762	12.3805	10.17	AMRU
AMRU_Ao_CAGAATCAGGCTCTTA	10.865	0.986816	-2.84885	AMRU
AMRU_Ao_CAGAATCTCGATCCCT	10.3547	-0.064549	-1.18461	AMRU
AMRU_Ao_CAGAGAGCAGACGCCT	10.2511	2.62105	-4.15013	AMRU
AMRU_Ao_CAGAGAGCATCACGAT	10.6002	0.963232	-1.79315	AMRU
AMRU_Ao_CAGAGAGCATGAGCGA	-3.08663	22.5599	22.0434	AMRU
AMRU_Ao_CAGAGAGTCCACTCCA	14.7668	-1.87261	-2.07319	AMRU
AMRU_Ao_CAGAGAGTCCCAACGG	10.8459	-0.0512636	-1.96893	AMRU
AMRU_Ao_CAGATCAAGCTAAGAT	11.5906	0.346477	-2.17074	AMRU
AMRU_Ao_CAGATCAAGGCTCATT	-1.84717	22.3331	21.5789	AMRU
AMRU_Ao_CAGATCAGTACACCGC	2.04133	4.56572	2.54767	AMRU
AMRU_Ao_CAGATCAGTTCAGGCC	-5.86627	30.6413	32.2013	AMRU
AMRU_Ao_CAGATCATCCCACTTG	11.6623	1.43457	-3.28888	AMRU
AMRU_Ao_CAGATCATCCTATGTT	9.39055	2.80453	-4.25219	AMRU
AMRU_Ao_CAGCAGCAGATCGATA	10.7568	0.868552	-2.29253	AMRU
AMRU_Ao_CAGCAGCGTATAGGTA	-1.47023	20.1674	19.2007	AMRU
AMRU_Ao_CAGCAGCGTGTGACCC	3.2468	4.59397	-6.76007	AMRU
AMRU_Ao_CAGCATAAGTCAATAG	10.8368	1.48893	-2.4322	AMRU
AMRU_Ao_CAGCATAAGTGCTGCC	12.5269	0.750089	-2.67407	AMRU
AMRU_Ao_CAGCCGAAGCGTGAGT	11.4802	2.98139	-4.74388	AMRU
AMRU_Ao_CAGCCGACAAAGGAAG	12.3212	-2.12736	-1.28191	AMRU
AMRU_Ao_CAGCCGAGTCCTGCTT	-2.27635	21.4706	20.4182	AMRU
AMRU_Ao_CAGCGACCACCGATAT	-2.87119	22.7992	22.5711	AMRU
AMRU_Ao_CAGCGACCAGGTCTCG	-17.2824	8.98554	-11.7409	AMRU
AMRU_Ao_CAGCGACGTAGGCATG	8.91925	3.16125	-5.79792	AMRU
AMRU_Ao_CAGCGACTCACCCGAG	6.46537	5.37793	-6.07543	AMRU
AMRU_Ao_CAGCGACTCCATGCTC	11.7328	1.02568	-3.27681	AMRU
AMRU_Ao_CAGCGACTCGACGGAA	12.0466	-2.25367	-1.24736	AMRU
AMRU_Ao_CAGCTAAAGACCGGAT	10.8101	1.7716	-1.48527	AMRU
AMRU_Ao_CAGCTAAAGTGTGAAT	10.6036	3.45459	-4.92844	AMRU
AMRU_Ao_CAGCTAACAAACCCAT	10.9556	0.926508	-2.59202	AMRU
AMRU_Ao_CAGCTAAGTAAGGGCT	10.8449	1.94201	-3.58765	AMRU
AMRU_Ao_CAGCTAAGTACCTACA	9.17267	3.69596	-4.57334	AMRU
AMRU_Ao_CAGCTAATCTTCATGT	10.1797	0.891713	-2.28768	AMRU
AMRU_Ao_CAGCTGGAGGAGCGAG	-2.6848	22.0205	21.3685	AMRU
AMRU_Ao_CAGCTGGAGTGTACCT	9.59918	4.06123	-5.27681	AMRU
AMRU_Ao_CAGCTGGCATCTATGG	-2.38289	7.05915	-9.16671	AMRU
AMRU_Ao_CAGCTGGTCAACGCTA	11.0184	1.81879	-3.02437	AMRU
AMRU_Ao_CAGGTGCAGATCGGGT	9.67798	1.74885	-3.84569	AMRU
AMRU_Ao_CAGGTGCCAATAGCAA	10.1925	2.75062	-3.61972	AMRU
AMRU_Ao_CAGGTGCCACGAGGTA	-2.38262	21.8153	21.0431	AMRU
AMRU_Ao_CAGGTGCCATGACGGA	12.1266	1.37995	-2.77258	AMRU
AMRU_Ao_CAGGTGCGTACACCGC	8.29872	2.96492	-5.18208	AMRU
AMRU_Ao_CAGGTGCGTTCAACCA	11.5093	1.85552	-4.04731	AMRU
AMRU_Ao_CAGGTGCGTTGCGCAC	0.718688	16.2168	14.7394	AMRU
AMRU_Ao_CAGTAACCACTATCTT	10.0186	3.68693	-4.59535	AMRU
AMRU_Ao_CAGTAACTCAGGCAAG	11.7573	2.05644	-4.12496	AMRU
AMRU_Ao_CAGTCCTAGTGTCCCG	-2.99232	20.7591	19.7717	AMRU
AMRU_Ao_CAGTCCTCAATCGGTT	9.58059	2.78469	-3.38982	AMRU
AMRU_Ao_CAGTCCTGTCTGCCAG	-15.2945	10.1648	-13.7286	AMRU
AMRU_Ao_CAGTCCTTCGCCAAAT	-0.369783	5.69993	-8.01054	AMRU
AMRU_Ao_CAGTCCTTCGGCGCTA	11.4561	1.88601	-3.25844	AMRU
AMRU_Ao_CATATGGAGTGAAGAG	9.42394	1.94568	-2.17717	AMRU
AMRU_Ao_CATATGGCAAACAACA	9.90394	2.11131	-3.8542	AMRU
AMRU_Ao_CATATTCAGAAGCCCA	6.25497	7.72777	3.75892	AMRU
AMRU_Ao_CATATTCAGCGGCTTC	-2.70396	22.1372	22.2412	AMRU
AMRU_Ao_CATATTCAGGCTCAGA	-2.30005	18.7115	17.5327	AMRU
AMRU_Ao_CATATTCCAAACCCAT	10.7333	2.41032	-2.53102	AMRU
AMRU_Ao_CATATTCCATCCCATC	10.4404	2.70158	-3.81038	AMRU
AMRU_Ao_CATATTCGTAACGTTC	-0.304972	15.592	14.0423	AMRU
AMRU_Ao_CATATTCGTATCTGCA	10.2249	0.932534	-2.39716	AMRU
AMRU_Ao_CATATTCTCAGTACGT	10.8411	1.65052	-3.07303	AMRU
AMRU_Ao_CATCAAGAGAAGATTC	-1.61765	18.0923	15.25	AMRU
AMRU_Ao_CATCAAGAGAATGTGT	-3.30239	22.1931	21.6021	AMRU
AMRU_Ao_CATCAAGAGCACAGGT	0.0628776	13.2308	11.0928	AMRU
AMRU_Ao_CATCAAGCAATGGTCT	9.52892	2.97935	-5.04235	AMRU
AMRU_Ao_CATCAAGGTCACACGC	8.92522	2.59457	-3.73414	AMRU
AMRU_Ao_CATCAAGGTGTAAGTA	8.15967	1.73496	-1.58265	AMRU
AMRU_Ao_CATCAGAAGCTAGGCA	10.014	0.271821	-1.34488	AMRU
AMRU_Ao_CATCAGACAGCATGAG	5.98899	7.07624	5.02835	AMRU
AMRU_Ao_CATCAGATCCAGAGGA	11.3224	2.946	-4.30332	AMRU
AMRU_Ao_CATCCACAGATCCCGC	10.2566	1.9117	-3.17756	AMRU
AMRU_Ao_CATCCACCACAACGCC	10.6457	2.78815	-4.21582	AMRU
AMRU_Ao_CATCGAACAGGACCCT	-10.1706	9.87483	-12.9221	AMRU
AMRU_Ao_CATCGAACAGGTCCAC	10.9674	2.16297	-3.0521	AMRU
AMRU_Ao_CATCGAAGTCCGACGT	10.8979	3.25115	-5.26881	AMRU
AMRU_Ao_CATCGAAGTGCGCTTG	-7.24023	7.82978	-10.0734	AMRU
AMRU_Ao_CATCGGGAGCTTTGGT	-0.61407	6.97412	0.497222	AMRU
AMRU_Ao_CATCGGGCAGATTGCT	9.0672	-0.475095	-2.32126	AMRU
AMRU_Ao_CATCGGGCATCTGGTA	10.7055	0.208827	-1.41792	AMRU
AMRU_Ao_CATCGGGGTCTAACGT	8.40664	1.86911	-3.3834	AMRU
AMRU_Ao_CATCGGGGTCTAGCCG	4.44044	5.37964	-6.69454	AMRU
AMRU_Ao_CATCGGGGTTCAGACT	11.8361	1.56912	-2.81947	AMRU
AMRU_Ao_CATGACAAGGATGCGT	9.97904	1.82992	-3.70082	AMRU
AMRU_Ao_CATGACACAGACGCAA	-6.94754	7.19486	-10.785	AMRU
AMRU_Ao_CATGACAGTAGGCTGA	-9.92005	8.8669	-12.8978	AMRU
AMRU_Ao_CATGACATCATCGCTC	10.4024	1.98204	-4.78865	AMRU
AMRU_Ao_CATGCCTAGAGTGAGA	-16.2907	11.0059	-15.6977	AMRU
AMRU_Ao_CATGCCTAGTTACGGG	14.2853	-1.7241	-2.09185	AMRU
AMRU_Ao_CATGCCTGTATTCTCT	8.21095	3.03258	-5.13865	AMRU
AMRU_Ao_CATGGCGCAGTAAGCG	9.97855	2.53966	-4.91809	AMRU
AMRU_Ao_CATGGCGGTCAACATC	5.0581	6.18438	-6.08607	AMRU
AMRU_Ao_CATGGCGTCAACGGGA	11.5795	1.82957	-2.20176	AMRU
AMRU_Ao_CATGGCGTCCATGCTC	-17.5597	9.00423	-11.9404	AMRU
AMRU_Ao_CATGGCGTCCCACTTG	10.9324	1.18588	-2.49543	AMRU
AMRU_Ao_CATTATCAGATAGCAT	11.4418	0.967578	-2.6071	AMRU
AMRU_Ao_CATTATCCAATCACAC	10.6826	1.14496	-2.07151	AMRU
AMRU_Ao_CATTATCCAGGACCCT	-2.88518	22.1032	21.5897	AMRU
AMRU_Ao_CATTATCCAGGGTACA	8.89389	0.773462	-1.69246	AMRU
AMRU_Ao_CATTATCTCATGGTCA	-10.8023	4.56075	-7.54977	AMRU
AMRU_Ao_CATTATCTCCAGTAGT	6.70556	3.62283	-5.56023	AMRU
AMRU_Ao_CATTATCTCGGCGGTT	14.9651	-1.75128	-2.55897	AMRU
AMRU_Ao_CATTCGCCAAGCCGCT	5.06853	5.43813	-6.09911	AMRU
AMRU_Ao_CATTCGCCATCAGTAC	10.4733	2.62672	-3.14375	AMRU
AMRU_Ao_CATTCGCCATGTAAGA	10.5062	1.76564	-2.42978	AMRU
AMRU_Ao_CATTCGCGTGCCTGCA	12.2346	2.08351	-3.9661	AMRU
AMRU_Ao_CATTCGCTCAAACGGG	11.8425	1.21581	-2.92321	AMRU
AMRU_Ao_CCAATCCAGTCAATAG	9.53718	1.51326	-3.78985	AMRU
AMRU_Ao_CCAATCCGTACCATCA	-3.05024	21.9955	21.7476	AMRU
AMRU_Ao_CCAATCCGTTGCTCCT	-2.18815	6.68416	-8.76376	AMRU
AMRU_Ao_CCACCTAAGCCAACAG	9.12092	2.686	-3.99872	AMRU
AMRU_Ao_CCACCTAGTGACAAAT	-1.44792	18.7088	18.2543	AMRU
AMRU_Ao_CCACCTAGTTGTTTGG	3.20623	1.11128	-0.842129	AMRU
AMRU_Ao_CCACCTATCAACCAAC	1.55562	6.4045	0.534561	AMRU
AMRU_Ao_CCACCTATCCTCAATT	-3.10847	21.5606	21.3622	AMRU
AMRU_Ao_CCACGGAAGAGACTAT	11.8151	-2.46	-1.31194	AMRU
AMRU_Ao_CCACGGACACAACGCC	-3.63292	-1.24797	-1.9255	AMRU
AMRU_Ao_CCACGGACACCAACCG	3.86111	5.12256	-6.80564	AMRU
AMRU_Ao_CCACGGAGTTCTCATT	9.4429	1.26692	-2.09391	AMRU
AMRU_Ao_CCACTACCAACAACCT	-2.14823	20.9614	19.9651	AMRU
AMRU_Ao_CCACTACGTGCCTGGT	11.585	2.14824	-3.66394	AMRU
AMRU_Ao_CCACTACTCTATCCTA	9.56604	2.27579	-4.21143	AMRU
AMRU_Ao_CCAGCGAAGAGCAATT	10.7475	1.44793	-3.57846	AMRU
AMRU_Ao_CCAGCGAGTAAGGGCT	12.1539	-3.00751	-1.49492	AMRU
AMRU_Ao_CCAGCGAGTCGGATCC	9.75055	2.19108	-3.62585	AMRU
AMRU_Ao_CCATGTCGTGCGATAG	11.0872	0.92812	-1.81936	AMRU
AMRU_Ao_CCATGTCTCCAACCAA	6.26624	4.81611	1.63304	AMRU
AMRU_Ao_CCATGTCTCCGCATCT	10.5737	3.3592	-4.53535	AMRU
AMRU_Ao_CCATTCGAGTGTCCCG	8.12988	2.71395	-4.86082	AMRU
AMRU_Ao_CCATTCGCAGTGAGTG	-1.63579	19.501	18.7226	AMRU
AMRU_Ao_CCATTCGGTTATGCGT	3.76683	5.73178	-7.20613	AMRU
AMRU_Ao_CCATTCGTCGTTGACA	11.3597	1.37081	-2.42331	AMRU
AMRU_Ao_CCCAATCAGCGTCAAG	11.3632	0.931752	-2.68675	AMRU
AMRU_Ao_CCCAATCCACGACTCG	-2.48468	21.6257	21.0765	AMRU
AMRU_Ao_CCCAATCGTCAATGTC	8.36004	0.730893	-1.66385	AMRU
AMRU_Ao_CCCAATCGTTCCTCCA	11.2858	2.16748	-3.60984	AMRU
AMRU_Ao_CCCAATCTCCGCGCAA	9.72411	3.30536	-4.40623	AMRU
AMRU_Ao_CCCAATCTCTACCTGC	-11.4087	8.14999	-12.5764	AMRU
AMRU_Ao_CCCATACCAGATCTGT	9.30926	3.99385	-4.46746	AMRU
AMRU_Ao_CCCATACCAGCCTTGG	-3.20738	1.72139	3.13866	AMRU
AMRU_Ao_CCCATACGTAGGACAC	13.0775	-2.53142	-2.03982	AMRU
AMRU_Ao_CCCATACTCTGAAAGA	5.26652	4.08838	-5.46645	AMRU
AMRU_Ao_CCCATACTCTTGTTTG	8.67824	3.16626	-4.76503	AMRU
AMRU_Ao_CCCTCCTTCAAGAAGT	-13.3679	5.76866	-8.90721	AMRU
AMRU_Ao_CCCTCCTTCGGAAACG	0.545369	14.6607	12.3211	AMRU
AMRU_Ao_CCCTCCTTCTATCCTA	-2.35912	7.05307	-9.34675	AMRU
AMRU_Ao_CCCTCCTTCTCAAACG	9.6022	0.531913	-3.08765	AMRU
AMRU_Ao_CCCTCCTTCTTATCTG	-13.1925	10.7336	-13.6835	AMRU
AMRU_Ao_CCGGGATAGCGTTCCG	10.1221	1.95269	-2.42345	AMRU
AMRU_Ao_CCGGGATAGTACGCCC	11.0489	1.48172	-3.09083	AMRU
AMRU_Ao_CCGGGATCAACTTGAC	-13.8064	9.94868	-14.3024	AMRU
AMRU_Ao_CCGGGATCAGCCTTGG	-2.93423	7.88489	-9.88285	AMRU
AMRU_Ao_CCGGGATCATAAGACA	9.18094	1.55871	-3.44252	AMRU
AMRU_Ao_CCGGGATGTTCGAATC	10.5227	0.366032	-3.14001	AMRU
AMRU_Ao_CCGGGATTCATAAAGG	9.90383	1.45109	-2.95051	AMRU
AMRU_Ao_CCGGGATTCCATGAAC	13.4152	-1.46019	-2.09571	AMRU
AMRU_Ao_CCGGGATTCTTGTCAT	12.5014	-1.7076	-1.67994	AMRU
AMRU_Ao_CCGGTAGTCTTTCCTC	-2.08349	22.1882	21.9604	AMRU
AMRU_Ao_CCGTACTCAGTGGGAT	14.1593	-3.07608	-1.48268	AMRU
AMRU_Ao_CCGTACTCATACAGCT	10.8982	1.7898	-1.78426	AMRU
AMRU_Ao_CCGTACTGTGAAATCA	-1.56183	19.52	17.7771	AMRU
AMRU_Ao_CCGTGGAAGCGTTTAC	-1.59411	7.30451	-9.48291	AMRU
AMRU_Ao_CCGTGGAAGCTGAACG	12.2974	1.31042	-2.91068	AMRU
AMRU_Ao_CCGTGGAAGTCACGCC	8.38095	3.02313	-4.75028	AMRU
AMRU_Ao_CCGTGGACAGACAAGC	7.34567	2.38462	-3.40636	AMRU
AMRU_Ao_CCGTGGAGTTGTCTTT	-2.33228	19.6482	18.3338	AMRU
AMRU_Ao_CCGTGGATCAGTGTTG	14.4816	-1.87481	-1.72565	AMRU
AMRU_Ao_CCGTGGATCGCACTCT	-3.35804	22.2569	21.8562	AMRU
AMRU_Ao_CCGTTCAAGCGTAGTG	12.5397	1.48886	-2.97763	AMRU
AMRU_Ao_CCGTTCAAGGTCATCT	7.88327	3.15097	-5.1382	AMRU
AMRU_Ao_CCGTTCAAGGTTACCT	6.62199	-1.05735	-2.52572	AMRU
AMRU_Ao_CCGTTCAGTATCTGCA	7.44429	2.24121	-1.43426	AMRU
AMRU_Ao_CCGTTCAGTTCCACAA	10.5267	2.96531	-5.27013	AMRU
AMRU_Ao_CCGTTCATCAGCTGGC	-2.66111	21.1463	20.7636	AMRU
AMRU_Ao_CCGTTCATCCATGAAC	11.4104	2.22412	-3.62612	AMRU
AMRU_Ao_CCTAAAGAGAGCCTAG	-13.5316	10.3799	-14.0495	AMRU
AMRU_Ao_CCTAAAGCACCCTATC	11.1271	0.355612	-2.70284	AMRU
AMRU_Ao_CCTAAAGCATGGGAAC	13.4636	-0.755432	-2.74834	AMRU
AMRU_Ao_CCTACACAGTAATCCC	10.4696	0.363814	-2.40953	AMRU
AMRU_Ao_CCTACACAGTACGCGA	3.74487	6.17813	-6.83777	AMRU
AMRU_Ao_CCTACACTCGAACGGA	9.63731	1.91336	-3.53374	AMRU
AMRU_Ao_CCTACCAAGAGTAATC	11.3583	0.814413	-2.82595	AMRU
AMRU_Ao_CCTACCAGTGTGGTTT	10.0245	2.22517	-2.93358	AMRU
AMRU_Ao_CCTAGCTGTAGGCTGA	9.93308	2.68692	-3.42285	AMRU
AMRU_Ao_CCTATTAGTGCAGTAG	6.01557	4.81538	1.58993	AMRU
AMRU_Ao_CCTATTATCCAAGTAC	1.10149	6.4676	-7.03421	AMRU
AMRU_Ao_CCTATTATCGCATGGC	13.1722	-2.33665	-1.71809	AMRU
AMRU_Ao_CCTCAGTAGAGAGCTC	9.84143	0.647926	-2.02249	AMRU
AMRU_Ao_CCTCAGTGTAAGTGTA	8.74198	3.2612	-4.91541	AMRU
AMRU_Ao_CCTCAGTGTACGCACC	-0.8864	6.61491	-8.59052	AMRU
AMRU_Ao_CCTCTGAAGCCAGAAC	5.9608	7.50798	4.38677	AMRU
AMRU_Ao_CCTCTGAAGTGTCCCG	-6.50027	8.69149	-11.7064	AMRU
AMRU_Ao_CCTCTGAGTCAAGCGA	14.3475	-2.49363	-1.70852	AMRU
AMRU_Ao_CCTCTGATCATCGATG	7.69261	2.04899	-2.55984	AMRU
AMRU_Ao_CCTTACGAGAAGATTC	1.01283	13.8504	11.3635	AMRU
AMRU_Ao_CCTTACGCAATACGCT	-2.25039	7.95216	-8.54061	AMRU
AMRU_Ao_CCTTACGGTTATCACG	1.22387	6.55549	0.0962366	AMRU
AMRU_Ao_CCTTACGTCAGTTAGC	-0.86007	6.79593	-8.86771	AMRU
AMRU_Ao_CCTTACGTCATGTCCC	-2.58834	20.4397	19.505	AMRU
AMRU_Ao_CCTTCCCGTGGCCCTA	-14.5173	10.9983	-14.3826	AMRU
AMRU_Ao_CCTTCGAAGGAGCGTT	-3.34445	22.501	21.1004	AMRU
AMRU_Ao_CCTTTCTAGTGTTAGA	4.01285	6.39361	-6.83198	AMRU
AMRU_Ao_CCTTTCTGTTCCAACA	11.0196	1.5446	-2.64946	AMRU
AMRU_Ao_CCTTTCTGTTGATTGC	8.62986	3.14796	-5.28261	AMRU
AMRU_Ao_CGAACATAGTAGGTGC	11.7843	0.910762	-3.37322	AMRU
AMRU_Ao_CGAACATCAAGCCGCT	11.1077	1.08835	-2.97603	AMRU
AMRU_Ao_CGAACATGTTACCAGT	10.1925	2.76233	-4.6547	AMRU
AMRU_Ao_CGAACATTCTGTCTCG	12.1492	-0.543366	-1.82098	AMRU
AMRU_Ao_CGAATGTCAGTAAGCG	4.39217	6.77079	-5.37211	AMRU
AMRU_Ao_CGAATGTGTCGAAAGC	10.3504	3.49319	-4.89991	AMRU
AMRU_Ao_CGAATGTTCGAGGTAG	0.0769664	6.71796	-8.70759	AMRU
AMRU_Ao_CGACCTTAGAAGGGTA	-16.4497	11.1366	-14.7702	AMRU
AMRU_Ao_CGACCTTAGGACAGAA	0.817028	14.9246	12.675	AMRU
AMRU_Ao_CGACCTTGTCAACATC	12.9107	-1.38505	-2.24154	AMRU
AMRU_Ao_CGACCTTGTCCAACTA	-3.14499	22.2334	21.9594	AMRU
AMRU_Ao_CGACCTTGTGTAATGA	12.4188	1.36815	-2.8307	AMRU
AMRU_Ao_CGAGAAGCAAGCCGTC	10.4195	1.49658	-3.09023	AMRU
AMRU_Ao_CGAGAAGCAATCGAAA	-7.33086	8.75047	-11.7928	AMRU
AMRU_Ao_CGAGCACCACAACGTT	-11.168	9.36928	-12.9779	AMRU
AMRU_Ao_CGAGCACTCCATGAGT	11.2509	-0.421806	-2.48412	AMRU
AMRU_Ao_CGAGCACTCTCGCATC	-1.88518	21.5723	21.0245	AMRU
AMRU_Ao_CGAGCCAAGAGACGAA	10.3075	2.26725	-4.47712	AMRU
AMRU_Ao_CGAGCCAAGGGAGTAA	11.7721	-0.921431	-1.61473	AMRU
AMRU_Ao_CGAGCCACAAGAAAGG	9.67095	2.6733	-4.30983	AMRU
AMRU_Ao_CGAGCCAGTTGTGGCC	-0.0834499	7.34785	-8.97704	AMRU
AMRU_Ao_CGAGCCATCTACCAGA	11.6623	1.34005	-2.91463	AMRU
AMRU_Ao_CGATCGGCAAGCCTAT	9.83663	2.13945	-3.47945	AMRU
AMRU_Ao_CGATCGGGTAGCGATG	-11.1604	10.0261	-14.2007	AMRU
AMRU_Ao_CGATCGGGTGTAACGG	-2.56215	21.4784	21.3869	AMRU
AMRU_Ao_CGATCGGTCATTCACT	10.1643	1.9878	-3.02196	AMRU
AMRU_Ao_CGATCGGTCCAGTAGT	-12.5124	5.61574	-8.00138	AMRU
AMRU_Ao_CGATGGCAGACCGGAT	11.0335	2.92722	-4.65963	AMRU
AMRU_Ao_CGATGGCAGATACACA	-2.61457	21.2936	19.9253	AMRU
AMRU_Ao_CGATGGCCACAACGCC	11.8294	0.814439	-2.82404	AMRU
AMRU_Ao_CGATGGCCAGGGTATG	13.6683	-1.79117	-1.94224	AMRU
AMRU_Ao_CGATGGCCAGTCTTCC	12.1874	1.13198	-3.30271	AMRU
AMRU_Ao_CGATGGCTCAGGTAAA	-9.3995	3.24855	-6.80622	AMRU
AMRU_Ao_CGATGGCTCATTTGGG	9.34514	3.24737	-2.92647	AMRU
AMRU_Ao_CGATGTAAGGAGCGTT	10.9492	1.57018	-4.11486	AMRU
AMRU_Ao_CGATGTACAGGAATGC	8.38606	3.079	-4.98082	AMRU
AMRU_Ao_CGATGTACAGGATTGG	10.2392	2.19892	-3.4946	AMRU
AMRU_Ao_CGATGTATCGGTTCGG	-0.709321	19.36	18.0447	AMRU
AMRU_Ao_CGATTGAAGAAAGTGG	14.5755	-2.30544	-2.65831	AMRU
AMRU_Ao_CGATTGAAGGCGCTCT	-1.82874	18.7084	18.418	AMRU
AMRU_Ao_CGATTGAAGTGAACGC	11.4991	3.26494	-3.37616	AMRU
AMRU_Ao_CGATTGATCGAATGGG	10.717	0.473283	-2.78199	AMRU
AMRU_Ao_CGATTGATCGCCATAA	10.2086	1.43092	-2.29467	AMRU
AMRU_Ao_CGCCAAGAGCGCCTTG	0.269117	17.4493	15.1538	AMRU
AMRU_Ao_CGCGGTAAGGGCATGT	-3.4417	21.2053	20.2559	AMRU
AMRU_Ao_CGCGGTAAGTACGCGA	-1.58636	18.228	17.0935	AMRU
AMRU_Ao_CGCGGTAGTCGCCATG	10.646	1.37841	-3.33667	AMRU
AMRU_Ao_CGCGGTAGTTCACCTC	11.1077	1.65041	-3.77407	AMRU
AMRU_Ao_CGCGTTTCACGAAATA	7.72134	4.49516	-5.85676	AMRU
AMRU_Ao_CGCGTTTCAGTTTACG	-1.97852	21.5427	20.9234	AMRU
AMRU_Ao_CGCTATCAGCAGACTG	11.6529	1.16201	-2.73558	AMRU
AMRU_Ao_CGCTATCCAACCGCCA	-11.4282	4.90882	-7.0875	AMRU
AMRU_Ao_CGCTATCGTACATCCA	2.22072	5.4777	-7.43694	AMRU
AMRU_Ao_CGCTGGAAGGCTAGGT	12.3097	-2.61811	-1.48324	AMRU
AMRU_Ao_CGCTGGACAGCTGGCT	9.43233	1.99592	-3.9864	AMRU
AMRU_Ao_CGCTGGATCTAGAGTC	-1.70869	19.2413	18.0426	AMRU
AMRU_Ao_CGCTTCACAGCGATCC	9.49397	3.28834	-4.16182	AMRU
AMRU_Ao_CGCTTCAGTCAACTGT	0.469315	5.55883	-6.44422	AMRU
AMRU_Ao_CGCTTCAGTCACAAGG	11.8771	-0.441914	-2.2013	AMRU
AMRU_Ao_CGCTTCATCCGCTGTT	10.9646	0.818736	-2.81229	AMRU
AMRU_Ao_CGGACACAGACAGGCT	-7.70409	-0.0654484	-3.59012	AMRU
AMRU_Ao_CGGACACGTTCCACGG	11.6322	1.39011	-3.04882	AMRU
AMRU_Ao_CGGACACGTTTAAGCC	9.5405	2.86343	-4.63261	AMRU
AMRU_Ao_CGGACACTCTTGCAAG	-2.94421	22.1199	22.0948	AMRU
AMRU_Ao_CGGACGTGTGCACGAA	9.41298	2.5273	-4.54209	AMRU
AMRU_Ao_CGGACGTGTGCGGTAA	9.76122	3.50042	-4.39864	AMRU
AMRU_Ao_CGGAGCTAGTATTGGA	4.18218	5.33477	-6.27158	AMRU
AMRU_Ao_CGGAGCTGTAAATGTG	8.83812	1.66125	-4.07396	AMRU
AMRU_Ao_CGGAGCTGTCTCGTTC	-1.01255	17.1459	17.7526	AMRU
AMRU_Ao_CGGAGCTGTGAAAGAG	9.85491	1.87912	-3.66984	AMRU
AMRU_Ao_CGGAGCTTCATCATTC	9.46127	1.60144	-3.47881	AMRU
AMRU_Ao_CGGAGCTTCTCTGTCG	-2.42163	21.1966	19.9834	AMRU
AMRU_Ao_CGGCTAGAGAGTAAGG	11.9606	0.466671	-1.68973	AMRU
AMRU_Ao_CGGCTAGAGTATCGAA	11.3321	-0.847979	-1.76407	AMRU
AMRU_Ao_CGGCTAGGTATGAATG	-2.69743	22.2602	22.3165	AMRU
AMRU_Ao_CGGGTCAAGGTTCCTA	-2.87812	22.8217	22.4762	AMRU
AMRU_Ao_CGGGTCAAGTGTACGG	10.8292	0.834387	-2.62624	AMRU
AMRU_Ao_CGGGTCACAACCGCCA	8.88693	2.14818	-2.86425	AMRU
AMRU_Ao_CGGGTCACAACTTGAC	11.7458	-0.921498	-2.17453	AMRU
AMRU_Ao_CGGGTCACAGTGGGAT	10.3144	2.65364	-2.88007	AMRU
AMRU_Ao_CGGGTCAGTTAGATGA	11.9034	1.49132	-2.94849	AMRU
AMRU_Ao_CGTAGCGAGGTGCACA	9.69078	2.74897	-4.59518	AMRU
AMRU_Ao_CGTAGCGAGTACCGGA	0.161824	5.67574	-7.12125	AMRU
AMRU_Ao_CGTAGCGCAATCGAAA	-12.1028	8.31947	-9.45997	AMRU
AMRU_Ao_CGTAGCGTCACCACCT	-2.05651	20.5359	19.2089	AMRU
AMRU_Ao_CGTAGCGTCCACGTTC	9.25989	3.00611	-4.51398	AMRU
AMRU_Ao_CGTAGCGTCCATGAAC	10.2208	2.42645	-4.46702	AMRU
AMRU_Ao_CGTAGCGTCCCGGATG	-1.72683	19.6045	17.5915	AMRU
AMRU_Ao_CGTAGCGTCGGATGGA	5.43553	5.47751	-6.43047	AMRU
AMRU_Ao_CGTAGGCAGACCTTTG	11.2353	1.53175	-3.06645	AMRU
AMRU_Ao_CGTAGGCCAGGATTGG	9.81314	3.57417	-4.77378	AMRU
AMRU_Ao_CGTCACTCAGGCTCAC	1.72723	6.63299	-7.36318	AMRU
AMRU_Ao_CGTCACTGTCTGATTG	-16.7053	10.9412	-13.2518	AMRU
AMRU_Ao_CGTCACTGTGCATCTA	6.72127	4.00347	-6.35183	AMRU
AMRU_Ao_CGTCAGGAGCTAACAA	10.0027	3.6539	-4.33166	AMRU
AMRU_Ao_CGTCAGGCACGCCAGT	11.3278	1.74879	-4.08811	AMRU
AMRU_Ao_CGTCAGGCACTGCCAG	-2.92723	22.3522	22.2296	AMRU
AMRU_Ao_CGTCAGGGTACGAAAT	-8.13519	8.49497	-12.431	AMRU
AMRU_Ao_CGTCAGGGTTCGAATC	10.9715	0.108968	-2.1199	AMRU
AMRU_Ao_CGTCCATAGAACTGTA	7.79159	3.6812	-4.61947	AMRU
AMRU_Ao_CGTCCATAGGTGCACA	-3.70953	5.42277	-6.78857	AMRU
AMRU_Ao_CGTCCATCAAGTTAAG	10.0702	2.82254	-4.17873	AMRU
AMRU_Ao_CGTCCATGTGTTTGGT	10.9099	3.05681	-3.46389	AMRU
AMRU_Ao_CGTCTACAGAGTAAGG	7.15084	4.11155	-5.63231	AMRU
AMRU_Ao_CGTCTACCAAGCGAGT	10.5311	0.0961419	-1.99219	AMRU
AMRU_Ao_CGTGAGCAGTCTCGGC	-1.48213	20.434	19.5865	AMRU
AMRU_Ao_CGTGAGCAGTGCGTGA	11.7584	0.955153	-2.46437	AMRU
AMRU_Ao_CGTGAGCGTATCTGCA	11.429	1.07562	-3.07096	AMRU
AMRU_Ao_CGTGAGCGTGCATCTA	15.2235	-1.0574	-2.29841	AMRU
AMRU_Ao_CGTGAGCTCCTTGCCA	10.3906	2.8043	-5.24089	AMRU
AMRU_Ao_CGTGTAAAGTGCCAGA	-11.6857	8.53167	-13.0873	AMRU
AMRU_Ao_CGTGTAAGTCAGAATA	7.71572	3.80423	-5.24812	AMRU
AMRU_Ao_CGTGTCTTCCAAATGC	7.04967	3.8712	-5.8862	AMRU
AMRU_Ao_CGTTAGAAGGACGAAA	9.39041	2.17289	-3.69616	AMRU
AMRU_Ao_CGTTAGATCACCATAG	9.81859	0.897656	-2.72671	AMRU
AMRU_Ao_CGTTCTGCAGTACACT	-1.98562	20.9681	20.71	AMRU
AMRU_Ao_CGTTGGGCACTTAAGC	4.82252	3.19311	-6.06564	AMRU
AMRU_Ao_CGTTGGGGTCCCGACA	-1.82045	18.3925	16.6599	AMRU
AMRU_Ao_CGTTGGGTCACCGGGT	-2.41146	21.7663	21.4114	AMRU
AMRU_Ao_CTAACTTCAAACAACA	9.05234	2.6743	-4.67657	AMRU
AMRU_Ao_CTAACTTCACGTCTCT	-1.82378	17.4594	16.2133	AMRU
AMRU_Ao_CTAACTTCACTTCTGC	9.61734	-0.966198	-1.51808	AMRU
AMRU_Ao_CTAAGACGTAGGCTGA	-2.39053	21.3521	20.4831	AMRU
AMRU_Ao_CTAATGGAGATATGCA	6.96714	3.89047	1.2596	AMRU
AMRU_Ao_CTAATGGCAGATGGCA	-1.98686	21.2387	20.6399	AMRU
AMRU_Ao_CTAATGGCAGGGTTAG	11.009	0.643901	-2.22835	AMRU
AMRU_Ao_CTAATGGGTAGCTCCG	6.18912	5.16091	1.70433	AMRU
AMRU_Ao_CTAATGGTCTCTTATG	-2.55646	19.569	18.9069	AMRU
AMRU_Ao_CTACACCCACCGAATT	10.6065	1.26678	-3.45372	AMRU
AMRU_Ao_CTACACCCACTATCTT	10.1054	1.94362	-4.05724	AMRU
AMRU_Ao_CTACATTAGTGCCAGA	9.10833	2.15404	-3.53499	AMRU
AMRU_Ao_CTACATTCAAGCCTAT	9.88612	1.57964	-2.56668	AMRU
AMRU_Ao_CTACATTCACAGTCGC	10.9015	2.34596	-3.99586	AMRU
AMRU_Ao_CTACATTGTCTGATTG	-14.4177	9.92136	-14.3938	AMRU
AMRU_Ao_CTACATTTCACCTCGT	-3.19791	21.9661	21.6352	AMRU
AMRU_Ao_CTACATTTCAGCTGGC	9.85838	1.53252	-3.08408	AMRU
AMRU_Ao_CTACCCAAGATGAGAG	11.8022	1.19234	-2.7523	AMRU
AMRU_Ao_CTACCCACAAGACACG	8.66463	2.09948	-3.39095	AMRU
AMRU_Ao_CTACCCATCACCAGGC	-4.01879	-2.41697	-2.35587	AMRU
AMRU_Ao_CTACCCATCATTCACT	8.94387	1.68488	-4.05502	AMRU
AMRU_Ao_CTACGTCAGTTATCGC	-7.40242	4.06538	-6.22147	AMRU
AMRU_Ao_CTACGTCCACAACTGT	7.1498	4.63994	-5.95972	AMRU
AMRU_Ao_CTACGTCGTTCAGCGC	0.211705	17.088	15.925	AMRU
AMRU_Ao_CTACGTCGTTGCCTCT	12.2077	0.367905	-1.90138	AMRU
AMRU_Ao_CTACGTCTCGTAGGTT	10.7664	2.83623	-3.83357	AMRU
AMRU_Ao_CTAGAGTGTCCGTGAC	-4.17395	-1.75024	-2.48409	AMRU
AMRU_Ao_CTAGCCTAGCCAGTAG	11.2014	1.74158	-3.9898	AMRU
AMRU_Ao_CTAGCCTAGTACCGGA	7.00023	5.85415	2.80187	AMRU
AMRU_Ao_CTAGCCTCAGCGTTCG	-2.51126	7.4519	-10.2128	AMRU
AMRU_Ao_CTAGCCTTCTTGTATC	12.9294	-2.21281	-1.98089	AMRU
AMRU_Ao_CTAGTGAAGAGAGCTC	9.74205	2.35861	-4.46678	AMRU
AMRU_Ao_CTAGTGAAGATGCCTT	11.8784	2.92658	-4.77279	AMRU
AMRU_Ao_CTAGTGACAGCTGTAT	10.375	2.25318	-3.26211	AMRU
AMRU_Ao_CTAGTGATCACTGGGC	10.9558	1.13602	-3.10169	AMRU
AMRU_Ao_CTAGTGATCTGTCCGT	9.35669	2.8116	-5.06695	AMRU
AMRU_Ao_CTCACACCAGCCTATA	10.4754	1.32371	-3.57293	AMRU
AMRU_Ao_CTCAGAAAGAGGGCTT	-1.84173	18.6591	17.7804	AMRU
AMRU_Ao_CTCAGAAAGGTGCAAC	-2.69446	22.4339	21.5485	AMRU
AMRU_Ao_CTCAGAACAACGATCT	11.6561	1.63611	-3.64008	AMRU
AMRU_Ao_CTCAGAACATCTCCCA	-2.1065	18.7402	17.3358	AMRU
AMRU_Ao_CTCAGAACATCTCGCT	9.19081	1.3379	-3.3929	AMRU
AMRU_Ao_CTCAGAAGTAAGTTCC	11.5557	2.65662	-3.70007	AMRU
AMRU_Ao_CTCAGAAGTAGCGTCC	10.7097	2.39968	-2.74403	AMRU
AMRU_Ao_CTCAGAAGTGAGTGAC	10.9998	0.933642	-2.63414	AMRU
AMRU_Ao_CTCATTACAACGATCT	-12.4803	9.67503	-13.3607	AMRU
AMRU_Ao_CTCATTACAGTTCATG	-3.09878	20.6027	20.0362	AMRU
AMRU_Ao_CTCATTAGTACAGACG	10.8356	1.77038	-3.14562	AMRU
AMRU_Ao_CTCATTATCCGCGTTT	10.0536	1.46503	-3.34523	AMRU
AMRU_Ao_CTCATTATCGGAAATA	10.6902	-0.679723	-2.43394	AMRU
AMRU_Ao_CTCCTAGCAAATACAG	1.13733	15.2863	15.5903	AMRU
AMRU_Ao_CTCCTAGGTCCGAACC	9.13157	1.95802	-3.99499	AMRU
AMRU_Ao_CTCCTAGTCACTTCAT	-2.25802	21.3125	20.5855	AMRU
AMRU_Ao_CTCCTAGTCGTTGACA	1.65881	6.05966	-7.50876	AMRU
AMRU_Ao_CTCGAAACAATGTAAG	-1.56278	19.0685	16.8485	AMRU
AMRU_Ao_CTCGAAACACAGTCGC	-2.94574	6.45653	-9.61501	AMRU
AMRU_Ao_CTCGAAATCGATCCCT	10.5133	1.85404	-3.51581	AMRU
AMRU_Ao_CTCGAGGGTGAACCTT	-16.8429	10.8621	-13.1102	AMRU
AMRU_Ao_CTCGAGGGTTGGAGGT	11.6787	2.59496	-3.89734	AMRU
AMRU_Ao_CTCGAGGTCAGTTAGC	11.5606	1.12	-3.14526	AMRU
AMRU_Ao_CTCGGAGAGGCAATTA	-8.79245	8.93451	-12.389	AMRU
AMRU_Ao_CTCGGAGGTAGCGCTC	11.802	1.31995	-3.26879	AMRU
AMRU_Ao_CTCGGAGGTTTGGGCC	1.04371	6.38706	-8.1904	AMRU
AMRU_Ao_CTCGGGATCGCGGATC	-9.70469	2.44519	-6.10531	AMRU
AMRU_Ao_CTCGTACAGGGAAACA	-1.84655	20.3092	19.024	AMRU
AMRU_Ao_CTCGTACCACAACGCC	10.8947	-0.329559	-2.13589	AMRU
AMRU_Ao_CTCGTCAGTTCGGGCT	10.9122	2.07659	-3.2595	AMRU
AMRU_Ao_CTCGTCATCCTCTAGC	12.0568	2.01291	-4.19	AMRU
AMRU_Ao_CTCGTCATCGCTAGCG	6.85519	2.53577	-4.15381	AMRU
AMRU_Ao_CTCTAATAGCAATATG	0.147715	6.05176	0.892056	AMRU
AMRU_Ao_CTCTAATAGTAGCGGT	-6.8574	7.46478	-10.603	AMRU
AMRU_Ao_CTCTAATGTCCAGTAT	-3.33307	22.0798	21.9737	AMRU
AMRU_Ao_CTCTACGAGACTGTAA	13.7049	-1.93121	-2.49605	AMRU
AMRU_Ao_CTCTACGCAAAGGCGT	13.0036	-2.2367	-1.74973	AMRU
AMRU_Ao_CTCTACGCAATGTTGC	8.65984	2.7722	-3.90087	AMRU
AMRU_Ao_CTCTACGGTAGGCATG	10.9387	2.70806	-3.62783	AMRU
AMRU_Ao_CTCTGGTCAGTGGGAT	6.08693	4.77948	-6.33818	AMRU
AMRU_Ao_CTGAAACAGTCATCCA	14.2266	-3.41485	-1.50642	AMRU
AMRU_Ao_CTGAAACAGTTAACGA	9.37723	-0.0532943	-1.82218	AMRU
AMRU_Ao_CTGAAACCACGAAGCA	9.34646	3.23126	-5.25529	AMRU
AMRU_Ao_CTGAAACCAGCTGTGC	11.6226	2.21931	-3.29003	AMRU
AMRU_Ao_CTGAAACCAGTCGATT	10.3771	2.14278	-3.94316	AMRU
AMRU_Ao_CTGAAACGTCAGATAA	-6.97	8.10179	-11.0425	AMRU
AMRU_Ao_CTGAAACTCGGGAGTA	11.6148	2.18256	-3.2172	AMRU
AMRU_Ao_CTGAAGTCACACCGAC	6.7402	2.03402	-2.27435	AMRU
AMRU_Ao_CTGAAGTCACAGCCCA	9.50997	3.0261	-5.04386	AMRU
AMRU_Ao_CTGAAGTTCACTGGGC	-13.09	9.51906	-14.4333	AMRU
AMRU_Ao_CTGATAGAGATATGCA	8.92628	2.50126	-3.93952	AMRU
AMRU_Ao_CTGATAGAGCTCCTTC	-9.01605	8.91699	-12.4391	AMRU
AMRU_Ao_CTGATAGGTACGCACC	-2.66864	7.70192	-10.3768	AMRU
AMRU_Ao_CTGATAGGTATTCGTG	3.61729	3.77741	-4.42672	AMRU
AMRU_Ao_CTGATCCGTAACGACG	-7.19069	9.19074	-11.4487	AMRU
AMRU_Ao_CTGATCCGTACGCTGC	-3.67834	18.8204	15.3259	AMRU
AMRU_Ao_CTGATCCGTTGAACTC	9.54062	1.68539	-3.12538	AMRU
AMRU_Ao_CTGATCCTCTGCTGTC	-15.8474	12.1689	-15.6404	AMRU
AMRU_Ao_CTGCCTAAGCACCGCT	11.7929	0.430319	-2.90295	AMRU
AMRU_Ao_CTGCCTAAGCTGCAAG	9.84482	2.31993	-3.97314	AMRU
AMRU_Ao_CTGCCTACAGGCTGAA	9.97347	2.10269	-3.66012	AMRU
AMRU_Ao_CTGCGGAAGAATTCCC	7.08241	1.29601	-4.04101	AMRU
AMRU_Ao_CTGCTGTGTATAGGGC	10.0758	1.77288	-3.66899	AMRU
AMRU_Ao_CTGCTGTGTATGGTTC	-2.56811	20.3474	20.1552	AMRU
AMRU_Ao_CTGCTGTTCGTGGACC	-2.40172	20.9473	20.1965	AMRU
AMRU_Ao_CTGGTCTCACCCTATC	6.6073	2.74882	-2.47254	AMRU
AMRU_Ao_CTGGTCTGTCGTCTTC	10.2843	1.7667	-2.94575	AMRU
AMRU_Ao_CTGTGCTAGGCACATG	-16.7212	10.9586	-13.8821	AMRU
AMRU_Ao_CTGTGCTAGTTAAGTG	13.9199	-2.01485	-2.13516	AMRU
AMRU_Ao_CTGTGCTGTGGCAAAC	10.0616	2.90047	-3.90256	AMRU
AMRU_Ao_CTGTGCTTCGGAGCAA	7.91458	1.44651	-2.86151	AMRU
AMRU_Ao_CTGTTTAAGTCTCGGC	8.37615	1.39794	-2.59033	AMRU
AMRU_Ao_CTGTTTACAGCTCCGA	10.8792	0.936402	-2.99452	AMRU
AMRU_Ao_CTGTTTAGTATGAAAC	-5.41781	7.55814	-9.05607	AMRU
AMRU_Ao_CTGTTTAGTCTAGAGG	8.51215	1.92767	-3.85217	AMRU
AMRU_Ao_CTGTTTAGTGCCTTGG	9.40205	1.73	-3.73419	AMRU
AMRU_Ao_CTGTTTATCCGGGTGT	9.06326	1.61968	-3.53012	AMRU
AMRU_Ao_CTGTTTATCTGCAGTA	10.606	1.27711	-2.33552	AMRU
AMRU_Ao_CTTAACTAGAGCTGGT	12.972	-0.734548	-2.51652	AMRU
AMRU_Ao_CTTAACTTCACATGCA	-1.83143	19.5714	18.7062	AMRU
AMRU_Ao_CTTAACTTCTACTATC	-11.527	5.91516	-8.09299	AMRU
AMRU_Ao_CTTACCGAGCCGCCTA	10.9417	0.511423	-2.46118	AMRU
AMRU_Ao_CTTACCGCACTCAGGC	7.05056	3.09822	-5.05948	AMRU
AMRU_Ao_CTTACCGTCACAATGC	7.48603	3.78903	-4.79944	AMRU
AMRU_Ao_CTTACCGTCCCTGACT	12.3379	1.41503	-4.20394	AMRU
AMRU_Ao_CTTAGGATCTTCTGGC	-7.01595	8.04252	-11.5239	AMRU
AMRU_Ao_CTTCTCTGTAGAGCTG	1.64843	5.18087	-7.47839	AMRU
AMRU_Ao_CTTCTCTGTGTCAATC	-16.7343	11.5286	-14.442	AMRU
AMRU_Ao_CTTGGCTAGACGACGT	-5.43842	-0.0226414	-3.17549	AMRU
AMRU_Ao_CTTGGCTAGTCCATAC	-2.30264	21.9324	21.903	AMRU
AMRU_Ao_CTTGGCTCAACTGCGC	10.9971	0.745194	-2.69314	AMRU
AMRU_Ao_CTTGGCTGTAGTACCT	11.6615	0.492188	-3.12114	AMRU
AMRU_Ao_CTTGGCTGTCGAATCT	11.2083	1.67508	-3.35741	AMRU
AMRU_Ao_CTTGGCTGTCGACTAT	11.3837	1.27195	-2.7603	AMRU
AMRU_Ao_CTTGGCTGTTAAAGAC	-2.54558	6.91875	-8.48873	AMRU
AMRU_Ao_CTTGGCTTCAGTTTGG	14.6664	-1.85464	-2.18155	AMRU
AMRU_Ao_CTTGGCTTCCGTTGTC	8.72894	4.01903	-5.16528	AMRU
AMRU_Ao_CTTTGCGAGTGTCCAT	10.4312	1.53177	-3.36424	AMRU
AMRU_Ao_CTTTGCGCAGTGACAG	3.39722	5.03438	-6.91102	AMRU
AMRU_Ao_CTTTGCGGTAATTGGA	6.31934	5.11192	-6.55731	AMRU
AMRU_Ao_CTTTGCGTCTCTGCTG	-11.264	1.64767	-5.88336	AMRU
AMRU_Ao_GAAACTCAGAGGTAGA	10.6496	1.75227	-2.899	AMRU
AMRU_Ao_GAAACTCAGTACGATA	-1.87187	20.9883	20.2692	AMRU
AMRU_Ao_GAAACTCAGTGTCCAT	7.23589	3.61881	-4.69015	AMRU
AMRU_Ao_GAAACTCCACACATGT	10.4221	2.20966	-3.75647	AMRU
AMRU_Ao_GAAACTCGTCGCGGTT	10.5091	1.52128	-3.10457	AMRU
AMRU_Ao_GAAACTCGTTAAGATG	8.29215	-0.421247	-1.8289	AMRU
AMRU_Ao_GAAATGACACAGGTTT	5.43443	3.66494	-4.97945	AMRU
AMRU_Ao_GAAATGACAGATTGCT	9.39713	1.27781	-2.67319	AMRU
AMRU_Ao_GAAATGAGTACAGCAG	10.9807	1.97452	-3.99755	AMRU
AMRU_Ao_GAAATGATCGTGACAT	8.43946	1.76668	-3.32909	AMRU
AMRU_Ao_GAACATCAGAAGGGTA	12.1296	-2.52445	-1.24768	AMRU
AMRU_Ao_GAACATCAGGATCGCA	10.5367	1.46507	-2.50485	AMRU
AMRU_Ao_GAACATCCAGTATGCT	12.5398	1.07836	-1.99091	AMRU
AMRU_Ao_GAACATCGTCCCTTGT	-4.29859	22.2996	21.9027	AMRU
AMRU_Ao_GAACATCTCGCCAAAT	5.07198	5.8925	-5.39803	AMRU
AMRU_Ao_GAACCTAAGCCTATGT	-0.340609	5.36058	-7.53037	AMRU
AMRU_Ao_GAACCTACAAAGAATC	8.04194	4.19256	-3.78766	AMRU
AMRU_Ao_GAACCTACAAGTCTGT	8.96741	1.54167	-3.26802	AMRU
AMRU_Ao_GAACCTACATGCTAGT	-17.1952	12.2541	-15.5818	AMRU
AMRU_Ao_GAACGGAAGTTCGATC	-18.3983	10.0156	-14.2738	AMRU
AMRU_Ao_GAACGGACAAGCCCAC	13.9648	-0.595125	-2.47826	AMRU
AMRU_Ao_GAACGGACAAGGTTCT	-2.67007	20.9475	19.9636	AMRU
AMRU_Ao_GAACGGACACAGGTTT	5.89514	5.3102	-6.12626	AMRU
AMRU_Ao_GAACGGAGTGAGTGAC	9.19354	3.05266	-4.83878	AMRU
AMRU_Ao_GAAGCAGAGACTCGGA	9.31197	3.61572	-5.14502	AMRU
AMRU_Ao_GAAGCAGAGGCGTACA	10.5348	0.586164	-1.76978	AMRU
AMRU_Ao_GAAGCAGAGTGGTAGC	-14.1352	10.0075	-15.1418	AMRU
AMRU_Ao_GAAGCAGCACTGTTAG	11.2922	-0.708476	-1.99494	AMRU
AMRU_Ao_GAAGCAGCAGTCACTA	9.47848	0.563152	-2.13275	AMRU
AMRU_Ao_GAAGCAGTCAGCTCTC	-1.24348	20.0568	19.3676	AMRU
AMRU_Ao_GAAGCAGTCTTGACGA	3.46903	3.98322	-5.35693	AMRU
AMRU_Ao_GAATAAGGTACTCAAC	6.5402	4.55726	-5.87072	AMRU
AMRU_Ao_GAATAAGGTAGCAAAT	8.86768	-0.91879	-0.164612	AMRU
AMRU_Ao_GAATGAAAGCTCCTCT	-12.8489	3.8236	-8.10207	AMRU
AMRU_Ao_GAATGAAAGTGGTAAT	11.1507	-0.0967861	-1.8372	AMRU
AMRU_Ao_GAATGAACACGGATAG	5.51546	4.08724	-5.6084	AMRU
AMRU_Ao_GAATGAACATCCAACA	-5.06833	-1.55942	-2.14271	AMRU
AMRU_Ao_GAATGAATCACAACGT	10.3281	2.09997	-2.94685	AMRU
AMRU_Ao_GACACGCAGGCGATAC	11.9158	1.45015	-2.65411	AMRU
AMRU_Ao_GACACGCCATGCCCGA	12.9195	1.25058	-3.17655	AMRU
AMRU_Ao_GACACGCCATTACCTT	-0.927507	19.9316	17.9875	AMRU
AMRU_Ao_GACACGCGTTACAGAA	-1.81305	22.1102	21.38	AMRU
AMRU_Ao_GACACGCTCGCCTGAG	12.4469	-2.2791	-1.25578	AMRU
AMRU_Ao_GACAGAGTCGTACCGG	9.63247	1.54082	-3.49716	AMRU
AMRU_Ao_GACCAATCACGAAACG	9.04562	0.927654	-2.07574	AMRU
AMRU_Ao_GACCAATCATGTAAGA	7.83526	2.83114	-4.10901	AMRU
AMRU_Ao_GACCAATGTAGCGTAG	11.2988	1.74178	-3.81779	AMRU
AMRU_Ao_GACCTGGAGACAAGCC	5.94	5.10696	-6.50129	AMRU
AMRU_Ao_GACCTGGAGACATAAC	-3.34649	21.1007	21.187	AMRU
AMRU_Ao_GACCTGGAGCGACGTA	8.94527	2.20333	-5.0041	AMRU
AMRU_Ao_GACCTGGAGTGGTAAT	9.99899	2.44928	-5.23564	AMRU
AMRU_Ao_GACCTGGGTATAAACG	7.02735	4.15002	-5.90957	AMRU
AMRU_Ao_GACCTGGGTTGCCTCT	-0.847959	17.4849	14.5196	AMRU
AMRU_Ao_GACGCGTGTCGGATCC	-4.22219	19.1494	17.361	AMRU
AMRU_Ao_GACGCGTGTGAAAGAG	4.5618	5.34276	-5.97272	AMRU
AMRU_Ao_GACGCGTGTGATAAGT	-2.95006	21.2765	19.4759	AMRU
AMRU_Ao_GACGCGTTCATCTGTT	7.59947	3.0801	-3.98744	AMRU
AMRU_Ao_GACGGCTAGGGATGGG	-2.68286	21.4615	21.5073	AMRU
AMRU_Ao_GACGGCTAGGTCGGAT	-2.39374	19.2064	18.4629	AMRU
AMRU_Ao_GACGGCTAGTGGACGT	11.0967	1.42781	-3.6907	AMRU
AMRU_Ao_GACGGCTCACATCTTT	-1.87656	6.56429	-8.30935	AMRU
AMRU_Ao_GACGGCTTCCGCAAGC	9.76955	1.25064	-2.75563	AMRU
AMRU_Ao_GACGGCTTCTGGTATG	-2.02745	20.4827	19.9567	AMRU
AMRU_Ao_GACGTGCAGTGAAGTT	11.2158	3.37592	-3.36434	AMRU
AMRU_Ao_GACGTGCCATTGTGCA	10.7504	0.761434	-3.00185	AMRU
AMRU_Ao_GACGTGCGTACACCGC	8.04521	3.65127	-3.89497	AMRU
AMRU_Ao_GACGTGCTCAGAGGTG	-3.09623	22.8413	21.942	AMRU
AMRU_Ao_GACGTTACAAGGTTTC	10.2945	1.42152	-2.94051	AMRU
AMRU_Ao_GACGTTACAATGGATA	10.7661	0.89636	-2.37283	AMRU
AMRU_Ao_GACGTTATCACCCTCA	8.48935	3.7819	-5.02727	AMRU
AMRU_Ao_GACGTTATCCTGCTTG	11.1188	1.43073	-2.35048	AMRU
AMRU_Ao_GACGTTATCTGAGGGA	13.4514	-2.55648	-2.04626	AMRU
AMRU_Ao_GACGTTATCTGCCAGG	10.5716	1.26376	-3.48725	AMRU
AMRU_Ao_GACTAACAGGCAGGTT	-1.71431	20.3203	19.6759	AMRU
AMRU_Ao_GACTAACAGGCTAGCA	-9.62671	3.66124	-6.48304	AMRU
AMRU_Ao_GACTAACCACGAAACG	9.44622	1.95675	-4.59832	AMRU
AMRU_Ao_GACTACAAGAAACGAG	-17.9282	10.5088	-13.1456	AMRU
AMRU_Ao_GACTACAAGATTACCC	11.9609	-1.33176	-1.64722	AMRU
AMRU_Ao_GACTACATCAGGCAAG	-8.03382	8.0296	-10.5031	AMRU
AMRU_Ao_GACTACATCCCAAGAT	11.0331	1.10926	-2.00255	AMRU
AMRU_Ao_GACTGCGAGCATGGCA	9.24728	2.27085	-3.1252	AMRU
AMRU_Ao_GACTGCGGTGCACCAC	-1.38391	7.1202	-9.49958	AMRU
AMRU_Ao_GACTGCGTCCTGCCAT	-11.6097	5.76651	-7.71749	AMRU
AMRU_Ao_GAGCAGAAGAAGAAGC	-1.13863	19.6966	18.7287	AMRU
AMRU_Ao_GAGCAGAAGTATTGGA	3.17125	10.4603	7.92157	AMRU
AMRU_Ao_GAGCAGACAAGGACTG	14.17	-1.54938	-2.05459	AMRU
AMRU_Ao_GAGCAGACAATGGACG	10.9219	2.25862	-3.57339	AMRU
AMRU_Ao_GAGCAGATCAGAGCTT	-15.4424	11.2737	-13.7076	AMRU
AMRU_Ao_GAGCAGATCGGTCCGA	10.9966	1.32199	-3.13672	AMRU
AMRU_Ao_GAGGTGAAGAGTAAGG	8.91933	4.00171	-4.80034	AMRU
AMRU_Ao_GAGGTGAAGTGAACAT	7.93001	4.34162	-4.96876	AMRU
AMRU_Ao_GAGGTGACACTAAGTC	0.900884	15.8116	13.6837	AMRU
AMRU_Ao_GAGGTGACAGACAGGT	14.4682	-0.408811	-2.34105	AMRU
AMRU_Ao_GAGGTGAGTAGCGCAA	2.94711	6.55581	-7.64437	AMRU
AMRU_Ao_GAGGTGAGTCACCTAA	9.76489	1.88222	-4.2357	AMRU
AMRU_Ao_GAGTCCGAGGTTACCT	9.52025	2.42421	-4.42252	AMRU
AMRU_Ao_GAGTCCGCAGCGTAAG	10.9293	1.1271	-3.14118	AMRU
AMRU_Ao_GAGTCCGGTTCGGGCT	-2.27051	20.4717	18.7484	AMRU
AMRU_Ao_GATCAGTAGCATCATC	-16.6091	10.5368	-13.4795	AMRU
AMRU_Ao_GATCAGTGTTAGGGTG	-7.96208	-0.659151	-2.78494	AMRU
AMRU_Ao_GATCGATGTAGGACAC	8.85801	2.64793	-4.81375	AMRU
AMRU_Ao_GATCGCGGTTAAAGAC	-7.05623	8.93611	-11.2814	AMRU
AMRU_Ao_GATCGCGTCCCGGATG	-8.23183	1.65912	-4.56688	AMRU
AMRU_Ao_GATCGTAAGTCATGCT	4.71569	4.79868	-5.99473	AMRU
AMRU_Ao_GATCGTACAAACCTAC	-2.44843	21.1445	19.8465	AMRU
AMRU_Ao_GATCGTACAGGTCTCG	8.28152	3.7786	-5.84381	AMRU
AMRU_Ao_GATCGTAGTGAGGCTA	7.24313	3.82427	0.0257122	AMRU
AMRU_Ao_GATCTAGCAAGTAATG	10.1774	0.0222921	-1.98455	AMRU
AMRU_Ao_GATCTAGCAGTCGTGC	9.59242	2.92417	-5.4061	AMRU
AMRU_Ao_GATCTAGTCAAACGGG	15.4744	-1.48309	-2.44782	AMRU
AMRU_Ao_GATCTAGTCTACCAGA	-1.95801	18.4334	17.194	AMRU
AMRU_Ao_GATGAAACAATCTGCA	6.54056	3.15969	-1.62261	AMRU
AMRU_Ao_GATGAAACAGACGTAG	10.4694	-0.852127	-0.7776	AMRU
AMRU_Ao_GATGAAAGTAAAGGAG	9.65576	1.19679	-2.3532	AMRU
AMRU_Ao_GATGAAAGTGAGTGAC	11.0842	0.121344	-2.05348	AMRU
AMRU_Ao_GATGAAAGTTCGGGCT	14.3644	-2.32894	-1.30288	AMRU
AMRU_Ao_GATGAAATCACTTACT	8.43636	1.81757	-2.21835	AMRU
AMRU_Ao_GATGAAATCGTCTGCT	11.1206	1.72544	-3.02643	AMRU
AMRU_Ao_GATGAAATCTATCCCG	12.2213	1.82871	-3.09577	AMRU
AMRU_Ao_GATGAGGCAGACAAAT	14.1571	-2.59255	-2.10044	AMRU
AMRU_Ao_GATGAGGCATATGCTG	9.99084	1.34084	-3.51133	AMRU
AMRU_Ao_GATGAGGGTTAGTGGG	10.6477	2.11821	-2.88224	AMRU
AMRU_Ao_GATGCTAAGTACGACG	6.98631	3.36205	-5.54109	AMRU
AMRU_Ao_GATGCTACAAGAAAGG	7.62335	1.58589	-3.40392	AMRU
AMRU_Ao_GATGCTACACGAGAGT	10.9741	1.42011	-4.18444	AMRU
AMRU_Ao_GATGCTAGTACAGTTC	8.50179	3.13473	-4.58508	AMRU
AMRU_Ao_GATGCTATCACATGCA	13.0117	-2.29802	-1.89075	AMRU
AMRU_Ao_GATTCAGAGTATTGGA	-2.83271	21.1786	20.0371	AMRU
AMRU_Ao_GCAAACTAGCGTAGTG	11.2337	1.33589	-3.72253	AMRU
AMRU_Ao_GCAAACTCAGTAACGG	7.84465	4.25875	-5.5824	AMRU
AMRU_Ao_GCAAACTCATGCGCAC	11.9041	1.41368	-2.93597	AMRU
AMRU_Ao_GCAAACTTCATAGCAC	10.6796	2.33905	-3.80189	AMRU
AMRU_Ao_GCAAACTTCGAGGTAG	10.4235	0.380891	-3.09442	AMRU
AMRU_Ao_GCAAACTTCGTGGACC	-16.4289	10.481	-13.7651	AMRU
AMRU_Ao_GCAATCACAACCGCCA	-3.14426	22.2418	22.0489	AMRU
AMRU_Ao_GCAATCATCCGTTGTC	9.95236	2.15438	-4.00105	AMRU
AMRU_Ao_GCACATAAGCAGGTCA	1.70158	6.08769	-7.93554	AMRU
AMRU_Ao_GCACATAAGCGATAGC	8.56858	2.33586	-4.20465	AMRU
AMRU_Ao_GCACATACATCGACGC	11.9891	0.213784	-2.38272	AMRU
AMRU_Ao_GCACATAGTAATAGCA	5.7747	3.16615	-4.21153	AMRU
AMRU_Ao_GCACATAGTACCAGTT	6.32897	1.82159	-0.617353	AMRU
AMRU_Ao_GCACATAGTCTTGTCC	9.64808	2.94582	-3.41891	AMRU
AMRU_Ao_GCACTCTCACCATCCT	-6.87992	8.36203	-11.2126	AMRU
AMRU_Ao_GCAGCCATCTTCTGGC	-10.2605	9.62851	-13.3288	AMRU
AMRU_Ao_GCAGTTATCCGTCATC	-4.32278	7.53159	-9.827	AMRU
AMRU_Ao_GCATACACACCATCCT	10.9124	2.59095	-4.01711	AMRU
AMRU_Ao_GCATGATCACTATCTT	12.1018	-3.75403	-0.928734	AMRU
AMRU_Ao_GCATGATTCTCGAGTA	-1.50404	18.5719	17.1245	AMRU
AMRU_Ao_GCATGATTCTTAGAGC	9.15018	3.94835	-4.36198	AMRU
AMRU_Ao_GCATGCGAGAGCTGGT	6.89169	3.66994	-5.66086	AMRU
AMRU_Ao_GCATGCGGTAAGTTCC	10.9334	0.037556	-2.23332	AMRU
AMRU_Ao_GCATGCGGTTGAACTC	11.3243	0.3451	-1.54197	AMRU
AMRU_Ao_GCATGCGGTTTAAGCC	-0.383146	6.33718	-9.07363	AMRU
AMRU_Ao_GCATGTAAGCTGTCTA	11.3626	-0.0504744	-2.33534	AMRU
AMRU_Ao_GCATGTACACAACGCC	7.13277	4.41283	-5.96119	AMRU
AMRU_Ao_GCATGTATCTTGACGA	12.7232	-2.6425	-1.42647	AMRU
AMRU_Ao_GCCAAATAGCACGCCT	6.35521	2.20883	-4.80095	AMRU
AMRU_Ao_GCCAAATTCAGAAATG	-6.34818	8.26797	-10.546	AMRU
AMRU_Ao_GCCTCTACAGACGCAA	9.87791	3.5789	-4.58795	AMRU
AMRU_Ao_GCCTCTACATGCTAGT	-15.1573	10.9414	-13.9952	AMRU
AMRU_Ao_GCCTCTAGTTCAGCGC	11.796	0.334095	-2.03193	AMRU
AMRU_Ao_GCGACCACATCGTCGG	5.9145	4.58249	-6.10165	AMRU
AMRU_Ao_GCGACCAGTCAGATAA	12.1581	1.95846	-3.68747	AMRU
AMRU_Ao_GCGACCAGTCCCGACA	11.203	1.43923	-3.82621	AMRU
AMRU_Ao_GCGACCAGTGTCAATC	8.63944	1.53598	-1.76685	AMRU
AMRU_Ao_GCGAGAACAGACACTT	-1.95579	20.5775	19.124	AMRU
AMRU_Ao_GCGAGAAGTCGGGTCT	10.6405	1.78041	-2.6895	AMRU
AMRU_Ao_GCGAGAATCTTCCTTC	11.6545	1.58205	-3.27864	AMRU
AMRU_Ao_GCGCAACAGCCACCTG	-8.57162	8.51209	-11.6694	AMRU
AMRU_Ao_GCGCAACAGTCCGTAT	12.1597	-0.222763	-2.38571	AMRU
AMRU_Ao_GCGCAGTAGGCAAAGA	12.4124	2.14499	-4.28519	AMRU
AMRU_Ao_GCGCAGTCAATGGAGC	9.74402	2.3423	-3.46147	AMRU
AMRU_Ao_GCGCAGTGTCGCTTTC	-2.06652	20.5631	20.4928	AMRU
AMRU_Ao_GCGCCAAAGGCTAGAC	10.3626	2.52232	-3.30049	AMRU
AMRU_Ao_GCGCCAACACAAGACG	9.81063	0.181727	-1.98349	AMRU
AMRU_Ao_GCGCGATAGAAGATTC	9.25197	1.04566	-2.95162	AMRU
AMRU_Ao_GCGCGATAGTGAAGAG	11.7462	0.657773	-2.67046	AMRU
AMRU_Ao_GCGCGATCAGTCCTTC	-9.18172	7.8653	-11.1711	AMRU
AMRU_Ao_GCGCGATGTCGGCTCA	0.444913	17.3443	15.115	AMRU
AMRU_Ao_GCGCGATTCACAGTAC	-2.43319	21.9033	21.7052	AMRU
AMRU_Ao_GCGGGTTAGCAACGGT	10.3112	2.64116	-4.14612	AMRU
AMRU_Ao_GCGGGTTAGGGTGTGT	11.0189	1.62752	-3.221	AMRU
AMRU_Ao_GCGGGTTGTATGAATG	10.3958	2.51816	-4.5501	AMRU
AMRU_Ao_GCGGGTTTCAGCCTAA	9.48906	1.30547	-2.48437	AMRU
AMRU_Ao_GCGGGTTTCAGGCCCA	11.0586	2.89044	-4.68028	AMRU
AMRU_Ao_GCGGGTTTCCAAACTG	-2.81069	21.4918	20.9687	AMRU
AMRU_Ao_GCTCCTAGTAACGTTC	-2.42748	20.6449	19.9305	AMRU
AMRU_Ao_GCTCCTAGTGTGTGCC	8.6045	2.90021	-4.59346	AMRU
AMRU_Ao_GCTCCTATCAATACCG	12.3649	0.240489	-2.74057	AMRU
AMRU_Ao_GCTCCTATCACGACTA	-4.95011	8.36306	-10.4378	AMRU
AMRU_Ao_GCTCCTATCCTGTAGA	5.39671	2.13707	-3.63355	AMRU
AMRU_Ao_GCTCTGTCATCAGTCA	9.02917	2.65386	-4.73794	AMRU
AMRU_Ao_GCTCTGTGTGCAGGTA	10.5886	0.449876	-2.6294	AMRU
AMRU_Ao_GCTGCAGCAGGACCCT	-1.97608	6.13054	-9.07311	AMRU
AMRU_Ao_GCTGCAGGTAGCTGCC	-3.82448	7.22598	-9.10118	AMRU
AMRU_Ao_GCTGCAGGTCTACCTC	-14.9205	9.03085	-14.0097	AMRU
AMRU_Ao_GCTGCAGGTCTCATCC	11.1587	-0.129845	-1.98999	AMRU
AMRU_Ao_GCTGCAGTCAATACCG	10.601	1.44518	-3.22791	AMRU
AMRU_Ao_GCTGCAGTCCTCAATT	-13.3248	10.2976	-14.4544	AMRU
AMRU_Ao_GCTGCAGTCCTTAATC	11.6076	1.13379	-3.54519	AMRU
AMRU_Ao_GCTGCGAAGCAATATG	7.63359	1.96071	-2.46314	AMRU
AMRU_Ao_GCTGCGACACCGGAAA	8.9588	4.02104	-5.10488	AMRU
AMRU_Ao_GCTGCGACATGCATGT	4.03224	5.11528	-7.19081	AMRU
AMRU_Ao_GCTGCGATCATTGCGA	11.1056	0.311939	-2.7329	AMRU
AMRU_Ao_GCTGCGATCCCTGACT	10.9786	1.38608	-3.05831	AMRU
AMRU_Ao_GCTGCGATCTTACCGC	-9.55828	8.80503	-11.986	AMRU
AMRU_Ao_GCTGCTTGTTCGTCTC	-12.1824	10.2976	-13.5596	AMRU
AMRU_Ao_GCTGCTTTCATCATTC	-2.30067	21.5462	21.1468	AMRU
AMRU_Ao_GCTGCTTTCCTGCAGG	12.1735	0.822984	-3.38841	AMRU
AMRU_Ao_GCTGCTTTCTCTGCTG	8.02281	3.24014	0.648622	AMRU
AMRU_Ao_GCTGGGTAGAGTACCG	9.47855	2.00075	-4.88114	AMRU
AMRU_Ao_GCTGGGTTCCTTTACA	-16.4814	11.1325	-15.6641	AMRU
AMRU_Ao_GCTTCCAAGATAGGAG	10.6758	2.72226	-4.13916	AMRU
AMRU_Ao_GCTTCCAAGGACGAAA	9.12013	3.039	-5.0198	AMRU
AMRU_Ao_GCTTCCACAAAGGTGC	10.0258	3.76223	-5.73367	AMRU
AMRU_Ao_GCTTCCACACCATGTA	0.404669	-4.02338	-0.236922	AMRU
AMRU_Ao_GCTTCCACACCGCTAG	10.198	1.86944	-3.8829	AMRU
AMRU_Ao_GCTTCCAGTTTAGGAA	-2.10485	7.3012	-9.69161	AMRU
AMRU_Ao_GCTTCCATCCTAGTGA	-6.66919	9.14856	-8.96649	AMRU
AMRU_Ao_GCTTGAATCGGCCGAT	-8.46734	8.63543	-11.8385	AMRU
AMRU_Ao_GCTTGAATCGGTCCGA	11.0805	2.96138	-4.32482	AMRU
AMRU_Ao_GGAAAGCAGGCTAGCA	-2.90441	21.2094	21.1974	AMRU
AMRU_Ao_GGAAAGCGTGCCTGTG	-10.4323	8.78384	-10.2097	AMRU
AMRU_Ao_GGAACTTAGACCTTTG	10.4441	2.66459	-4.51837	AMRU
AMRU_Ao_GGAACTTAGCAACGGT	-1.27256	20.0144	19.7991	AMRU
AMRU_Ao_GGAACTTAGTGGTAGC	-3.99083	-1.04826	-2.35106	AMRU
AMRU_Ao_GGAACTTGTCACTGGC	10.1493	3.03069	-4.32514	AMRU
AMRU_Ao_GGAACTTTCGTTGACA	12.536	-2.21829	-2.42693	AMRU
AMRU_Ao_GGAATAAAGGGCATGT	10.8596	1.44368	-3.05031	AMRU
AMRU_Ao_GGAATAAAGTACGTTC	-3.12426	21.8748	21.2748	AMRU
AMRU_Ao_GGAATAAGTCGCGGTT	11.185	1.16118	-2.13389	AMRU
AMRU_Ao_GGAATAATCTCGCATC	10.6973	3.05619	-4.99236	AMRU
AMRU_Ao_GGACAAGCAATTGCTG	11.0788	-2.29998	-1.47759	AMRU
AMRU_Ao_GGACAAGCAGTTAACC	11.4804	0.43503	-2.44707	AMRU
AMRU_Ao_GGACAAGCATCACGAT	10.5405	1.37636	-2.54265	AMRU
AMRU_Ao_GGACAAGGTCTAGTCA	11.7351	1.02007	-2.63361	AMRU
AMRU_Ao_GGACAAGTCATAACCG	5.65005	4.3524	-4.87976	AMRU
AMRU_Ao_GGACAGACAGGGTATG	-1.71472	19.907	18.289	AMRU
AMRU_Ao_GGACAGATCAGGTTCA	9.71898	3.76901	-4.85292	AMRU
AMRU_Ao_GGACAGATCGCGTTTC	10.2765	2.02934	-3.75431	AMRU
AMRU_Ao_GGACATTAGCGCCTTG	11.5867	1.32449	-2.48762	AMRU
AMRU_Ao_GGACATTGTAAACGCG	-1.40561	6.28531	-8.80691	AMRU
AMRU_Ao_GGACATTGTACAGCAG	11.0661	3.60372	-4.12242	AMRU
AMRU_Ao_GGACGTCAGCTGTTCA	11.2771	1.3832	-3.37341	AMRU
AMRU_Ao_GGACGTCCAATGAATG	11.0815	2.55501	-3.96738	AMRU
AMRU_Ao_GGAGCAACAGTTCCCT	7.82639	2.45479	-3.62378	AMRU
AMRU_Ao_GGAGCAACATCGTCGG	9.2338	1.7091	-3.07241	AMRU
AMRU_Ao_GGATGTTAGCTAGTGG	6.02021	2.69361	-0.0280809	AMRU
AMRU_Ao_GGATGTTCACTGTCGG	11.2515	1.42049	-3.17698	AMRU
AMRU_Ao_GGATTACCAGAGTGTG	3.14255	5.60184	-6.71204	AMRU
AMRU_Ao_GGATTACCATGGAATA	9.7931	-1.99957	-0.631449	AMRU
AMRU_Ao_GGATTACTCGGATGTT	-2.50939	22.2307	22.0158	AMRU
AMRU_Ao_GGATTACTCTGCGACG	-2.01222	16.136	13.6896	AMRU
AMRU_Ao_GGCAATTAGACCCACC	3.89765	4.97738	-5.82603	AMRU
AMRU_Ao_GGCAATTAGCTTCGCG	6.55814	7.95533	4.71261	AMRU
AMRU_Ao_GGCAATTCATGAGCGA	11.6065	0.384874	-2.34944	AMRU
AMRU_Ao_GGCAATTGTTACGCGC	-2.64082	22.1316	21.7201	AMRU
AMRU_Ao_GGCAATTTCCGGGTGT	10.9992	2.7629	-3.42646	AMRU
AMRU_Ao_GGCCGATCACCTATCC	-2.84722	21.6204	21.1583	AMRU
AMRU_Ao_GGCCGATCATATGCTG	7.45422	4.0886	-5.30039	AMRU
AMRU_Ao_GGCCGATGTCTTTCAT	8.37763	3.28215	-5.0621	AMRU
AMRU_Ao_GGCCGATTCGAGGTAG	9.35899	3.28559	-4.6871	AMRU
AMRU_Ao_GGCGACTAGCGATATA	8.49286	0.951011	-2.52118	AMRU
AMRU_Ao_GGCGACTAGCTCCCAG	11.266	1.65855	-3.78279	AMRU
AMRU_Ao_GGCGACTCAATGAAAC	0.411169	7.85585	0.762386	AMRU
AMRU_Ao_GGCGACTCATGCCTTC	-17.3904	11.2378	-13.9364	AMRU
AMRU_Ao_GGCGACTGTAATCGTC	11.4963	-0.210607	-2.32104	AMRU
AMRU_Ao_GGCGACTGTATCTGCA	-0.448279	6.45546	-7.95303	AMRU
AMRU_Ao_GGCGACTGTCCCTACT	-16.3163	11.5544	-14.745	AMRU
AMRU_Ao_GGCGACTGTCGCTTTC	8.67988	1.07535	-1.9853	AMRU
AMRU_Ao_GGCGACTGTCGTGGCT	-2.61511	21.9611	21.9428	AMRU
AMRU_Ao_GGCGACTTCAAACGGG	10.7062	2.91846	-3.26256	AMRU
AMRU_Ao_GGCGACTTCCATGCTC	11.2623	2.92023	-3.86073	AMRU
AMRU_Ao_GGCGTGTGTCGCTTCT	9.26229	2.70606	-4.31142	AMRU
AMRU_Ao_GGCGTGTGTGGTTTCA	-2.66149	20.079	19.404	AMRU
AMRU_Ao_GGCGTGTTCCAGTATG	9.23045	3.29774	-4.90141	AMRU
AMRU_Ao_GGCGTGTTCTTATCTG	9.1407	3.5561	-4.74628	AMRU
AMRU_Ao_GGCTCGAAGACTGTAA	4.27901	4.44799	-5.12171	AMRU
AMRU_Ao_GGCTCGAAGTACATGA	10.9947	-0.727825	-1.87047	AMRU
AMRU_Ao_GGCTCGAGTCATCGGC	-2.38296	20.7087	19.4487	AMRU
AMRU_Ao_GGCTCGATCCGCGGTA	11.7102	1.62215	-3.88892	AMRU
AMRU_Ao_GGCTGGTAGCTCAACT	-13.283	6.36236	-8.57773	AMRU
AMRU_Ao_GGCTGGTAGTGACATA	10.3768	1.495	-3.67986	AMRU
AMRU_Ao_GGCTGGTCAATGACCT	-2.67547	21.629	22.2576	AMRU
AMRU_Ao_GGCTGGTCAGTAAGCG	-0.245207	19.1629	16.9083	AMRU
AMRU_Ao_GGGAATGAGATCTGAA	7.87768	4.4753	-4.94965	AMRU
AMRU_Ao_GGGAATGGTATGGTTC	7.89067	2.82014	-4.02332	AMRU
AMRU_Ao_GGGAATGTCGCATGAT	8.6052	2.55699	-4.65963	AMRU
AMRU_Ao_GGGACCTCAATCCGAT	-3.42068	21.0576	20.3454	AMRU
AMRU_Ao_GGGACCTCAGTGAGTG	-13.6746	10.9353	-14.7806	AMRU
AMRU_Ao_GGGACCTGTTGACGTT	-2.51962	21.3728	20.7917	AMRU
AMRU_Ao_GGGACCTTCACAATGC	9.57252	2.14443	-4.07985	AMRU
AMRU_Ao_GGGACCTTCTCCAACC	10.0318	1.93276	-3.1336	AMRU
AMRU_Ao_GGGAGATCAGTGGGAT	8.72735	1.73739	-1.31471	AMRU
AMRU_Ao_GGGATGACAGTGGAGT	9.78598	1.46672	-3.60911	AMRU
AMRU_Ao_GGGCACTCACTATCTT	9.43175	1.99845	-4.84934	AMRU
AMRU_Ao_GGGCACTCAGCCAATT	10.2121	2.82558	-4.08441	AMRU
AMRU_Ao_GGGCACTCAGCCTATA	12.201	2.03269	-3.51822	AMRU
AMRU_Ao_GGGCACTCATGCAATC	10.8231	0.374115	-1.88953	AMRU
AMRU_Ao_GGGCACTGTCCGAAGA	8.53703	2.09093	-4.72493	AMRU
AMRU_Ao_GGGCACTGTTACTGAC	2.79694	5.71706	-6.11359	AMRU
AMRU_Ao_GGGCACTGTTCCACAA	6.80029	1.72505	-0.585896	AMRU
AMRU_Ao_GGGCATCAGAGACGAA	-8.72957	8.79549	-12.3418	AMRU
AMRU_Ao_GGGCATCAGCACAGGT	-13.8123	9.7988	-14.4547	AMRU
AMRU_Ao_GGGCATCCAAGCCGTC	9.9799	2.48949	-5.13966	AMRU
AMRU_Ao_GGGCATCGTACGCTGC	-5.35848	0.510133	-2.97967	AMRU
AMRU_Ao_GGGCATCGTATCTGCA	-3.10021	22.0424	22.1577	AMRU
AMRU_Ao_GGGCATCTCCGCGGTA	0.966012	5.70565	0.856993	AMRU
AMRU_Ao_GGGTCTGGTAGCTCCG	11.0812	0.492376	-2.4097	AMRU
AMRU_Ao_GGGTCTGGTCTCAACA	3.85967	5.2512	-6.65472	AMRU
AMRU_Ao_GGGTCTGTCAGCGATT	-2.54962	21.7197	20.8368	AMRU
AMRU_Ao_GGGTTGCTCCGTCAAA	11.978	-0.985655	-2.63398	AMRU
AMRU_Ao_GGTATTGCACCTGGTG	8.99804	2.81925	-2.63573	AMRU
AMRU_Ao_GGTGAAGAGTGTCTCA	-1.8126	7.15933	-8.8949	AMRU
AMRU_Ao_GGTGAAGGTCAGCTAT	12.5583	1.62065	-4.37352	AMRU
AMRU_Ao_GGTGAAGGTGCTCTTC	0.173912	6.83081	-9.07403	AMRU
AMRU_Ao_GGTGAAGTCTGCTTGC	8.62748	2.80977	-4.87274	AMRU
AMRU_Ao_GGTGCGTAGAGAGCTC	11.1887	1.71344	-3.76898	AMRU
AMRU_Ao_GGTGCGTCAACACCCG	0.307193	17.2315	15.7417	AMRU
AMRU_Ao_GGTGCGTTCGAATCCA	11.3229	-0.675253	-2.06228	AMRU
AMRU_Ao_GGTGTTAAGCGACGTA	-1.71672	4.86672	-7.65187	AMRU
AMRU_Ao_GGTGTTAAGTGGTCCC	8.36978	3.79503	-5.24807	AMRU
AMRU_Ao_GGTGTTATCTCACATT	3.93651	4.69001	-5.73409	AMRU
AMRU_Ao_GTAACGTCATATGAGA	8.33989	1.85568	-3.01711	AMRU
AMRU_Ao_GTAACGTGTATTAGCC	-2.85575	21.504	21.3878	AMRU
AMRU_Ao_GTAACGTGTCCTCTTG	10.0332	0.535313	-1.60803	AMRU
AMRU_Ao_GTAACGTGTGGTGTAG	9.51687	3.52955	-5.27316	AMRU
AMRU_Ao_GTAACTGCAACAACCT	11.3278	0.313288	-3.15509	AMRU
AMRU_Ao_GTAACTGTCTCTAAGG	9.92498	1.0356	-3.60823	AMRU
AMRU_Ao_GTAACTGTCTTACCTA	9.83763	0.83269	-2.72549	AMRU
AMRU_Ao_GTACGTAAGTGAACGC	10.6833	2.59145	-3.69114	AMRU
AMRU_Ao_GTACGTACATCAGTCA	10.5627	-1.87875	-1.82498	AMRU
AMRU_Ao_GTACGTAGTCATACTG	4.05763	5.61143	-6.21675	AMRU
AMRU_Ao_GTACTCCGTAAATACG	1.78497	8.06153	0.329743	AMRU
AMRU_Ao_GTACTCCTCAGGCCCA	9.87457	2.05974	-3.53051	AMRU
AMRU_Ao_GTACTTTCACAACGTT	-1.38434	18.7018	16.3146	AMRU
AMRU_Ao_GTACTTTGTACCGTAT	-4.32313	7.78885	-9.41713	AMRU
AMRU_Ao_GTACTTTGTATATGGA	9.78461	1.55716	-3.03488	AMRU
AMRU_Ao_GTACTTTGTGTGCCTG	10.3073	2.49682	-5.02174	AMRU
AMRU_Ao_GTACTTTTCATCTGCC	5.14439	7.89387	4.82958	AMRU
AMRU_Ao_GTACTTTTCGGCGCTA	-2.54222	22.0804	21.9884	AMRU
AMRU_Ao_GTAGGCCAGTCGTACT	1.47928	6.17475	-7.87214	AMRU
AMRU_Ao_GTAGGCCCACTAAGTC	6.48477	4.07548	-6.12714	AMRU
AMRU_Ao_GTAGGCCCAGCCTATA	10.2466	1.99667	-4.36424	AMRU
AMRU_Ao_GTAGGCCCAGCTGGCT	11.2604	3.27529	-5.04509	AMRU
AMRU_Ao_GTAGGCCGTTCCATGA	10.2017	2.32462	-4.56155	AMRU
AMRU_Ao_GTAGGCCTCACTCCTG	11.0561	1.49103	-2.74413	AMRU
AMRU_Ao_GTAGGCCTCCAGGGCT	1.11794	6.47639	-7.39094	AMRU
AMRU_Ao_GTAGTCAAGGCCCTCA	-0.370032	18.544	17.2128	AMRU
AMRU_Ao_GTAGTCATCAACCAAC	12.9459	-2.69917	-2.41777	AMRU
AMRU_Ao_GTAGTCATCCTTTCTC	-3.03043	21.7534	21.3101	AMRU
AMRU_Ao_GTATCTTAGCCAGTAG	9.97081	2.00929	-4.19665	AMRU
AMRU_Ao_GTATCTTAGGGTATCG	10.047	3.06717	-4.5856	AMRU
AMRU_Ao_GTATCTTTCAGTCAGT	10.9393	1.7563	-2.9725	AMRU
AMRU_Ao_GTATCTTTCGCATGAT	12.4509	-0.111699	-2.06597	AMRU
AMRU_Ao_GTCAAGTAGGATCGCA	9.56468	2.92206	-4.38215	AMRU
AMRU_Ao_GTCAAGTCACGAGAGT	11.4313	1.34696	-2.79452	AMRU
AMRU_Ao_GTCAAGTCAGATCGGA	10.9891	2.27024	-3.83161	AMRU
AMRU_Ao_GTCACAAAGCTCCTTC	10.6857	2.30092	-4.17739	AMRU
AMRU_Ao_GTCACAACAGGTTTCA	7.5296	3.74854	-5.40978	AMRU
AMRU_Ao_GTCACAATCTCCCTGA	12.5204	-1.567	-1.73526	AMRU
AMRU_Ao_GTCACGGCAAAGTCAA	2.1306	5.66517	-6.8004	AMRU
AMRU_Ao_GTCATTTAGCGTAGTG	9.93181	1.17323	-4.12475	AMRU
AMRU_Ao_GTCATTTAGGCCATAG	2.86272	5.68024	-6.95775	AMRU
AMRU_Ao_GTCATTTCAGTCGTGC	-3.6088	4.86243	-8.55661	AMRU
AMRU_Ao_GTCATTTCATCCGGGT	8.37987	2.85027	-4.33389	AMRU
AMRU_Ao_GTCATTTTCTTATCTG	9.76127	2.81355	-4.23677	AMRU
AMRU_Ao_GTCCTCAAGACATAAC	12.0128	-2.85356	-1.30757	AMRU
AMRU_Ao_GTCCTCAAGCTAACTC	11.7189	0.0343372	-2.0001	AMRU
AMRU_Ao_GTCCTCACATGTTCCC	-0.351879	4.62691	-6.61567	AMRU
AMRU_Ao_GTCCTCATCGTGGTCG	9.70714	3.04111	-4.56385	AMRU
AMRU_Ao_GTCCTCATCTTCATGT	8.4954	1.85591	-3.02764	AMRU
AMRU_Ao_GTCGGGTGTACTTGAC	7.18666	4.04048	-5.27395	AMRU
AMRU_Ao_GTCGGGTGTTCGGCAC	4.54975	3.62487	-5.54414	AMRU
AMRU_Ao_GTCGTAACACATGACT	10.8791	2.72829	-3.97318	AMRU
AMRU_Ao_GTCGTAACAGAGTGTG	8.45855	1.97106	-3.77764	AMRU
AMRU_Ao_GTCTCGTAGCGATGAC	-1.95484	21.5738	19.6678	AMRU
AMRU_Ao_GTCTCGTCATTGGCGC	10.8005	1.1285	-2.81751	AMRU
AMRU_Ao_GTCTCGTGTGGGTATG	9.862	2.98311	-4.46305	AMRU
AMRU_Ao_GTCTCGTGTTTGTGTG	10.1731	1.94816	-3.76189	AMRU
AMRU_Ao_GTCTTCGCAATGACCT	7.89467	2.67873	-5.19837	AMRU
AMRU_Ao_GTGAAGGAGCAATCTC	9.62511	3.54762	-3.6369	AMRU
AMRU_Ao_GTGAAGGAGCTAGTCT	-13.5948	6.25747	-8.88227	AMRU
AMRU_Ao_GTGAAGGAGGCATGGT	11.7641	-0.0449283	-2.31486	AMRU
AMRU_Ao_GTGAAGGCACAGATTC	10.4505	2.26689	-4.94903	AMRU
AMRU_Ao_GTGCAGCAGTGGGCTA	-11.5678	8.65057	-12.3318	AMRU
AMRU_Ao_GTGCAGCGTGCTGTAT	10.588	2.12439	-2.51124	AMRU
AMRU_Ao_GTGCATAAGAGCTTCT	7.2071	3.3183	-4.64735	AMRU
AMRU_Ao_GTGCATACAAGCCATT	11.2707	1.84974	-3.56603	AMRU
AMRU_Ao_GTGCATACAATGAATG	-3.34992	7.13947	-7.71636	AMRU
AMRU_Ao_GTGCATACAGCTGCTG	-2.72598	21.9637	21.6904	AMRU
AMRU_Ao_GTGCATATCAATAAGG	10.5669	1.08978	-2.50306	AMRU
AMRU_Ao_GTGCGGTAGCGTCTAT	11.04	1.45085	-2.36553	AMRU
AMRU_Ao_GTGCGGTCAGATTGCT	10.321	3.3515	-4.88283	AMRU
AMRU_Ao_GTGCGGTGTAAGAGGA	10.4668	2.08891	-4.53157	AMRU
AMRU_Ao_GTGCGGTTCAGCTGGC	-5.08495	6.4844	-11.0807	AMRU
AMRU_Ao_GTGCTTCCACCGATAT	11.667	0.836274	-1.75567	AMRU
AMRU_Ao_GTGCTTCCAGCTATTG	11.0508	0.618767	-2.07851	AMRU
AMRU_Ao_GTGCTTCCATCCAACA	11.6536	1.06044	-3.9409	AMRU
AMRU_Ao_GTGCTTCCATTAGCCA	-5.2219	4.10638	-4.78243	AMRU
AMRU_Ao_GTGCTTCGTAATCACC	8.89114	2.03503	-3.68474	AMRU
AMRU_Ao_GTGGGTCCACATAACC	-2.40752	20.2875	19.0415	AMRU
AMRU_Ao_GTGGGTCCACATGTGT	-9.99995	2.02316	-5.01464	AMRU
AMRU_Ao_GTGGGTCCACGACTCG	9.21878	2.92095	-4.64599	AMRU
AMRU_Ao_GTGGGTCCATTTCAGG	8.33826	3.72056	-6.2436	AMRU
AMRU_Ao_GTGGGTCGTAAGGGCT	-2.23114	21.2712	20.8745	AMRU
AMRU_Ao_GTGGGTCTCTGCTGCT	9.93593	1.76666	-3.95947	AMRU
AMRU_Ao_GTGTGCGGTCTCTTTA	-2.75544	20.6351	19.533	AMRU
AMRU_Ao_GTGTGCGGTGTTTGGT	8.08427	2.57522	-4.47347	AMRU
AMRU_Ao_GTGTTAGAGCGGATCA	11.3998	3.09244	-4.52081	AMRU
AMRU_Ao_GTGTTAGCACCAACCG	-4.43828	8.05131	-10.9373	AMRU
AMRU_Ao_GTTAAGCAGGACTGGT	11.3907	-0.276953	-1.5166	AMRU
AMRU_Ao_GTTAAGCGTGACTACT	-5.54963	8.28918	-10.164	AMRU
AMRU_Ao_GTTAAGCTCTGATACG	5.97523	1.97647	-3.6815	AMRU
AMRU_Ao_GTTACAGAGCTAGCCC	12.3416	1.08944	-2.94781	AMRU
AMRU_Ao_GTTACAGAGGGTTCCC	9.23642	3.48405	-4.6841	AMRU
AMRU_Ao_GTTACAGCAGCTGCAC	-1.71916	6.90386	-9.01472	AMRU
AMRU_Ao_GTTACAGGTGCCTGCA	6.18432	7.85571	4.41892	AMRU
AMRU_Ao_GTTACAGTCCACGTTC	-1.43118	19.7944	19.269	AMRU
AMRU_Ao_GTTACAGTCTTAGAGC	10.9715	1.86242	-4.29168	AMRU
AMRU_Ao_GTTCATTAGACTAGGC	10.6349	2.23066	-4.07706	AMRU
AMRU_Ao_GTTCATTAGTCGATAA	12.638	-0.927453	-2.11347	AMRU
AMRU_Ao_GTTCATTCAAACTGTC	12.3243	1.00382	-2.83948	AMRU
AMRU_Ao_GTTCATTGTCTCTTAT	10.8378	-0.750376	-1.41163	AMRU
AMRU_Ao_GTTCATTTCGAATGCT	7.68923	2.38387	-3.93563	AMRU
AMRU_Ao_GTTCATTTCTGCAAGT	8.96086	0.535837	-2.15715	AMRU
AMRU_Ao_GTTCGGGAGCTATGCT	10.9968	2.32534	-4.23007	AMRU
AMRU_Ao_GTTCGGGGTTGGGACA	7.62453	3.60485	-4.29529	AMRU
AMRU_Ao_GTTCTCGAGGGTTCCC	11.0018	1.40571	-2.29457	AMRU
AMRU_Ao_GTTCTCGCACCATCCT	10.7318	1.72493	-3.57378	AMRU
AMRU_Ao_GTTCTCGGTCGACTAT	12.0394	0.0729944	-2.71918	AMRU
AMRU_Ao_GTTCTCGTCATCGCTC	11.4132	2.77239	-4.40331	AMRU
AMRU_Ao_GTTTCTAAGCCCGAAA	7.42992	2.34441	-5.11549	AMRU
AMRU_Ao_GTTTCTAAGTATCGAA	10.6658	0.544325	-2.41323	AMRU
AMRU_Ao_GTTTCTAGTCCGAAGA	8.41751	-0.832443	-2.14756	AMRU
AMRU_Ao_GTTTCTATCGGCGGTT	-4.79819	15.8282	13.9523	AMRU
AMRU_Ao_TAAACCGCAGCTGTGC	-3.31461	22.9021	22.5839	AMRU
AMRU_Ao_TAAACCGCATTGAGCT	3.98849	5.49252	-7.71873	AMRU
AMRU_Ao_TAAACCGGTACAGTGG	9.8688	0.546517	-2.43058	AMRU
AMRU_Ao_TAAACCGGTTCACGGC	10.6139	1.1738	-2.64158	AMRU
AMRU_Ao_TAAACCGTCGATGAGG	-2.52615	20.6652	20.0046	AMRU
AMRU_Ao_TAAACCGTCGTACCGG	7.58829	4.42244	-5.68355	AMRU
AMRU_Ao_TAAACCGTCTAAGCCA	-4.42524	-1.03981	-3.23764	AMRU
AMRU_Ao_TAAGAGACAACAACCT	6.50726	4.76616	-5.65547	AMRU
AMRU_Ao_TAAGAGACAATAACGA	-2.87013	16.9757	13.6046	AMRU
AMRU_Ao_TAAGAGACATTTGCCC	-3.2	7.23227	-7.44899	AMRU
AMRU_Ao_TAAGAGATCCTAGGGC	10.6423	0.224669	-2.25275	AMRU
AMRU_Ao_TAAGCGTCAGCCAGAA	10.4445	2.15712	-4.50809	AMRU
AMRU_Ao_TAAGCGTGTCGGCTCA	-1.75165	5.38795	-2.35684	AMRU
AMRU_Ao_TAAGTGCAGGTTACCT	-2.37749	6.27803	-8.50862	AMRU
AMRU_Ao_TAAGTGCAGTGAACGC	10.6622	2.05263	-3.3456	AMRU
AMRU_Ao_TAAGTGCTCAGAGCTT	13.4778	-0.306059	-2.22369	AMRU
AMRU_Ao_TAAGTGCTCCCTGACT	12.1408	0.158957	-1.96526	AMRU
AMRU_Ao_TACACGACACCAGCAC	9.38823	-0.896534	-1.04672	AMRU
AMRU_Ao_TACAGTGAGAAACGAG	1.08359	5.76704	-7.15119	AMRU
AMRU_Ao_TACAGTGTCCTCATTA	11.7477	1.2746	-2.92965	AMRU
AMRU_Ao_TACAGTGTCCTGCAGG	12.4597	0.34867	-2.51677	AMRU
AMRU_Ao_TACCTATAGAGTTGGC	-2.93243	21.4832	21.0095	AMRU
AMRU_Ao_TACCTTAAGCTCCTCT	-2.67102	-2.11817	-0.914524	AMRU
AMRU_Ao_TACCTTACAAATTGCC	-18.0147	10.6829	-14.1881	AMRU
AMRU_Ao_TACCTTATCAGCACAT	12.3114	1.07024	-4.12934	AMRU
AMRU_Ao_TACCTTATCTGCCAGG	-1.88479	19.7439	18.5664	AMRU
AMRU_Ao_TACGGATAGTGCCAGA	1.94806	13.154	11.1784	AMRU
AMRU_Ao_TACGGATCAGTTCCCT	5.80056	4.55276	-5.94184	AMRU
AMRU_Ao_TACGGATGTTTGACAC	-2.39425	21.3502	20.4469	AMRU
AMRU_Ao_TACGGATTCACCGTAA	3.28661	1.73464	-4.79639	AMRU
AMRU_Ao_TACGGGCAGCGATAGC	10.8782	2.43465	-4.704	AMRU
AMRU_Ao_TACGGGCCAAGGACAC	11.0201	1.60292	-3.02617	AMRU
AMRU_Ao_TACGGGCCACTGAAGG	-16.1806	11.1085	-15.5645	AMRU
AMRU_Ao_TACGGGCGTCGTCTTC	-2.85408	22.7599	22.527	AMRU
AMRU_Ao_TACGGGCGTGCAGACA	11.3782	2.35185	-3.66706	AMRU
AMRU_Ao_TACGGGCGTTGTACAC	10.5384	0.729694	-2.72979	AMRU
AMRU_Ao_TACGGTAAGAGGGCTT	11.2708	1.38976	-3.30945	AMRU
AMRU_Ao_TACGGTAAGGTGCTAG	12.4097	0.693589	-3.73848	AMRU
AMRU_Ao_TACGGTAAGTGTCCAT	-4.75932	7.45079	-9.99907	AMRU
AMRU_Ao_TACGGTATCATGCTCC	-18.3157	11.2735	-12.0866	AMRU
AMRU_Ao_TACTCATAGTGGAGAA	2.18803	3.27017	-4.06848	AMRU
AMRU_Ao_TACTCATGTGCAGGTA	-2.43873	20.265	18.9259	AMRU
AMRU_Ao_TACTCGCGTCCAGTGC	-3.43786	22.0537	22.0804	AMRU
AMRU_Ao_TACTCGCTCGATAGAA	-4.44461	-1.8282	-2.94133	AMRU
AMRU_Ao_TACTCGCTCGGAAACG	7.02245	3.76639	-5.17006	AMRU
AMRU_Ao_TACTTACGTCATCCCT	12.2018	-2.58082	-1.68975	AMRU
AMRU_Ao_TACTTGTAGGCCGAAT	2.55655	6.06241	-7.15759	AMRU
AMRU_Ao_TACTTGTAGTGGTAGC	11.273	1.80266	-3.59319	AMRU
AMRU_Ao_TACTTGTGTAAAGGAG	8.47141	1.36442	-3.44625	AMRU
AMRU_Ao_TACTTGTGTCCGTTAA	10.3054	2.06029	-3.43253	AMRU
AMRU_Ao_TACTTGTTCACCTTAT	9.10481	1.89159	-4.63144	AMRU
AMRU_Ao_TAGACCACAATTCCTT	10.7963	0.344331	-2.07152	AMRU
AMRU_Ao_TAGAGCTGTCGAAAGC	-7.98828	2.08483	-5.47652	AMRU
AMRU_Ao_TAGAGCTGTCTCTTTA	9.72764	0.667971	-2.75031	AMRU
AMRU_Ao_TAGCCGGAGCGTTGCC	7.19287	2.64283	-3.21998	AMRU
AMRU_Ao_TAGCCGGAGTACACCT	11.2002	1.64953	-3.79977	AMRU
AMRU_Ao_TAGCCGGGTAGCTTGT	9.23669	4.01971	-5.75815	AMRU
AMRU_Ao_TAGCCGGGTCATCCCT	-6.48685	8.437	-11.1083	AMRU
AMRU_Ao_TAGCCGGGTTTGTGTG	11.6752	1.98782	-4.24526	AMRU
AMRU_Ao_TAGCCGGTCATAGCAC	11.0477	2.11793	-3.3231	AMRU
AMRU_Ao_TAGCCGGTCCTTGCCA	3.18254	4.86111	-6.21296	AMRU
AMRU_Ao_TAGGCATAGCGGATCA	8.30229	3.5864	-5.09985	AMRU
AMRU_Ao_TAGGCATGTAGCTTGT	10.1335	3.68762	-5.3891	AMRU
AMRU_Ao_TAGTGGTAGGGCTTCC	11.3038	1.63667	-4.09275	AMRU
AMRU_Ao_TAGTGGTGTTAGGGTG	11.7077	1.48027	-3.49356	AMRU
AMRU_Ao_TAGTGGTTCGAATCCA	8.53275	1.12208	-2.73797	AMRU
AMRU_Ao_TAGTTGGGTTGTCGCG	9.96803	1.60595	-2.7006	AMRU
AMRU_Ao_TAGTTGGTCTCGCTTG	9.96165	2.41938	-4.47206	AMRU
AMRU_Ao_TATCAGGAGTCGTACT	11.2217	1.79731	-3.00544	AMRU
AMRU_Ao_TATCAGGCAGTCGATT	11.8714	0.680954	-2.47583	AMRU
AMRU_Ao_TATCAGGGTATGGTTC	-3.43287	21.8704	22.013	AMRU
AMRU_Ao_TATCAGGGTCTCCCTA	11.0059	1.56989	-4.17374	AMRU
AMRU_Ao_TATCTCAAGGTGGGTT	-4.67358	8.49283	-10.4186	AMRU
AMRU_Ao_TATCTCACAAAGGAAG	9.83659	2.98679	-3.81142	AMRU
AMRU_Ao_TATCTCACACAGCGTC	5.16849	5.56929	-6.05261	AMRU
AMRU_Ao_TATCTCACAGTGGGAT	4.80504	8.3033	5.781	AMRU
AMRU_Ao_TATCTCAGTCGCGGTT	12.4303	1.31035	-3.70719	AMRU
AMRU_Ao_TATGCCCAGTGTACGG	-2.82437	22.0705	21.3697	AMRU
AMRU_Ao_TATGCCCCACTTACGA	-16.3977	10.8816	-15.2033	AMRU
AMRU_Ao_TATGCCCTCAACACGT	12.6107	-3.02498	-1.62882	AMRU
AMRU_Ao_TATTACCCAAGTCTAC	7.53865	3.95745	-4.99721	AMRU
AMRU_Ao_TCAACGAAGTCCTCCT	11.3693	2.81405	-3.70883	AMRU
AMRU_Ao_TCAACGATCCCGACTT	8.82148	3.55749	-5.7067	AMRU
AMRU_Ao_TCAACGATCTTTAGTC	11.8851	1.46494	-3.38713	AMRU
AMRU_Ao_TCAATCTCACCGTTGG	11.7894	1.93482	-3.31485	AMRU
AMRU_Ao_TCAATCTCAGACAGGT	9.91886	2.89344	-5.09318	AMRU
AMRU_Ao_TCAATCTCATCCCATC	11.5953	0.882253	-2.28532	AMRU
AMRU_Ao_TCAATCTTCTATCGCC	-1.78375	7.37395	-8.38787	AMRU
AMRU_Ao_TCAATCTTCTGGTTCC	10.9907	1.32746	-3.59824	AMRU
AMRU_Ao_TCACAAGCATCAGTCA	11.8972	2.29194	-3.87152	AMRU
AMRU_Ao_TCACAAGGTAGCTTGT	0.203123	16.6176	15.3725	AMRU
AMRU_Ao_TCACAAGGTTGAGTTC	10.0937	3.3621	-3.6339	AMRU
AMRU_Ao_TCACAAGTCCCTTGTG	-6.69988	8.37944	-11.7608	AMRU
AMRU_Ao_TCACAAGTCTGATACG	7.98714	4.44909	-6.19391	AMRU
AMRU_Ao_TCACGAAAGTGTGAAT	10.6339	1.39222	-2.48946	AMRU
AMRU_Ao_TCACGAACATTCTTAC	-4.6754	6.61965	-8.68743	AMRU
AMRU_Ao_TCACGAATCTTGCAAG	0.467948	16.4609	15.1509	AMRU
AMRU_Ao_TCAGATGGTAGAGCTG	10.0961	3.16163	-5.60263	AMRU
AMRU_Ao_TCAGATGTCTTCGAGA	2.97868	5.06783	-5.89988	AMRU
AMRU_Ao_TCAGCAAAGACGACGT	8.63566	2.34134	-3.18736	AMRU
AMRU_Ao_TCAGCAACATACTCTT	8.6121	2.03605	-4.81579	AMRU
AMRU_Ao_TCAGCAAGTACTTAGC	-7.06286	6.79265	-10.0948	AMRU
AMRU_Ao_TCAGCTCAGACTACAA	5.20975	3.8129	-4.3754	AMRU
AMRU_Ao_TCAGCTCCACGGCGTT	9.59842	1.63209	-3.12841	AMRU
AMRU_Ao_TCAGCTCGTCATCGGC	-4.25267	-1.32384	-1.98937	AMRU
AMRU_Ao_TCAGCTCGTGGTTTCA	11.7408	1.07475	-2.48536	AMRU
AMRU_Ao_TCAGGATTCTGATACG	13.0144	-0.318086	-1.66261	AMRU
AMRU_Ao_TCAGGATTCTTCTGGC	11.2455	1.88173	-2.85376	AMRU
AMRU_Ao_TCATTACGTTAGAACA	4.07081	5.37593	-7.58087	AMRU
AMRU_Ao_TCATTACTCAACGAAA	9.85984	2.44893	-3.79088	AMRU
AMRU_Ao_TCATTTGAGCACCGTC	10.9349	3.30608	-3.6901	AMRU
AMRU_Ao_TCATTTGAGCCGGTAA	7.32104	3.21272	-4.80689	AMRU
AMRU_Ao_TCATTTGAGGATGTAT	-17.6595	10.3249	-13.2221	AMRU
AMRU_Ao_TCCACACCAAATCCGT	-2.88645	20.9459	20.8627	AMRU
AMRU_Ao_TCCACACCACGTCAGC	9.99593	2.80982	-3.70795	AMRU
AMRU_Ao_TCCACACTCTGCCAGG	10.5531	0.774065	-2.76031	AMRU
AMRU_Ao_TCCCGATCAAGTAGTA	8.94165	2.82509	-5.5844	AMRU
AMRU_Ao_TCCCGATCATAAGACA	11.1004	0.425199	-2.15639	AMRU
AMRU_Ao_TCCCGATGTACGAAAT	-1.0214	19.9489	19.3215	AMRU
AMRU_Ao_TCCCGATGTCGACTGC	12.084	0.268943	-2.19053	AMRU
AMRU_Ao_TCGCGAGGTCTAAACC	7.71465	4.26083	-5.29318	AMRU
AMRU_Ao_TCGCGTTAGCTAGTGG	11.1128	1.71997	-3.93089	AMRU
AMRU_Ao_TCGCGTTCATCATCCC	7.72488	2.61199	-2.53422	AMRU
AMRU_Ao_TCGCGTTTCAAGGCTT	0.121414	15.9197	15.0461	AMRU
AMRU_Ao_TCGGGACAGTCCCACG	-1.82315	21.3206	19.866	AMRU
AMRU_Ao_TCGGGACAGTTATCGC	-0.908414	6.44296	-8.71976	AMRU
AMRU_Ao_TCGGGACCAGTATAAG	-2.60474	8.32775	-9.55513	AMRU
AMRU_Ao_TCGGGACGTCATATGC	9.8858	2.59179	-4.46181	AMRU
AMRU_Ao_TCGGGACTCATCACCC	12.5316	2.02837	-3.26554	AMRU
AMRU_Ao_TCGGGACTCTTAGAGC	9.25392	0.907578	-1.41711	AMRU
AMRU_Ao_TCGGTAACACAGACTT	10.3098	1.03152	-2.48832	AMRU
AMRU_Ao_TCGGTAAGTAAACGCG	7.45678	-1.26433	-1.6635	AMRU
AMRU_Ao_TCGGTAAGTCACACGC	-0.390673	6.61101	-8.86977	AMRU
AMRU_Ao_TCGGTAAGTTAAGGGC	10.5092	2.62419	-3.3905	AMRU
AMRU_Ao_TCGTACCCAGCGTCCA	4.93412	5.42512	-6.2939	AMRU
AMRU_Ao_TCGTACCCATATACCG	12.5208	-0.0993015	-1.92245	AMRU
AMRU_Ao_TCGTACCGTTCAGTAC	10.9033	0.418869	-2.22444	AMRU
AMRU_Ao_TCGTACCTCAAACAAG	-0.819573	17.5751	15.3039	AMRU
AMRU_Ao_TCGTAGAGTCCAGTAT	10.7266	0.218849	-2.53038	AMRU
AMRU_Ao_TCGTAGATCCGTCAAA	11.3545	0.255945	-2.5003	AMRU
AMRU_Ao_TCGTAGATCGCTTGTC	9.86364	3.43527	-1.07969	AMRU
AMRU_Ao_TCGTAGATCTACTATC	-17.8275	10.8722	-14.498	AMRU
AMRU_Ao_TCGTAGATCTTGTCAT	9.91877	1.95922	-4.02461	AMRU
AMRU_Ao_TCTATTGAGGAACTGC	-3.24129	6.99436	-9.83273	AMRU
AMRU_Ao_TCTATTGAGTGAATTG	9.99011	4.17723	-4.05374	AMRU
AMRU_Ao_TCTATTGCAAATACAG	10.4535	0.571746	-2.43585	AMRU
AMRU_Ao_TCTATTGCAATCGGTT	10.1169	0.531851	-1.78348	AMRU
AMRU_Ao_TCTATTGCATGGTCAT	10.6811	0.901126	-3.15934	AMRU
AMRU_Ao_TCTATTGGTCCGTCAG	11.1824	1.3216	-2.40134	AMRU
AMRU_Ao_TCTATTGGTCTGCAAT	10.2218	2.33008	-3.20841	AMRU
AMRU_Ao_TCTATTGGTTCACCTC	12.3863	0.17864	-2.11787	AMRU
AMRU_Ao_TCTATTGTCTCCAGGG	9.27354	3.8996	-4.18427	AMRU
AMRU_Ao_TCTATTGTCTCGTTTA	0.51391	6.86339	-0.188159	AMRU
AMRU_Ao_TCTCATACAGTCGTGC	11.169	-0.548039	-1.60409	AMRU
AMRU_Ao_TCTCATAGTTTGGGCC	8.56538	4.15966	-5.06652	AMRU
AMRU_Ao_TCTCATATCTAACGGT	10.4679	0.894247	-2.58498	AMRU
AMRU_Ao_TCTCTAAAGTCATGCT	4.14506	6.31165	-5.83884	AMRU
AMRU_Ao_TCTGAGAGTGACGCCT	0.418888	16.8929	15.2821	AMRU
AMRU_Ao_TCTGAGATCATAAAGG	7.51178	3.71502	-5.33245	AMRU
AMRU_Ao_TCTGGAAAGCGTAGTG	-11.4978	6.0515	-7.93857	AMRU
AMRU_Ao_TCTGGAAGTCTGGTCG	11.1898	1.15065	-2.98666	AMRU
AMRU_Ao_TCTTCGGAGCGATATA	4.16154	11.0928	8.60915	AMRU
AMRU_Ao_TCTTCGGAGCTATGCT	10.4348	-1.72334	-1.75352	AMRU
AMRU_Ao_TCTTCGGCATGAGCGA	7.47096	4.48341	-5.89641	AMRU
AMRU_Ao_TCTTCGGTCAACCAAC	-17.183	11.1907	-15.0985	AMRU
AMRU_Ao_TCTTTCCAGGGTGTGT	4.59525	4.55306	-5.81983	AMRU
AMRU_Ao_TCTTTCCCACCCATTC	10.2138	2.32991	-4.00027	AMRU
AMRU_Ao_TGAAAGACACGGTGTC	11.0133	1.12812	-2.92598	AMRU
AMRU_Ao_TGAAAGACAGCCTGTG	-2.58861	20.0633	18.5239	AMRU
AMRU_Ao_TGAAAGACATCCCACT	-16.0031	11.1362	-14.6252	AMRU
AMRU_Ao_TGAAAGATCCTCGCAT	9.60888	3.22711	-5.01455	AMRU
AMRU_Ao_TGACAACAGTTCGCGC	7.82079	4.50981	-5.98126	AMRU
AMRU_Ao_TGACAACTCATTCACT	-5.35905	7.15063	-10.4024	AMRU
AMRU_Ao_TGACAACTCCCTAACC	-1.98951	21.295	20.7775	AMRU
AMRU_Ao_TGACGGCAGACAATAC	9.01862	3.20068	-5.04056	AMRU
AMRU_Ao_TGACGGCAGCTAAACA	9.29819	2.69352	-4.85872	AMRU
AMRU_Ao_TGACGGCAGTCGATAA	11.2168	2.29903	-2.9512	AMRU
AMRU_Ao_TGACGGCGTGGGTATG	-0.241668	15.7402	15.1778	AMRU
AMRU_Ao_TGACTAGTCGCGCCAA	12.3209	0.601744	-2.79094	AMRU
AMRU_Ao_TGACTTTTCGTAGGTT	11.9934	2.2079	-3.7325	AMRU
AMRU_Ao_TGAGAGGCATCCCATC	11.9	1.8916	-2.74574	AMRU
AMRU_Ao_TGAGAGGGTGACAAAT	9.54717	1.95368	-4.04427	AMRU
AMRU_Ao_TGAGCATAGGAGTTTA	0.997615	5.85235	-8.03934	AMRU
AMRU_Ao_TGAGCATCACCCATTC	12.02	1.93086	-3.65633	AMRU
AMRU_Ao_TGAGCATCAGCGTCCA	-12.4343	9.32187	-14.018	AMRU
AMRU_Ao_TGAGCATGTAGCTCCG	5.33071	-0.476918	0.166962	AMRU
AMRU_Ao_TGAGCATGTTGCGTTA	11.5219	3.4324	-3.7712	AMRU
AMRU_Ao_TGAGCATTCGTTGCCT	-15.9102	10.4642	-14.8871	AMRU
AMRU_Ao_TGAGCCGCAATAGCGG	8.44604	3.07258	-1.70123	AMRU
AMRU_Ao_TGAGCCGGTCGCTTTC	11.809	-2.09615	-1.13731	AMRU
AMRU_Ao_TGAGCCGGTGAGTATA	-2.58996	22.9456	22.6837	AMRU
AMRU_Ao_TGAGGGATCACATACG	9.06044	1.17466	-2.36946	AMRU
AMRU_Ao_TGAGGGATCTTGGGTA	4.36044	4.69802	-6.29728	AMRU
AMRU_Ao_TGATTTCTCACAAACC	-3.38706	23.0632	22.6233	AMRU
AMRU_Ao_TGATTTCTCTCCAACC	5.68646	3.90136	-5.38189	AMRU
AMRU_Ao_TGATTTCTCTGCAAGT	10.2614	0.955573	-4.2887	AMRU
AMRU_Ao_TGCACCTAGACGACGT	13.264	-2.84932	-1.98726	AMRU
AMRU_Ao_TGCACCTAGCTTCGCG	10.5356	2.81294	-4.47668	AMRU
AMRU_Ao_TGCACCTAGGCTCTTA	1.43246	14.215	11.8084	AMRU
AMRU_Ao_TGCACCTGTGCAGACA	-4.36889	7.94241	-9.74306	AMRU
AMRU_Ao_TGCACCTTCTTCTGGC	-0.33859	11.6273	9.77465	AMRU
AMRU_Ao_TGCCAAAAGCGATTCT	9.55022	1.90038	-3.76333	AMRU
AMRU_Ao_TGCCCATAGATCGATA	1.63174	6.76127	-7.51089	AMRU
AMRU_Ao_TGCCCATAGCCGATTT	12.8956	-2.31382	-2.22828	AMRU
AMRU_Ao_TGCCCATCAGACGCCT	9.82649	1.21041	-2.94871	AMRU
AMRU_Ao_TGCCCATGTAGGAGTC	10.7926	1.24939	-2.69368	AMRU
AMRU_Ao_TGCCCATGTCTAACGT	9.70872	1.6978	-3.96777	AMRU
AMRU_Ao_TGCCCATGTTCGCTAA	-2.38798	7.05245	-8.6568	AMRU
AMRU_Ao_TGCCCTAAGGATGGAA	12.3724	-1.08989	-2.1305	AMRU
AMRU_Ao_TGCCCTACAAGCGCTC	-2.95033	20.4409	20.3115	AMRU
AMRU_Ao_TGCCCTACACTCTGTC	-2.40684	21.1872	20.3669	AMRU
AMRU_Ao_TGCCCTACATGGTTGT	-3.77542	20.8294	19.6234	AMRU
AMRU_Ao_TGCCCTAGTTAAGATG	13.3052	-1.84397	-2.26189	AMRU
AMRU_Ao_TGCGCAGAGGCGACAT	-1.57169	18.8131	16.8992	AMRU
AMRU_Ao_TGCGCAGCAAGTCTAC	11.505	0.142913	-2.11984	AMRU
AMRU_Ao_TGCGCAGCATGAAGTA	9.32548	0.396347	-2.56779	AMRU
AMRU_Ao_TGCGCAGGTAATAGCA	3.96729	6.02759	-6.92317	AMRU
AMRU_Ao_TGCGCAGTCAGGATCT	5.02555	8.08403	5.54216	AMRU
AMRU_Ao_TGCGCAGTCCAGATCA	7.32172	4.06439	-5.38345	AMRU
AMRU_Ao_TGCGCAGTCGGCGCTA	7.54438	3.81546	-5.20785	AMRU
AMRU_Ao_TGCGCAGTCTCGCATC	12.2739	0.0189042	-2.53955	AMRU
AMRU_Ao_TGCGGGTAGCGCCTCA	-2.46648	7.32659	-9.17453	AMRU
AMRU_Ao_TGCGTGGAGAAGGACA	-2.31487	22.046	21.7342	AMRU
AMRU_Ao_TGCGTGGAGCTAACAA	14.6116	-1.5555	-2.96432	AMRU
AMRU_Ao_TGCGTGGAGTATTGGA	11.2062	0.436495	-2.78805	AMRU
AMRU_Ao_TGCGTGGCACGTTGGC	10.5721	1.45858	-2.39172	AMRU
AMRU_Ao_TGCGTGGTCATGCTCC	-10.3458	8.58607	-12.5626	AMRU
AMRU_Ao_TGCTACCAGTCCAGGA	-11.1094	8.95795	-12.063	AMRU
AMRU_Ao_TGCTACCCAATAACGA	-2.99907	21.6086	21.0285	AMRU
AMRU_Ao_TGCTACCCACTCAGGC	-1.88771	20.6907	19.428	AMRU
AMRU_Ao_TGCTACCCAGATCGGA	0.737495	7.4685	0.33513	AMRU
AMRU_Ao_TGCTACCGTTCACGGC	7.10853	2.11103	-3.12893	AMRU
AMRU_Ao_TGCTACCTCACAAACC	-13.923	9.98931	-14.8536	AMRU
AMRU_Ao_TGCTACCTCTGGTTCC	9.18914	3.25545	-2.74762	AMRU
AMRU_Ao_TGCTGCTGTCCCTACT	11.3257	-0.185936	-2.02553	AMRU
AMRU_Ao_TGCTGCTGTCTGCAAT	9.00262	2.19547	-3.94367	AMRU
AMRU_Ao_TGCTGCTGTCTGCCAG	1.43881	5.38211	-7.46903	AMRU
AMRU_Ao_TGCTGCTTCCGCAAGC	3.64845	6.24472	-7.61689	AMRU
AMRU_Ao_TGGACGCAGTGAAGAG	-3.00758	21.669	21.9152	AMRU
AMRU_Ao_TGGACGCTCAGTGCAT	-2.14908	20.8259	20.0556	AMRU
AMRU_Ao_TGGCCAGAGAGCCCAA	12.2826	1.52815	-3.39709	AMRU
AMRU_Ao_TGGCCAGAGGGCTTGA	7.4981	3.32135	-5.3339	AMRU
AMRU_Ao_TGGCCAGGTGCTTCTC	2.15496	10.4793	7.68181	AMRU
AMRU_Ao_TGGCCAGGTTAAGTAG	11.0536	2.31746	-4.11206	AMRU
AMRU_Ao_TGGCGCAGTTTGCATG	6.60891	4.10695	-6.232	AMRU
AMRU_Ao_TGGCGCATCTGTTGAG	-1.62676	19.5761	17.7805	AMRU
AMRU_Ao_TGGCTGGAGAACTGTA	-10.8743	8.71351	-13.2864	AMRU
AMRU_Ao_TGGCTGGAGATAGGAG	11.2136	-0.463153	-2.3463	AMRU
AMRU_Ao_TGGCTGGAGGATATAC	13.3268	-2.56699	-1.72573	AMRU
AMRU_Ao_TGGCTGGGTAAACACA	10.6977	1.21011	-3.06646	AMRU
AMRU_Ao_TGGCTGGTCCTATTCA	8.64123	0.131372	-3.44335	AMRU
AMRU_Ao_TGGCTGGTCTACTCAT	-17.8748	11.8432	-14.4553	AMRU
AMRU_Ao_TGGGAAGAGGCTATCT	9.46122	2.41953	-4.3951	AMRU
AMRU_Ao_TGGGAAGTCAGGTAAA	2.83129	5.98302	-7.25396	AMRU
AMRU_Ao_TGGGAAGTCATAACCG	11.105	1.37983	-2.85507	AMRU
AMRU_Ao_TGGGAAGTCATTATCC	10.8258	0.515908	-3.08481	AMRU
AMRU_Ao_TGGGAAGTCTGCTGCT	-0.797216	16.5428	13.9675	AMRU
AMRU_Ao_TGGGCGTCAGCTGTAT	12.4349	1.19842	-2.67924	AMRU
AMRU_Ao_TGGGCGTCATTCCTGC	3.94068	5.43946	-7.30121	AMRU
AMRU_Ao_TGGGCGTTCCGCATAA	10.2881	2.01952	-3.22811	AMRU
AMRU_Ao_TGGTTAGAGGCTCTTA	-3.03829	22.3893	22.7144	AMRU
AMRU_Ao_TGGTTAGAGTATCTCG	2.92315	6.75946	-6.62246	AMRU
AMRU_Ao_TGGTTAGAGTCAATAG	9.34648	2.31575	-3.58265	AMRU
AMRU_Ao_TGGTTAGCAAGTACCT	-15.6763	10.7676	-14.9767	AMRU
AMRU_Ao_TGGTTAGTCAGGTTCA	8.72669	0.628113	-1.40953	AMRU
AMRU_Ao_TGGTTAGTCCGTCATC	10.9256	1.55347	-2.81273	AMRU
AMRU_Ao_TGGTTAGTCGGTGTTA	13.6767	-2.40679	-1.98612	AMRU
AMRU_Ao_TGGTTCCCACATCTTT	7.74145	2.72351	-4.39857	AMRU
AMRU_Ao_TGTATTCGTCAAAGAT	12.1602	0.0953841	-1.38883	AMRU
AMRU_Ao_TGTATTCGTCCGTGAC	-6.75088	8.11811	-11.6925	AMRU
AMRU_Ao_TGTATTCGTTCAGACT	-2.16493	22.172	21.4191	AMRU
AMRU_Ao_TGTATTCTCCGTTGTC	10.5844	2.76542	-4.73435	AMRU
AMRU_Ao_TGTATTCTCCTGTACC	6.64816	2.3881	-3.96378	AMRU
AMRU_Ao_TGTCCCAAGACAAGCC	10.1216	1.12816	-2.83173	AMRU
AMRU_Ao_TGTCCCAAGGTGATTA	5.18931	3.08455	-0.898925	AMRU
AMRU_Ao_TGTCCCACAAGCCGTC	10.6852	1.68107	-4.12879	AMRU
AMRU_Ao_TGTCCCATCCGTCAAA	10.6499	2.76798	-3.27832	AMRU
AMRU_Ao_TGTGGTACATGCATGT	7.90329	0.808623	-2.66198	AMRU
AMRU_Ao_TGTGGTAGTCTAGAGG	9.74564	3.08968	-4.0833	AMRU
AMRU_Ao_TGTGTTTAGAGACTTA	8.12894	2.54138	-4.79672	AMRU
AMRU_Ao_TGTGTTTCAGTCACTA	10.1533	-0.043819	-2.19099	AMRU
AMRU_Ao_TGTGTTTCAGTCCTTC	10.9374	1.5175	-2.89607	AMRU
AMRU_Ao_TGTGTTTCAGTCGTGC	-3.87477	7.39037	-10.6307	AMRU
AMRU_Ao_TGTGTTTCAGTTTACG	10.2119	1.59705	-2.34248	AMRU
AMRU_Ao_TGTGTTTGTGGCCCTA	10.1014	1.07372	-3.43927	AMRU
AMRU_Ao_TGTGTTTGTGTTTGGT	-10.2036	10.12	-12.7055	AMRU
AMRU_Ao_TGTGTTTTCACTTACT	3.58054	7.43383	5.27785	AMRU
AMRU_Ao_TGTGTTTTCAGATAAG	8.12056	3.81422	-0.352642	AMRU
AMRU_Ao_TGTGTTTTCATCGATG	-2.49229	22.6	22.2832	AMRU
AMRU_Ao_TGTTCCGCAGCGATCC	5.31807	5.1162	-6.06111	AMRU
AMRU_Ao_TGTTCCGTCATTATCC	11.4154	2.20925	-4.2288	AMRU
AMRU_Ao_TGTTCCGTCCGGGTGT	-2.81334	21.5249	21.1817	AMRU
AMRU_Ao_TGTTCCGTCTTAGCCC	6.67847	-0.283617	-1.86598	AMRU
AMRU_Ao_TTAACTCAGAGGGCTT	9.74928	2.74211	-4.5217	AMRU
AMRU_Ao_TTAACTCAGTCCCACG	7.78286	2.82355	-4.59257	AMRU
AMRU_Ao_TTAACTCCAGTGGAGT	-2.04057	21.9543	21.8663	AMRU
AMRU_Ao_TTAACTCGTAGTGAAT	8.4607	3.05663	-4.86789	AMRU
AMRU_Ao_TTAACTCGTCGACTGC	-6.4094	9.89392	-11.9432	AMRU
AMRU_Ao_TTAACTCTCCAAACAC	10.7425	-1.34958	-1.83651	AMRU
AMRU_Ao_TTAGGACAGGTGATTA	1.15176	6.48107	-7.41675	AMRU
AMRU_Ao_TTAGGACCAAACTGTC	-2.72021	22.0951	21.7074	AMRU
AMRU_Ao_TTAGGACCAACACGCC	10.3433	2.02554	-4.26212	AMRU
AMRU_Ao_TTAGGACTCAACGCTA	9.16304	3.2647	-5.39112	AMRU
AMRU_Ao_TTAGGCAAGAAACGCC	9.78744	1.74388	-3.96937	AMRU
AMRU_Ao_TTAGGCAGTCCTGCTT	12.206	1.79078	-2.93135	AMRU
AMRU_Ao_TTAGTTCAGTGTCCAT	11.5564	0.761326	-2.05092	AMRU
AMRU_Ao_TTAGTTCGTGGCGAAT	11.9252	-0.893584	-2.1047	AMRU
AMRU_Ao_TTAGTTCTCCGAACGC	5.67549	5.14379	-6.44144	AMRU
AMRU_Ao_TTATGCTAGTAGTGCG	11.0881	1.07985	-2.69052	AMRU
AMRU_Ao_TTATGCTCATTCCTCG	2.26081	5.49913	-6.75762	AMRU
AMRU_Ao_TTCCCAGAGATGGGTC	-2.31604	21.167	20.1651	AMRU
AMRU_Ao_TTCCCAGAGCCGTCGT	10.8733	1.6203	-3.94862	AMRU
AMRU_Ao_TTCCCAGAGGGATCTG	6.28241	5.05632	-5.98893	AMRU
AMRU_Ao_TTCCCAGGTCCGACGT	11.6058	1.71322	-3.83142	AMRU
AMRU_Ao_TTCGAAGCAAATACAG	10.9632	1.05001	-2.85285	AMRU
AMRU_Ao_TTCGAAGCACGGCGTT	-2.01078	20.7463	19.862	AMRU
AMRU_Ao_TTCGAAGGTGCTCTTC	-4.24154	6.88852	-8.76596	AMRU
AMRU_Ao_TTCGAAGGTTACTGAC	10.7593	1.68428	-3.18019	AMRU
AMRU_Ao_TTCGAAGTCGGTGTCG	10.9882	-3.18604	-1.0238	AMRU
AMRU_Ao_TTCGGTCCACACATGT	1.90379	5.24035	-5.82373	AMRU
AMRU_Ao_TTCGGTCCACTGAAGG	7.68671	3.87292	-5.58631	AMRU
AMRU_Ao_TTCGGTCCATGACATC	6.89093	2.39023	-3.69816	AMRU
AMRU_Ao_TTCGGTCTCGTCTGAA	6.76135	4.6055	-5.51459	AMRU
AMRU_Ao_TTCGGTCTCTGTGCAA	0.73878	7.54919	0.881401	AMRU
AMRU_Ao_TTCTACAGTTCCCGAG	11.9066	1.62729	-3.49148	AMRU
AMRU_Ao_TTCTACATCACGATGT	11.508	1.26336	-2.28886	AMRU
AMRU_Ao_TTCTACATCGTTGACA	-12.6524	6.79337	-8.63233	AMRU
AMRU_Ao_TTCTACATCTCAAGTG	4.33165	3.06583	0.56975	AMRU
AMRU_Ao_TTCTACATCTCGAGTA	-11.9448	9.32279	-13.39	AMRU
AMRU_Ao_TTCTCAACAAGAGGCT	9.74008	2.10341	-3.76207	AMRU
AMRU_Ao_TTCTCAAGTGTGAATA	-16.386	11.4773	-14.7168	AMRU
AMRU_Ao_TTCTCAAGTTGCGCAC	10.7823	-0.710329	-2.06648	AMRU
AMRU_Ao_TTCTCAATCCGTTGTC	6.62487	3.26671	-5.40687	AMRU
AMRU_Ao_TTCTCCTTCGATAGAA	10.2354	1.74117	-4.1907	AMRU
AMRU_Ao_TTCTCCTTCTCATTCA	11.3617	0.718635	-2.97061	AMRU
AMRU_Ao_TTCTCCTTCTTCAACT	10.8866	1.64765	-3.64737	AMRU
AMRU_Ao_TTCTTAGAGACAAAGG	10.1052	2.53757	-3.28374	AMRU
AMRU_Ao_TTCTTAGAGCACCGCT	9.7478	2.8513	-4.75194	AMRU
AMRU_Ao_TTCTTAGAGGTGATAT	4.01416	4.63523	-6.81219	AMRU
AMRU_Ao_TTCTTAGCAGTCAGCC	10.3612	2.34279	-4.4879	AMRU
AMRU_Ao_TTCTTAGCATCCGTGG	-2.71866	22.3448	22.7771	AMRU
AMRU_Ao_TTCTTAGGTACGCACC	9.86133	2.05181	-4.60027	AMRU
AMRU_Ao_TTCTTAGTCAACACCA	11.4259	0.362469	-2.1946	AMRU
AMRU_Ao_TTGAACGAGGATGCGT	9.86575	2.22089	-3.18164	AMRU
AMRU_Ao_TTGAACGGTGAGCGAT	-0.124098	7.12289	-8.64882	AMRU
AMRU_Ao_TTGAACGGTTTCCACC	9.52718	0.754382	-2.96041	AMRU
AMRU_Ao_TTGAACGTCACGACTA	-0.342958	5.91467	-5.7661	AMRU
AMRU_Ao_TTGACTTCAAGCCATT	9.10332	0.908114	-2.2088	AMRU
AMRU_Ao_TTGACTTCATGAACCT	8.36402	1.2841	-0.999773	AMRU
AMRU_Ao_TTGACTTGTCAGTGGA	11.0685	2.25215	-3.51859	AMRU
AMRU_Ao_TTGCCGTAGTATCGAA	8.20332	3.00782	-4.64143	AMRU
AMRU_Ao_TTGCCGTGTCAACATC	11.8849	0.395373	-2.79553	AMRU
AMRU_Ao_TTGCCGTGTGAAAGAG	12.5827	-2.45478	-2.14154	AMRU
AMRU_Ao_TTGCCGTTCTTATCTG	5.59554	5.28082	-6.24833	AMRU
AMRU_Ao_TTGCGTCTCCATGCTC	-0.85253	5.58533	-8.18733	AMRU
AMRU_Ao_TTGGAACCACGTCAGC	0.347939	6.05258	-7.91471	AMRU
AMRU_Ao_TTGGCAAAGCCTTGAT	9.284	1.55157	-3.20028	AMRU
AMRU_Ao_TTGGCAACAACACCTA	11.7105	0.599375	-1.30785	AMRU
AMRU_Ao_TTGGCAAGTCTTGTCC	11.7439	-0.483123	-2.2597	AMRU
AMRU_Ao_TTGGCAATCAACACCA	9.95075	0.0568615	-2.49008	AMRU
AMRU_Ao_TTGTAGGAGGGCTTCC	9.22306	2.50408	-4.30635	AMRU
AMRU_Ao_TTTACTGAGTCGAGTG	9.63301	1.738	-3.82868	AMRU
AMRU_Ao_TTTACTGCACAAGACG	7.23548	3.85479	-6.13726	AMRU
AMRU_Ao_TTTACTGCACAAGCCC	3.81218	5.4599	-7.00313	AMRU
AMRU_Ao_TTTACTGTCATGCTCC	9.61513	0.786989	-2.39021	AMRU
AMRU_Ao_TTTATGCAGCAATCTC	-2.69187	21.1675	20.9918	AMRU
AMRU_Ao_TTTCCTCGTCTGCCAG	11.2921	1.05659	-2.1173	AMRU
AMRU_Ao_TTTGCGCAGGAGCGAG	9.23168	3.8176	-4.67996	AMRU
AMRU_Ao_TTTGCGCAGGCGACAT	11.6008	1.46824	-4.10745	AMRU
AMRU_Ao_TTTGCGCCACAACTGT	11.3151	1.16571	-3.13784	AMRU
AMRU_Ao_TTTGCGCGTAACGCGA	12.1377	1.02444	-2.25278	AMRU
AMRU_Ao_TTTGCGCGTATCACCA	-17.7214	9.96889	-12.933	AMRU
AMRU_Ao_TTTGCGCGTTCTGGTA	-5.88557	7.17618	-10.6356	AMRU
AMRU_Ao_TTTGGTTAGTGGGCTA	5.80693	3.91246	-5.02098	AMRU
AMRU_Ao_TTTGTCAAGATGCCAG	-12.2366	6.94575	-8.57672	AMRU
AMRU_Ao_TTTGTCACAGTATAAG	8.81013	2.73375	-4.22752	AMRU
AMRU_Ao_TTTGTCAGTCCCGACA	11.0454	1.90672	-3.26101	AMRU
AMRU_CQ_AAACCTGAGGGAACGG	11.2132	1.03412	-2.66136	AMRU
AMRU_CQ_AAACCTGCATCGGGTC	11.3775	-0.135272	-2.52324	AMRU
AMRU_CQ_AAACCTGTCGTCCAGG	10.8201	1.61714	-2.26893	AMRU
AMRU_CQ_AAACGGGAGTGCAAGC	11.4682	0.811961	-3.36534	AMRU
AMRU_CQ_AAACGGGCATGGGACA	11.7522	0.495706	-2.88675	AMRU
AMRU_CQ_AAACGGGGTGAAGGCT	10.3366	2.17382	-4.54594	AMRU
AMRU_CQ_AAACGGGTCGCATGGC	8.38021	-0.775465	-1.56608	AMRU
AMRU_CQ_AAACGGGTCGCCTGTT	9.68553	1.11665	-2.40718	AMRU
AMRU_CQ_AAAGATGAGAAGATTC	10.5992	1.03641	-2.88961	AMRU
AMRU_CQ_AAAGATGCACTGTTAG	4.25792	4.55204	-0.371696	AMRU
AMRU_CQ_AAAGATGCAGACGCTC	-0.859011	1.15719	-4.85541	AMRU
AMRU_CQ_AAAGATGGTCCATCCT	10.6476	1.15022	-2.45838	AMRU
AMRU_CQ_AAAGATGGTGTATGGG	10.8639	0.691191	-2.80409	AMRU
AMRU_CQ_AAAGATGTCTGTTGAG	10.1743	0.138646	-0.971063	AMRU
AMRU_CQ_AAAGCAAAGATCGGGT	12.9238	0.170762	-2.56666	AMRU
AMRU_CQ_AAAGCAAAGGCTAGCA	10.1461	0.882317	-2.83098	AMRU
AMRU_CQ_AAAGCAAAGTACACCT	9.59222	1.453	-2.30417	AMRU
AMRU_CQ_AAAGCAAGTTGACGTT	10.3624	1.7319	-3.12845	AMRU
AMRU_CQ_AAAGTAGGTCTGCGGT	10.7526	0.288638	-2.79422	AMRU
AMRU_CQ_AAAGTAGTCGCGTAGC	12.2032	-0.105485	-2.29351	AMRU
AMRU_CQ_AAAGTAGTCTCTGCTG	8.27408	0.296069	-2.41234	AMRU
AMRU_CQ_AAATGCCAGACTAAGT	11.3597	0.172359	-2.8398	AMRU
AMRU_CQ_AACACGTAGAACTGTA	10.2415	1.07531	-2.65866	AMRU
AMRU_CQ_AACACGTAGTGCAAGC	9.86237	1.35959	-2.92689	AMRU
AMRU_CQ_AACACGTCAAGCTGTT	11.4019	0.931166	-2.49544	AMRU
AMRU_CQ_AACACGTCATGGTTGT	9.43273	1.6302	-4.03651	AMRU
AMRU_CQ_AACACGTGTCTCAACA	12.9934	0.225689	-2.73716	AMRU
AMRU_CQ_AACCATGAGTTGCAGG	11.3626	0.401208	-3.13459	AMRU
AMRU_CQ_AACCATGCAATCAGAA	-0.940145	18.519	16.6909	AMRU
AMRU_CQ_AACCATGCACCTATCC	12.0079	1.01793	-2.85184	AMRU
AMRU_CQ_AACCATGCAGGCTGAA	11.4328	1.56214	-3.18984	AMRU
AMRU_CQ_AACCATGGTAGAGGAA	12.3545	-1.08688	-1.70597	AMRU
AMRU_CQ_AACCATGGTCGAATCT	10.4048	0.172499	-2.90703	AMRU
AMRU_CQ_AACCGCGTCAACCATG	12.6868	-0.227212	-2.76796	AMRU
AMRU_CQ_AACGTTGAGACCTTTG	12.2279	-0.925605	-1.50077	AMRU
AMRU_CQ_AACGTTGAGTGTCTCA	-1.22248	1.02691	-4.23647	AMRU
AMRU_CQ_AACGTTGGTTCCATGA	9.73438	1.05949	-3.34662	AMRU
AMRU_CQ_AACTCAGAGGTTCCTA	8.84683	1.86813	-4.311	AMRU
AMRU_CQ_AACTCAGAGTGTCCCG	0.14374	7.01703	-0.134756	AMRU
AMRU_CQ_AACTCAGCATGCAATC	6.67369	1.06038	-2.15582	AMRU
AMRU_CQ_AACTCAGGTCGGCTCA	9.15441	1.13048	-3.37065	AMRU
AMRU_CQ_AACTCAGTCACCGGGT	-12.5033	6.28967	-7.6408	AMRU
AMRU_CQ_AACTCAGTCCTACAGA	9.67829	2.2376	-3.26406	AMRU
AMRU_CQ_AACTCCCAGATGTCGG	12.3925	0.497537	-2.95535	AMRU
AMRU_CQ_AACTCCCAGGGCTTCC	11.0506	1.70178	-3.00871	AMRU
AMRU_CQ_AACTCCCCATACCATG	11.0849	0.40846	-2.66161	AMRU
AMRU_CQ_AACTCCCGTAAGTTCC	12.2983	1.58715	-3.90213	AMRU
AMRU_CQ_AACTCCCGTGTCAATC	11.1947	1.64781	-2.801	AMRU
AMRU_CQ_AACTCTTAGCAGACTG	10.1223	2.40614	-3.32432	AMRU
AMRU_CQ_AACTCTTAGCTTCGCG	9.41511	1.28532	-2.90806	AMRU
AMRU_CQ_AACTCTTCACCGTTGG	9.82869	0.929053	-2.76875	AMRU
AMRU_CQ_AACTCTTCATCGGAAG	11.8189	1.07016	-3.48601	AMRU
AMRU_CQ_AACTCTTTCAGCTGGC	10.219	0.698474	-2.79225	AMRU
AMRU_CQ_AACTCTTTCCAGAAGG	10.2073	2.02125	-4.01582	AMRU
AMRU_CQ_AACTCTTTCCGAGCCA	11.0325	0.0448602	-2.49973	AMRU
AMRU_CQ_AACTGGTAGCCTTGAT	11.216	1.17697	-2.80291	AMRU
AMRU_CQ_AACTGGTAGCGTAATA	9.94525	2.13459	-4.1017	AMRU
AMRU_CQ_AACTGGTAGGAGCGAG	11.1042	1.41221	-3.51935	AMRU
AMRU_CQ_AACTGGTCACCTGGTG	10.9696	3.753	-3.61285	AMRU
AMRU_CQ_AACTGGTCATCTCCCA	11.7636	1.10097	-2.7767	AMRU
AMRU_CQ_AACTGGTGTAAACACA	11.3943	0.917052	-3.05318	AMRU
AMRU_CQ_AACTTTCAGACCTTTG	10.6175	1.70083	-2.5814	AMRU
AMRU_CQ_AACTTTCCATCGACGC	10.7808	-0.583692	-1.92336	AMRU
AMRU_CQ_AACTTTCGTTCAGACT	10.6427	0.949068	-3.08332	AMRU
AMRU_CQ_AACTTTCTCTAACCGA	11.4993	1.19311	-2.90726	AMRU
AMRU_CQ_AAGACCTAGAGCCTAG	12.2345	-0.0205435	-2.45768	AMRU
AMRU_CQ_AAGACCTCAACTGGCC	7.68529	3.3238	-4.43169	AMRU
AMRU_CQ_AAGACCTGTCTAGGTT	9.55357	1.45409	-1.92604	AMRU
AMRU_CQ_AAGCCGCAGACCACGA	13.6023	-2.3825	-2.2406	AMRU
AMRU_CQ_AAGCCGCAGAGTACAT	11.1776	1.44335	-2.6264	AMRU
AMRU_CQ_AAGCCGCAGCTCCTTC	10.8142	0.674519	-2.00973	AMRU
AMRU_CQ_AAGCCGCGTAGCTGCC	12.371	1.68427	-2.95653	AMRU
AMRU_CQ_AAGCCGCTCCCTGACT	11.4551	0.620877	-1.83917	AMRU
AMRU_CQ_AAGGAGCAGCGGATCA	10.9271	2.2809	-4.37541	AMRU
AMRU_CQ_AAGGAGCAGTGGGTTG	8.16519	4.32436	-3.2014	AMRU
AMRU_CQ_AAGGAGCCAGACAAGC	10.8793	0.864375	-2.54718	AMRU
AMRU_CQ_AAGGAGCCATACGCCG	12.6353	-0.0590667	-2.84767	AMRU
AMRU_CQ_AAGGAGCTCAGGCGAA	12.3072	0.608974	-2.15987	AMRU
AMRU_CQ_AAGGCAGAGGAATTAC	11.0496	0.933108	-2.7338	AMRU
AMRU_CQ_AAGGCAGCAGTCGTGC	10.9887	0.828283	-2.57837	AMRU
AMRU_CQ_AAGGCAGGTACAGCAG	10.8426	2.00929	-3.83658	AMRU
AMRU_CQ_AAGGCAGTCAAGGCTT	-0.854424	19.2254	18.2788	AMRU
AMRU_CQ_AAGGTTCCACGGATAG	13.1609	-0.019679	-2.49012	AMRU
AMRU_CQ_AAGGTTCTCAGCTCGG	10.1996	2.55067	-4.72194	AMRU
AMRU_CQ_AAGGTTCTCAGGCCCA	11.6043	1.45436	-3.20272	AMRU
AMRU_CQ_AAGTCTGAGTACACCT	-1.42054	18.6283	18.0134	AMRU
AMRU_CQ_AAGTCTGGTTCTGGTA	8.09796	4.16125	-5.39405	AMRU
AMRU_CQ_AATCCAGCACACATGT	12.1614	3.46144	-5.19571	AMRU
AMRU_CQ_AATCCAGCACGACTCG	8.8516	2.79052	-3.8758	AMRU
AMRU_CQ_AATCCAGGTAAGTGGC	9.25247	0.979748	-3.14581	AMRU
AMRU_CQ_AATCCAGGTATCGCAT	9.58831	0.446423	-2.34832	AMRU
AMRU_CQ_AATCCAGTCGCTAGCG	11.002	-0.795512	-2.41774	AMRU
AMRU_CQ_AATCGGTAGCTAAACA	10.4391	1.15499	-3.29539	AMRU
AMRU_CQ_AATCGGTCATATACCG	10.1593	0.202271	-1.46014	AMRU
AMRU_CQ_AATCGGTGTTCCGTCT	10.0871	1.50039	-2.8493	AMRU
AMRU_CQ_ACACCAAAGCTCTCGG	11.5314	1.64103	-2.84101	AMRU
AMRU_CQ_ACACCAATCTCAACTT	8.46557	-1.54674	-1.06053	AMRU
AMRU_CQ_ACACCCTAGGAGCGAG	10.5918	-0.00593417	-2.34712	AMRU
AMRU_CQ_ACACCCTAGTTACCCA	11.0455	0.912249	-3.29397	AMRU
AMRU_CQ_ACACCCTCAGCTGTAT	6.91927	1.15482	-3.92498	AMRU
AMRU_CQ_ACACCCTTCATGTCTT	-10.2862	9.27403	-12.3396	AMRU
AMRU_CQ_ACACCGGCATGGTCAT	9.21663	2.17091	-3.5888	AMRU
AMRU_CQ_ACACCGGGTATAATGG	10.9164	0.689758	-2.70126	AMRU
AMRU_CQ_ACACCGGGTCTAGTCA	9.46714	1.40212	-2.82487	AMRU
AMRU_CQ_ACACCGGGTCTAGTGT	11.8309	1.6367	-2.5267	AMRU
AMRU_CQ_ACACCGGGTGGTACAG	12.2061	1.88934	-2.4594	AMRU
AMRU_CQ_ACACCGGGTTATTCTC	10.8545	0.0154638	-1.96918	AMRU
AMRU_CQ_ACACCGGTCTGCGTAA	11.6897	0.972171	-3.07428	AMRU
AMRU_CQ_ACACTGAGTAGCGCAA	8.64968	3.20746	-5.47452	AMRU
AMRU_CQ_ACAGCCGCAAGACACG	11.1799	1.17798	-2.96615	AMRU
AMRU_CQ_ACAGCCGCAGTAAGAT	10.8903	1.57554	-5.34349	AMRU
AMRU_CQ_ACAGCCGCATATGAGA	9.9104	0.157463	-1.5886	AMRU
AMRU_CQ_ACAGCCGGTCTAACGT	-2.9801	17.326	17.0291	AMRU
AMRU_CQ_ACAGCCGTCTGTTTGT	10.5648	2.03964	-4.3676	AMRU
AMRU_CQ_ACAGCTAAGACTAGGC	12.0345	0.354244	-2.60209	AMRU
AMRU_CQ_ACAGCTACAAAGGCGT	11.877	1.0107	-3.27	AMRU
AMRU_CQ_ACATACGAGCCGATTT	11.0502	-0.208159	-3.04885	AMRU
AMRU_CQ_ACATACGAGCGTAATA	10.4535	0.850005	-1.64797	AMRU
AMRU_CQ_ACATACGCATCTATGG	9.96648	2.14492	-3.35011	AMRU
AMRU_CQ_ACATACGGTCACAAGG	12.2793	-0.84596	-2.4268	AMRU
AMRU_CQ_ACATACGGTTTGCATG	9.31553	1.01018	-2.37217	AMRU
AMRU_CQ_ACATCAGAGATCGATA	11.0956	2.0925	-3.39481	AMRU
AMRU_CQ_ACATCAGGTTAAGTAG	11.5112	0.605748	-2.75405	AMRU
AMRU_CQ_ACATGGTAGAACTGTA	10.9852	-1.07012	-2.45793	AMRU
AMRU_CQ_ACATGGTAGACTGGGT	10.657	1.21204	-2.77629	AMRU
AMRU_CQ_ACATGGTAGATAGCAT	12.0567	-1.42398	-1.73256	AMRU
AMRU_CQ_ACATGGTAGTCAATAG	11.6013	-0.148222	-2.38645	AMRU
AMRU_CQ_ACATGGTCAAGCCCAC	11.4858	0.831425	-3.06473	AMRU
AMRU_CQ_ACATGGTCACCAGGTC	10.2547	0.767326	-2.4815	AMRU
AMRU_CQ_ACATGGTGTCTTCAAG	8.43021	-0.642084	-1.25616	AMRU
AMRU_CQ_ACATGGTGTGCAGACA	12.5285	-0.959698	-2.43815	AMRU
AMRU_CQ_ACCAGTAAGATCGATA	8.33922	1.74236	-3.18325	AMRU
AMRU_CQ_ACCAGTAAGCCTCGTG	12.382	0.0406302	-2.5	AMRU
AMRU_CQ_ACCAGTAGTAGCGTAG	11.2587	1.73719	-2.75825	AMRU
AMRU_CQ_ACCAGTATCCTTTACA	10.9066	-0.318793	-2.00055	AMRU
AMRU_CQ_ACCAGTATCTCGCTTG	10.2493	0.622959	-2.96823	AMRU
AMRU_CQ_ACCCACTAGACTAGGC	11.3938	-0.0529086	-2.46372	AMRU
AMRU_CQ_ACCCACTGTACCATCA	10.289	-1.78821	-0.424928	AMRU
AMRU_CQ_ACCGTAATCCGAACGC	10.1611	0.00203539	-2.15091	AMRU
AMRU_CQ_ACCTTTACAGGTGGAT	11.7026	1.63203	-3.33468	AMRU
AMRU_CQ_ACCTTTAGTCAGAATA	10.609	0.349833	-2.08843	AMRU
AMRU_CQ_ACCTTTAGTGTTTGTG	8.42626	2.63925	-3.65272	AMRU
AMRU_CQ_ACGAGCCAGGTGATAT	11.1415	0.0226179	-2.35498	AMRU
AMRU_CQ_ACGAGCCCACTTCTGC	9.58811	3.14839	-3.80548	AMRU
AMRU_CQ_ACGAGCCGTTTGTGTG	11.5345	0.0137256	-2.43611	AMRU
AMRU_CQ_ACGAGGACATGTCGAT	11.3444	0.965688	-2.40809	AMRU
AMRU_CQ_ACGAGGAGTCAGAAGC	11.2586	0.809714	-2.15654	AMRU
AMRU_CQ_ACGAGGATCACCCGAG	11.2571	1.73238	-3.69641	AMRU
AMRU_CQ_ACGAGGATCAGTGCAT	11.3878	0.993108	-3.17895	AMRU
AMRU_CQ_ACGATACTCTCTAGGA	10.9714	-0.604258	-2.21642	AMRU
AMRU_CQ_ACGATGTCATCACCCT	9.21318	2.06034	-4.44494	AMRU
AMRU_CQ_ACGATGTTCAACTCTT	11.8827	0.485068	-1.92452	AMRU
AMRU_CQ_ACGATGTTCAGTGTTG	10.9962	1.88073	-2.13406	AMRU
AMRU_CQ_ACGCAGCCAAGAGTCG	10.1097	-0.953432	-1.79906	AMRU
AMRU_CQ_ACGCAGCCATTACGAC	11.0804	1.93718	-3.47002	AMRU
AMRU_CQ_ACGCAGCGTTCCTCCA	10.7562	0.794171	-3.13578	AMRU
AMRU_CQ_ACGCCAGCACTGCCAG	8.93089	0.832982	-2.81118	AMRU
AMRU_CQ_ACGCCAGGTAACGCGA	-13.4257	7.40927	-12.4806	AMRU
AMRU_CQ_ACGCCGACAAGACACG	11.4377	0.402637	-2.00489	AMRU
AMRU_CQ_ACGCCGACAATAGAGT	10.3426	0.268046	-1.80077	AMRU
AMRU_CQ_ACGCCGACACCAGGCT	11.3431	0.0632305	-2.34348	AMRU
AMRU_CQ_ACGCCGATCTGAGTGT	0.675968	13.4322	11.2148	AMRU
AMRU_CQ_ACGGAGAGTCAATACC	11.3215	1.20126	-3.04703	AMRU
AMRU_CQ_ACGGAGAGTCGAACAG	10.8087	1.71482	-2.04094	AMRU
AMRU_CQ_ACGGAGATCGTGGACC	11.6922	-0.410979	-2.69269	AMRU
AMRU_CQ_ACGGCCAAGCTATGCT	9.86392	2.46289	-2.85594	AMRU
AMRU_CQ_ACGGGCTGTCCGTCAG	8.64705	0.680633	-1.48057	AMRU
AMRU_CQ_ACGGGCTGTCGAACAG	11.3653	1.47891	-3.06222	AMRU
AMRU_CQ_ACGGGTCAGGCTCTTA	10.0183	1.04431	-2.77553	AMRU
AMRU_CQ_ACGGGTCAGGGCACTA	11.3121	-0.614612	-2.14807	AMRU
AMRU_CQ_ACGGGTCCAGTTTACG	11.908	2.09382	-3.7615	AMRU
AMRU_CQ_ACGGGTCTCAAAGACA	5.97827	4.02858	-6.84676	AMRU
AMRU_CQ_ACGTCAAAGAGAACAG	10.0002	1.48696	-3.30418	AMRU
AMRU_CQ_ACGTCAATCATGTGGT	10.6943	2.628	-4.15957	AMRU
AMRU_CQ_ACGTCAATCCGAATGT	7.63671	-1.8955	-1.32531	AMRU
AMRU_CQ_ACGTCAATCTGTCAAG	8.28353	1.77406	-4.04814	AMRU
AMRU_CQ_ACTATCTAGAGCTGGT	9.30744	2.22403	-2.27886	AMRU
AMRU_CQ_ACTATCTAGTACGTAA	10.1421	0.869762	-1.83781	AMRU
AMRU_CQ_ACTATCTAGTGCGTGA	6.27333	4.78995	-6.32458	AMRU
AMRU_CQ_ACTATCTTCCAGAAGG	10.93	0.488095	-2.51479	AMRU
AMRU_CQ_ACTATCTTCCTGCTTG	11.2952	1.3834	-3.17107	AMRU
AMRU_CQ_ACTATCTTCTTTAGGG	9.0963	1.85868	-4.02639	AMRU
AMRU_CQ_ACTGAACAGCTCTCGG	10.3542	-0.600403	-2.46449	AMRU
AMRU_CQ_ACTGAACAGGCAGGTT	10.5288	2.01028	-3.74266	AMRU
AMRU_CQ_ACTGAACTCGTACGGC	12.1127	1.47868	-3.5722	AMRU
AMRU_CQ_ACTGAGTAGACCACGA	12.6768	-0.214682	-2.08648	AMRU
AMRU_CQ_ACTGAGTAGCTTATCG	10.955	0.119453	-2.54306	AMRU
AMRU_CQ_ACTGAGTCAGCCTGTG	12.134	-0.666772	-1.91007	AMRU
AMRU_CQ_ACTGAGTTCAAGCCTA	12.6711	0.619777	-2.53053	AMRU
AMRU_CQ_ACTGATGCAGGATCGA	10.7845	1.13179	-2.84551	AMRU
AMRU_CQ_ACTGATGGTTGTGGCC	11.6882	1.45336	-2.80443	AMRU
AMRU_CQ_ACTGATGTCATAACCG	9.98872	1.56576	-3.07918	AMRU
AMRU_CQ_ACTGCTCGTAAGAGAG	11.0421	1.26151	-2.48288	AMRU
AMRU_CQ_ACTGCTCGTTGTGGCC	9.71342	1.04329	-1.57575	AMRU
AMRU_CQ_ACTGCTCTCCAAACAC	7.74761	3.322	-3.20843	AMRU
AMRU_CQ_ACTGTCCAGTCTTGCA	12.4146	0.0494689	-2.51771	AMRU
AMRU_CQ_ACTGTCCAGTGAAGAG	-1.98196	19.9524	18.7065	AMRU
AMRU_CQ_ACTGTCCCATTATCTC	11.3628	1.48772	-3.41723	AMRU
AMRU_CQ_ACTGTCCGTTATTCTC	11.507	-0.310784	-1.51604	AMRU
AMRU_CQ_ACTGTCCGTTCGTCTC	11.081	0.817075	-3.04995	AMRU
AMRU_CQ_ACTTACTAGTGTTTGC	11.2567	-0.352812	-2.63452	AMRU
AMRU_CQ_ACTTACTCAGTGGGAT	11.1916	0.0654739	-2.05479	AMRU
AMRU_CQ_ACTTACTGTTCCTCCA	12.8744	-0.191318	-2.13051	AMRU
AMRU_CQ_ACTTGTTCAGGGTTAG	11.1834	2.03968	-4.6905	AMRU
AMRU_CQ_ACTTGTTGTAGAGGAA	10.3075	0.596849	-1.69955	AMRU
AMRU_CQ_ACTTGTTTCCGTACAA	10.6097	-0.427824	-2.31425	AMRU
AMRU_CQ_ACTTGTTTCGCACTCT	10.3557	0.414129	-3.13278	AMRU
AMRU_CQ_ACTTTCAAGAAACCTA	12.4082	0.87291	-2.79421	AMRU
AMRU_CQ_ACTTTCAGTGCGGTAA	10.499	1.05839	-2.13296	AMRU
AMRU_CQ_ACTTTCATCCGGGTGT	10.7906	0.71688	-3.48652	AMRU
AMRU_CQ_AGAATAGAGACAGACC	9.39753	1.15224	-2.72459	AMRU
AMRU_CQ_AGAATAGAGTCCATAC	10.4696	1.95665	-3.09779	AMRU
AMRU_CQ_AGAATAGCAGGTCTCG	10.1111	-0.636167	-2.96444	AMRU
AMRU_CQ_AGAATAGCATGGGAAC	12.0094	1.06484	-2.42883	AMRU
AMRU_CQ_AGAATAGCATGGTTGT	12.2214	-0.833081	-1.60584	AMRU
AMRU_CQ_AGAATAGGTAAACACA	9.55861	0.972336	-3.20551	AMRU
AMRU_CQ_AGAATAGTCCCTCAGT	12.3831	0.0724813	-2.25213	AMRU
AMRU_CQ_AGAATAGTCGATAGAA	8.3152	3.04118	-3.69963	AMRU
AMRU_CQ_AGACGTTAGATCGATA	11.8758	0.614852	-2.11203	AMRU
AMRU_CQ_AGACGTTGTAAACACA	11.4456	-0.00869345	-2.71124	AMRU
AMRU_CQ_AGACGTTGTAGTACCT	9.56562	-0.308618	-1.8343	AMRU
AMRU_CQ_AGAGCGAAGGACTGGT	11.3442	0.0275621	-2.54687	AMRU
AMRU_CQ_AGAGCGACAATGGACG	10.3463	0.873685	-2.72558	AMRU
AMRU_CQ_AGAGCGACACGTTGGC	6.78349	4.41859	-5.81083	AMRU
AMRU_CQ_AGAGCGACAGCTTAAC	11.1819	0.159546	-2.02556	AMRU
AMRU_CQ_AGAGCGATCAACTCTT	8.37503	0.695902	-2.16109	AMRU
AMRU_CQ_AGAGCGATCCTAGAAC	9.84148	-0.0650475	-1.66005	AMRU
AMRU_CQ_AGAGCTTCACGAAATA	11.4639	-0.133467	-1.93621	AMRU
AMRU_CQ_AGAGCTTCAGCCTTTC	11.2078	0.250364	-2.69736	AMRU
AMRU_CQ_AGAGCTTGTACTCTCC	9.42283	1.31315	-1.61619	AMRU
AMRU_CQ_AGAGCTTTCAACGGGA	10.441	0.259809	-1.78627	AMRU
AMRU_CQ_AGAGCTTTCGTGGTCG	10.2671	1.31982	-3.37304	AMRU
AMRU_CQ_AGAGTGGAGACTAGAT	10.3653	0.355758	-2.36414	AMRU
AMRU_CQ_AGAGTGGCAGTATCTG	11.5878	-0.587454	-2.36448	AMRU
AMRU_CQ_AGAGTGGGTGAGCGAT	11.1588	1.43057	-3.6878	AMRU
AMRU_CQ_AGAGTGGGTGGTAACG	10.4023	0.445877	-2.168	AMRU
AMRU_CQ_AGAGTGGTCAGAGGTG	10.3037	1.24046	-2.69823	AMRU
AMRU_CQ_AGATCTGAGTATTGGA	10.7314	0.954096	-2.78807	AMRU
AMRU_CQ_AGATCTGTCCAAACAC	11.42	-0.344946	-2.78562	AMRU
AMRU_CQ_AGATTGCTCTTGCAAG	9.78415	2.69463	-4.2386	AMRU
AMRU_CQ_AGCAGCCAGTAGATGT	8.68717	1.82263	-3.36811	AMRU
AMRU_CQ_AGCAGCCAGTCGAGTG	9.92566	1.34664	-2.89376	AMRU
AMRU_CQ_AGCAGCCTCCCACTTG	7.21208	1.97641	-3.70665	AMRU
AMRU_CQ_AGCATACGTAGAAGGA	8.31637	1.89627	-3.38987	AMRU
AMRU_CQ_AGCATACGTCCGACGT	11.4332	-0.11233	-2.22075	AMRU
AMRU_CQ_AGCATACTCAAAGACA	11.2398	0.229016	-2.99208	AMRU
AMRU_CQ_AGCATACTCGCTGATA	11.5806	0.497604	-2.8349	AMRU
AMRU_CQ_AGCCTAACACCGTTGG	11.1077	0.912688	-2.98065	AMRU
AMRU_CQ_AGCGGTCAGCGTCTAT	11.3969	-0.788643	-1.94949	AMRU
AMRU_CQ_AGCGGTCAGCTAGTCT	11.3487	1.93932	-2.92508	AMRU
AMRU_CQ_AGCGGTCCACTGTCGG	9.34398	1.53888	-3.27254	AMRU
AMRU_CQ_AGCGGTCTCCCGACTT	10.4321	1.88704	-3.30287	AMRU
AMRU_CQ_AGCGTATAGGCAAAGA	7.66201	2.39232	-3.43012	AMRU
AMRU_CQ_AGCGTATGTAGCTGCC	11.0773	0.51367	-2.62539	AMRU
AMRU_CQ_AGCGTATGTTGGTTTG	9.20228	0.447643	-2.50103	AMRU
AMRU_CQ_AGCGTCGAGGCATTGG	-0.341976	13.5621	13.3927	AMRU
AMRU_CQ_AGCGTCGGTCACAAGG	10.7472	0.165469	-2.59746	AMRU
AMRU_CQ_AGCGTCGTCTGGTATG	10.6585	2.46916	-3.79165	AMRU
AMRU_CQ_AGCTCCTAGCTAAACA	9.88595	1.56479	-2.5068	AMRU
AMRU_CQ_AGCTCCTAGGGAGTAA	10.6838	0.704081	-2.57435	AMRU
AMRU_CQ_AGCTCCTTCCACTCCA	9.64411	2.11999	-3.04555	AMRU
AMRU_CQ_AGCTCCTTCCCGGATG	8.86335	2.35855	-4.46606	AMRU
AMRU_CQ_AGCTCCTTCGATGAGG	11.5121	1.2845	-3.40468	AMRU
AMRU_CQ_AGCTCCTTCGGCCGAT	8.33823	3.13433	-5.25996	AMRU
AMRU_CQ_AGCTCTCAGGATTCGG	12.0546	0.137586	-4.49762	AMRU
AMRU_CQ_AGCTCTCCAGTTAACC	12.1746	1.31594	-3.28146	AMRU
AMRU_CQ_AGCTCTCTCGAGGTAG	12.6407	-0.773632	-2.28418	AMRU
AMRU_CQ_AGCTTGAAGAAGAAGC	9.54257	3.86358	-4.00817	AMRU
AMRU_CQ_AGCTTGAAGAGCTATA	11.1434	0.973179	-2.67549	AMRU
AMRU_CQ_AGCTTGAGTCTAGAGG	-1.53521	19.6651	18.2715	AMRU
AMRU_CQ_AGCTTGATCTGGTGTA	11.4207	1.42388	-3.33825	AMRU
AMRU_CQ_AGGCCACCAGCATGAG	11.2533	1.33679	-3.2143	AMRU
AMRU_CQ_AGGCCACGTCATTAGC	10.639	2.39894	-3.65389	AMRU
AMRU_CQ_AGGCCACGTCGACTAT	11.4108	0.501121	-2.56516	AMRU
AMRU_CQ_AGGCCACTCCCAAGAT	10.9362	2.22519	-3.32746	AMRU
AMRU_CQ_AGGCCGTAGTGCCAGA	-0.694446	17.5607	16.3938	AMRU
AMRU_CQ_AGGCCGTAGTTAAGTG	11.2062	1.27399	-2.50013	AMRU
AMRU_CQ_AGGCCGTGTCTGATTG	9.69276	2.01931	-2.91824	AMRU
AMRU_CQ_AGGCCGTGTTAGATGA	10.9568	1.49596	-3.83842	AMRU
AMRU_CQ_AGGCCGTTCCTAGTGA	11.2055	0.254783	-2.29302	AMRU
AMRU_CQ_AGGGAGTCACACAGAG	7.9631	2.69987	-4.7426	AMRU
AMRU_CQ_AGGGATGAGATGGCGT	9.96566	1.69694	-3.84691	AMRU
AMRU_CQ_AGGGATGAGTCTCCTC	8.36998	1.74965	-3.90151	AMRU
AMRU_CQ_AGGGATGCACGCGAAA	10.9787	0.617048	-2.53375	AMRU
AMRU_CQ_AGGGATGCAGCTATTG	10.9459	1.37847	-3.67382	AMRU
AMRU_CQ_AGGGATGGTGGTTTCA	10.5217	0.409742	-1.68387	AMRU
AMRU_CQ_AGGGTGAAGAAACGAG	10.4507	1.36583	-2.7321	AMRU
AMRU_CQ_AGGGTGAAGAGCTTCT	11.338	0.23299	-2.65066	AMRU
AMRU_CQ_AGGGTGAAGCTAAGAT	10.7117	1.03237	-3.58095	AMRU
AMRU_CQ_AGGGTGACAATCCGAT	6.73532	0.366366	-3.28229	AMRU
[truncated: 12,100 more rows]
