# Supplementary material for: Single-cell transcription analysis of Plasmodium vivax blood-stage parasites identifies stage- and species-specific profiles of expression
Source: PLoS Biol. 2020 May 4;18(5):e3000711. doi: 10.1371/journal.pbio.3000711 (PMC7224573; doi:10.1371/journal.pbio.3000711)
Supplement: S2 Data — (XLSX) [file pbio.3000711.s031.xlsx]

## Sheet: data 2A
Gene	Ches_Sa_GGCTCGAGTGTAAGTA	AMRU_CQ_TGCCCATGTAGGACAC	NIH_Ao_GCAAACTGTGCACTTA	NIH_Ao_ACGCAGCAGAGCTTCT	Ches_Sa_GATCGTACAGGAATGC	AMRU_Ao_CCGTGGATCAGTGTTG	AMRU_Ao_CCGTACTCAGTGGGAT	AMRU_Ao_GATGAGGCAGACAAAT	Ches_Sa_AAGGTTCAGCTCCTTC	AMRU_CQ_GGGCATCAGGCCGAAT	NIH_Ao_GACTACAAGAGGTACC	AMRU_Sa_GGAACTTGTCTCCACT	AMRU_Ao_CTGTGCTAGTTAAGTG	AMRU_CQ_GTGAAGGCAACACCCG	NIH_Ao_TTCTACAAGTGTCTCA	AMRU_CQ_TTCTTAGAGTGGTCCC	AMRU_Ao_CTGAAACAGTCATCCA	NIH_Ao_TAGAGCTGTCCAGTTA	AMRU_CQ_CAGATCACAATCTACG	AMRU_Ao_CTCTACGAGACTGTAA	AMRU_Ao_CCCATACGTAGGACAC	NIH_Ao_GACGTTAGTCTGCCAG	NIH_Ao_TTCTCCTAGTCCTCCT	Ches_Sa_GGGACCTAGCCCAACC	NIH_Ao_GATCGTAAGTGGGATC	NIH_Ao_CATCAAGGTTATTCTC	AMRU_Ao_ACATGGTTCCAATGGT	NIH_Ao_ATGGGAGCATTACCTT	AMRU_Ao_AGCCTAATCTTGACGA	AMRU_Ao_CACATAGTCCAAACTG	AMRU_CQ_TACGGTACAAGTCTAC	AMRU_Ao_CAGAGAGTCCACTCCA	AMRU_Ao_CCTCTGAGTCAAGCGA	NIH_Ao_GGAAAGCCAGTTCATG	NIH_Ao_TGCTACCTCGTTTATC	AMRU_Ao_TATGCCCTCAACACGT	AMRU_Ao_AAACGGGGTTATCCGA	AMRU_CQ_ATCACGACAAGCTGTT	NIH_Ao_CGTGTAACATCCGGGT	AMRU_Ao_AACCATGAGTTTAGGA	NIH_Ao_CATCGAAGTCATGCAT	AMRU_CQ_TCGCGAGGTCTTGATG	NIH_Ao_CGAGCACTCATCGGAT	NIH_Ao_GGGCACTTCAACACCA	AMRU_Ao_CATGCCTAGTTACGGG	AMRU_Ao_ACACCGGTCCGCAGTG	Ches_Sa_CTCGGAGTCTCCAACC	AMRU_Ao_AGATCTGGTCGCGAAA	PB_MACS_GCAGCCACACACCGCA
PVP01_0206500	-1	-0.538448	-1	-1	-1	-1	-1	-0.139249	-1	-1	-0.0322157	-1	-1	-1	-1	-1	-0.0556841	-1	-1	-1	-1	-0.364692	0.500794	0.410702	-1	0.2799	0.112946	-1	-0.546543	0.357176	-1	-1	-1	-1	-1	-1	-1	-1	-1	-1	0.329754	-1	-0.966095	-0.401401	0.390006	-1	-1	0.00348833	-1
PVP01_0115300	-1	-1	-1	-1	-1	-1	-1	-1	-1	-1	-1	-1	-1	-1	-1	-1	-1	-1	-1	-1	-1	-1	-1	-1	-1	-1	-1	-1	-1	-1	-1	-1	-1	-1	-1	-1	-1	-1	-1	-1	-1	-1	-1	-1	-1	-1	-1	-1	-1
PVP01_0724700	-1	0.30665	-1	-1	-1	-1	-1	-1	-1	-1	-0.187118	-1	0.154034	-1	-1	-1	-1	-1	-0.118816	-0.651569	-0.227424	-1	-0.101266	-1	-1	-1	-1	-1	-1	-1	-1	-1	-0.197556	-1	-1	-1	-1	-1	-1	-1	-0.147367	-1	0.147849	-0.197281	-1	-1	-1	-0.0756929	-1
PVP01_1460700	-1	1.16912	0.80095	0.968693	0.72233	1.122	0.906095	0.638902	1.09269	0.830858	-0.0322157	1.13717	0.0571242	0.272575	0.455829	0.995679	0.813548	0.559406	0.851221	0.746371	0.763802	0.686461	0.631128	-1	0.561062	0.911923	0.958044	0.720349	0.683906	0.394964	0.493398	0.840673	0.631748	0.468419	0.7103	0.537519	0.65835	0.626884	-0.135557	0.58838	0.179992	0.897089	0.602107	0.362027	0.0889756	1.18657	-1	0.858806	0.438402
PVP01_0724400	-1	0.239703	0.520124	0.408025	-1	-1	-0.556303	0.576754	-1	0.462881	0.558849	-1	0.902222	0.749696	-0.0792846	0.335627	0.500618	0.537129	0.307153	0.251521	0.219734	0.52461	0.743832	-1	0.459605	-0.167258	0.0549537	-0.328869	0.657577	0.546232	0.388663	0.764953	0.479137	0.274599	-1	0.604466	-0.226256	1.02482	0.341565	0.28735	-0.448397	0.0124827	0.356125	0.404779	0.265067	0.424812	-1	0.304518	-1
PVP01_1426100	-0.254669	0.364642	-0.0441476	0.688852	-0.556423	0.397723	0.443697	0.440534	-1	0.712758	0.926826	0.731408	0.659184	1.17566	1.03941	0.444771	0.917444	0.84944	0.634512	0.603704	0.971233	1.26114	0.743832	0.673944	0.71233	1.08316	0.766158	0.935949	0.732211	0.917843	0.426452	0.396976	0.615357	0.517637	0.40927	0.662458	-0.402347	0.818769	0.688352	0.764472	0.878962	0.814115	0.866414	1.0202	0.332014	0.947691	-1	0.128427	-1
PVP01_0838000	-1	-1	-1	-1	-1	-1	-1	-1	-1	-1	-1	-1	-1	-1	-1	-1	-1	-1	-1	-1	-1	-1	-1	-1	-1	-1	-1	-1	-1	-1	-1	-1	-0.322495	-1	-1	-1	-1	-1	-1	-1	-1	-1	-1	-1	-1	-1	-1	-1	-1
PVP01_0103900	-1	-1	-0.521269	-1	-1	-1	-1	-1	-1	-1	-1	-1	-1	-1	-1	0.189499	-1	-1	-1	-1	-1	-1	-1	-1	-1	-1	-1	-1	-1	-1	-1	0.0447935	-1	-1	-1	-1	-1	-1	-0.612678	0.141222	-1	-1	-1	-1	-1	-1	-1	-1	-1
PVP01_1245500	1.21515	-0.538448	1.1777	0.829031	0.905975	0.889085	1.02348	0.69326	-1	0.870366	0.601253	0.718044	0.870038	0.749696	0.473557	0.769282	0.660319	0.826577	0.972265	0.825553	0.277726	0.551762	0.375855	-1	0.852949	1.04759	0.715006	0.60563	0.49485	0.658206	0.980739	0.874097	0.562112	0.909328	0.664542	0.884306	0.727986	1.2801	0.955524	0.873616	0.858028	0.857581	0.667374	0.912467	0.848643	-0.2284	-1	0.9657	1.32301
PVP01_0810400	-1	0.415794	-1	-1	-1	-1	0.39794	-0.361098	-1	0.353736	-0.187118	-1	-1	-1	-1	-1	-1	0.258376	-1	-1	-1	-1	0.154007	-1	0.260032	-1	-0.0119931	-0.0735962	-0.0694214	-1	0.0462403	-1	-1	-1	-1	-1	-1	-1	-0.135557	0.483645	-0.00906441	-1	-0.665065	-0.0589779	-1	0.0726296	-1	0.17958	-1
PVP01_0602700	-1	-1	-1	-1	-1	-1	0.443697	-1	-1	-1	-1	-1	-1	-1	-1	-1	-1	-1	-1	-1	-0.0812959	-1	-0.198176	-1	-1	-1	-1	-1	-1	-1	-1	-1	-1	-1	-1	-0.0187837	-1	-1	0.341565	-1	-1	-1	-1	-0.146128	-1	-1	-1	-1	-1
PVP01_1203000	-1	-1	-1	0.366633	-1	-1	0.0457575	-0.139249	-1	-0.491362	-0.333246	0.593105	-1	-1	-0.0212927	-1	0.359289	-1	-1	-0.651569	0.219734	0.0332483	-1	-1	0.0259491	-0.088077	-0.790144	-0.425779	-0.546543	-0.383187	0.125422	-1	-1	-0.628491	-1	0.361428	-0.703377	-1	-1	-0.256718	-1	-1	-1	-1	-1	-1	0.996316	-1	-1
PVP01_0922200	-1	-0.538448	-1	-0.332337	-1	0.242821	-0.255273	0.504203	1.0347	-1	-1	-0.787106	0.300162	-1	0.41804	-1	0.324527	0.826577	0.819036	0.251521	0.35236	0.448222	-0.198176	-1	0.561062	0.4955	0.440305	0.227434	0.49485	0.491874	-1	0.743763	0.0454818	0.561841	0.770997	0.185336	0.676834	0.517739	-1	0.646372	0.271762	-1	0.356125	0.655504	0.486916	-1	-1	0.33928	1.22254
PVP01_0321100	-1	-1	-1	-1	-1	-0.602277	-1	-1	-1	-1	-1	-1	-1	-1	-0.924383	-1	-1	-1	-1	-1	-1	-1	-1	-1	-1	-1	-1	-1	-1	-1	-1	-1	-1	-1	-1	-1	-0.703377	-1	-1	-1	-1	-1	-1	-1	-1	-1	-1	-1	-1
PVP01_0511300	-1	-1	-1	-1	-1	-1	-1	-1	-1	-1	-1	-1	-1	-1	-1	-1	-1	-1	-1	-1	-1	-1	-1	-1	-1	-1	-1	-1	-1	-1	-1	-1	-1	-1	-1	-1	-1	-1	-1	-1	-1	-1	-1	-1	-1	-1	-1	-1	-1
PVP01_0803400	-1	-1	-1	-1	-1	-1	-1	-1	-1	-1	-1	-1	-1	-1	-1	-1	-1	-0.440594	-1	-1	-1	-1	-1	-1	-1	-1	-1	-1	-1	-1	-1	-1	-1	-0.0844231	-1	-1	-1	-1	-1	-1	-1	-1	-1	-1	-1	-1	-1	-1	-1
PVP01_1463500	-1	-1	-1	-1	-1	-1	-1	-1	-1	-1	-1	-1	-1	-1	-1	-1	-1	-1	-1	-1	-1	-1	-1	-1	-1	-1	-1	-1	-1	-1	-1	-1	-1	-1	-1	-1	-1	-1	-1	-1	-1	-1	-1	-1	-1	-1	-1	-1	-1
PVP01_1262200	-1	1.17756	-1	1.28045	0.823788	0.719942	0.346787	1.01911	-0.412461	0.622582	0.819043	-0.486076	0.917462	0.728507	0.791621	0.720978	0.847406	0.901828	0.802003	0.971681	1.22283	0.696006	1.12918	-1	0.980192	0.997095	0.753924	0.516229	1.02166	1.08664	0.915472	1.01094	1.05772	0.989557	1.32308	0.759368	0.801773	0.733339	1.1116	0.998555	0.775618	0.897089	0.209996	0.78612	0.884856	0.725842	-1	1.14962	-0.640779
PVP01_1008100	-1	-1	0.323829	-1	-1	-1	-1	-1	-1	0.110698	-1	-1	-1	-1	0.251709	-1	-1	-1	-1	-1	-1	-1	-1	-1	-1	-1	-1	-0.0735962	-1	-1	-1	-1	-1	-1	-1	-1	-1	-1	-1	-1	-1	-1	-1	-1	-1	-0.2284	-1	-0.473633	-1
PVP01_1411700	-1	-1	-1	-1	-1	-1	-1	-1	-1	-1	-1	-1	-1	-1	-1	-1	-1	-1	-1	-1	-1	-1	-1	-1	-1	-1	-1	-1	-1	-1	-1	-1	-1	-1	-1	-1	-1	-1	-1	-1	-1	-1	-1	-1	-1	-1	-1	-1	-1
PVP01_1430300	-1	0.0636119	-0.220239	-1	-1	0.175874	-0.255273	-1	0.866293	-1	0.223057	0.660052	-1	-1	0.354371	-1	0.692504	-1	-1	0.603704	0.0278486	-0.0125092	0.375855	0.887823	-0.819149	0.364221	-0.0119931	0.118289	0.356547	0.315783	0.125422	-0.0801453	0.0454818	-1	0.363512	0.512695	-0.226256	0.274701	0.0862921	-0.557748	-0.0504571	-1	-1	0.0757207	0.390006	0.248721	-0.435048	-0.172603	-1
PVP01_1008000	-1	-1	-1	-1	-1	-1	-1	-1	-1	-1	-1	-1	-1	-1	-1	-1	-1	-1	-1	-1	-1	-1	-1	-1	-1	-1	-1	-1	-1	-1	-1	-1	-1	-0.628491	-1	-1	-1	-1	-1	-1	-1	0.489604	-1	-1	-1	-1	-1	-0.473633	-1
PVP01_1441000	-1	-1	-1	-1	-1	-1	-1	-1	-1	-1	-1	-0.486076	-1	-1	-1	-1	-1	-1	-1	-1	-1	-1	-1	-1	-1	-1	-1	-1	-1	-1	-1	-1	-1	-1	-1	-1	-1	-1	-1	-1	-1	-1	-1	-1	-1	-1	-1	-1	-1
PVP01_0613900	-1	-1	-1	0.211731	0.805305	-1	-1	-1	-1	-1	-1	-0.787106	-1	-1	-0.623353	-1	-1	0.258376	-1	-1	-1	-1	-1	-1	-1	0.0368617	-1	-1	-1	0.270026	-1	-1	-1	-1	-1	-1	-1	-1	-1	-1	-1	-1	-1	-0.146128	-1	-1	-1	0.17958	-1
PVP01_0730700	-1	-1	-1	-1	-1	-1	-1	-1	-1	-1	-1	-1	-1	-1	-1	-1	-1	-1	-1	-1	-1	-1	-1	-1	-1	-1	-1	-1	-1	-1	-1	-1	-1	-1	-1	-0.717754	-1	-1	-1	-1	-1	-1	-1	-1	-1	-1	-1	-1	-1
PVP01_0728900	-1	-1	-1	-1	-1	-1	-1	-1	-1	-1	-1	-1	-1	-1	-1	-1	-1	-1	-0.595937	-1	-1	-1	-0.800236	-1	-1	-1	-1	-1	-1	-1	-1	-1	-1	-1	-1	-0.416724	-1	-1	-1	-1	-1	-1	-1	-1	-1	-1	-1	-1	-1
PVP01_0612400	-1	-1	-1	-1	-1	-1	-1	-1	-1	-1	-1	0.644258	-1	-1	-1	-1	-0.277533	-1	-1	-1	-1	-1	-1	-1	-1	-0.866228	-0.0119931	-1	-0.546543	-1	-1	-1	-1	-0.15137	0.10824	-1	-1	-1	-1	-0.557748	0.153663	-1	-1	-1	-0.513084	-1	-1	-1	0.701643
PVP01_1421300	-1	-1	-1	0.211731	-1	-0.125156	-1	-0.361098	-1	0.28679	-0.333246	-0.787106	0.409307	-0.572523	-1	-1	-1	-1	-1	-1	-1	-0.267782	-0.198176	-1	-1	-1	0.164098	-0.0278387	-1	-1	-1	-1	-0.197556	-1	-1	-1	-1	-1	-1	-0.557748	-1	-1	-0.120997	-0.401401	-1	-1	-1	-1	-1
PVP01_1338500	-1	-1	-1	-1	-1	-1	-1	-0.838219	-1	-1	-1	-1	-1	-1	-1	-1	-1	-1	-1	-1	-1	-1	-1	-1	-1	-1	-1	-1	-1	-1	-1	-1	-1	-1	-1	-1	-1	-1	-1	-1	-1	-1	-1	-1	-1	-1	-1	-1	-1
PVP01_1033400	-1	-1	-1	-1	-1	-1	-1	-1	-1	-1	-1	-1	-1	-1	-1	-1	-1	-1	-1	-1	-1	-1	-1	-1	-1	-1	-1	-1	-1	-1	-1	-1	-1	-1	-1	-1	-1	-1	-1	-1	-1	-1	-1	-1	-1	-1	-1	-1	-1
PVP01_1136400	-1	-1	-1	-1	-1	-1	-1	-1	-1	-1	-1	-1	-1	-1	-1	-1	-1	-1	-1	-1	-1	-1	-1	-1	-1	-1	-1	-1	-1	-1	-1	-1	-1	-1	-1	-1	-1	-1	-1	-1	-1	-1	-1	-1	-1	-1	-1	-1	-1
PVP01_0531900	-1	-1	-1	-1	-1	-1	-1	-1	-0.412461	-1	-1	-1	-1	-1	-1	-1	-1	-1	-1	-1	-1	-1	-1	-1	-1	-1	-1	-1	-1	-1	-1	-1	-1	-1	-1	-1	-1	-1	-1	-1	-1	-1	-1	-1	-1	-1	-1	-1	-1
PVP01_1023000	-1	-1	-1	0.621905	-1	0.543851	-1	-0.236159	0.701483	0.955796	-1	0.756962	-1	-1	-0.225413	-0.509471	0.475795	-1	-1	0.389824	0.152787	-0.0636617	0.455037	-0.668479	0.135094	0.434802	0.209856	0.352373	-1	-1	-1	0.141703	0.241776	-0.4524	0.61339	0.185336	-0.402347	-1	-1	-1	-0.573336	0.137421	0.238025	0.0757207	0.0889756	-1	-1	0.00348833	-0.640779
PVP01_0616300	-1	-1	-0.521269	-1	-1	-1	-1	-1	-1	-1	-1	-1	-1	-1	-1	-1	-1	-1	-1	-1	-1	-1	-1	-1	-1	-1	-1	-1	-1	-1	-1	-1	-1	-1	-1	-1	-1	-1	-1	-0.557748	-1	-1	-1	-1	-1	-1	-1	-1	-1
PVP01_1030500	-1	-1	-1	-1	-1	-1	0.39794	-1	-1	-1	-1	-0.787106	-1	-0.0954018	-1	-1	-1	-1	-1	-1	-1	-1	-1	-1	-1	-1	-1	-0.124749	-1	-0.684217	-1	-1	-1	-1	-1	-1	-1	-1	0.290412	-1	-1	-1	-1	-1	-1	0.248721	-1	-1	-1
PVP01_0819300	0.859274	0.575495	-1	0.813791	-1	0.0966929	0.39794	-0.139249	-1	-1	0.246538	-0.787106	-1	0.657926	-0.924383	-0.208441	-1	0.488825	-0.595937	0.552551	0.0278486	-1	0.313708	0.285763	0.81432	-0.088077	0.323799	-0.328869	-1	-0.684217	0.192368	-0.557267	-0.498586	0.683263	0.488451	0.486366	-0.00440736	-1	0.501265	-1	0.602755	0.380459	0.687118	0.443697	-1	0.792789	-1	-0.774663	0.68144
PVP01_1131700	-0.555699	-0.538448	0.323829	-1	-1	0.0966929	-0.0791812	0.0648708	-0.412461	-0.491362	-1	-1	-0.243906	0.46887	0.0756173	0.26868	-0.754654	0.212618	0.483244	0.690854	-1	-1	-0.800236	0.586793	-0.0409977	-1	-0.313023	-1	-0.245513	-1	0.0462403	-1	-1	-1	0.40927	0.282246	-0.226256	-1	0.341565	-1	-1	-1	-0.665065	-0.255273	-0.513084	0.424812	0.962892	-0.297542	0.438402
PVP01_0905800	-1	-1	-1	0.320875	-0.0793019	-1	-0.556303	-0.838219	-1	-0.0142404	0.143876	0.976322	-0.243906	-1	-0.0792846	0.0925886	-0.754654	0.372319	0.249161	-0.651569	-1	-0.0125092	0.0448623	0.285763	-0.819149	-0.264168	-0.489114	-0.550717	-1	-0.207096	-0.175608	-1	-0.322495	-0.15137	-1	-1	-1	-0.151268	-0.135557	-1	-0.0962146	0.0124827	-0.966095	-0.799341	-1	-1	-1	-1	0.535312
PVP01_0730900	-1	-1	-1	0.408025	-0.556423	0.351965	-0.556303	0.240962	-1	-1	0.00917698	0.731408	-1	-0.271493	-1	-1	-1	0.258376	-1	-1	0.249697	0.147192	-1	-1	0.0259491	0.610893	-0.0119931	0.352373	-1	-0.383187	0.34727	0.484126	0.479137	-0.929521	-1	0.486366	-0.101317	-1	0.387322	0.0443122	0.271762	0.535361	0.356125	-0.100371	-0.212054	-1	-1	0.128427	-1
PVP01_1108100	-1	0.540733	-1	0.408025	-1	-1	0.443697	0.729983	1.0347	-1	0.113912	-1	0.0571242	0.205628	-0.924383	0.531921	0.245346	-1	-1	0.193529	0.617674	0.074641	0.704914	-1	0.481881	0.0880143	0.209856	0.0513426	-0.546543	0.357176	-0.65273	-0.256237	-0.100646	-0.628491	0.61339	0.361428	-0.226256	-0.0263289	0.0862921	-0.0806265	0.0287242	-1	0.147849	0.279841	0.332014	-1	0.945164	-0.473633	0.774194
PVP01_0622400	0.590429	0.0636119	0.256882	0.645386	-1	-1	-1	0.203173	0.432637	0.622582	0.382758	0.513924	-1	0.330567	0.279737	0.490529	-0.152594	-0.440594	0.483244	-0.174447	-0.625364	0.179376	-0.198176	0.922586	0.260032	0.625133	0.440305	0.273191	-1	0.730757	0.626024	0.0447935	0.0454818	0.371509	0.40927	-0.717754	-0.226256	-1	0.387322	-0.0806265	0.228297	-1	0.334935	-0.146128	0.787946	0.832297	-1	-0.774663	-1
PVP01_0316800	-1	0.637643	-1	-1	1.22891	0.777934	0.744727	-1	-1	0.712758	0.649026	-1	-0.544936	-0.271493	0.666682	0.812748	0.692504	0.673349	-1	0.627185	0.536004	0.11243	0.561492	-1	0.936726	0.247715	0.641219	0.662357	0.683906	0.658206	0.301513	-0.0801453	0.376475	0.733237	0.31236	0.604466	0.199713	-1	0.84972	0.442252	0.806875	0.681489	0.147849	0.663057	1.03098	0.832297	0.741044	0.225337	-1
PVP01_1459800	-1	0.966702	0.592674	0.813791	1.01178	0.988788	0.805425	0.843022	-1	0.550031	1.1108	0.781096	0.917462	1.30829	0.473557	0.937687	0.878814	1.20286	0.682817	0.795589	0.717059	0.686461	0.614738	0.711732	0.81432	1.003	0.958044	0.958933	0.79588	0.429727	1.2046	1.22088	0.756686	0.95697	1.05272	0.759368	0.676834	1.05285	0.943625	1.03332	0.720395	1.09166	1.05094	0.692021	1.12038	-1	-1	0.716699	0.972004
PVP01_1426300	1.04636	0.841763	0.734004	0.871783	0.786	0.740146	0.906095	0.718083	0.432637	0.550031	0.907304	0.744373	0.756094	0.904598	0.643819	0.937687	0.82513	1.05077	0.851221	0.627185	1.00303	0.818578	1.04486	0.974974	0.936726	0.88196	0.900052	0.778341	0.775677	0.928567	0.878749	0.974212	0.89058	1.02472	1.18742	0.428374	1.01263	0.876761	0.729745	0.28735	0.841638	0.576754	0.602107	0.899629	0.978277	0.86851	-1	1.01067	0.850582
PVP01_0925600	1.29556	0.952914	1.15083	1.08264	0.823788	0.543851	0.875061	1.01911	-1	1.15209	1.02086	-1	1.22592	1.13505	0.808011	0.444771	1.12616	1.18779	0.935542	0.9819	0.992684	0.740819	1.09186	0.944305	1.00039	0.926163	0.853308	0.972161	0.944819	0.357176	0.85242	1.29399	0.691745	1.05275	-0.59073	0.884306	0.787984	0.626884	0.955524	0.960766	0.812866	0.966725	0.958185	0.937056	1.08898	0.947691	-1	0.793539	0.992689
PVP01_0944700	0.921422	1.09502	1.21909	1.03873	0.874941	0.795663	1.07717	0.763841	-1	0.508638	1.04697	1.05799	0.932185	0.945991	0.914466	0.393619	0.969622	0.337557	0.483244	0.462375	0.488579	1.05855	0.833233	1.00362	0.737154	0.8972	0.789639	0.679731	0.567401	-1	0.903573	0.934095	0.731863	0.742577	0.639719	0.428374	1.01263	0.371611	0.93139	0.764472	1.07012	0.877784	0.926	0.823909	0.742188	0.424812	0.996316	0.805121	0.720948
PVP01_1131200	0.67475	0.966702	0.432974	0.885146	-1	1.122	1.22903	1.27572	-1	0.739087	0.842846	-1	1.30016	0.904598	0.853769	1.05873	1.03068	0.84944	1.03753	0.746371	0.89315	1.14046	1.19976	0.944305	0.896854	1.01459	0.833105	0.841393	0.754487	-0.684217	0.461214	0.804461	1.09801	0.661544	0.770997	0.71361	1.00419	1.104	1.18666	1.0857	1.12563	1.11515	0.687118	0.920819	0.265067	1.03877	-0.435048	0.981212	1.1654
PVP01_0817300	1.07777	0.90871	1.03503	1.21789	-1	0.874844	0.78612	0.917656	1.11902	1.24103	1.25109	1.08213	1.15403	1.09023	1.0201	1.29671	1.00877	1.2627	1.19645	1.07271	1.35916	1.15382	0.940127	0.964989	1.22224	0.67784	1.17834	1.10888	0.732211	0.906848	1.21059	1.27524	1.15943	1.1197	1.04274	1.0604	1.26511	1.55059	0.918801	1.07572	1.15637	1.25964	1.07133	1.21138	1.00543	1.21093	-1	1.11183	-0.640779
PVP01_0522400	0.806029	0.82328	0.858942	1.21173	0.346667	0.965925	1.31876	0.961121	-1	1.01379	0.723659	0.0579919	0.853004	0.749696	1.1438	1.16263	0.643286	0.99077	0.819036	0.810829	0.95442	0.480406	0.843217	0.822883	0.905127	0.966281	0.900052	0.791705	0.732211	1.04818	0.865784	1.0338	1.17811	0.95697	1.04274	0.925699	1.1227	0.890125	0.802295	0.919374	1.10791	1.06684	0.94239	0.975176	0.978277	0.947691	-1	0.743851	0.961281
PVP01_0818200	-1	-1	0.893704	1.13748	0.905975	0.929202	0.975176	0.608939	-1	1.24103	0.819043	1.35902	0.902222	0.858841	0.967712	1.11378	0.500618	0.965946	1.23657	-0.350539	0.726819	1.1088	0.597704	0.778679	0.612215	0.946685	1.15434	0.984999	1.00976	0.695994	0.794428	0.673182	0.744452	0.855809	0.555398	1.18534	1.04481	1.20412	1.07752	0.822464	0.769087	0.234331	0.908966	0.797257	0.633044	0.248721	1.02735	0.623277	1.06679
PVP01_1244000	0.842241	1.42059	1.48733	1.53689	1.23597	1.41891	1.4523	1.49219	1.31993	1.32155	1.25109	1.72478	1.37414	1.27874	1.38311	1.41995	1.57576	1.44871	1.52464	1.36962	1.48523	1.45813	1.36708	0.994279	1.35983	1.63346	1.57534	1.41149	1.27953	1.44612	1.3385	1.48806	1.61032	1.42073	1.57362	1.49443	1.48975	1.4398	1.40016	1.44657	1.27383	1.38046	1.60328	1.47366	1.52434	1.06163	1.26392	1.50864	1.56062
PVP01_0816000	1.14327	1.06361	1.16893	1.45654	0.142547	1.08792	0.557641	1.08606	1.2503	1.16185	0.997168	1.24228	0.902222	1.05073	1.15116	1.1895	1.11458	1.2315	1.16749	1.14082	1.15639	1.19462	1.24509	0.477649	1.21427	1.42157	0.778057	0.891239	1.03324	1.18501	0.94933	0.874097	1.07545	1.04361	1.20166	1.21167	1.15995	0.769551	1.04053	0.933614	1.06681	1.13742	1.06733	1.1941	0.486916	1.01464	1.1882	1.06419	0.535312
PVP01_1253300	-1	1.0848	0.893704	0.922935	1.15958	0.812696	-0.255273	1.00063	0.949267	-0.0142404	0.870874	0.756962	0.797487	0.728507	0.978707	0.694649	1.07785	0.911588	0.765791	0.627185	0.707075	0.8041	0.731243	0.911304	0.657972	0.858048	0.988007	0.880646	0.815185	0.270026	0.938335	0.721487	0.833852	0.802873	0.7103	1.19073	1.15995	0.786584	0.84972	0.840192	0.540608	0.234331	0.657155	0.823909	0.884856	0.511962	0.945164	0.94134	0.961281
PVP01_0720600	-1	1.01785	0.323829	0.445814	0.786	0.759451	1.03476	1.10626	1.00251	0.851061	0.290004	-1	1.11782	0.789205	0.437345	0.335627	0.660319	0.337557	0.995128	0.853581	0.960097	0.51037	0.102854	1.0558	0.180851	0.652286	0.917426	0.671131	1.03324	0.546232	0.626024	1.09595	1.09801	0.371509	0.80721	0.729404	0.95938	0.984395	-0.612678	0.345342	0.493611	0.857581	0.431845	0.533098	1.4554	1.24142	0.907375	0.848586	-1
[truncated: 5,000 more columns]

## Sheet: data 2B
Gene	Ches_Sa_GGCTCGAGTGTAAGTA	AMRU_CQ_TGCCCATGTAGGACAC	NIH_Ao_GCAAACTGTGCACTTA	NIH_Ao_ACGCAGCAGAGCTTCT	Ches_Sa_GATCGTACAGGAATGC	AMRU_Ao_CCGTGGATCAGTGTTG	AMRU_Ao_CCGTACTCAGTGGGAT	AMRU_Ao_GATGAGGCAGACAAAT	Ches_Sa_AAGGTTCAGCTCCTTC	AMRU_CQ_GGGCATCAGGCCGAAT	NIH_Ao_GACTACAAGAGGTACC	AMRU_Sa_GGAACTTGTCTCCACT	AMRU_Ao_CTGTGCTAGTTAAGTG	AMRU_CQ_GTGAAGGCAACACCCG	NIH_Ao_TTCTACAAGTGTCTCA	AMRU_CQ_TTCTTAGAGTGGTCCC	AMRU_Ao_CTGAAACAGTCATCCA	NIH_Ao_TAGAGCTGTCCAGTTA	AMRU_CQ_CAGATCACAATCTACG	AMRU_Ao_CTCTACGAGACTGTAA	AMRU_Ao_CCCATACGTAGGACAC	NIH_Ao_GACGTTAGTCTGCCAG	NIH_Ao_TTCTCCTAGTCCTCCT	Ches_Sa_GGGACCTAGCCCAACC	NIH_Ao_GATCGTAAGTGGGATC	NIH_Ao_CATCAAGGTTATTCTC	AMRU_Ao_ACATGGTTCCAATGGT	NIH_Ao_ATGGGAGCATTACCTT	AMRU_Ao_AGCCTAATCTTGACGA	AMRU_Ao_CACATAGTCCAAACTG	AMRU_CQ_TACGGTACAAGTCTAC	AMRU_Ao_CAGAGAGTCCACTCCA	AMRU_Ao_CCTCTGAGTCAAGCGA	NIH_Ao_GGAAAGCCAGTTCATG	NIH_Ao_TGCTACCTCGTTTATC	AMRU_Ao_TATGCCCTCAACACGT	AMRU_Ao_AAACGGGGTTATCCGA	AMRU_CQ_ATCACGACAAGCTGTT	NIH_Ao_CGTGTAACATCCGGGT	AMRU_Ao_AACCATGAGTTTAGGA	NIH_Ao_CATCGAAGTCATGCAT	AMRU_CQ_TCGCGAGGTCTTGATG	NIH_Ao_CGAGCACTCATCGGAT	NIH_Ao_GGGCACTTCAACACCA	AMRU_Ao_CATGCCTAGTTACGGG	AMRU_Ao_ACACCGGTCCGCAGTG	Ches_Sa_CTCGGAGTCTCCAACC	AMRU_Ao_AGATCTGGTCGCGAAA	PB_MACS_GCAGCCACACACCGCA
PVP01_1412100	-1	-1	-1	-1	-1	-1	-1	-1	-1	-1	-1	-1	-1	-0.0927908	-1	-1	-1	-1	-1	-1	-1	-1	-1	-0.888404	-1	-1	-1	-1	-1	-1	-1	-1	-1	-1	-1	-1	-1	-1	-1	-1	-1	-1	-1	-1	-1	-1	-1	-1	-1
PVP01_1236900	-1	-1	-1	-1	-1	-1	-1	-1	-1	-1	-1	-1	-1	-1	-1	-1	-1	-1	-1	-1	-1	-1	-1	-1	-1	-1	-1	-1	-1	-1	-1	-1	-1	-1	-1	-1	-1	-1	-1	-1	-1	-1	-1	-1	-1	-1	-1	-1	-1
PVP01_1119300	-1	-1	-1	-1	-1	-1	-1	-1	-1	-1	-1	-1	-1	-1	-1	-1	-0.998564	-1	-1	-1	-0.829754	-1	-1	-1	-1	-1	-1	-1	-1	-1	-1	-1	-1	-1	-1	-1	-1	-1	-1	-1	-1	-1	-1	-1	-1	-0.733037	-1	-1	-1
PVP01_0518500	-1	-1	-1	-1	-1	-1	-0.771808	-1	-1	-1	-0.778802	-1	-1	-1	-1	-1	-0.521443	-1	-0.0358298	-1	-1	-1	-1	-1	-1	-1	-0.192328	-0.662427	-1	-1	-1	-1	-1	-1	-1	-1	-1	-1	-1	-1	-0.292942	-1	-0.145559	-1	-1	-1	-1	-1	-1
PVP01_1452800	-1	-1	-1	-1	-1	-1	-1	-1	-1	-1	-1	-1	-1	-1	-1	-1	-1	-1	-1	-1	-1	-1	-1	-1	-1	-1	-1	-1	-1	-1	-1	-1	-1	-1	-1	-1	-1	-1	-1	-1	-1	-1	-1	-1	-1	-1	-1	-1	-1
PVP01_0616100	-1	-1	-1	-1	-0.755875	-1	-1	-1	-1	-1	-1	-1	-1	-1	-1	-1	-1	-1	-1	-1	-1	-1	-1	-1	-1	-1	-1	-1	-0.75343	-1	-0.877314	-1	-1	-1	-0.838282	-0.957799	-1	-1	-1	-1	-1	-1	-1	-1	-0.763802	-1	-1	-0.993436	-1
PVP01_1245300	-1	-1	-1	-1	-1	-1	-1	-1	-1	-1	-1	-1	-1	-1	-1	-0.730863	-1	-1	-1	-1	-1	-1	-1	-1	-1	-1	-1	-1	-1	-1	-1	-1	-1	-1	-1	-1	-1	-1	-1	-1	-1	-1	-1	-1	-1	-1	-1	-1	-1
PVP01_1258000	-1	-1	-1	-1	-1	-1	-1	-1	-1	-1	-1	-1	-1	-1	-1	-1	-1	-1	-1	-1	-1	-1	-1	-1	-1	-1	-1	-1	-1	-1	-1	-0.804889	-1	-1	-1	-1	-1	-1	-1	-1	-1	-1	-1	-1	-1	-1	-1	-1	-1
PVP01_1435300	-0.00238207	0.411328	-0.242541	0.327656	-1	-1	-0.0728379	0.325176	-1	-0.258717	0.0864992	-1	0.295849	-0.0927908	0.209409	-0.031893	0.506586	0.395819	0.227412	-0.180413	-0.352633	-0.59112	-0.273503	0.287687	-1	-0.404389	-0.736397	0.467907	0.392698	0.283849	0.122686	-1	0.181898	0.279779	0.440471	-1	0.133565	-0.0173911	-0.550595	0.163324	0.397254	-1	0.00570873	0.32614	-0.462772	-1	0.778712	0.00656377	-1
PVP01_1403000	-1	-1	-0.719663	-1	-1	-1	-1	-0.771734	-1	-0.434808	-0.954893	-1	-0.482302	-1	-1	-1	-0.697534	-1	-1	-1	-0.0516027	-1	-0.449594	-1	-1	-1	-1	-0.963457	-0.75343	-0.101502	-0.576284	-0.503859	-1	-0.674463	-0.139312	-0.656769	-0.0425263	-0.561459	-1	-1	-1	-1	-1	-1	-0.0648322	-0.432007	-1	-0.294466	-1
PVP01_0305600	-1	-1	-1	-1	-1	-1	-0.771808	-1	-1	-1	-1	-1	-0.482302	-1	-1	-1	-1	-1	-1	-1	-1	-1	-1	-1	-1	-1	-1	-1	-1	-1	-1	-1	-1	-1	-1	-1	-1	-1	-1	-1	-1	-0.702517	-1	-1	-1	-1	-1	-0.0391937	-1
[truncated: 5,000 more columns]
