# Supplementary material for: Single-cell transcription analysis of Plasmodium vivax blood-stage parasites identifies stage- and species-specific profiles of expression
Source: PLoS Biol. 2020 May 4;18(5):e3000711. doi: 10.1371/journal.pbio.3000711 (PMC7224573; doi:10.1371/journal.pbio.3000711)
Supplement: S4 Data — (XLSX) [file pbio.3000711.s033.xlsx]

## Sheet: data 4
Row Labels	Annotation	Asex_0	Asex_1	Asex_2	Asex_3	Asex_4	Asex_5	Asex_6	Asex_7	Asex_8	Asex_9	Asex_10	Asex_11	Asex_12	Asex_13	Asex_14	Asex_15	Asex_16	Asex_17	Asex_18	Asex_19	Asex_20	Asex_21	Asex_22	Asex_23	Asex_24	Asex_25	Asex_26	Asex_27	Asex_28	Asex_29	Asex_30	Asex_31	Asex_32	Asex_33	Asex_34	Asex_35	Asex_36	Asex_37	Asex_38	Asex_39	Asex_40	Asex_41	Asex_42	Asex_43	Asex_44	Asex_45	Asex_46	Asex_47
PVP01_1131700	histone H2A	0.229696	0.277707	0.296415	0.292552	0.554781	0.434552	0.32253	0.530059	0.506206	0.512184	0.502664	0.369174	0.630259	0.640139	0.614189	0.469343	0.682533	0.816972	0.81045	0.75148	0.664821	0.89967	0.504251	0.838113	1.22347	1.17721	0.998199	1.05421	1.42593	1.23847	1.07702	1.46082	1.35547	1.71775	1.9307	1.96581	2.03927	1.69782	1.56301	1.96729	1.93716	2.25587	2.21962	2.2534	2.50808	2.68393	1.88633	2.50625
PVP01_0819300	histone H2A.Z	0.705455	1.59093	1.28343	1.58308	1.42477	1.77883	1.66712	1.57326	1.61758	1.48397	1.68381	1.66401	1.74088	1.8535	1.89316	1.61536	1.9756	1.66588	1.81989	1.85109	1.64891	1.95302	1.70377	1.59373	1.62594	1.58454	1.75565	1.6039	2.0086	1.49752	1.99965	1.91157	2.19561	1.56613	2.08844	1.85769	2.13719	1.93626	2.01251	2.07742	2.01452	1.84095	2.3139	2.01516	2.41221	2.43561	2.42777	2.24008
PVP01_0905900	histone 2B	1.20106	0.562028	0.531749	0.955534	0.937526	1.15325	1.07784	1.41191	1.21322	1.22666	1.07056	1.65038	1.22575	1.68843	1.59116	1.82558	1.93925	1.93653	2.15618	1.97124	2.904	2.75613	2.19112	2.04795	3.41544	3.47983	4.0164	4.69057	4.96338	7.92111	7.50194	6.03917	6.1838	7.22829	8.32765	8.27097	8.80858	9.13664	9.11726	9.80911	10.12	10.3487	10.147	12.1165	10.8679	11.4716	12.0032	11.6658
PVP01_1423100	histone H2B variant	0.518142	0.856903	0.840491	0.727555	0.892352	0.963034	0.793734	0.81367	0.797164	0.91704	0.778831	0.71301	0.685823	1.00051	0.944887	0.713842	0.897751	0.987311	0.761612	0.816733	0.937862	0.750492	0.841252	1.07895	0.81907	0.780368	1.09155	0.952788	1.01352	1.10055	0.89694	1.0911	1.0054	1.15564	1.06134	0.883638	1.04947	1.15451	1.16838	1.26973	1.16184	1.05265	1.47603	1.5849	1.61739	1.48203	1.46863	1.29469
PVP01_1138700	histone H3	0	0	0.157266	0.06558	0.347887	0.350562	0.404133	0.24486	0.0308661	0.340581	0.396341	0.526364	0.230782	0.442041	0.3676	0.733003	0.24739	0.576121	0.695372	0.353572	0.697988	0.875864	0.498093	0.704463	0.84759	0.804943	0.978864	0.72995	0.827171	0.905223	1.10664	1.24298	1.03284	1.43411	0.934309	1.18166	1.13913	1.23469	1.07198	1.01323	1.08448	1.16754	1.13654	0.92449	1.07088	0.994357	0.768986	0.956553
PVP01_1131600	histone H3 variant	1.94899	2.21447	2.02547	2.4226	2.52776	2.63548	2.58309	2.79173	2.64573	3.00821	3.2496	3.18226	2.86545	2.58511	3.55994	3.74494	2.77868	3.45029	3.84603	4.25924	4.28872	4.15765	3.45129	3.98101	4.80447	4.46	4.61123	4.87619	5.51647	5.34016	6.01567	5.78734	5.91987	6.35175	6.30814	6.48974	6.47372	7.21963	6.26473	6.3716	6.57261	6.93393	6.84431	8.40648	7.11614	7.35362	7.00047	7.90526
PVP01_0905800	histone H4	0.176303	0.365633	0.443077	0.251942	0.252502	0.366613	0.522075	0.318902	0.355736	0.551442	0.45075	0.562904	0.488657	0.476191	0.496946	0.49864	0.578395	0.890788	0.714129	0.563984	0.611348	0.876162	0.879856	0.675155	1.00975	0.946508	1.07435	1.06935	1.15727	1.43376	1.47234	1.22391	1.25659	1.47799	1.79772	1.72186	1.59627	1.9889	1.64992	2.21137	2.27055	2.07445	2.03789	2.36952	2.65349	2.39632	2.29734	2.37795
PVP01_1430800	histone acetyltransferase subunit NuA4	0	0	0	0	0	0	0	0	0	0	0	0	0	0	0	0	0	0	0	0	0	0	0	0	0	0	0	0	0	0	0	0	0	0	0	0	0	0	0	0	0	0	0.0201418	0	0	0	0	0
PVP01_1442700	histone chaperone ASF1	0	0	0	0	0	0	0	0	0	0	0	0	0	0	0	0	0	0	0	0	0	0	0	0	0	0	0	0	0	0	0	0	0	0	0	0.0295946	0.112083	0.0257759	0.106752	0.183324	0.0585832	0.117697	0.0636499	0.168069	0.24809	0.0878766	0.0600223	0
PVP01_0724200	histone deacetylase 1	0	0	0	0	0	0	0	0	0	0	0	0	0	0	0	0	0	0	0	0	0	0	0	0	0	0	0	0	0	0	0	0	0	0	0	0	0	0	0	0	0	0	0	0	0	0	0	0
PVP01_1014900	histone RNA hairpin-binding protein	0	0	0	0	0	0	0	0	0	0	0	0	0	0	0.178444	0	0	0	0	0	0	0	0	0	0.237161	0	0.0727579	0	0.227212	0.420633	0.513302	0.360509	0.162511	0.319713	0.358891	0.385616	0.62661	0.471546	0.462437	0.388323	0.49396	0.478589	0.536937	0.542763	0.647759	0.515687	0.405259	0.260981
PVP01_0915900	histone-lysine N-methyltransferase SET7	0	0	0	0	0	0	0	0	0	0	0	0	0	0	0	0	0	0	0	0	0	0	0	0	0	0	0	0	0	0	0	0	0	0	0	0	0	0	0	0	0	0	0	0	0	0	0	0
[truncated: 139 more columns]
