# Supplementary material for: Single-cell transcription analysis of Plasmodium vivax blood-stage parasites identifies stage- and species-specific profiles of expression
Source: PLoS Biol. 2020 May 4;18(5):e3000711. doi: 10.1371/journal.pbio.3000711 (PMC7224573; doi:10.1371/journal.pbio.3000711)
Supplement: S5 Data — (XLSX) [file pbio.3000711.s034.xlsx]

## Sheet: data 5
Sample	Type	Asexual_Pseudotime	Female_Pseudotime	Percent_mRNA_in_Orth	number	Percent_mRNA_in_Genes	Percent_genic_RNA_in_Orth	Rank	PC1	PC2	PC3
AMRU_Ao_AAACCTGAGCTCAACT	Asexual	8.33578	NA	675.03	27	747.851	0.902626	1415	-16.208	3.59963	-2.33142
AMRU_Ao_AAACCTGAGTTGAGAT	Asexual	24.9711	NA	652.997	20	721.396	0.905185	4807	-5.15167	3.16103	11.1661
AMRU_Ao_AAACCTGGTCAATACC	Asexual	12.3366	NA	619.707	12	673.813	0.919702	2837	-13.6609	0.874119	-0.706014
AMRU_Ao_AAACCTGGTCATATCG	Asexual	4.65428	NA	679.9	54	785.526	0.865535	166	-17.3386	6.81522	-6.39532
AMRU_Ao_AAACCTGTCTCGAGTA	Asexual	17.2453	NA	664.654	23	717.207	0.926726	4005	-11.8595	3.00819	6.40965
AMRU_Ao_AAACGGGGTTACGGAG	Asexual	139.485	NA	521.724	34	734.81	0.710012	7194	20.8275	21.5545	-41.0758
AMRU_Ao_AAACGGGGTTATCCGA	Asexual	3.8595	NA	667.347	42	762.439	0.875279	37	-18.8082	5.80808	-5.52415
AMRU_Ao_AAAGATGAGGTGCACA	Asexual	20.2216	NA	675.704	16	733.954	0.920635	4376	-9.28426	3.40538	8.41331
AMRU_Ao_AAAGATGCAGTCGATT	Asexual	10.9647	NA	641.65	21	692.99	0.925916	2337	-15.4015	2.02592	-0.0683203
AMRU_Ao_AAAGATGCATCGTCGG	Asexual	26.2388	NA	654.363	27	718.659	0.910534	4879	-3.84921	3.07972	11.6848
AMRU_Ao_AAAGATGCATGGATGG	Asexual	7.77783	NA	695.767	29	746.526	0.932006	1249	-16.995	3.20801	-2.81916
AMRU_Ao_AAAGATGGTGCTCTTC	Female	NA	49.9593	701.447	28	745.378	0.941062	8875	14.3256	-41.8223	-7.33471
AMRU_Ao_AAAGATGTCATGCTCC	Female	NA	45.1386	708.067	23	754.662	0.938256	8389	11.9751	-37.7587	-6.08039
AMRU_Ao_AAAGATGTCTCCTATA	Female	NA	49.0324	721.538	31	766.743	0.941042	8795	14.0428	-40.9305	-7.11704
AMRU_Ao_AAAGCAAAGACACTAA	Asexual	21.3967	NA	674.424	23	727.953	0.926466	4506	-7.94872	2.52299	8.57672
AMRU_Ao_AAAGCAAGTTAAGTAG	Female	NA	48.7116	659.546	23	702.208	0.939246	8768	15.1207	-39.9602	-6.36153
AMRU_Ao_AAAGCAATCATCTGCC	Asexual	14.1988	NA	677.571	15	725.492	0.933947	3378	-12.3593	1.45107	1.63403
AMRU_Ao_AAAGTAGAGCTACCGC	Asexual	32.6587	NA	672.149	28	736.276	0.912904	5165	2.27266	3.84803	14.84
AMRU_Ao_AAAGTAGGTGGCAAAC	Female	NA	47.3649	683.451	27	726.082	0.941286	8614	13.4323	-39.3036	-7.20155
AMRU_Ao_AAAGTAGGTGTCAATC	Asexual	23.1131	NA	614.945	22	656.237	0.937078	4660	-4.69553	3.0963	7.94243
AMRU_Ao_AAATGCCAGCCAGGAT	Asexual	11.2225	NA	569.848	15	628.463	0.906733	2440	-13.6277	2.03029	-1.80435
AMRU_Ao_AAATGCCCATAGACTC	Asexual	54.4596	NA	721.238	52	772.478	0.933667	5948	26.8867	6.93161	17.4428
AMRU_Ao_AAATGCCGTAGGCTGA	Asexual	40.1175	NA	697.528	25	751.446	0.928248	5389	8.46329	4.81774	19.2871
AMRU_Ao_AAATGCCGTCCCTTGT	Asexual	55.806	NA	663.648	28	715.316	0.927769	6021	22.5144	8.80886	27.0114
AMRU_Ao_AAATGCCGTTGTGGCC	Asexual	16.9548	NA	685.064	19	747.74	0.91618	3958	-11.4743	2.82691	5.6469
AMRU_Ao_AAATGCCTCGGTCTAA	Asexual	6.00435	NA	684.332	44	761.521	0.898638	645	-17.2084	4.20457	-5.56484
AMRU_Ao_AACACGTAGATATGGT	Asexual	8.43578	NA	706.645	28	772.543	0.9147	1438	-16.1164	2.32901	-3.91027
AMRU_Ao_AACACGTAGGTAGCCA	Asexual	125.493	NA	570.95	54	630.759	0.905179	6964	33.4313	24.2069	-38.1639
AMRU_Ao_AACACGTAGTCACGCC	Asexual	22.8132	NA	604.869	14	664.254	0.910599	4637	-5.11464	1.52786	7.36472
AMRU_Ao_AACACGTGTCGGCACT	Asexual	60.295	NA	645.038	33	697.96	0.924176	6260	28.2693	10.3706	26.5871
AMRU_Ao_AACACGTGTGTGGCTC	Asexual	17.9446	NA	667.3	24	726.86	0.918058	4103	-10.5933	3.25605	6.40756
AMRU_Ao_AACACGTTCCAGTAGT	Asexual	14.4902	NA	662.707	13	720.299	0.920044	3442	-14.1232	1.62292	3.78867
AMRU_Ao_AACACGTTCGTCCGTT	Asexual	22.3683	NA	667.109	28	725.704	0.919258	4599	-5.83281	3.27482	8.12938
AMRU_Ao_AACCATGAGTTTAGGA	Asexual	3.908	NA	676.323	40	774.235	0.873537	40	-19.146	5.39416	-5.32935
AMRU_Ao_AACCATGCACGAAACG	Asexual	15.5943	NA	693.243	20	745.789	0.929544	3716	-12.2715	2.4729	4.28803
AMRU_Ao_AACCGCGAGATATACG	Asexual	13.5533	NA	672.887	21	727.868	0.924462	3217	-14.1253	1.60693	2.45562
AMRU_Ao_AACCGCGCATGCTAGT	Asexual	149.264	NA	470.281	28	825.091	0.569974	7388	13.9568	16.451	-33.6765
AMRU_Ao_AACGTTGAGTGTCTCA	Female	NA	49.1233	699.737	21	745.544	0.93856	8806	14.5121	-40.6925	-7.37111
AMRU_Ao_AACTCCCCACCGAAAG	Female	NA	4.34498	627.215	16	683.969	0.917023	7651	-13.7592	-1.70119	-3.59025
AMRU_Ao_AACTCCCGTATAGGGC	Asexual	13.223	NA	666.237	17	725.427	0.918407	3113	-13.1328	2.5886	1.66145
AMRU_Ao_AACTCCCTCACATGCA	Asexual	33.5614	NA	670.551	23	743.245	0.902194	5201	2.495	3.74823	15.9265
AMRU_Ao_AACTCTTCAACTGCTA	Asexual	29.2668	NA	681.143	25	738.56	0.922258	5030	-0.856063	2.9363	12.9874
AMRU_Ao_AACTCTTTCACTATTC	Asexual	14.3324	NA	642.126	15	697.2	0.921007	3409	-12.6104	1.42091	2.10413
AMRU_Ao_AACTGGTCAAGCTGAG	Asexual	11.3345	NA	698.449	28	754.783	0.925364	2478	-15.673	2.96475	1.38146
AMRU_Ao_AACTGGTGTGCGAAAC	Asexual	8.2315	NA	674.482	25	727.677	0.926898	1387	-16.9899	2.54957	-2.72441
AMRU_Ao_AACTGGTGTGTGACCC	Asexual	7.57915	NA	673.245	27	729.421	0.922986	1185	-16.4266	3.72602	-3.42588
AMRU_Ao_AACTGGTTCATGCTCC	Asexual	12.8996	NA	680.217	14	744.199	0.914026	3023	-13.9843	1.66529	1.37767
AMRU_Ao_AACTGGTTCTGCGACG	Asexual	18.0658	NA	667.056	36	742.733	0.898111	4122	-8.32828	1.55386	3.41006
AMRU_Ao_AACTGGTTCTGTCAAG	Female	NA	45.8427	659.602	23	702.709	0.938656	8456	12.9617	-37.896	-6.50844
AMRU_Ao_AACTTTCAGGTGATTA	Asexual	18.4597	NA	685.099	28	742.56	0.922618	4178	-10.7907	1.87011	6.73346
AMRU_Ao_AACTTTCCAATCTACG	Asexual	28.5646	NA	659.417	18	725.769	0.908578	5005	-1.81587	3.30577	13.0444
AMRU_Ao_AACTTTCCATATGAGA	Asexual	14.2323	NA	674.131	18	727.33	0.926856	3391	-12.886	2.81635	3.06186
AMRU_Ao_AAGACCTAGGAGTACC	Asexual	12.4814	NA	660.318	19	706.248	0.934967	2873	-14.6612	1.44254	1.18172
AMRU_Ao_AAGACCTCACTTAAGC	Female	NA	45.9708	712.482	25	759.095	0.938594	8468	12.3994	-38.4291	-6.41787
AMRU_Ao_AAGACCTCATCCCATC	Asexual	36.3776	NA	665.22	23	719.753	0.924234	5286	5.54489	4.44066	16.8774
AMRU_Ao_AAGACCTCATTCCTGC	Female	NA	49.5926	703.146	25	742.971	0.946397	8851	14.6764	-41.2525	-6.78386
AMRU_Ao_AAGACCTTCAGCGATT	Female	NA	37.6728	712.502	16	762.807	0.934052	8097	6.68959	-32.0461	-6.55644
AMRU_Ao_AAGCCGCAGCCGGTAA	Asexual	13.0528	NA	658.141	19	718.968	0.915397	3073	-13.6479	2.4564	1.82997
AMRU_Ao_AAGCCGCTCAAGATCC	Asexual	12.5127	NA	656.679	19	709.562	0.925472	2885	-14.6832	0.838838	0.735859
AMRU_Ao_AAGCCGCTCGCCAAAT	Asexual	32.9796	NA	664.443	23	728.358	0.912247	5176	9.45355	8.66162	3.47218
AMRU_Ao_AAGGAGCAGGTCGGAT	Asexual	15.1106	NA	691.006	17	754.991	0.91525	3608	-13.0809	2.55524	4.3288
AMRU_Ao_AAGGAGCCAAGGTTTC	Asexual	13.3842	NA	657.566	19	710.149	0.925955	3161	-13.7007	1.04204	1.38816
AMRU_Ao_AAGGAGCTCCCAAGAT	Asexual	17.6458	NA	627.645	23	677.84	0.925949	4057	-10.4829	3.01797	5.81291
AMRU_Ao_AAGGCAGAGTGCCATT	Asexual	56.0858	NA	673.651	27	724.338	0.930023	6039	24.4762	8.85869	24.7654
AMRU_Ao_AAGGCAGGTCCGAACC	Female	NA	48.2895	633.561	20	676.377	0.936698	8724	13.8832	-40.0926	-7.38356
AMRU_Ao_AAGGCAGGTCCGAAGA	Asexual	12.189	NA	704.207	20	754.005	0.933956	2787	-14.7177	1.8432	1.08793
AMRU_Ao_AAGGTTCAGAAACCTA	Asexual	53.5241	NA	660.273	24	704.943	0.936633	5909	20.1232	8.20829	26.3839
AMRU_Ao_AAGGTTCAGCACACAG	Asexual	15.9349	NA	674.715	23	732.866	0.920653	3786	-12.7563	2.17342	5.01104
AMRU_Ao_AAGGTTCGTCACACGC	Asexual	130.683	NA	592.381	41	646.193	0.916724	6995	32.0526	25.1502	-42.6822
AMRU_Ao_AAGGTTCTCAGTCAGT	Asexual	29.7651	NA	676.808	26	746.977	0.906063	5060	-0.74149	4.24264	13.8658
AMRU_Ao_AAGGTTCTCCGAAGAG	Asexual	20.5582	NA	651.322	19	718.337	0.906708	4417	-8.4504	1.92005	7.63182
AMRU_Ao_AAGGTTCTCGACCAGC	Asexual	17.1873	NA	694.008	21	755.669	0.918403	3993	-11.2995	3.04872	5.90214
AMRU_Ao_AAGTCTGAGACTGGGT	Asexual	25.4632	NA	646.189	22	721.52	0.895594	4838	-4.40338	3.05028	11.1157
AMRU_Ao_AAGTCTGGTCAATGTC	Asexual	13.4172	NA	668.214	24	730.888	0.914249	3169	-12.6293	2.90782	1.62164
AMRU_Ao_AAGTCTGTCGCGTTTC	Asexual	19.9363	NA	646.313	33	708.669	0.91201	4341	-8.4887	2.64036	7.05761
AMRU_Ao_AAGTCTGTCGTTGCCT	Asexual	11.4655	NA	693.054	25	755.58	0.917247	2532	-15.7652	1.27737	0.408424
AMRU_Ao_AAGTCTGTCTACTCAT	Female	NA	46.2594	695.948	20	744.607	0.934651	8502	12.509	-38.6609	-6.67649
AMRU_Ao_AATCCAGAGGGTTCCC	Female	NA	5.69042	618.7	12	662.235	0.934262	7688	-8.44457	-4.1851	-1.49156
AMRU_Ao_AATCCAGAGTAGCCGA	Asexual	14.9996	NA	667.728	17	729.925	0.914791	3574	-13.3582	3.0319	4.60449
AMRU_Ao_AATCCAGGTTACTGAC	Asexual	24.9175	NA	700.2	32	758.505	0.923132	4800	-5.51434	3.41929	11.4872
AMRU_Ao_AATCCAGTCAACCAAC	Asexual	29.3322	NA	684.949	24	754.386	0.907956	5034	-1.58153	4.06228	14.0564
AMRU_Ao_AATCCAGTCAATCACG	Female	NA	47.8544	708.294	25	751.24	0.942833	8667	13.1779	-40.0606	-7.15956
AMRU_Ao_AATCGGTGTACCCAAT	Asexual	15.1619	NA	667.295	19	739.48	0.902384	3618	-11.6924	3.50172	3.594
AMRU_Ao_ACACCAACAGCGAACA	Asexual	29.4144	NA	605.307	19	675.326	0.896319	5039	-0.590938	3.21313	12.9886
AMRU_Ao_ACACCAATCACTTCAT	Asexual	125.436	NA	564.209	43	613.215	0.920083	6963	31.3885	23.7994	-38.0285
AMRU_Ao_ACACCAATCATATCGG	Asexual	19.3734	NA	636.707	14	688.898	0.924239	4278	-9.87171	3.09112	7.67248
AMRU_Ao_ACACCGGAGTGTCCCG	Asexual	17.2508	NA	686.801	25	751.014	0.914498	4006	-11.4443	2.28435	5.80001
AMRU_Ao_ACACCGGCACGAGGTA	Asexual	18.8911	NA	646.043	16	713.14	0.905913	4224	-9.94916	2.92778	7.03068
AMRU_Ao_ACACCGGTCCGCAGTG	Asexual	3.98745	NA	692.678	52	781.435	0.886417	46	-18.4318	6.09407	-5.69376
AMRU_Ao_ACACTGACACCACGTG	Asexual	60.5987	NA	647.504	36	699.148	0.926133	6268	27.2578	10.7251	28.5537
AMRU_Ao_ACACTGAGTGGTACAG	Asexual	25.1586	NA	665.538	21	738.8	0.900836	4820	-4.89796	4.01271	11.387
AMRU_Ao_ACACTGATCCGAACGC	Asexual	28.1405	NA	689.728	22	755.736	0.912658	4981	-1.38932	4.22158	12.1683
AMRU_Ao_ACACTGATCGCTAGCG	Asexual	20.698	NA	693.007	33	749.314	0.924855	4435	-9.0649	2.3891	8.54435
AMRU_Ao_ACACTGATCTGTGCAA	Female	NA	48.2799	708.986	28	758.006	0.935331	8722	13.2957	-40.434	-7.49411
AMRU_Ao_ACAGCCGAGCCAGAAC	Asexual	22.2841	NA	684.611	21	749.553	0.913359	4592	-7.5393	2.81758	9.52951
AMRU_Ao_ACAGCCGCAATGGATA	Asexual	109.409	NA	645.954	46	710.07	0.909705	6859	36.4848	21.9685	-22.1828
AMRU_Ao_ACAGCCGCACCAGGTC	Asexual	13.9526	NA	675.029	22	727.123	0.928356	3317	-13.4677	1.4409	2.36219
AMRU_Ao_ACAGCTAAGCTGCCCA	Asexual	5.31164	NA	665.202	38	758.524	0.876969	368	-18.0964	4.37208	-5.26443
AMRU_Ao_ACAGCTACACCACGTG	Asexual	8.6241	NA	685.763	25	749.291	0.915216	1499	-16.2008	2.82316	-2.59482
AMRU_Ao_ACATACGCACGCTTTC	Asexual	31.7894	NA	651.516	23	722.489	0.901766	5136	1.08652	2.97561	14.6598
AMRU_Ao_ACATACGTCATCGGAT	Asexual	11.2157	NA	683.596	25	734.609	0.930557	2437	-15.3079	2.04832	0.265707
AMRU_Ao_ACATCAGAGAGTCTGG	Female	NA	48.5093	689.137	31	735.452	0.937025	8749	14.2006	-40.137	-7.4632
AMRU_Ao_ACATCAGGTCGACTAT	Female	NA	49.1991	729.54	30	769.991	0.947465	8811	13.8452	-41.1501	-7.69767
AMRU_Ao_ACATCAGTCCATGAAC	Asexual	18.7546	NA	632.026	16	701.737	0.90066	4215	-9.13874	1.78728	5.6009
AMRU_Ao_ACATCAGTCTACTTAC	Asexual	20.6602	NA	676.621	29	738.145	0.91665	4431	-7.72633	3.21183	7.55196
AMRU_Ao_ACATGGTAGTACATGA	Asexual	5.18681	NA	645.864	47	731.969	0.882365	313	-17.5678	4.91211	-6.41624
AMRU_Ao_ACATGGTCAACACGCC	Asexual	132.036	NA	554.961	38	645.634	0.85956	7012	28.9666	24.559	-43.7868
AMRU_Ao_ACATGGTGTAGCGCAA	Female	NA	43.8228	687.697	21	730.908	0.940881	8301	11.9405	-36.1692	-6.2519
AMRU_Ao_ACATGGTTCCAATGGT	Asexual	3.71315	NA	657.523	51	762.752	0.86204	27	-18.3515	6.94566	-5.9689
AMRU_Ao_ACCAGTACAGCTGTTA	Asexual	21.3569	NA	651.08	15	708.809	0.918555	4501	-7.09513	3.06888	7.88563
AMRU_Ao_ACCAGTATCACATACG	Asexual	8.12693	NA	663.277	23	717.492	0.924438	1360	-16.8113	3.11144	-2.47734
AMRU_Ao_ACCCACTCACCGATAT	Female	NA	38.0557	681.396	15	724.744	0.940189	8106	9.33061	-31.0296	-5.51401
AMRU_Ao_ACCCACTTCAAACCAC	Female	NA	48.9352	717.641	26	755.872	0.949421	8783	14.0795	-40.7269	-7.47265
AMRU_Ao_ACCCACTTCAACACGT	Asexual	12.0801	NA	670.129	19	715.229	0.936943	2741	-14.8074	1.62784	0.832138
AMRU_Ao_ACCCACTTCTTAACCT	Female	NA	48.5353	705.102	26	746.383	0.944691	8753	13.8554	-40.4878	-6.92164
AMRU_Ao_ACCGTAAAGGCTCTTA	Female	NA	47.8381	698.235	26	741.535	0.941607	8664	13.5238	-39.7867	-7.35087
AMRU_Ao_ACCGTAACAGTGGAGT	Asexual	14.638	NA	587.955	27	642.301	0.915388	3485	-10.2231	2.75027	0.501816
AMRU_Ao_ACCGTAAGTGTATGGG	Asexual	27.1808	NA	652.755	27	711.168	0.917863	4931	-3.13774	2.97889	12.3025
AMRU_Ao_ACCTTTAAGGACAGCT	Asexual	20.1823	NA	641.41	26	698.288	0.918546	4373	-9.4442	2.33627	8.14535
AMRU_Ao_ACCTTTAGTCTTCAAG	Asexual	4.86827	NA	656.83	32	758.479	0.865982	223	-18.0422	5.10571	-5.42574
AMRU_Ao_ACCTTTATCCACGTTC	Female	NA	49.6085	719.539	29	759.82	0.946987	8852	14.2605	-41.4322	-7.39981
AMRU_Ao_ACGAGCCAGATGTCGG	Asexual	15.3713	NA	639.324	20	697.245	0.916929	3670	-11.5898	2.13066	3.13588
AMRU_Ao_ACGAGCCTCGCAAACT	Female	NA	51.7389	679.523	42	706.495	0.961822	8979	17.314	-41.9534	-7.58344
AMRU_Ao_ACGAGGAAGTAAGTAC	Asexual	9.18614	NA	659.845	16	712.95	0.925513	1697	-15.5639	3.06511	-2.06661
AMRU_Ao_ACGAGGACAAACTGCT	Asexual	41.511	NA	641.719	22	692.303	0.926934	5437	10.1338	4.62672	19.4482
AMRU_Ao_ACGAGGAGTGTGAATA	Female	NA	46.8363	716.493	30	757.485	0.945884	8568	13.9985	-38.482	-6.07047
AMRU_Ao_ACGATACAGCCGATTT	Asexual	23.9739	NA	667.604	19	734.873	0.908462	4731	-6.10273	3.66505	10.786
AMRU_Ao_ACGATACCACAGCCCA	Asexual	11.8792	NA	687.921	17	738.861	0.931057	2676	-14.8406	1.4203	0.362643
AMRU_Ao_ACGATACCACGGTGTC	Asexual	43.1005	NA	664.743	25	717.741	0.92616	5500	11.7142	6.44553	20.1807
AMRU_Ao_ACGATACGTAGGGTAC	Asexual	25.9044	NA	680.462	25	750.192	0.907049	4855	-4.18852	3.54499	11.6532
AMRU_Ao_ACGATACGTTACGCGC	Asexual	11.2217	NA	706.678	24	757.906	0.932408	2439	-15.223	3.0126	0.885166
AMRU_Ao_ACGATGTGTGTTTGGT	Asexual	22.9099	NA	617.695	23	682.93	0.904478	4645	-6.35429	2.29205	9.13942
AMRU_Ao_ACGCAGCCAAGGCTCC	Asexual	4.69183	NA	666.484	37	773.626	0.861506	176	-17.8485	5.60134	-5.76158
AMRU_Ao_ACGCAGCCACGGACAA	Asexual	16.4406	NA	677.687	21	746.754	0.90751	3872	-11.5108	2.64622	4.8911
AMRU_Ao_ACGCCAGCAGTTAACC	Asexual	6.44188	NA	683.636	42	759.452	0.90017	815	-17.6628	4.02582	-3.68277
AMRU_Ao_ACGCCAGGTTCGTGAT	Asexual	12.2033	NA	670.621	23	726.541	0.923032	2793	-13.5099	2.41663	0.291507
AMRU_Ao_ACGCCAGTCAACCATG	Asexual	7.70885	NA	635.665	19	717.807	0.885565	1227	-16.5517	3.5824	-3.1211
AMRU_Ao_ACGCCGAAGAAACCGC	Asexual	31.1906	NA	626.63	26	686.128	0.913284	5109	1.52023	3.77692	13.442
AMRU_Ao_ACGCCGAAGTGGGATC	Asexual	14.1658	NA	698.167	27	745.891	0.936017	3367	-13.4023	0.510084	1.92759
AMRU_Ao_ACGCCGATCATGCATG	Female	NA	48.9233	726.828	26	765.803	0.949105	8780	13.4688	-41.1776	-7.01711
AMRU_Ao_ACGGAGAAGCAGACTG	Female	NA	48.7363	698.98	27	742.689	0.941147	8770	13.3656	-40.9466	-7.4287
AMRU_Ao_ACGGAGAGTCTCATCC	Asexual	10.7569	NA	579.684	28	659.124	0.879476	2257	-14.574	2.61854	-0.811587
AMRU_Ao_ACGGAGAGTGGTCCGT	Asexual	5.56073	NA	652.841	55	744.167	0.877278	464	-17.4352	4.44916	-6.42696
AMRU_Ao_ACGGAGAGTTCGAATC	Asexual	17.8805	NA	645.895	19	694.083	0.930572	4092	-11.2371	2.45264	6.55459
AMRU_Ao_ACGGAGATCAGTTCGA	Asexual	21.179	NA	669.129	25	729.295	0.917501	4488	-8.00428	2.3021	8.24473
AMRU_Ao_ACGGAGATCCGCAAGC	Asexual	16.1942	NA	685.452	24	730.078	0.938874	3828	-12.6184	1.76827	5.05726
AMRU_Ao_ACGGAGATCTCTGCTG	Asexual	18.2138	NA	691.545	24	753.536	0.917734	4142	-10.5189	2.7533	6.53017
AMRU_Ao_ACGGCCAAGATCCCAT	Asexual	19.5414	NA	696.739	25	752.403	0.926019	4299	-9.20094	2.45738	7.09569
AMRU_Ao_ACGGCCACAAAGGCGT	Female	NA	48.155	700.149	30	743.229	0.942037	8704	13.0024	-40.4799	-7.42686
AMRU_Ao_ACGGCCACATCCGTGG	Asexual	46.4384	NA	668.757	26	725.296	0.922047	5630	14.1567	7.03858	22.4921
AMRU_Ao_ACGGCCACATGGTAGG	Asexual	63.1361	NA	652.261	38	713.196	0.914562	6340	31.3931	13.131	23.7399
AMRU_Ao_ACGGCCAGTGAGCGAT	Asexual	13.9149	NA	567.668	29	612.846	0.926282	3305	-10.333	1.48042	-2.23817
AMRU_Ao_ACGGCCATCGGCGGTT	Asexual	40.5619	NA	666.963	23	712.673	0.935861	5401	9.43762	5.2427	18.8642
AMRU_Ao_ACGGGCTAGACTAGAT	Asexual	18.3766	NA	707.926	33	761.518	0.929624	4162	-9.7901	1.48639	5.53766
AMRU_Ao_ACGGGCTAGCTAACAA	Asexual	34.1388	NA	664.881	28	725.637	0.916272	5216	3.19882	5.77779	16.2872
AMRU_Ao_ACGGGCTAGTCTTGCA	Asexual	27.6881	NA	643.947	21	710.054	0.906898	4957	-3.09662	3.96659	13.1927
AMRU_Ao_ACGGGCTCACCGATAT	Asexual	9.62596	NA	666.184	26	722.741	0.921746	1853	-15.4302	2.57577	-1.88842
AMRU_Ao_ACGGGCTGTATTCGTG	Asexual	14.4729	NA	673.851	18	728.076	0.925524	3435	-13.2945	2.02018	3.33951
AMRU_Ao_ACGGGCTTCATGTGGT	Asexual	15.8507	NA	655.059	19	705.99	0.927859	3772	-12.5059	2.13121	4.67676
AMRU_Ao_ACGGGTCAGGTGATAT	Asexual	38.561	NA	687.369	24	744.087	0.923775	5353	7.47547	5.21212	18.0838
AMRU_Ao_ACGGGTCCACGTAAGG	Asexual	12.9115	NA	693.44	24	746.291	0.929182	3030	-14.3666	2.51816	2.2981
AMRU_Ao_ACGGGTCTCGGAATCT	Asexual	24.8578	NA	689.055	27	746.854	0.92261	4796	-5.03329	2.90572	10.8277
AMRU_Ao_ACGTCAAAGACTTTCG	Asexual	22.1415	NA	680.844	29	729.707	0.933038	4576	-7.58915	3.6237	9.60405
AMRU_Ao_ACGTCAAAGCACCGTC	Female	NA	44.6032	668.41	20	712.693	0.937866	8343	12.6732	-36.717	-5.7043
AMRU_Ao_ACGTCAAAGCTGCCCA	Asexual	18.6232	NA	679.518	20	742.104	0.915664	4198	-9.80507	2.28702	6.28222
AMRU_Ao_ACGTCAACATGTTCCC	Asexual	8.79344	NA	706.542	25	770.747	0.916698	1563	-16.4279	2.19506	-2.73318
AMRU_Ao_ACTATCTGTGCACTTA	Asexual	23.9943	NA	656.358	19	721.9	0.909209	4732	-4.67001	3.29964	9.31973
AMRU_Ao_ACTATCTTCCGTAGTA	Asexual	10.7732	NA	634.84	13	681.282	0.931831	2268	-15.2936	1.72327	-0.786389
AMRU_Ao_ACTGAACCAATAGAGT	Asexual	10.0777	NA	666.546	18	725.348	0.918932	2017	-15.7965	2.42262	-0.799378
AMRU_Ao_ACTGAACGTACTCAAC	Asexual	15.4464	NA	662.197	20	715.179	0.925918	3690	-11.8817	2.422	3.69588
AMRU_Ao_ACTGAGTAGAGCAATT	Female	NA	6.04308	640.722	9	678.921	0.943736	7696	-6.72378	-2.61833	-1.35082
AMRU_Ao_ACTGAGTAGATATACG	Asexual	14.9158	NA	665.193	10	728.09	0.913613	3556	-12.404	1.70781	3.00076
AMRU_Ao_ACTGAGTAGCAAATCA	Asexual	19.6972	NA	635.892	20	696.562	0.912902	4320	-8.84721	2.85282	7.1342
AMRU_Ao_ACTGAGTCAAAGGCGT	Asexual	55.6467	NA	657.205	28	714.261	0.92012	6009	23.3531	9.07678	25.5983
AMRU_Ao_ACTGCTCAGACGACGT	Asexual	10.96	NA	645.362	23	704.385	0.916206	2336	-14.7083	1.81089	-1.03559
AMRU_Ao_ACTGCTCCAGGATCGA	Asexual	14.8556	NA	684.651	23	731.85	0.935507	3548	-12.4943	1.28788	2.72307
AMRU_Ao_ACTGCTCCAGTCTTCC	Asexual	5.3737	NA	655.889	35	759.436	0.863653	392	-18.0515	4.02345	-6.38493
AMRU_Ao_ACTGTCCAGCTGGAAC	Asexual	8.47179	NA	638.118	26	703.157	0.907504	1450	-15.7081	3.82184	-2.54047
AMRU_Ao_ACTGTCCCACGTGAGA	Female	NA	41.0787	641.268	17	682.501	0.939586	8201	10.565	-33.7644	-6.18449
AMRU_Ao_ACTGTCCCATTCGACA	Asexual	19.5206	NA	615.98	20	668.985	0.920769	4294	-9.19832	1.67119	6.73598
AMRU_Ao_ACTGTCCTCCTACAGA	Female	NA	49.4859	706.827	32	748.828	0.943911	8836	14.3559	-41.2152	-7.45175
AMRU_Ao_ACTGTCCTCCTGCTTG	Asexual	53.3256	NA	664.514	29	704.997	0.942577	5901	21.0005	8.53504	24.9033
AMRU_Ao_ACTGTCCTCGCCAAAT	Asexual	14.7091	NA	730.896	29	793.97	0.920559	3511	-12.8038	1.71879	3.07307
AMRU_Ao_ACTTACTAGAAGAAGC	Female	NA	44.7383	706.896	23	742.918	0.951513	8355	12.8154	-36.7699	-5.80447
AMRU_Ao_ACTTACTCAGATCCAT	Asexual	9.53131	NA	654.157	21	715.993	0.913636	1813	-14.979	2.70551	-2.60284
AMRU_Ao_ACTTACTCATGAACCT	Asexual	59.0508	NA	639.7	30	683.375	0.936089	6193	27.1039	10.1466	26.1062
AMRU_Ao_ACTTACTGTCCCTTGT	Asexual	4.03841	NA	696.696	39	786.405	0.885924	52	-18.5836	5.44317	-6.62603
AMRU_Ao_ACTTGTTAGTTTGCGT	Asexual	13.0397	NA	692.155	27	759.54	0.911281	3072	-14.3771	2.08038	2.22565
AMRU_Ao_ACTTGTTGTGCAGTAG	Female	NA	10.3552	644.639	15	690.036	0.934211	7783	-7.27489	-8.79639	-2.74372
AMRU_Ao_ACTTGTTTCACCATAG	Asexual	11.3039	NA	658.004	17	708.541	0.928674	2468	-16.2894	2.09221	1.22177
AMRU_Ao_ACTTGTTTCCTAGAAC	Asexual	12.694	NA	667.28	20	735.006	0.907856	2954	-14.5426	1.96619	1.78492
AMRU_Ao_ACTTTCAAGAAGGGTA	Asexual	31.0844	NA	582.555	24	641.928	0.907509	5106	1.80992	4.72447	13.104
AMRU_Ao_ACTTTCAAGCGCTCCA	Asexual	19.9649	NA	647.142	27	713.525	0.906965	4344	-9.21286	3.33124	7.98741
AMRU_Ao_ACTTTCACATTACGAC	Asexual	14.7402	NA	671.268	21	734.068	0.914449	3516	-12.8756	1.56283	3.08827
AMRU_Ao_ACTTTCAGTAAATGAC	Female	NA	47.7415	686.979	28	732.957	0.93727	8656	13.9446	-39.4607	-6.99852
AMRU_Ao_ACTTTCAGTACATGTC	Asexual	12.4922	NA	654.355	15	700.389	0.934274	2878	-14.2479	1.99722	1.2351
AMRU_Ao_AGAATAGAGGCCCTTG	Asexual	9.23742	NA	690.22	19	746.977	0.924017	1716	-16.7331	1.80855	-1.97093
AMRU_Ao_AGAATAGAGGGATGGG	Asexual	24.8705	NA	684.66	33	749.16	0.913903	4797	-5.29256	2.88133	11.0828
AMRU_Ao_AGAATAGAGGGCATGT	Asexual	7.04302	NA	663.362	27	749.63	0.884919	1014	-15.5976	5.10821	-5.04039
AMRU_Ao_AGACGTTGTCACACGC	Asexual	142.703	NA	605.314	37	665.749	0.909223	7256	21.6343	19.8883	-32.339
AMRU_Ao_AGACGTTTCGGTGTCG	Asexual	44.7666	NA	656.226	21	703.294	0.933074	5565	13.6617	5.33552	20.3207
AMRU_Ao_AGAGCGAAGAGAACAG	Asexual	7.84273	NA	661.221	25	718.005	0.920914	1272	-17.4378	2.62176	-2.89037
AMRU_Ao_AGAGCGACATGCTAGT	Asexual	21.5828	NA	661.896	20	714.01	0.927011	4525	-7.25672	2.81637	8.2891
AMRU_Ao_AGAGCGAGTTCCACGG	Asexual	33.4538	NA	680.776	17	734.058	0.927414	5190	5.65944	6.17475	12.1383
AMRU_Ao_AGAGCGATCGCCTGTT	Asexual	10.0494	NA	598.86	21	644.938	0.928554	2008	-16.0032	1.82287	-1.2213
AMRU_Ao_AGAGCTTAGTGAAGAG	Asexual	70.0299	NA	642.84	43	698.442	0.920392	6507	36.0796	13.0876	17.8131
AMRU_Ao_AGAGCTTCACCATGTA	Female	NA	28.8334	696.067	11	746.822	0.932038	7951	3.35981	-24.2694	-2.53745
AMRU_Ao_AGAGCTTCATCTCCCA	Asexual	11.8717	NA	656.524	21	707.149	0.92841	2671	-14.916	1.20196	0.22523
AMRU_Ao_AGAGCTTTCATCGCTC	Asexual	17.1953	NA	676.921	24	736.698	0.918858	3995	-10.8447	2.56983	5.32558
AMRU_Ao_AGAGTGGCAAGCGTAG	Asexual	22.1908	NA	689.942	25	752.387	0.917004	4579	-7.18818	2.59001	9.01139
AMRU_Ao_AGAGTGGCACAGGTTT	Asexual	34.332	NA	655.678	25	716.855	0.914659	5225	3.38322	4.51609	16.229
AMRU_Ao_AGAGTGGCAGCCTGTG	Asexual	26.4799	NA	675.65	23	746.455	0.905145	4891	-3.26437	3.55259	11.5627
AMRU_Ao_AGAGTGGGTATAGGTA	Asexual	20.0042	NA	663.373	25	729.906	0.908847	4348	-9.14842	3.66932	8.08266
AMRU_Ao_AGAGTGGGTCCAGTGC	Asexual	161.005	NA	603.687	23	694.011	0.869852	7574	10.8458	15.822	-17.9216
AMRU_Ao_AGAGTGGTCACAAACC	Asexual	16.2978	NA	660.135	27	714.617	0.92376	3843	-12.2806	2.40945	5.23685
AMRU_Ao_AGAGTGGTCACTTACT	Asexual	46.4862	NA	654.109	21	705.827	0.926727	5633	14.2981	6.11344	22.3553
AMRU_Ao_AGAGTGGTCGTACCGG	Asexual	58.6079	NA	654.707	28	704.301	0.929585	6172	26.2713	10.1068	26.5433
AMRU_Ao_AGATCTGAGACTGGGT	Female	NA	51.5515	712.287	29	757.37	0.940475	8973	14.2665	-43.5219	-8.5716
AMRU_Ao_AGATCTGAGCTAACTC	Asexual	21.0762	NA	668.693	22	738.806	0.905099	4476	-8.00846	2.72943	8.25377
AMRU_Ao_AGATCTGCATTAACCG	Asexual	39.2897	NA	665.194	29	716.037	0.928994	5372	7.73496	4.98387	18.8791
AMRU_Ao_AGATCTGGTCGCGAAA	Asexual	4.00241	NA	704.365	45	795.228	0.88574	48	-18.4977	5.66838	-6.38649
AMRU_Ao_AGATTGCCAATGGACG	Male	NA	NA	605.917	27	675.874	0.896494	9133	2.78544	-10.3464	-0.512998
AMRU_Ao_AGATTGCGTTTGCATG	Female	NA	35.7996	715.645	20	762.842	0.93813	8053	6.13096	-30.2277	-6.25803
AMRU_Ao_AGATTGCTCACCCGAG	Female	NA	26.9867	663.981	13	718.6	0.923994	7934	1.66879	-22.7776	-4.75682
AMRU_Ao_AGATTGCTCACGGTTA	Female	NA	48.3741	689.51	25	730.335	0.944101	8732	14.0438	-40.1985	-6.77189
AMRU_Ao_AGCAGCCGTCAGAAGC	Female	NA	38.3318	663.209	20	714.681	0.92798	8114	7.76344	-32.2109	-6.41804
AMRU_Ao_AGCAGCCGTGCAGGTA	Asexual	37.9823	NA	674.572	23	723.65	0.93218	5336	6.9844	4.40708	17.6686
AMRU_Ao_AGCATACAGAATAGGG	Asexual	23.2166	NA	627.662	22	698.087	0.899117	4669	-6.52222	3.9538	10.1963
AMRU_Ao_AGCATACAGAGAGCTC	Asexual	9.51253	NA	683.775	16	740.812	0.923007	1805	-16.6291	2.68703	-0.706839
AMRU_Ao_AGCATACCATACGCCG	Asexual	18.3975	NA	675.862	29	738.518	0.91516	4166	-10.318	4.20704	7.0677
AMRU_Ao_AGCATACGTCGCGTGT	Asexual	8.77918	NA	675.876	25	746.012	0.905985	1557	-16.1216	2.41662	-2.89097
AMRU_Ao_AGCATACGTGCAACGA	Female	NA	5.31875	664.003	11	702.083	0.945761	7679	-10.0862	-4.39495	-2.30454
AMRU_Ao_AGCATACTCTCCGGTT	Asexual	10.4118	NA	676.784	11	734.397	0.92155	2135	-16.1253	2.27632	-0.0798546
AMRU_Ao_AGCCTAAAGCGTTGCC	Asexual	14.0568	NA	696.418	23	751.085	0.927216	3344	-14.092	2.07923	3.43069
AMRU_Ao_AGCCTAACACGCGAAA	Asexual	13.0101	NA	636.33	14	688.447	0.924298	3062	-13.8479	1.60428	1.37402
AMRU_Ao_AGCCTAATCTTGACGA	Asexual	3.74316	NA	698.836	44	803.634	0.869594	29	-19.9513	4.66037	-6.0223
AMRU_Ao_AGCGGTCAGTTCGATC	Asexual	26.7744	NA	657.124	27	719.925	0.912768	4908	-3.34027	3.72622	12.0979
AMRU_Ao_AGCGGTCCACACATGT	Asexual	54.3661	NA	677.629	27	728.28	0.930451	5941	21.8205	9.52131	25.5063
AMRU_Ao_AGCGGTCTCTGCGTAA	Female	NA	44.8116	684.473	25	728.791	0.93919	8364	11.6015	-37.5801	-6.2279
AMRU_Ao_AGCGTATAGTGTTTGC	Asexual	60.2454	NA	640.814	34	693.378	0.924192	6255	29.9071	11.83	23.7294
AMRU_Ao_AGCGTATGTACTTGAC	Asexual	18.9471	NA	654.726	17	714.23	0.916687	4231	-9.98416	3.22031	7.23538
AMRU_Ao_AGCGTATTCAGATAAG	Asexual	20.1132	NA	648.127	16	709.323	0.913727	4363	-8.38251	2.48781	7.15259
AMRU_Ao_AGCGTCGAGGGATCTG	Asexual	15.7854	NA	705.137	35	762.34	0.924964	3758	-12.419	2.71396	4.78687
AMRU_Ao_AGCGTCGTCGTCACGG	Asexual	60.7239	NA	704.262	33	759.245	0.927582	6271	29.5534	11.4008	25.2897
AMRU_Ao_AGCGTCGTCGTTTGCC	Asexual	20.0858	NA	702.813	25	766.408	0.917021	4358	-9.64492	2.48506	8.23422
AMRU_Ao_AGCTCCTAGATGCGAC	Asexual	23.357	NA	656.863	33	719.466	0.912986	4682	-6.40795	3.57712	10.1961
AMRU_Ao_AGCTCCTAGGGTCGAT	Asexual	25.108	NA	666.864	20	736.21	0.905807	4816	-4.58819	4.16705	11.0535
AMRU_Ao_AGCTCCTCAATGAAAC	Asexual	25.3162	NA	660.427	17	719.992	0.91727	4831	-3.68456	2.35025	9.95581
AMRU_Ao_AGCTCCTGTCTGGAGA	Asexual	54.455	NA	664.427	27	715.817	0.928208	5945	22.0603	9.44052	25.3347
AMRU_Ao_AGCTCCTGTTCCCTTG	Female	NA	7.5032	481.915	12	532.291	0.90536	7718	-5.18565	-0.855143	3.02182
AMRU_Ao_AGCTCCTTCCAGAGGA	Asexual	47.4941	NA	656.076	24	708.389	0.926152	5663	16.2136	7.40105	21.5748
AMRU_Ao_AGCTCCTTCGCCTGAG	Asexual	23.2711	NA	624.737	23	695.217	0.898622	4673	-6.43189	2.89188	9.9145
AMRU_Ao_AGCTCCTTCTTGCATT	Asexual	17.7102	NA	691.421	18	743.514	0.929936	4069	-9.61328	1.40276	4.28113
AMRU_Ao_AGCTCTCCAGATCTGT	Asexual	45.0801	NA	658.67	24	708.802	0.929272	5579	13.1073	5.74077	21.5661
AMRU_Ao_AGCTCTCGTTACGCGC	Asexual	17.4347	NA	689.944	27	747.313	0.923233	4028	-11.4757	3.26273	6.45104
AMRU_Ao_AGCTTGACAACACCCG	Asexual	14.9775	NA	678.985	19	726.988	0.933971	3570	-12.4233	1.92016	3.23978
AMRU_Ao_AGCTTGATCGAATGGG	Asexual	69.8013	NA	693.898	58	763.734	0.90856	6498	36.5145	14.0603	18.9217
AMRU_Ao_AGGCCACAGCCCAACC	Asexual	17.8215	NA	605.049	32	669.449	0.9038	4079	-9.70739	3.12133	5.3662
AMRU_Ao_AGGCCACAGCTGCAAG	Asexual	11.2913	NA	671.065	16	728.728	0.920872	2462	-14.7083	1.41775	-0.820426
AMRU_Ao_AGGCCACCACCCATTC	Asexual	15.2152	NA	669.253	19	712.589	0.939185	3629	-12.8543	1.58234	3.77685
AMRU_Ao_AGGCCGTAGCTCTCGG	Asexual	52.5853	NA	660.465	38	709.052	0.931475	5865	20.5392	9.23949	24.2558
AMRU_Ao_AGGGAGTAGCTCCTCT	Asexual	47.7941	NA	664.718	25	719.317	0.924096	5677	15.2211	7.21228	23.3361
AMRU_Ao_AGGGAGTCATAAAGGT	Asexual	10.235	NA	654.735	20	708.054	0.924697	2073	-15.47	2.37912	-0.912869
AMRU_Ao_AGGGAGTGTTTAAGCC	Female	NA	49.5794	711.491	29	756.661	0.940302	8847	14.1872	-41.3542	-7.88517
AMRU_Ao_AGGGAGTTCTTACCTA	Asexual	16.2499	NA	660.335	23	706.722	0.934362	3838	-12.2258	3.03007	5.38824
AMRU_Ao_AGGGATGAGAGGTTGC	Asexual	9.18629	NA	649.37	20	731.577	0.887629	1698	-15.958	2.79211	-1.842
AMRU_Ao_AGGGATGCAATCGGTT	Asexual	11.2416	NA	666.89	22	718.095	0.928693	2447	-15.9069	1.33269	0.22149
AMRU_Ao_AGGGATGCAGCGTCCA	Asexual	11.2112	NA	687.857	16	748.333	0.919185	2435	-16.2422	2.48205	1.32498
AMRU_Ao_AGGGATGCATCGATTG	Asexual	20.467	NA	669.317	25	720.866	0.92849	4407	-8.24459	2.56555	7.55655
AMRU_Ao_AGGGATGTCTCTGAGA	Female	NA	3.14259	683.959	13	729.146	0.938027	7625	-13.3802	-1.43529	-2.4312
AMRU_Ao_AGGGTGACACATTTCT	Asexual	22.3628	NA	687.091	21	745.144	0.922091	4598	-7.51622	1.76681	9.26158
AMRU_Ao_AGGGTGAGTTAGGGTG	Female	NA	29.9974	541.142	8	577.435	0.937148	7969	7.37824	-22.6517	-3.35093
AMRU_Ao_AGGTCATAGATGAGAG	Asexual	67.8593	NA	665.427	36	723.31	0.919975	6456	30.0215	11.1842	17.5269
AMRU_Ao_AGGTCATGTAAGAGAG	Female	NA	50.7677	694.519	33	740.049	0.938476	8933	14.8204	-42.383	-7.855
AMRU_Ao_AGGTCCGCAATCTACG	Asexual	48.5193	NA	685.188	24	730.438	0.938051	5706	16.0485	7.06617	23.4618
AMRU_Ao_AGGTCCGCATGGGAAC	Asexual	63.8427	NA	608.793	34	661.601	0.920181	6357	31.627	12.3733	27.0518
AMRU_Ao_AGGTCCGGTTTGTGTG	Female	NA	50.7443	706.569	29	748.751	0.943664	8930	15.1593	-42.1961	-7.53903
AMRU_Ao_AGTAGTCCAGGCAGTA	Female	NA	47.5009	667.345	27	704.159	0.947719	8625	14.2508	-38.9186	-7.25025
AMRU_Ao_AGTAGTCCAGTATAAG	Female	NA	27.2401	652.498	9	700.628	0.931305	7936	4.1939	-21.447	-4.45033
AMRU_Ao_AGTAGTCGTGTATGGG	Asexual	22.6916	NA	692.068	25	761.796	0.908468	4631	-6.85708	3.38457	9.63963
AMRU_Ao_AGTAGTCTCACAGGCC	Asexual	24.141	NA	665.644	24	724.892	0.918267	4748	-5.97421	4.04672	10.9831
AMRU_Ao_AGTCTTTAGAGTAAGG	Asexual	9.93972	NA	671.156	38	731.756	0.917185	1976	-14.8869	3.29426	-1.32923
AMRU_Ao_AGTCTTTTCATTTGGG	Asexual	84.9607	NA	633.552	54	706.548	0.896687	6706	39.5771	17.5765	3.26164
AMRU_Ao_AGTCTTTTCTATCCTA	Asexual	12.9415	NA	674.366	18	735.066	0.917423	3044	-14.2017	1.36349	1.41942
AMRU_Ao_AGTGAGGAGAAACCTA	Asexual	49.8505	NA	702.824	24	753.448	0.93281	5760	18.8986	6.53039	21.8592
AMRU_Ao_AGTGAGGTCAGCTCGG	Asexual	11.593	NA	645.452	21	707.76	0.911965	2572	-15.5772	2.05742	1.08088
AMRU_Ao_AGTGAGGTCATGTAGC	Female	NA	42.5673	680.166	24	727.219	0.935297	8240	10.8498	-35.3023	-6.6037
AMRU_Ao_AGTGGGAAGCTAAGAT	Asexual	12.5658	NA	635.041	13	692.364	0.917208	2901	-14.2785	1.52928	1.02588
AMRU_Ao_AGTGGGACAGTCAGCC	Asexual	12.9881	NA	681.098	23	743.442	0.916141	3056	-15.1676	1.30955	2.25378
AMRU_Ao_AGTGGGAGTGCACCAC	Asexual	7.316	NA	682.341	25	744.484	0.916529	1108	-17.6943	3.38887	-2.69711
AMRU_Ao_AGTGGGATCATTGCCC	Female	NA	48.5445	722.785	34	768.756	0.9402	8755	13.9996	-40.3578	-7.20055
AMRU_Ao_AGTGTCAAGGTCATCT	Asexual	25.9161	NA	629.312	25	687.287	0.915646	4856	-2.90374	3.97037	10.4463
AMRU_Ao_AGTGTCAGTACTTAGC	Asexual	22.2353	NA	635.951	25	684.468	0.929117	4586	-8.05903	2.33084	9.75443
AMRU_Ao_AGTGTCATCCTTGGTC	Female	NA	2.24237	610.909	8	662.708	0.921839	7605	-9.80949	-0.151498	0.454883
AMRU_Ao_AGTTGGTAGAATTCCC	Asexual	16.1362	NA	672.49	17	726.641	0.925478	3819	-12.3655	2.38996	5.0767
AMRU_Ao_AGTTGGTAGATCCCAT	Asexual	16.8639	NA	660.808	22	714.848	0.924404	3944	-12.0793	2.10943	5.70806
AMRU_Ao_AGTTGGTCAGAGTGTG	Asexual	12.177	NA	643.133	19	696.038	0.923991	2779	-14.1531	1.69277	0.391051
AMRU_Ao_AGTTGGTCAGTTCATG	Asexual	10.3423	NA	677.724	17	735.105	0.921941	2109	-15.3809	2.65945	-0.581635
AMRU_Ao_AGTTGGTGTCCAGTGC	Asexual	14.749	NA	689.802	27	748.92	0.921062	3521	-12.8684	2.75877	3.75207
AMRU_Ao_ATAACGCCAGGACCCT	Asexual	14.4791	NA	645.974	14	694.123	0.930632	3439	-13.4742	1.56364	3.2286
AMRU_Ao_ATAACGCCAGTATCTG	Asexual	130.301	NA	537.692	39	612.903	0.877287	6991	29.7332	24.1964	-40.8156
AMRU_Ao_ATAACGCGTTATGCGT	Female	NA	47.6603	730.875	32	772.877	0.945654	8647	13.5825	-39.6199	-6.87789
AMRU_Ao_ATAACGCTCAGCTGGC	Asexual	10.6319	NA	684.852	23	738.021	0.927958	2208	-16.3231	1.77129	-0.00167033
AMRU_Ao_ATAACGCTCCGCGCAA	Asexual	8.0714	NA	661.659	25	728.895	0.907755	1337	-16.355	2.89334	-3.50428
AMRU_Ao_ATAACGCTCTGTCTAT	Asexual	68.4868	NA	629.987	40	690.766	0.912012	6471	33.7159	12.3813	17.9076
AMRU_Ao_ATAAGAGAGATGCCTT	Female	NA	42.8143	648.382	17	695.656	0.932045	8251	12.7162	-34.7126	-4.14843
AMRU_Ao_ATAAGAGGTAGATTAG	Asexual	14.644	NA	655.124	30	715.194	0.916008	3486	-12.9867	1.52025	3.01865
AMRU_Ao_ATAAGAGTCAATCACG	Asexual	18.2356	NA	643.088	18	707.278	0.909243	4145	-10.6178	3.49906	6.89908
AMRU_Ao_ATAGACCCATGGAATA	Asexual	10.1917	NA	659.2	22	720.453	0.91498	2059	-16.2678	1.84992	-0.687268
AMRU_Ao_ATAGACCGTGCAACTT	Asexual	8.09853	NA	648.027	22	707.108	0.916446	1346	-17.5998	2.63727	-2.22388
AMRU_Ao_ATAGACCGTTAAGAAC	Asexual	7.49486	NA	645.747	23	707.717	0.912437	1156	-15.7421	4.0368	-4.6565
AMRU_Ao_ATCACGAAGATAGGAG	Asexual	17.6315	NA	618.124	21	668.771	0.92427	4055	-7.08653	3.2562	1.67515
AMRU_Ao_ATCACGATCTACTTAC	Asexual	13.8301	NA	650.859	15	721.06	0.902642	3285	-12.5229	2.12656	1.68389
AMRU_Ao_ATCATCTAGAGCTATA	Asexual	6.14902	NA	629.693	32	729.127	0.863626	693	-16.2844	5.6396	-5.38458
AMRU_Ao_ATCATCTCACATTTCT	Asexual	76.8877	NA	612.257	38	683.42	0.895871	6620	36.595	15.9838	10.6248
AMRU_Ao_ATCATCTCAGGGATTG	Asexual	51.7521	NA	659.246	27	708.006	0.931131	5837	19.7012	7.9807	24.0223
AMRU_Ao_ATCATCTTCGTCACGG	Asexual	10.3498	NA	687.495	13	729.618	0.942266	2112	-14.5406	2.65003	-1.59462
AMRU_Ao_ATCATGGCAATGGAGC	Female	NA	45.2829	706.829	25	741.736	0.952938	8398	11.9887	-37.8063	-6.76531
AMRU_Ao_ATCATGGGTGACGGTA	Asexual	19.0538	NA	662.637	21	721.658	0.918216	4247	-9.90447	2.67066	7.12237
AMRU_Ao_ATCATGGGTGCATCTA	Female	NA	36.8319	679.462	16	730.05	0.930707	8074	8.13609	-30.3412	-5.52618
AMRU_Ao_ATCCACCAGTCTCCTC	Female	NA	44.4494	708.68	24	753.389	0.940656	8337	11.5817	-37.1738	-6.14469
AMRU_Ao_ATCCACCTCGGCTACG	Asexual	24.0563	NA	682	27	741.508	0.919747	4739	-6.04336	3.16791	10.7218
AMRU_Ao_ATCCACCTCTTAGCCC	Asexual	17.514	NA	656.248	20	701.016	0.936139	4040	-11.4332	1.90575	5.98199
AMRU_Ao_ATCCGAAAGCACACAG	Asexual	20.8202	NA	650.824	25	700.259	0.929405	4448	-7.71163	3.18781	7.75952
AMRU_Ao_ATCCGAACACTGAAGG	Female	NA	45.558	678.772	23	723.366	0.938352	8426	12.6542	-37.7252	-6.67182
AMRU_Ao_ATCCGAACATGCCTTC	Asexual	45.2478	NA	613.608	23	669.038	0.917151	5583	12.986	6.93625	22.0391
AMRU_Ao_ATCCGAATCCCAACGG	Female	NA	14.3693	539.586	9	591.339	0.912482	7831	-2.49571	-10.5674	-2.1156
AMRU_Ao_ATCCGAATCCTCCTAG	Asexual	24.17	NA	641.209	20	702.699	0.912495	4753	-5.24923	1.7939	9.69717
AMRU_Ao_ATCCGAATCTACCAGA	Female	NA	49.456	703.637	28	746.85	0.94214	8833	14.0723	-41.35	-7.50358
AMRU_Ao_ATCCGAATCTGTCCGT	Asexual	59.2573	NA	653.27	34	705.842	0.925519	6207	27.5338	10.6281	25.7951
AMRU_Ao_ATCGAGTAGCTAGCCC	Asexual	16.1677	NA	653.55	19	703.448	0.929066	3822	-11.7374	1.16001	3.92174
AMRU_Ao_ATCGAGTCATCTGGTA	Asexual	137.572	NA	503.23	41	682.305	0.737544	7158	22.7855	23.1342	-43.8609
AMRU_Ao_ATCGAGTGTGAAATCA	Asexual	50.451	NA	660.117	24	703.043	0.938943	5785	18.4645	7.19647	23.4991
AMRU_Ao_ATCGAGTGTTTGTGTG	Female	NA	41.6849	688.431	20	730.695	0.942159	8218	10.5252	-34.6906	-5.17797
AMRU_Ao_ATCGAGTTCAACACCA	Female	NA	45.7922	685.537	20	729.081	0.940276	8454	12.2359	-38.2277	-6.94233
AMRU_Ao_ATCTACTAGGCCGAAT	Asexual	8.53791	NA	670.588	20	730.056	0.918543	1468	-16.4708	2.20612	-3.23717
AMRU_Ao_ATCTACTCAATCCGAT	Female	NA	48.3922	697.107	26	739.789	0.942305	8734	14.6544	-39.7624	-7.09221
AMRU_Ao_ATCTACTCAGGTGGAT	Female	NA	46.2119	707.132	22	750.965	0.94163	8496	12.53	-38.5792	-6.74244
AMRU_Ao_ATCTACTGTAAACACA	Asexual	7.51487	NA	620.639	34	693.878	0.89445	1165	-15.1908	5.14158	-4.5922
AMRU_Ao_ATCTACTGTACCGGCT	Asexual	17.1689	NA	665.47	19	709.069	0.938513	3990	-11.7615	3.04089	6.24621
AMRU_Ao_ATCTACTGTCTAGCCG	Asexual	10.9007	NA	607.959	12	661.268	0.919384	2311	-13.7779	1.40082	-3.24416
AMRU_Ao_ATCTACTTCGCATGGC	Asexual	8.54312	NA	666.757	20	731.707	0.911235	1473	-16.4722	2.81173	-2.41957
AMRU_Ao_ATCTGCCAGACCGGAT	Asexual	103.768	NA	646.608	51	697.694	0.926779	6829	34.9459	18.7097	-17.1571
AMRU_Ao_ATCTGCCAGCGAGAAA	Asexual	31.8814	NA	673.724	26	736.002	0.915383	5141	0.589532	4.05636	15.5199
AMRU_Ao_ATCTGCCGTGATGTCT	Asexual	5.92883	NA	645.195	35	754.262	0.8554	612	-16.9874	5.62837	-4.21645
AMRU_Ao_ATGAGGGAGGATGGAA	Female	NA	49.9617	652.858	28	684.816	0.953334	8876	15.7116	-40.9602	-7.10626
AMRU_Ao_ATGAGGGCATATGGTC	Asexual	7.21826	NA	668.095	25	739.674	0.90323	1069	-17.4631	3.50199	-3.00475
AMRU_Ao_ATGAGGGGTGAGGGAG	Asexual	31.0112	NA	666.105	27	726.91	0.916352	5102	0.168838	4.1041	14.7062
AMRU_Ao_ATGAGGGGTGTGGTTT	Asexual	24.3066	NA	657.797	21	732.153	0.898442	4762	-6.02613	3.57208	11.1483
AMRU_Ao_ATGAGGGTCCAGAGGA	Female	NA	43.8043	705.224	21	750.111	0.94016	8298	10.6229	-36.9144	-6.65953
AMRU_Ao_ATGCGATAGTACGCGA	Asexual	15.3826	NA	673.611	19	730.132	0.922588	3672	-12.6242	2.65072	4.37556
AMRU_Ao_ATGCGATGTAGCAAAT	Asexual	14.8035	NA	678.785	23	742.476	0.914218	3536	-12.7065	2.49652	3.55915
AMRU_Ao_ATGGGAGAGCACCGTC	Asexual	28.5754	NA	669.437	27	734.126	0.911883	5007	-1.92874	3.69116	13.2557
AMRU_Ao_ATGGGAGCACGCTTTC	Asexual	16.491	NA	675.651	15	736.616	0.917236	3877	-12.0557	3.07698	5.59276
AMRU_Ao_ATGGGAGCATACAGCT	Asexual	22.0109	NA	673.652	26	739.468	0.910995	4563	-7.61647	3.28204	9.36004
AMRU_Ao_ATGGGAGTCCACGCAG	Asexual	16.8671	NA	660.948	22	729.527	0.905995	3945	-11.5063	4.07391	5.98355
AMRU_Ao_ATGTGTGAGGGCTCTC	Asexual	12.6829	NA	701.431	24	764.878	0.91705	2950	-14.7207	2.03631	1.96425
AMRU_Ao_ATGTGTGCAAGAAAGG	Asexual	41.2462	NA	625.415	20	677.799	0.922713	5423	9.7419	5.32937	19.5804
AMRU_Ao_ATGTGTGCACCAGCAC	Asexual	48.6973	NA	614.859	23	669.902	0.917834	5714	16.5157	7.54925	23.1644
AMRU_Ao_ATTATCCAGGATGTAT	Asexual	10.4673	NA	664.373	19	729.134	0.911182	2149	-15.2693	2.88526	-0.313819
AMRU_Ao_ATTATCCAGTGCCAGA	Female	NA	41.4716	690.539	17	733.356	0.941615	8208	11.3562	-33.8186	-5.53883
AMRU_Ao_ATTATCCCATCACAAC	Asexual	19.1866	NA	657.488	23	723.458	0.908813	4258	-9.52206	2.99831	7.08693
AMRU_Ao_ATTATCCTCACGCGGT	Asexual	21.9686	NA	641.46	24	704.038	0.911115	4559	-7.47847	2.23636	8.84714
AMRU_Ao_ATTCTACCAACGATGG	Asexual	50.5932	NA	672.556	22	725.461	0.927073	5792	19.1819	7.58185	22.7686
AMRU_Ao_ATTCTACCATGTTCCC	Asexual	15.838	NA	679.767	18	745.113	0.9123	3769	-12.2978	3.03201	4.89333
AMRU_Ao_ATTCTACGTTCCACAA	Female	NA	48.4432	705.542	29	753.599	0.93623	8740	13.6585	-40.4083	-7.45355
AMRU_Ao_ATTCTACTCGTTGCCT	Asexual	17.0335	NA	673.16	21	725.537	0.927809	3968	-11.2313	2.14869	5.25433
AMRU_Ao_ATTGGACAGACACTAA	Asexual	14.2054	NA	652.795	20	712.146	0.916659	3382	-13.2763	2.83864	3.37753
AMRU_Ao_ATTGGACAGGAATTAC	Asexual	8.8754	NA	620.873	28	677.099	0.91696	1587	-16.0156	2.07214	-3.34574
AMRU_Ao_ATTGGACGTCCTCTTG	Asexual	24.4962	NA	648.088	19	710.151	0.912605	4777	-5.30148	3.7287	10.7838
AMRU_Ao_ATTGGACTCTGCTGCT	Asexual	12.6427	NA	687.382	24	750.789	0.915546	2933	-14.1715	3.09634	2.07027
AMRU_Ao_ATTGGACTCTTCGAGA	Asexual	55.7465	NA	655.217	29	700.092	0.935901	6016	24.8763	8.65129	23.5575
AMRU_Ao_ATTGGACTCTTGTTTG	Asexual	15.976	NA	679.337	16	745.717	0.910986	3795	-11.7889	3.35511	4.77913
AMRU_Ao_ATTGGTGCACGGATAG	Asexual	80.3194	NA	684.571	52	748.424	0.914683	6665	39.8957	16.5972	8.55707
AMRU_Ao_ATTGGTGCAGACAAGC	Asexual	27.138	NA	656.77	23	715.097	0.918436	4927	-3.12239	2.31377	12.0461
AMRU_Ao_ATTGGTGGTCTAAACC	Asexual	11.508	NA	656.271	12	709.402	0.925104	2543	-14.6026	1.82395	-0.153242
AMRU_Ao_ATTGGTGGTTTAGCTG	Asexual	15.9192	NA	655.773	20	719.077	0.911965	3784	-12.4864	3.01887	5.14851
AMRU_Ao_ATTTCTGCACTACAGT	Asexual	14.7665	NA	665.791	23	724.228	0.919311	3526	-13.4969	2.46055	4.14132
AMRU_Ao_ATTTCTGCAGGTCTCG	Asexual	121.613	NA	606.167	50	658.275	0.920842	6939	35.4593	24.6368	-34.1258
AMRU_Ao_ATTTCTGGTCAGGACA	Asexual	9.36953	NA	671.627	22	730.021	0.920011	1755	-16.1254	2.7884	-1.33156
AMRU_Ao_ATTTCTGGTCCGTGAC	Asexual	7.60851	NA	671.35	27	729.78	0.919935	1198	-17.7925	2.22093	-3.57721
AMRU_Ao_ATTTCTGGTCTCAACA	Female	NA	2.40086	661.284	9	721.371	0.916705	7609	-11.3882	-1.88947	-1.34897
AMRU_Ao_ATTTCTGTCCCAGGTG	Asexual	18.8323	NA	670.233	24	737.261	0.909085	4221	-10.0292	3.21292	7.11605
AMRU_Ao_ATTTCTGTCTACCTGC	Asexual	12.0725	NA	679.191	18	728.411	0.932428	2738	-14.4486	1.83985	0.644841
AMRU_Ao_CAACCAAAGAAACGAG	Asexual	17.9747	NA	698.511	32	767.069	0.910623	4106	-9.65356	1.87843	4.99258
AMRU_Ao_CAACCAAGTAGCTTGT	Asexual	70.9787	NA	646.255	43	696.941	0.927274	6520	33.9931	12.9559	15.336
AMRU_Ao_CAACCAAGTCGGCTCA	Asexual	4.34662	NA	690.106	47	786.403	0.877547	98	-18.2104	5.5852	-5.98232
AMRU_Ao_CAACCAAGTCTAGTGT	Asexual	18.0301	NA	651.957	18	708.364	0.92037	4118	-10.4859	1.65372	5.77049
AMRU_Ao_CAACCAATCAGTGCAT	Asexual	54.8416	NA	650.602	34	698.049	0.932029	5965	22.8756	9.13924	24.8779
AMRU_Ao_CAACCTCCACCGAAAG	Asexual	12.5979	NA	678.169	20	719.563	0.942474	2917	-13.7902	1.98108	0.935302
AMRU_Ao_CAACCTCGTATCACCA	Asexual	28.0072	NA	664.795	27	741.393	0.896683	4973	-2.94505	3.92151	13.4836
AMRU_Ao_CAACCTCGTTAGAACA	Asexual	10.5184	NA	657.254	19	716.555	0.917241	2166	-15.1914	2.04856	-1.0368
AMRU_Ao_CAACTAGAGCGATAGC	Asexual	12.0341	NA	637.881	5	690.912	0.923245	2727	-13.9161	1.9019	0.0580724
AMRU_Ao_CAAGAAACACTAGTAC	Female	NA	44.8997	678.993	22	721.065	0.941653	8371	12.7617	-36.8904	-6.47646
AMRU_Ao_CAAGAAAGTTGAGGTG	Asexual	49.0002	NA	656.854	26	703.164	0.934141	5729	17.4257	7.44694	22.4694
AMRU_Ao_CAAGATCAGTGAACGC	Asexual	11.1949	NA	691.031	24	752.041	0.918874	2428	-14.3504	2.21537	-0.648449
AMRU_Ao_CAAGATCCACATGTGT	Asexual	35.0782	NA	650.88	31	715.724	0.909402	5242	3.98346	4.69629	16.7074
AMRU_Ao_CAAGATCGTACCGGCT	Asexual	15.8917	NA	702.823	21	748.589	0.938864	3778	-12.0948	2.29321	4.46699
AMRU_Ao_CAAGATCGTCATATCG	Asexual	38.0617	NA	682.644	26	731.484	0.933231	5341	7.04089	4.74824	17.7697
AMRU_Ao_CAAGATCGTCCCGACA	Asexual	19.0798	NA	673.893	18	742.426	0.90769	4250	-9.96576	3.2169	7.39754
AMRU_Ao_CAAGATCTCTATGTGG	Asexual	90.7899	NA	609.695	38	665.738	0.915818	6745	33.5762	12.3891	-2.04868
AMRU_Ao_CAAGGCCAGACGCTTT	Female	NA	41.6607	706.256	23	750.196	0.941429	8217	9.52927	-35.0943	-6.36313
AMRU_Ao_CAAGGCCTCAGGTAAA	Asexual	15.2661	NA	676.578	21	729.339	0.927659	3644	-12.7608	1.92691	3.96481
AMRU_Ao_CAAGGCCTCCGTCAAA	Asexual	46.245	NA	699.598	23	751.64	0.930762	5619	14.7882	6.40507	21.3574
AMRU_Ao_CAAGTTGAGGCATGTG	Asexual	137.929	NA	589.882	40	639.109	0.922975	7165	29.8008	20.7301	-33.2852
AMRU_Ao_CAAGTTGTCCTTGGTC	Asexual	18.3543	NA	675.117	25	736.732	0.916366	4159	-9.73831	2.76504	6.02974
AMRU_Ao_CACAAACAGAATGTGT	Asexual	12.8413	NA	646.541	16	696.112	0.928789	3002	-13.3906	2.09089	0.988961
AMRU_Ao_CACAAACCATGATCCA	Asexual	18.4447	NA	706.056	20	767.584	0.919842	4174	-9.20656	1.13152	4.8483
AMRU_Ao_CACAAACGTTCGCGAC	Asexual	12.5309	NA	704.573	24	753.607	0.934934	2890	-14.6143	1.6868	1.40395
AMRU_Ao_CACAAACTCGCTTGTC	Female	NA	41.431	708.377	24	758.199	0.934289	8207	9.63492	-34.6701	-6.81455
AMRU_Ao_CACAAACTCTTCTGGC	Asexual	9.57705	NA	640.225	20	698.157	0.917021	1835	-15.4833	2.65774	-1.82882
AMRU_Ao_CACACAAAGAGTCGGT	Asexual	13.0131	NA	694.223	21	753.385	0.921472	3063	-14.0034	1.88727	1.73128
AMRU_Ao_CACACAAAGTCCGGTC	Asexual	54.1005	NA	639.071	26	690.267	0.925832	5934	22.5261	9.49092	24.0677
AMRU_Ao_CACACAAAGTGGACGT	Asexual	9.96749	NA	654.54	22	714.87	0.915606	1984	-14.1711	2.58341	-3.18533
AMRU_Ao_CACACAACATTGGGCC	Asexual	10.1126	NA	670.241	18	728.741	0.919725	2029	-14.3623	3.03983	-1.95889
AMRU_Ao_CACACTCCAGCCTGTG	Asexual	20.7322	NA	677.921	22	733.336	0.924435	4438	-8.24114	3.0604	8.09507
AMRU_Ao_CACAGGCAGGCGACAT	Asexual	58.56	NA	655.016	30	701.633	0.933559	6169	26.4892	10.4555	26.1147
AMRU_Ao_CACAGGCGTCTGGAGA	Asexual	42.2655	NA	661.936	23	712.555	0.928961	5465	10.4202	5.50514	20.3761
AMRU_Ao_CACATAGGTACTCGCG	Asexual	67.9338	NA	649.128	48	707.269	0.917795	6457	34.0566	13.8229	19.2069
AMRU_Ao_CACATAGTCCAAACTG	Asexual	3.74561	NA	630.668	36	734.253	0.858925	30	-18.4982	6.23722	-6.28878
AMRU_Ao_CACATTTGTTAGTGGG	Asexual	23.9153	NA	654.528	23	719.594	0.909579	4725	-5.69191	2.77421	10.0882
AMRU_Ao_CACATTTTCAATCACG	Asexual	10.9434	NA	647.534	15	717.911	0.90197	2331	-14.5251	3.12019	-0.157334
AMRU_Ao_CACCACTCATCACGAT	Asexual	7.83874	NA	621.398	31	686.9	0.904642	1271	-17.3444	1.706	-4.77929
AMRU_Ao_CACCACTGTAGCCTCG	Asexual	14.0837	NA	689.503	19	761.009	0.906038	3351	-12.9181	1.42343	2.02348
AMRU_Ao_CACCACTTCCTGTAGA	Asexual	15.6516	NA	653.243	21	704.721	0.926954	3730	-12.2295	2.37496	4.28496
AMRU_Ao_CACCAGGAGTGGGCTA	Asexual	10.0809	NA	677.807	16	742.761	0.91255	2021	-16.0476	2.71557	-0.310244
AMRU_Ao_CACCAGGGTGAAAGAG	Asexual	15.1041	NA	673.313	27	725.369	0.928235	3606	-12.3719	1.67352	3.23399
AMRU_Ao_CACCTTGAGCTAACAA	Asexual	23.348	NA	676.317	25	749.655	0.90217	4681	-5.53695	3.3484	9.28608
AMRU_Ao_CACCTTGTCGTATCAG	Asexual	21.611	NA	660.706	29	726.272	0.909722	4529	-6.81895	2.9875	7.95039
AMRU_Ao_CACCTTGTCTTGGGTA	Asexual	10.0244	NA	652.573	13	713.755	0.914281	2002	-14.9434	2.92585	-1.41802
AMRU_Ao_CACTCCAAGCTTCGCG	Asexual	18.9285	NA	653.38	26	706.482	0.924836	4227	-9.23557	3.02536	6.47032
AMRU_Ao_CACTCCATCAAACCGT	Asexual	8.40949	NA	650.826	25	716.713	0.908072	1432	-16.2428	2.45745	-3.5236
AMRU_Ao_CAGAATCAGCGATTCT	Asexual	12.5557	NA	638.488	18	691.447	0.923408	2896	-13.3658	2.44933	0.745687
AMRU_Ao_CAGAATCAGGACACCA	Female	NA	26.4969	677.407	8	730.511	0.927306	7926	2.24665	-21.797	-4.89991
AMRU_Ao_CAGAATCAGGCTCTTA	Asexual	12.3354	NA	674.567	19	736.471	0.915945	2836	-14.3997	2.35544	1.38406
AMRU_Ao_CAGAATCTCGATCCCT	Asexual	10.4794	NA	678.302	33	776.41	0.873639	2153	-13.0074	3.19808	-3.59806
AMRU_Ao_CAGAGAGCAGACGCCT	Asexual	16.3858	NA	651.541	19	692.47	0.940894	3862	-11.5565	2.8081	4.92451
AMRU_Ao_CAGAGAGCATCACGAT	Asexual	9.54381	NA	650.432	21	707.844	0.918891	1822	-16.0296	1.61781	-2.43802
AMRU_Ao_CAGAGAGCATGAGCGA	Female	NA	51.0575	718.988	31	760.061	0.945962	8950	14.9824	-42.7554	-7.12669
AMRU_Ao_CAGAGAGTCCACTCCA	Asexual	3.75724	NA	658.674	50	753.644	0.873986	32	-18.8886	6.04718	-5.30918
AMRU_Ao_CAGAGAGTCCCAACGG	Asexual	8.64139	NA	652.102	20	713.323	0.914176	1504	-16.6799	2.43418	-2.4199
AMRU_Ao_CAGATCAAGCTAAGAT	Asexual	10.0706	NA	671.089	22	727.44	0.922536	2013	-14.843	2.25925	-2.15527
AMRU_Ao_CAGATCAAGGCTCATT	Female	NA	49.3403	717.347	29	764.479	0.938347	8827	13.5896	-41.5567	-7.25788
AMRU_Ao_CAGATCAGTACACCGC	Female	NA	17.1666	544.125	8	575.069	0.946191	7856	-0.260843	-11.9834	-3.64437
AMRU_Ao_CAGATCAGTTCAGGCC	Female	NA	65.3422	728.661	68	779.704	0.934536	9063	21.511	-54.8815	-11.6035
AMRU_Ao_CAGATCATCCCACTTG	Asexual	13.5037	NA	662.309	22	710.405	0.932298	3203	-13.7992	2.08988	2.41353
AMRU_Ao_CAGATCATCCTATGTT	Asexual	21.5188	NA	597.213	20	670.365	0.890877	4517	-7.38889	3.91876	8.64342
AMRU_Ao_CAGCAGCAGATCGATA	Asexual	11.5516	NA	695.12	30	747.222	0.930273	2561	-15.2073	1.20916	-0.023726
AMRU_Ao_CAGCAGCGTATAGGTA	Female	NA	44.6394	698.29	33	741.166	0.942151	8346	11.69	-37.245	-6.65308
AMRU_Ao_CAGCAGCGTGTGACCC	Asexual	31.7053	NA	674.52	27	742.64	0.908273	5134	1.04889	3.56963	14.7003
AMRU_Ao_CAGCATAAGTCAATAG	Asexual	13.3707	NA	643.469	17	689.507	0.93323	3157	-13.8749	1.54323	1.91825
AMRU_Ao_CAGCATAAGTGCTGCC	Asexual	10.9227	NA	659.714	22	711.962	0.926613	2324	-15.282	2.04724	-0.236604
AMRU_Ao_CAGCCGAAGCGTGAGT	Asexual	17.1788	NA	686.951	30	742.328	0.925401	3992	-12.2073	2.95085	6.56048
AMRU_Ao_CAGCCGACAAAGGAAG	Asexual	6.22024	NA	687.636	44	778.149	0.883683	736	-16.9845	4.68623	-4.50958
AMRU_Ao_CAGCCGAGTCCTGCTT	Female	NA	48.4754	713.816	24	748.532	0.95362	8744	13.84	-40.4656	-6.68537
AMRU_Ao_CAGCGACCACCGATAT	Female	NA	50.2897	734.041	31	777.637	0.943938	8900	14.4586	-42.0772	-7.64876
AMRU_Ao_CAGCGACCAGGTCTCG	Asexual	84.4257	NA	658.119	54	719.665	0.914479	6699	37.8201	16.0377	2.76389
AMRU_Ao_CAGCGACGTAGGCATG	Asexual	22.7671	NA	626.949	22	692.163	0.905782	4636	-6.82459	2.61543	9.48999
AMRU_Ao_CAGCGACTCACCCGAG	Asexual	28.5803	NA	669.539	23	733.744	0.912497	5008	-2.31666	3.13786	13.5226
AMRU_Ao_CAGCGACTCCATGCTC	Asexual	11.6745	NA	652.783	17	709.622	0.919902	2600	-15.2414	2.14846	0.990533
AMRU_Ao_CAGCGACTCGACGGAA	Asexual	4.70087	NA	672.185	56	793.728	0.846871	178	-17.7161	5.93206	-5.61215
AMRU_Ao_CAGCTAAAGACCGGAT	Asexual	9.99518	NA	627.791	35	702.679	0.893425	1990	-14.0378	2.38093	-3.73445
AMRU_Ao_CAGCTAAAGTGTGAAT	Asexual	20.3816	NA	673.729	29	730.43	0.922373	4394	-8.98298	2.1823	7.96717
AMRU_Ao_CAGCTAACAAACCCAT	Asexual	10.3459	NA	674.857	18	722.729	0.933762	2111	-15.8731	2.41171	-0.296189
AMRU_Ao_CAGCTAAGTAAGGGCT	Asexual	12.0881	NA	648.451	22	696.654	0.930807	2743	-14.3105	1.64098	0.364256
AMRU_Ao_CAGCTAAGTACCTACA	Asexual	22.3119	NA	651.417	22	708.89	0.918926	4595	-7.41197	2.24375	9.26876
AMRU_Ao_CAGCTAATCTTCATGT	Asexual	13.1619	NA	641.056	19	690.819	0.927965	3094	-14.083	1.45288	1.72165
AMRU_Ao_CAGCTGGAGGAGCGAG	Female	NA	48.8051	723.796	30	768.31	0.942063	8775	13.9628	-40.6924	-7.2111
AMRU_Ao_CAGCTGGAGTGTACCT	Asexual	22.6935	NA	656.281	24	714.541	0.918466	4633	-7.52291	2.42948	9.95124
AMRU_Ao_CAGCTGGCATCTATGG	Asexual	43.5636	NA	640.658	23	706.027	0.907413	5519	11.5055	5.94438	21.1372
AMRU_Ao_CAGCTGGTCAACGCTA	Asexual	12.9258	NA	652.911	13	703.52	0.928063	3038	-14.1775	1.10192	1.15956
AMRU_Ao_CAGGTGCAGATCGGGT	Asexual	15.6152	NA	665.89	17	721.733	0.922626	3724	-12.5029	2.36102	4.46009
AMRU_Ao_CAGGTGCCAATAGCAA	Asexual	17.7761	NA	651.135	25	724.743	0.898435	4075	-10.609	1.66712	5.52367
AMRU_Ao_CAGGTGCCACGAGGTA	Female	NA	48.0768	739.753	33	786.582	0.940465	8694	12.5775	-40.5657	-7.85773
AMRU_Ao_CAGGTGCCATGACGGA	Asexual	10.8977	NA	709.311	28	759.342	0.934113	2306	-15.528	2.30161	0.169257
AMRU_Ao_CAGGTGCGTACACCGC	Asexual	24.1547	NA	645.975	21	701.997	0.920197	4751	-5.73004	2.67076	10.431
AMRU_Ao_CAGGTGCGTTCAACCA	Asexual	13.8722	NA	695.843	21	757.857	0.918172	3294	-13.7687	2.87651	3.34008
AMRU_Ao_CAGGTGCGTTGCGCAC	Female	NA	36.5781	658.409	17	712.632	0.923911	8070	7.35351	-30.588	-5.27008
AMRU_Ao_CAGTAACCACTATCTT	Asexual	19.5498	NA	622.258	23	672.036	0.925931	4301	-8.82706	2.68204	6.84321
AMRU_Ao_CAGTAACTCAGGCAAG	Asexual	14.091	NA	701.057	29	749.786	0.93501	3352	-14.0661	2.97738	3.90792
AMRU_Ao_CAGTCCTAGTGTCCCG	Female	NA	46.1572	690.003	24	735.804	0.937753	8488	12.7286	-38.4582	-6.3206
AMRU_Ao_CAGTCCTCAATCGGTT	Asexual	15.9001	NA	654.906	29	714.718	0.916314	3781	-11.7688	0.9168	3.3846
AMRU_Ao_CAGTCCTGTCTGCCAG	Asexual	62.2267	NA	638.433	30	696.228	0.916989	6306	31.2996	11.9653	24.1857
AMRU_Ao_CAGTCCTTCGCCAAAT	Asexual	39.5537	NA	653.489	18	702.406	0.930358	5379	7.88317	5.04734	19.1189
AMRU_Ao_CAGTCCTTCGGCGCTA	Asexual	14.9701	NA	686.441	19	741.321	0.92597	3566	-13.1645	1.83511	3.83216
AMRU_Ao_CATATGGAGTGAAGAG	Asexual	16.7064	NA	659.958	17	721.6	0.914576	3924	-10.5904	0.461926	3.11757
AMRU_Ao_CATATGGCAAACAACA	Asexual	17.3255	NA	673.85	21	742.421	0.907637	4017	-10.5278	2.19522	5.04856
AMRU_Ao_CATATTCAGAAGCCCA	Female	NA	16.9487	649.937	15	710.65	0.914566	7853	-3.51438	-14.4367	-2.61422
AMRU_Ao_CATATTCAGCGGCTTC	Female	NA	50.3254	704.859	34	750.614	0.939044	8905	14.2764	-42.1745	-7.96904
AMRU_Ao_CATATTCAGGCTCAGA	Female	NA	44.3515	695.134	20	739.629	0.939842	8333	11.8851	-36.817	-6.40833
AMRU_Ao_CATATTCCAAACCCAT	Asexual	12.7557	NA	698.896	20	756.262	0.924145	2970	-14.2856	2.2107	1.81505
AMRU_Ao_CATATTCCATCCCATC	Asexual	17.6598	NA	639.199	23	688.838	0.927937	4061	-11.5846	2.02096	6.35247
AMRU_Ao_CATATTCGTAACGTTC	Female	NA	39.2622	670.293	16	725.171	0.924324	8154	9.19468	-32.4363	-6.34011
AMRU_Ao_CATATTCGTATCTGCA	Asexual	11.0589	NA	668.148	14	711.838	0.938623	2379	-14.6685	1.63347	-1.08304
AMRU_Ao_CATATTCTCAGTACGT	Asexual	14.3392	NA	674.699	22	725.128	0.930454	3412	-13.0639	1.09013	2.33033
AMRU_Ao_CATCAAGAGAAGATTC	Female	NA	39.0964	665.057	18	704.095	0.944555	8147	10.7631	-31.4184	-4.82229
AMRU_Ao_CATCAAGAGAATGTGT	Female	NA	50.232	693.807	27	731.334	0.948686	8896	15.3449	-41.428	-7.69638
AMRU_Ao_CATCAAGAGCACAGGT	Female	NA	29.9455	581.221	7	626.383	0.927901	7966	5.81606	-23.6741	-4.34265
AMRU_Ao_CATCAAGCAATGGTCT	Asexual	21.297	NA	665.618	24	735.531	0.904949	4496	-7.04882	4.00724	8.02235
AMRU_Ao_CATCAAGGTCACACGC	Asexual	14.9646	NA	642.629	23	703.495	0.91348	3563	-12.8506	1.8632	3.57504
AMRU_Ao_CATCAGAAGCTAGGCA	Asexual	12.8621	NA	625.031	22	680.152	0.918958	3010	-12.2379	2.42048	-0.171342
AMRU_Ao_CATCAGACAGCATGAG	Female	NA	16.2391	649.308	10	704.994	0.921013	7849	-4.67498	-13.9909	-3.78235
AMRU_Ao_CATCAGATCCAGAGGA	Asexual	15.3082	NA	679.801	28	735.256	0.924577	3653	-12.7234	2.00835	4.03658
AMRU_Ao_CATCCACAGATCCCGC	Asexual	12.0252	NA	673.971	19	729.051	0.92445	2724	-14.8047	1.6882	0.791074
AMRU_Ao_CATCCACCACAACGCC	Asexual	16.836	NA	669.951	17	722.529	0.927231	3942	-11.1303	2.46559	5.02887
AMRU_Ao_CATCGAACAGGACCCT	Asexual	56.9183	NA	669.517	28	715.127	0.936222	6083	24.1727	8.84744	26.6445
AMRU_Ao_CATCGAACAGGTCCAC	Asexual	15.5777	NA	629.482	17	689.785	0.912577	3711	-12.0586	2.20797	3.94268
AMRU_Ao_CATCGAAGTCCGACGT	Asexual	20.1753	NA	686.302	29	742.548	0.924253	4372	-9.27388	2.01832	7.87153
AMRU_Ao_CATCGAAGTGCGCTTG	Asexual	50.6184	NA	701.226	24	751.032	0.933684	5795	18.6737	7.56438	23.5039
AMRU_Ao_CATCGGGAGCTTTGGT	Male	NA	NA	587.218	25	643.717	0.91223	9115	2.92194	-11.8496	-0.650682
AMRU_Ao_CATCGGGCAGATTGCT	Asexual	12.2616	NA	681.435	31	750.317	0.908196	2814	-12.054	2.53039	-1.65949
AMRU_Ao_CATCGGGCATCTGGTA	Asexual	10.3585	NA	564.765	21	630.172	0.896207	2117	-13.8243	2.2509	-3.33809
AMRU_Ao_CATCGGGGTCTAACGT	Asexual	14.2903	NA	675.795	13	743.572	0.908849	3405	-13.2993	2.33351	3.25733
AMRU_Ao_CATCGGGGTCTAGCCG	Asexual	32.3259	NA	656.784	24	719.914	0.912309	5155	2.01854	3.70558	14.5945
AMRU_Ao_CATCGGGGTTCAGACT	Asexual	13.2798	NA	649.438	20	708.482	0.916661	3127	-14.0261	1.38069	1.79814
AMRU_Ao_CATGACAAGGATGCGT	Asexual	15.2537	NA	689.253	25	754.212	0.913872	3640	-12.5734	2.51838	4.09148
AMRU_Ao_CATGACACAGACGCAA	Asexual	49.377	NA	652.613	23	712.046	0.916533	5746	18.9788	8.63845	20.9242
AMRU_Ao_CATGACAGTAGGCTGA	Asexual	56.1213	NA	665.689	25	712.006	0.934949	6042	23.1508	9.36501	26.6685
AMRU_Ao_CATGACATCATCGCTC	Asexual	17.8495	NA	676.002	27	742.728	0.910161	4088	-11.0031	3.60908	6.73461
AMRU_Ao_CATGCCTAGAGTGAGA	Asexual	63.4548	NA	618.447	38	684.442	0.903578	6349	32.1131	12.954	23.9373
AMRU_Ao_CATGCCTAGTTACGGG	Asexual	3.97121	NA	623.6	47	728.51	0.855994	45	-19.65	4.8645	-5.26599
AMRU_Ao_CATGCCTGTATTCTCT	Asexual	22.3539	NA	648.654	22	719.153	0.901969	4597	-7.08121	2.76209	9.19584
AMRU_Ao_CATGGCGCAGTAAGCG	Asexual	19.8213	NA	698.765	27	761.91	0.917123	4329	-9.12319	3.39663	7.73434
AMRU_Ao_CATGGCGGTCAACATC	Asexual	32.2018	NA	608.33	25	680.035	0.894557	5154	1.86438	3.98955	14.6311
AMRU_Ao_CATGGCGTCAACGGGA	Asexual	12.0063	NA	652.241	17	708.515	0.920575	2716	-14.6415	1.34122	0.30529
AMRU_Ao_CATGGCGTCCATGCTC	Asexual	94.2493	NA	612.922	41	673.671	0.909824	6769	41.2186	19.304	-4.0394
AMRU_Ao_CATGGCGTCCCACTTG	Asexual	11.9098	NA	660.865	21	720.696	0.916981	2686	-14.5023	1.59074	0.220809
AMRU_Ao_CATTATCAGATAGCAT	Asexual	10.5144	NA	643.702	15	699.238	0.920576	2164	-14.9844	2.17901	-1.16134
AMRU_Ao_CATTATCCAATCACAC	Asexual	11.796	NA	646.821	17	692.625	0.93387	2645	-14.1994	1.23512	-0.676129
AMRU_Ao_CATTATCCAGGACCCT	Female	NA	49.2495	702.376	27	743.847	0.944248	8816	14.059	-41.1184	-7.46448
AMRU_Ao_CATTATCCAGGGTACA	Asexual	11.3399	NA	656.838	17	720.433	0.911728	2481	-13.8025	1.59924	-1.76835
AMRU_Ao_CATTATCTCATGGTCA	Asexual	127.65	NA	606.207	50	662.054	0.915646	6980	32.0203	25.3721	-40.0142
AMRU_Ao_CATTATCTCCAGTAGT	Asexual	27.3483	NA	654.036	20	714.847	0.914931	4941	-2.73042	4.15583	12.3968
AMRU_Ao_CATTATCTCGGCGGTT	Asexual	4.19294	NA	717.802	59	805.381	0.891258	69	-18.7534	5.30303	-5.48465
AMRU_Ao_CATTCGCCAAGCCGCT	Asexual	30.3772	NA	643.043	20	697.338	0.922139	5082	0.403242	3.74452	13.4588
AMRU_Ao_CATTCGCCATCAGTAC	Asexual	13.6955	NA	659.849	16	718.123	0.918853	3258	-13.7801	1.73339	2.45277
AMRU_Ao_CATTCGCCATGTAAGA	Asexual	11.7964	NA	637.146	16	704.667	0.90418	2647	-14.1362	0.00181842	-2.45729
AMRU_Ao_CATTCGCGTGCCTGCA	Asexual	14.2879	NA	661.119	22	708.717	0.93284	3403	-13.1371	2.80481	3.35778
AMRU_Ao_CATTCGCTCAAACGGG	Asexual	11.234	NA	666.269	25	719.924	0.925471	2445	-15.1471	1.63547	-0.220444
AMRU_Ao_CCAATCCAGTCAATAG	Asexual	16.5568	NA	652.96	18	712.873	0.915955	3890	-11.2616	2.86866	4.92699
AMRU_Ao_CCAATCCGTACCATCA	Female	NA	48.4275	712.395	27	757.333	0.940663	8738	13.9696	-40.2514	-7.11514
AMRU_Ao_CCAATCCGTTGCTCCT	Asexual	42.3731	NA	646.892	23	694.988	0.930795	5472	10.5854	5.93324	20.3791
AMRU_Ao_CCACCTAAGCCAACAG	Asexual	17.5054	NA	665.923	14	725.665	0.917673	4038	-11.2024	2.51552	6.04495
AMRU_Ao_CCACCTAGTGACAAAT	Female	NA	41.1189	675.076	29	722.508	0.934351	8203	10.4039	-33.6555	-7.49196
AMRU_Ao_CCACCTAGTTGTTTGG	Asexual	27.6699	NA	435.607	16	503.066	0.865903	4956	3.86905	2.44622	1.83426
AMRU_Ao_CCACCTATCAACCAAC	Male	NA	NA	532.075	19	605.167	0.879221	9072	1.65901	-9.51081	-0.298754
AMRU_Ao_CCACCTATCCTCAATT	Female	NA	50.7705	713.75	28	753.255	0.947554	8934	14.8734	-42.3833	-7.68916
AMRU_Ao_CCACGGAAGAGACTAT	Asexual	5.30685	NA	672.3	33	775.279	0.867172	365	-17.2072	5.25421	-6.6941
AMRU_Ao_CCACGGACACAACGCC	Asexual	148.028	NA	457.776	26	803.879	0.569459	7363	14.5877	17.0486	-34.9831
AMRU_Ao_CCACGGACACCAACCG	Asexual	32.8737	NA	663.189	23	732.822	0.904979	5172	2.45128	3.50882	14.9011
AMRU_Ao_CCACGGAGTTCTCATT	Asexual	10.8312	NA	646.744	10	706.468	0.915462	2284	-14.841	2.20067	-0.733047
AMRU_Ao_CCACTACCAACAACCT	Female	NA	48.0669	712.481	30	753.322	0.945785	8693	13.3725	-40.2272	-6.95894
AMRU_Ao_CCACTACGTGCCTGGT	Asexual	15.2874	NA	672.247	25	715.951	0.938957	3648	-12.5329	1.9682	3.82098
AMRU_Ao_CCACTACTCTATCCTA	Asexual	19.2905	NA	670.987	18	743.298	0.902716	4269	-9.35266	3.27307	7.17084
AMRU_Ao_CCAGCGAAGAGCAATT	Asexual	15.8583	NA	689.297	18	746.165	0.923787	3774	-12.698	2.29852	4.92104
AMRU_Ao_CCAGCGAGTAAGGGCT	Asexual	5.39907	NA	606.428	35	729.7	0.831064	401	-16.6685	6.55154	-6.05864
AMRU_Ao_CCAGCGAGTCGGATCC	Asexual	18.5012	NA	660.075	31	708.414	0.931764	4186	-10.5265	2.83839	6.95746
AMRU_Ao_CCATGTCGTGCGATAG	Asexual	10.6366	NA	681.237	25	727.204	0.936789	2210	-15.3308	1.36349	-1.39301
AMRU_Ao_CCATGTCTCCAACCAA	Female	NA	12.9116	652.07	11	710.648	0.917572	7809	-5.82109	-10.8297	-3.35388
AMRU_Ao_CCATGTCTCCGCATCT	Asexual	17.9318	NA	618.741	28	657.729	0.940724	4100	-10.3252	1.99629	5.64476
AMRU_Ao_CCATTCGAGTGTCCCG	Asexual	22.1434	NA	672.597	20	739.839	0.909112	4577	-7.17413	3.78007	9.27545
AMRU_Ao_CCATTCGCAGTGAGTG	Female	NA	45.6782	720.368	25	764.916	0.94176	8438	12.0888	-38.1658	-7.04244
AMRU_Ao_CCATTCGGTTATGCGT	Asexual	35.0886	NA	661.501	23	720.555	0.918043	5243	3.62324	4.62607	17.1038
AMRU_Ao_CCATTCGTCGTTGACA	Asexual	9.71052	NA	649.133	21	711.83	0.911922	1879	-16.2298	1.86624	-1.55164
AMRU_Ao_CCCAATCAGCGTCAAG	Asexual	10.8326	NA	661.464	21	698.175	0.947418	2285	-14.8343	1.41345	-1.57166
AMRU_Ao_CCCAATCCACGACTCG	Female	NA	48.6713	718.583	30	764.017	0.940533	8765	13.3748	-40.8456	-7.52621
AMRU_Ao_CCCAATCGTCAATGTC	Asexual	12.8354	NA	634.333	15	698.566	0.90805	2997	-12.6776	1.72688	-0.195137
AMRU_Ao_CCCAATCGTTCCTCCA	Asexual	14.6805	NA	674.696	22	722.932	0.933276	3498	-12.863	2.72941	3.63729
AMRU_Ao_CCCAATCTCCGCGCAA	Asexual	20.991	NA	669.346	29	733.021	0.913133	4465	-7.91309	1.85267	7.7173
AMRU_Ao_CCCAATCTCTACCTGC	Asexual	56.2717	NA	658.56	28	708.11	0.930025	6046	24.4474	9.57271	25.1043
AMRU_Ao_CCCATACCAGATCTGT	Asexual	22.0572	NA	670.366	22	718.091	0.933539	4568	-7.76879	1.89738	9.11046
AMRU_Ao_CCCATACCAGCCTTGG	Asexual	155.459	NA	417.375	34	803.298	0.519577	7535	9.60414	12.6832	-31.0144
AMRU_Ao_CCCATACGTAGGACAC	Asexual	3.58303	NA	713.482	45	806.423	0.884749	21	-19.571	5.60021	-5.12395
AMRU_Ao_CCCATACTCTGAAAGA	Asexual	29.4205	NA	617.668	28	689.158	0.896264	5040	0.391523	3.72499	12.0032
AMRU_Ao_CCCATACTCTTGTTTG	Asexual	22.8425	NA	661.078	22	711.8	0.928741	4642	-7.00023	2.59978	9.74995
AMRU_Ao_CCCTCCTTCAAGAAGT	Asexual	114.787	NA	581.004	41	652.795	0.890024	6899	35.869	22.7504	-27.56
AMRU_Ao_CCCTCCTTCGGAAACG	Female	NA	31.1983	653.464	11	700.713	0.93257	7985	5.66887	-25.2146	-5.03652
AMRU_Ao_CCCTCCTTCTATCCTA	Asexual	44.615	NA	639.334	21	691.479	0.924589	5560	12.5565	6.58937	21.5528
AMRU_Ao_CCCTCCTTCTCAAACG	Asexual	13.5499	NA	625.908	15	672.546	0.930655	3215	-11.9036	1.82286	0.185509
AMRU_Ao_CCCTCCTTCTTATCTG	Asexual	60.2602	NA	618.785	26	666.447	0.928483	6256	28.4904	10.6165	26.1686
AMRU_Ao_CCGGGATAGCGTTCCG	Female	NA	2.5511	619.215	18	677.978	0.913327	7613	-14.4247	-0.12418	-0.783362
AMRU_Ao_CCGGGATAGTACGCCC	Asexual	10.1233	NA	625.822	20	693.817	0.901999	2034	-15.1621	2.15272	-1.71659
AMRU_Ao_CCGGGATCAACTTGAC	Asexual	59.7775	NA	633.113	29	682.745	0.927305	6241	28.3287	11.17	25.4769
AMRU_Ao_CCGGGATCAGCCTTGG	Asexual	46.142	NA	666.318	23	716.593	0.929841	5616	13.7714	6.06876	22.4546
AMRU_Ao_CCGGGATCATAAGACA	Asexual	16.1715	NA	663.502	23	724.744	0.915498	3824	-11.8565	1.98335	4.50062
AMRU_Ao_CCGGGATGTTCGAATC	Asexual	13.9658	NA	677.111	40	734.811	0.921477	3319	-12.8441	2.73263	2.58849
AMRU_Ao_CCGGGATTCATAAAGG	Asexual	12.3242	NA	659.328	18	717.396	0.919058	2831	-13.9932	1.90465	0.640467
AMRU_Ao_CCGGGATTCCATGAAC	Asexual	6.17335	NA	695.937	46	782.063	0.889873	708	-16.8801	4.26765	-5.87492
AMRU_Ao_CCGGGATTCTTGTCAT	Asexual	5.35431	NA	675.771	33	752.722	0.89777	383	-17.6574	5.028	-4.97156
AMRU_Ao_CCGGTAGTCTTTCCTC	Female	NA	48.4288	689.596	26	729.572	0.945206	8739	13.9835	-40.227	-7.21093
AMRU_Ao_CCGTACTCAGTGGGAT	Asexual	3.00705	NA	703.365	50	773.55	0.90927	7	-19.6502	6.0185	-5.79441
AMRU_Ao_CCGTACTCATACAGCT	Asexual	11.2876	NA	634.738	15	690.495	0.91925	2460	-15.1569	1.54206	-0.206497
AMRU_Ao_CCGTACTGTGAAATCA	Female	NA	44.1455	660.918	20	699.362	0.945029	8320	12.3894	-36.263	-6.24341
AMRU_Ao_CCGTGGAAGCGTTTAC	Asexual	42.3533	NA	670.564	25	727.24	0.922066	5470	10.7065	6.22564	20.2212
AMRU_Ao_CCGTGGAAGCTGAACG	Asexual	12.587	NA	674.355	26	741.037	0.910015	2909	-14.6118	1.97635	1.69258
AMRU_Ao_CCGTGGAAGTCACGCC	Asexual	22.0042	NA	644.624	21	701.974	0.918302	4562	-6.69534	2.93986	8.38336
AMRU_Ao_CCGTGGACAGACAAGC	Asexual	17.9004	NA	666.274	16	734.281	0.907383	4096	-9.6298	1.65002	4.73547
AMRU_Ao_CCGTGGAGTTGTCTTT	Female	NA	44.8937	683.678	19	723.914	0.944418	8370	12.8321	-36.9009	-6.094
AMRU_Ao_CCGTGGATCAGTGTTG	Asexual	2.92717	NA	683.105	52	774.732	0.881731	6	-19.9909	5.86477	-5.62765
AMRU_Ao_CCGTGGATCGCACTCT	Female	NA	50.1096	741.611	38	780.51	0.950162	8891	14.8478	-41.7273	-6.99967
AMRU_Ao_CCGTTCAAGCGTAGTG	Asexual	11.4732	NA	719.413	35	763.709	0.941998	2533	-15.2605	2.3698	0.863432
AMRU_Ao_CCGTTCAAGGTCATCT	Asexual	24.2078	NA	649.147	20	710.896	0.913139	4757	-5.27637	3.82745	10.3784
AMRU_Ao_CCGTTCAAGGTTACCT	Asexual	15.2184	NA	682.743	38	743.366	0.918447	3631	-9.89196	2.83285	1.17816
AMRU_Ao_CCGTTCAGTATCTGCA	Female	NA	4.4164	647.922	13	693.179	0.934711	7652	-9.55217	-3.41545	-1.3592
AMRU_Ao_CCGTTCAGTTCCACAA	Asexual	21.1469	NA	625.893	18	684.198	0.914783	4482	-7.75922	3.37333	8.32326
AMRU_Ao_CCGTTCATCAGCTGGC	Female	NA	48.8793	718.467	32	761.861	0.943043	8777	13.8489	-40.7622	-7.71136
AMRU_Ao_CCGTTCATCCATGAAC	Asexual	14.2243	NA	632.383	17	683.889	0.924685	3388	-12.9316	2.40517	2.87453
AMRU_Ao_CCTAAAGAGAGCCTAG	Asexual	58.0855	NA	667.885	37	727.605	0.917923	6141	27.5464	10.6165	23.5931
AMRU_Ao_CCTAAAGCACCCTATC	Asexual	10.2597	NA	688.187	19	739.021	0.931214	2081	-16.0719	2.48242	-0.195131
AMRU_Ao_CCTAAAGCATGGGAAC	Asexual	6.04338	NA	670.458	36	729.669	0.918852	661	-18.376	3.93335	-3.71151
AMRU_Ao_CCTACACAGTAATCCC	Asexual	10.5503	NA	685.907	21	741.954	0.924459	2181	-15.34	2.48069	-0.426492
AMRU_Ao_CCTACACAGTACGCGA	Asexual	33.4765	NA	675.842	27	746.043	0.905902	5192	3.01612	4.19513	15.3027
AMRU_Ao_CCTACACTCGAACGGA	Asexual	17.1428	NA	668.905	38	721.961	0.926512	3986	-10.2844	2.3046	4.58912
AMRU_Ao_CCTACCAAGAGTAATC	Asexual	9.96513	NA	650.956	12	697.019	0.933914	1983	-15.9646	2.03503	-1.191
AMRU_Ao_CCTACCAGTGTGGTTT	Asexual	15.1701	NA	672.111	16	730.457	0.920123	3619	-12.1984	2.09529	3.41407
AMRU_Ao_CCTAGCTGTAGGCTGA	Asexual	15.4656	NA	650.965	18	715.209	0.910174	3693	-11.9548	2.16841	3.66108
AMRU_Ao_CCTATTAGTGCAGTAG	Female	NA	13.5798	612.615	8	657.294	0.932025	7821	-4.55654	-11.0074	-2.80053
AMRU_Ao_CCTATTATCCAAGTAC	Asexual	37.6311	NA	634.127	23	685.873	0.924553	5326	6.43302	4.01854	17.7133
AMRU_Ao_CCTATTATCGCATGGC	Asexual	4.36243	NA	644.693	36	758.845	0.849571	100	-18.0367	6.03731	-5.66666
AMRU_Ao_CCTCAGTAGAGAGCTC	Asexual	12.7758	NA	686.397	21	737.815	0.930312	2979	-14.7276	1.03872	1.37431
AMRU_Ao_CCTCAGTGTAAGTGTA	Asexual	19.4401	NA	668.649	20	727.641	0.918927	4282	-9.65273	2.58723	7.40408
AMRU_Ao_CCTCAGTGTACGCACC	Asexual	40.8882	NA	644.091	18	707.634	0.910202	5412	8.7153	5.6797	20.2552
AMRU_Ao_CCTCTGAAGCCAGAAC	Female	NA	17.6976	635.196	11	681.721	0.931753	7859	-3.13067	-14.9722	-3.22084
AMRU_Ao_CCTCTGAAGTGTCCCG	Asexual	51.4626	NA	685.287	30	732.351	0.935736	5828	18.6325	7.09089	24.9401
AMRU_Ao_CCTCTGAGTCAAGCGA	Asexual	3.76536	NA	699.762	43	790.689	0.885004	33	-19.0394	5.59173	-5.62769
AMRU_Ao_CCTCTGATCATCGATG	Asexual	15.7549	NA	635.705	27	688.406	0.923445	3753	-11.7037	1.95916	3.73716
AMRU_Ao_CCTTACGAGAAGATTC	Female	NA	30.3338	656.958	9	704.526	0.932482	7973	5.18734	-24.6048	-4.39732
AMRU_Ao_CCTTACGCAATACGCT	Asexual	42.6965	NA	629.235	19	689.79	0.912212	5486	11.4026	4.83745	19.7942
AMRU_Ao_CCTTACGGTTATCACG	Male	NA	NA	589.012	24	656.579	0.897092	9119	0.647623	-8.96651	-0.93138
AMRU_Ao_CCTTACGTCAGTTAGC	Asexual	40.8295	NA	673.274	22	728.244	0.924517	5410	9.27468	4.72743	19.4248
AMRU_Ao_CCTTACGTCATGTCCC	Female	NA	46.0657	709.303	25	757.821	0.935977	8479	12.6266	-38.2038	-7.48647
AMRU_Ao_CCTTCCCGTGGCCCTA	Asexual	60.633	NA	625.03	28	673.2	0.928447	6270	29.547	11.4322	25.1241
AMRU_Ao_CCTTCGAAGGAGCGTT	Female	NA	49.4667	695.467	28	735.802	0.945182	8834	14.8794	-40.9072	-7.14498
AMRU_Ao_CCTTTCTAGTGTTAGA	Asexual	33.9499	NA	640.205	25	701.535	0.912577	5208	3.10192	4.42755	15.9548
AMRU_Ao_CCTTTCTGTTCCAACA	Asexual	11.4101	NA	623.592	11	676.741	0.921463	2508	-15.1327	2.237	0.55659
AMRU_Ao_CCTTTCTGTTGATTGC	Asexual	20.8972	NA	641.097	24	708.512	0.904849	4456	-8.01612	3.57909	8.27208
AMRU_Ao_CGAACATAGTAGGTGC	Asexual	11.322	NA	659.717	20	715.219	0.922399	2474	-15.39	2.58616	0.898824
AMRU_Ao_CGAACATCAAGCCGCT	Asexual	13.8731	NA	674.029	22	726.227	0.928124	3296	-13.6286	1.33028	2.31046
AMRU_Ao_CGAACATGTTACCAGT	Asexual	19.5959	NA	657.921	23	724.661	0.907902	4307	-8.7284	3.25034	7.01403
AMRU_Ao_CGAACATTCTGTCTCG	Asexual	6.21211	NA	648.448	27	740.163	0.876088	734	-17.0918	4.71114	-4.28227
AMRU_Ao_CGAATGTCAGTAAGCG	Asexual	31.8871	NA	568.43	38	653.065	0.870404	5143	2.03088	3.3121	13.8298
AMRU_Ao_CGAATGTGTCGAAAGC	Asexual	19.5598	NA	677.011	28	743.693	0.910336	4302	-9.21133	2.39625	7.10752
AMRU_Ao_CGAATGTTCGAGGTAG	Asexual	39.8598	NA	653.841	21	719.796	0.908369	5384	7.39614	5.34826	20.1519
AMRU_Ao_CGACCTTAGAAGGGTA	Asexual	63.2407	NA	651.539	38	714.722	0.911597	6343	31.3085	12.0999	22.6193
AMRU_Ao_CGACCTTAGGACAGAA	Female	NA	33.7732	653.905	19	701.049	0.932752	8021	6.66444	-27.784	-4.5073
AMRU_Ao_CGACCTTGTCAACATC	Asexual	4.39141	NA	666.618	34	743.756	0.896286	106	-18.0622	5.97382	-5.57168
AMRU_Ao_CGACCTTGTCCAACTA	Female	NA	50.4217	724.81	35	766.607	0.945477	8909	14.5068	-42.2322	-7.49555
AMRU_Ao_CGACCTTGTGTAATGA	Asexual	11.5568	NA	665.747	21	720.835	0.923576	2563	-15.7118	1.87878	1.00196
AMRU_Ao_CGAGAAGCAAGCCGTC	Asexual	13.1643	NA	679.29	20	742.076	0.915391	3095	-13.6472	2.68364	2.13078
AMRU_Ao_CGAGAAGCAATCGAAA	Asexual	51.4196	NA	687.139	31	736.998	0.932349	5824	19.1934	8.05271	24.1457
AMRU_Ao_CGAGCACCACAACGTT	Asexual	57.7074	NA	587.818	31	641.731	0.915988	6126	25.5484	10.4509	25.9779
AMRU_Ao_CGAGCACTCCATGAGT	Asexual	8.05906	NA	645.304	23	715.275	0.902176	1335	-16.7443	3.26791	-2.51759
AMRU_Ao_CGAGCACTCTCGCATC	Female	NA	48.8394	735.628	30	783.879	0.938446	8776	12.7082	-41.5709	-6.83027
AMRU_Ao_CGAGCCAAGAGACGAA	Asexual	17.9192	NA	698.581	29	756.272	0.923717	4098	-11.2082	3.03121	6.79945
AMRU_Ao_CGAGCCAAGGGAGTAA	Asexual	8.60919	NA	654.535	48	707.754	0.924806	1495	-16.832	2.54464	-2.17854
AMRU_Ao_CGAGCCACAAGAAAGG	Asexual	17.2115	NA	679.92	16	740.35	0.918378	3997	-11.39	2.65881	5.8588
AMRU_Ao_CGAGCCAGTTGTGGCC	Asexual	39.7163	NA	687.111	26	743.366	0.924324	5383	8.34732	5.51658	18.8744
AMRU_Ao_CGAGCCATCTACCAGA	Asexual	11.3531	NA	677.093	19	728.769	0.929091	2489	-15.401	1.45637	0.0631758
AMRU_Ao_CGATCGGCAAGCCTAT	Asexual	13.0386	NA	623.269	23	678.967	0.917966	3070	-13.4814	2.17379	1.46113
AMRU_Ao_CGATCGGGTAGCGATG	Asexual	57.2955	NA	649.405	30	700.178	0.927485	6104	24.9175	9.68006	26.2151
AMRU_Ao_CGATCGGGTGTAACGG	Female	NA	47.2714	723.228	33	768.627	0.940935	8602	13.2429	-39.4545	-6.38128
AMRU_Ao_CGATCGGTCATTCACT	Asexual	15.3107	NA	692.866	17	744.438	0.930724	3655	-12.3057	0.947287	3.01368
AMRU_Ao_CGATCGGTCCAGTAGT	Asexual	125.744	NA	582.011	43	642.374	0.906032	6968	33.9256	23.9133	-38.5079
AMRU_Ao_CGATGGCAGACCGGAT	Asexual	17.4931	NA	671.032	22	732.323	0.916307	4034	-10.8076	3.57564	6.08459
AMRU_Ao_CGATGGCAGATACACA	Female	NA	47.4383	702.942	28	744.42	0.944282	8619	13.9545	-39.1741	-6.49247
AMRU_Ao_CGATGGCCACAACGCC	Asexual	10.0755	NA	652.581	16	720.125	0.906205	2016	-16.2142	2.23724	-0.566998
AMRU_Ao_CGATGGCCAGGGTATG	Asexual	4.96038	NA	637.15	40	703.301	0.905942	245	-18.4988	4.84195	-4.65166
AMRU_Ao_CGATGGCCAGTCTTCC	Asexual	11.1579	NA	650.288	16	705.387	0.921889	2415	-15.1996	1.88569	-0.06928
AMRU_Ao_CGATGGCTCAGGTAAA	Asexual	133.184	NA	564.835	41	704.268	0.802017	7039	28.05	24.1959	-44.4801
AMRU_Ao_CGATGGCTCATTTGGG	Asexual	18.3287	NA	677.503	40	714.216	0.948596	4156	-9.82771	1.6059	5.56354
AMRU_Ao_CGATGTAAGGAGCGTT	Asexual	14.6473	NA	675.439	25	736.946	0.916539	3488	-13.2252	3.18548	4.09774
AMRU_Ao_CGATGTACAGGAATGC	Asexual	23.9136	NA	663.102	22	721.478	0.919088	4724	-5.86043	3.68903	10.488
AMRU_Ao_CGATGTACAGGATTGG	Asexual	13.3887	NA	667.346	19	715.688	0.932453	3163	-14.1042	1.27073	1.95411
AMRU_Ao_CGATGTATCGGTTCGG	Female	NA	45.7692	696.251	29	730.831	0.952684	8448	12.176	-38.2988	-6.59867
AMRU_Ao_CGATTGAAGAAAGTGG	Asexual	5.47408	NA	633.11	46	731.792	0.865149	428	-17.6541	4.70101	-5.15524
AMRU_Ao_CGATTGAAGGCGCTCT	Female	NA	47.4839	668.308	31	713.6	0.93653	8623	13.0202	-39.4505	-8.50706
AMRU_Ao_CGATTGAAGTGAACGC	Asexual	12.8385	NA	652.978	17	706.502	0.924241	3000	-14.3559	1.52905	1.52737
AMRU_Ao_CGATTGATCGAATGGG	Asexual	11.1919	NA	690.094	17	752.542	0.917017	2426	-15.2941	3.38343	1.12053
AMRU_Ao_CGATTGATCGCCATAA	Asexual	12.9249	NA	689.36	17	749.536	0.919715	3035	-14.2187	1.88104	1.78877
AMRU_Ao_CGCCAAGAGCGCCTTG	Female	NA	37.7673	655.068	18	697.265	0.939482	8100	8.84353	-31.0185	-5.45601
AMRU_Ao_CGCGGTAAGGGCATGT	Female	NA	48.5759	615.02	26	647.223	0.950244	8758	15.2846	-39.4556	-7.64339
AMRU_Ao_CGCGGTAAGTACGCGA	Female	NA	40.9598	657.002	22	701.071	0.93714	8199	10.753	-33.5511	-5.85926
AMRU_Ao_CGCGGTAGTCGCCATG	Asexual	16.9279	NA	678.167	26	732.688	0.925589	3954	-12.0092	2.62187	5.95868
AMRU_Ao_CGCGGTAGTTCACCTC	Asexual	15.4226	NA	650.808	17	696.09	0.934948	3685	-13.0904	2.32152	4.64775
AMRU_Ao_CGCGTTTCACGAAATA	Asexual	27.0811	NA	689.271	33	743.898	0.926567	4924	-2.70854	3.15603	11.7711
AMRU_Ao_CGCGTTTCAGTTTACG	Female	NA	48.2402	706.597	27	749.38	0.942909	8711	13.0295	-40.6172	-7.13333
AMRU_Ao_CGCTATCAGCAGACTG	Asexual	12.5978	NA	657.021	22	705.206	0.931672	2916	-14.2028	1.79281	1.20743
AMRU_Ao_CGCTATCCAACCGCCA	Asexual	125.741	NA	530.756	41	597.844	0.887784	6967	33.1642	24.7352	-38.2827
AMRU_Ao_CGCTATCGTACATCCA	Asexual	36.4631	NA	641.911	25	699.954	0.917077	5289	4.95204	4.66817	17.7046
AMRU_Ao_CGCTGGAAGGCTAGGT	Asexual	6.23556	NA	671.192	44	798.956	0.840087	741	-16.0855	5.83922	-5.52596
AMRU_Ao_CGCTGGACAGCTGGCT	Asexual	18.6741	NA	660.896	18	726.798	0.909326	4202	-9.65647	3.06089	6.51672
AMRU_Ao_CGCTGGATCTAGAGTC	Female	NA	42.3613	689.189	18	733.145	0.940044	8236	11.7023	-34.6289	-5.7898
AMRU_Ao_CGCTTCACAGCGATCC	Asexual	17.8779	NA	640.11	23	692.891	0.923825	4091	-10.7808	1.9467	5.9548
AMRU_Ao_CGCTTCAGTCAACTGT	Asexual	38.5624	NA	493.11	23	580.195	0.849905	5354	6.01424	6.01095	19.7787
AMRU_Ao_CGCTTCAGTCACAAGG	Asexual	7.96204	NA	665.619	27	724.182	0.919132	1309	-16.586	2.9594	-3.30018
AMRU_Ao_CGCTTCATCCGCTGTT	Asexual	10.9152	NA	666.086	22	718.006	0.92769	2319	-15.2311	1.53323	-0.793196
AMRU_Ao_CGGACACAGACAGGCT	Asexual	139.086	NA	475.949	36	709.292	0.671019	7185	23.3102	23.9421	-48.0584
AMRU_Ao_CGGACACGTTCCACGG	Asexual	11.0445	NA	649.724	21	720.776	0.901423	2374	-15.5874	2.49188	0.588839
AMRU_Ao_CGGACACGTTTAAGCC	Asexual	21.5009	NA	665.389	22	730.788	0.910508	4514	-7.88391	3.01028	8.82024
AMRU_Ao_CGGACACTCTTGCAAG	Female	NA	50.192	726.49	30	765.728	0.948758	8894	13.979	-42.3667	-7.02836
AMRU_Ao_CGGACGTGTGCACGAA	Asexual	18.2147	NA	665.785	28	721.344	0.922978	4143	-10.3614	2.05654	6.10855
AMRU_Ao_CGGACGTGTGCGGTAA	Asexual	20.3427	NA	663.304	19	717.911	0.923935	4390	-8.94158	1.84991	7.74582
AMRU_Ao_CGGAGCTAGTATTGGA	Asexual	29.5767	NA	670.19	28	731.449	0.91625	5048	0.16657	3.89043	12.5407
AMRU_Ao_CGGAGCTGTAAATGTG	Asexual	18.2413	NA	643.727	16	697.604	0.922769	4148	-9.8779	2.64958	5.95408
AMRU_Ao_CGGAGCTGTCTCGTTC	Female	NA	34.9018	600.931	26	638.153	0.941671	8041	7.69598	-28.3827	-4.9623
AMRU_Ao_CGGAGCTGTGAAAGAG	Asexual	16.6503	NA	664.42	21	729.062	0.911334	3909	-12.0917	2.65486	5.66678
AMRU_Ao_CGGAGCTTCATCATTC	Asexual	17.8092	NA	682.994	27	747.181	0.914095	4078	-10.4899	2.45589	5.82428
AMRU_Ao_CGGAGCTTCTCTGTCG	Female	NA	47.7206	725.785	29	772.169	0.93993	8653	12.8186	-40.1686	-6.91241
AMRU_Ao_CGGCTAGAGAGTAAGG	Asexual	8.99259	NA	704.737	28	760.802	0.926308	1637	-16.8214	1.77531	-2.4006
AMRU_Ao_CGGCTAGAGTATCGAA	Asexual	8.24935	NA	670.997	24	741.483	0.904939	1394	-16.2618	3.2542	-2.7836
AMRU_Ao_CGGCTAGGTATGAATG	Female	NA	49.9109	718.178	30	763.979	0.94005	8871	13.543	-42.1647	-7.7963
AMRU_Ao_CGGGTCAAGGTTCCTA	Female	NA	51.4563	718.388	32	761.003	0.944001	8969	15.1151	-42.9763	-8.09653
AMRU_Ao_CGGGTCAAGTGTACGG	Asexual	11.8635	NA	673.646	17	736.928	0.914127	2669	-14.7667	1.93609	0.69536
AMRU_Ao_CGGGTCACAACCGCCA	Asexual	15.0799	NA	662.831	8	715.406	0.926509	3599	-12.1613	1.44562	2.84716
AMRU_Ao_CGGGTCACAACTTGAC	Asexual	6.52317	NA	682.991	35	754.987	0.90464	839	-17.4493	4.54421	-3.257
AMRU_Ao_CGGGTCACAGTGGGAT	Asexual	15.7248	NA	677.593	15	738.802	0.917151	3747	-12.3139	1.93225	4.23692
AMRU_Ao_CGGGTCAGTTAGATGA	Asexual	12.4511	NA	664.959	19	723.513	0.91907	2868	-14.4719	1.39093	0.915239
AMRU_Ao_CGTAGCGAGGTGCACA	Asexual	21.9193	NA	631.177	35	704.657	0.895722	4555	-7.10562	2.58695	8.54785
AMRU_Ao_CGTAGCGAGTACCGGA	Asexual	37.6467	NA	691.668	25	738.834	0.936162	5328	7.34125	3.84331	16.6196
AMRU_Ao_CGTAGCGCAATCGAAA	Asexual	96.6467	NA	628.822	44	693.633	0.906563	6780	31.992	15.1928	-9.66169
AMRU_Ao_CGTAGCGTCACCACCT	Female	NA	45.2361	678.608	22	721.823	0.94013	8394	12.8071	-37.3023	-6.28094
AMRU_Ao_CGTAGCGTCCACGTTC	Asexual	21.942	NA	644.914	19	717.608	0.8987	4556	-7.25409	2.7968	8.79004
AMRU_Ao_CGTAGCGTCCATGAAC	Asexual	19.1226	NA	641.693	20	693.914	0.924744	4254	-10.3157	2.70601	7.57011
AMRU_Ao_CGTAGCGTCCCGGATG	Female	NA	42.5901	707.708	24	749.923	0.943708	8244	11.547	-35.0391	-5.63236
AMRU_Ao_CGTAGCGTCGGATGGA	Asexual	30.1071	NA	687.59	27	753.147	0.912956	5075	0.00258191	2.85615	13.2953
AMRU_Ao_CGTAGGCAGACCTTTG	Asexual	13.9299	NA	667.68	19	723.789	0.922479	3306	-14.1263	1.18478	2.72075
AMRU_Ao_CGTAGGCCAGGATTGG	Asexual	20.8915	NA	657.334	22	701.686	0.936792	4454	-8.43269	2.95141	8.4526
AMRU_Ao_CGTCACTCAGGCTCAC	Asexual	37.7131	NA	564.282	20	624.685	0.903306	5331	5.72526	4.75861	18.728
AMRU_Ao_CGTCACTGTCTGATTG	Asexual	71.7055	NA	651.888	40	727.083	0.89658	6538	34.4897	14.1638	15.0188
AMRU_Ao_CGTCACTGTGCATCTA	Asexual	27.3115	NA	638.551	24	702.829	0.908544	4938	-2.84781	3.56492	12.3404
AMRU_Ao_CGTCAGGAGCTAACAA	Asexual	21.6922	NA	665.994	23	730.671	0.911482	4537	-7.49009	2.78863	8.65681
AMRU_Ao_CGTCAGGCACGCCAGT	Asexual	16.6707	NA	666.879	21	718.267	0.928456	3912	-11.952	2.10005	5.33884
AMRU_Ao_CGTCAGGCACTGCCAG	Female	NA	49.4287	716.268	27	757.575	0.945475	8832	13.906	-41.4331	-7.44114
AMRU_Ao_CGTCAGGGTACGAAAT	Asexual	51.7143	NA	680.071	28	721.878	0.942086	5835	20.2808	7.87576	23.1597
AMRU_Ao_CGTCAGGGTTCGAATC	Asexual	9.81373	NA	659.637	16	726.152	0.9084	1917	-15.8867	2.4644	-1.1178
AMRU_Ao_CGTCCATAGAACTGTA	Asexual	21.2859	NA	589.635	39	651.236	0.905409	4493	-8.03725	3.08108	8.68307
AMRU_Ao_CGTCCATAGGTGCACA	Asexual	42.2944	NA	632.229	17	686.138	0.921432	5467	11.9786	4.78985	18.3816
AMRU_Ao_CGTCCATCAAGTTAAG	Asexual	17.0266	NA	659.036	21	720.191	0.915085	3966	-11.0931	2.31321	5.19733
AMRU_Ao_CGTCCATGTGTTTGGT	Asexual	15.8553	NA	647.242	12	700.774	0.923611	3773	-12.2835	2.14409	4.50431
AMRU_Ao_CGTCTACAGAGTAAGG	Asexual	26.3816	NA	673.752	26	737.044	0.914128	4884	-3.78332	3.58679	11.9438
AMRU_Ao_CGTCTACCAAGCGAGT	Asexual	9.78333	NA	671.602	21	731.042	0.918692	1908	-15.3688	2.46303	-1.7802
AMRU_Ao_CGTGAGCAGTCTCGGC	Female	NA	46.4679	700.916	23	746.711	0.938671	8525	11.9176	-39.1502	-7.38063
AMRU_Ao_CGTGAGCAGTGCGTGA	Asexual	10.6725	NA	680.58	17	735.573	0.925239	2224	-15.3905	0.660863	-2.18883
AMRU_Ao_CGTGAGCGTATCTGCA	Asexual	12.4703	NA	672.803	22	733.124	0.917722	2871	-14.2206	2.15162	1.28472
AMRU_Ao_CGTGAGCGTGCATCTA	Asexual	4.20548	NA	696.726	48	792.513	0.879136	73	-19.3903	4.74624	-5.26934
AMRU_Ao_CGTGAGCTCCTTGCCA	Asexual	19.5019	NA	683.775	20	747.887	0.914276	4291	-10.0996	3.1758	8.0546
AMRU_Ao_CGTGTAAAGTGCCAGA	Asexual	58.865	NA	657.227	32	706.626	0.930091	6184	26.3704	9.65984	26.8796
AMRU_Ao_CGTGTAAGTCAGAATA	Asexual	23.9587	NA	673.357	25	735.817	0.915116	4728	-5.98638	3.21515	10.548
AMRU_Ao_CGTGTCTTCCAAATGC	Asexual	25.173	NA	705.409	30	773.039	0.912515	4821	-4.59812	3.84139	11.0858
AMRU_Ao_CGTTAGAAGGACGAAA	Asexual	18.0699	NA	652.938	18	703.182	0.928548	4125	-9.47414	2.19599	5.10479
AMRU_Ao_CGTTAGATCACCATAG	Asexual	12.5943	NA	628.484	14	701.373	0.896077	2914	-13.7771	2.71603	1.41677
AMRU_Ao_CGTTCTGCAGTACACT	Female	NA	49.8658	694.871	27	744.342	0.933537	8868	13.542	-42.0803	-7.96596
AMRU_Ao_CGTTGGGCACTTAAGC	Asexual	27.8335	NA	670.264	25	751.626	0.891753	4964	-2.87528	3.62316	13.1169
AMRU_Ao_CGTTGGGGTCCCGACA	Female	NA	40.832	714.551	18	757.402	0.943424	8194	10.2442	-33.6781	-6.18357
AMRU_Ao_CGTTGGGTCACCGGGT	Female	NA	50.3015	715.399	32	761.255	0.939762	8903	14.1657	-42.2722	-7.65894
AMRU_Ao_CTAACTTCAAACAACA	Asexual	19.2091	NA	651.891	19	706.317	0.922945	4262	-9.9063	2.70116	7.34677
AMRU_Ao_CTAACTTCACGTCTCT	Female	NA	39.7962	692.432	16	733.662	0.943803	8163	10.1002	-32.6621	-5.33937
AMRU_Ao_CTAACTTCACTTCTGC	Asexual	9.7061	NA	644.365	15	709.596	0.908073	1878	-14.8934	2.19881	-3.00657
AMRU_Ao_CTAAGACGTAGGCTGA	Female	NA	48.6752	745.299	31	792.384	0.940578	8766	13.636	-40.8479	-6.59682
AMRU_Ao_CTAATGGAGATATGCA	Female	NA	12.0902	625.193	11	668.101	0.935776	7804	-6.35448	-10.0811	-3.55988
AMRU_Ao_CTAATGGCAGATGGCA	Female	NA	47.7913	718.713	30	761.848	0.943381	8663	13.1627	-39.9302	-7.51149
AMRU_Ao_CTAATGGCAGGGTTAG	Asexual	11.2306	NA	678.134	21	729.326	0.929808	2443	-15.7966	1.60409	0.351956
AMRU_Ao_CTAATGGGTAGCTCCG	Female	NA	12.9557	659.797	12	709.096	0.930476	7810	-5.34814	-10.6272	-3.266
AMRU_Ao_CTAATGGTCTCTTATG	Female	NA	49.5795	674.267	30	719.486	0.93715	8848	15.7961	-40.3336	-7.6622
AMRU_Ao_CTACACCCACCGAATT	Asexual	15.0596	NA	659.158	19	706.966	0.932375	3595	-13.0188	1.14016	3.41875
AMRU_Ao_CTACACCCACTATCTT	Asexual	15.9671	NA	670.821	14	731.348	0.917239	3793	-12.011	3.47613	5.00178
AMRU_Ao_CTACATTAGTGCCAGA	Asexual	17.4347	NA	682.092	19	749.518	0.910041	4029	-10.4078	2.47434	5.22032
AMRU_Ao_CTACATTCAAGCCTAT	Asexual	12.1251	NA	646.636	13	697.5	0.927076	2758	-14.8335	0.995348	0.377818
AMRU_Ao_CTACATTCACAGTCGC	Asexual	16.4979	NA	683.482	19	737.194	0.92714	3880	-11.2528	1.67376	4.25538
AMRU_Ao_CTACATTGTCTGATTG	Asexual	60.7403	NA	629.939	35	684.714	0.920003	6272	29.1496	11.2548	25.9742
AMRU_Ao_CTACATTTCACCTCGT	Female	NA	49.3356	714.963	31	756.158	0.94552	8826	14.6145	-40.8652	-7.46376
AMRU_Ao_CTACATTTCAGCTGGC	Asexual	13.1742	NA	682.769	22	733.488	0.930852	3096	-14.0561	1.69541	1.89103
AMRU_Ao_CTACCCAAGATGAGAG	Asexual	10.2937	NA	660.312	17	711.686	0.927814	2098	-16.348	1.86267	-0.435903
AMRU_Ao_CTACCCACAAGACACG	Asexual	16.6246	NA	688.246	19	746.09	0.922471	3906	-11.3136	2.72406	5.00811
AMRU_Ao_CTACCCATCACCAGGC	Asexual	147.642	NA	445.416	34	817.615	0.544775	7352	14.1026	17.8895	-36.6714
AMRU_Ao_CTACCCATCATTCACT	Asexual	15.796	NA	683.898	26	745.302	0.917612	3760	-11.6703	2.07487	3.82919
AMRU_Ao_CTACGTCAGTTATCGC	Asexual	134.876	NA	580.979	43	634.172	0.916123	7095	25.9976	22.1047	-39.166
AMRU_Ao_CTACGTCCACAACTGT	Asexual	27.0303	NA	664.317	21	724.412	0.917042	4919	-3.11152	3.25319	12.1292
AMRU_Ao_CTACGTCGTTCAGCGC	Female	NA	40.2004	603.068	15	653.219	0.923225	8178	9.29478	-33.6024	-5.78636
AMRU_Ao_CTACGTCGTTGCCTCT	Asexual	8.75275	NA	655.949	23	705.435	0.92985	1546	-16.8083	2.16173	-2.38925
AMRU_Ao_CTACGTCTCGTAGGTT	Asexual	15.5997	NA	722.52	26	772.806	0.934931	3718	-12.938	1.38457	4.27883
AMRU_Ao_CTAGAGTGTCCGTGAC	Asexual	147.727	NA	470.842	29	814.255	0.578249	7355	14.798	17.2606	-35.0951
AMRU_Ao_CTAGCCTAGCCAGTAG	Asexual	16.1845	NA	666.596	24	718.649	0.927568	3825	-11.8118	2.39398	4.68134
AMRU_Ao_CTAGCCTAGTACCGGA	Female	NA	13.3273	640.64	11	699.271	0.916154	7817	-5.49382	-11.1978	-3.14579
AMRU_Ao_CTAGCCTCAGCGTTCG	Asexual	44.6077	NA	647.975	28	691.335	0.937282	5558	12.646	6.84924	21.442
AMRU_Ao_CTAGCCTTCTTGTATC	Asexual	4.77657	NA	664.379	32	746.645	0.889819	201	-17.9972	5.85081	-4.77749
AMRU_Ao_CTAGTGAAGAGAGCTC	Asexual	18.8146	NA	690.932	22	747.779	0.923979	4218	-9.94709	3.33824	7.06243
AMRU_Ao_CTAGTGAAGATGCCTT	Asexual	18.2309	NA	674.196	23	720.716	0.935453	4144	-11.6603	3.01538	7.53561
AMRU_Ao_CTAGTGACAGCTGTAT	Asexual	14.4329	NA	650.962	15	702.293	0.92691	3429	-12.8657	1.80322	2.76865
AMRU_Ao_CTAGTGATCACTGGGC	Asexual	11.6278	NA	660.835	16	710.726	0.929802	2584	-15.2611	1.35354	0.290681
AMRU_Ao_CTAGTGATCTGTCCGT	Asexual	20.5731	NA	673.558	25	740.997	0.908989	4420	-8.256	3.13254	7.90944
AMRU_Ao_CTCACACCAGCCTATA	Asexual	15.7413	NA	676.837	20	745.178	0.908289	3749	-11.4165	3.17998	4.03486
AMRU_Ao_CTCAGAAAGAGGGCTT	Female	NA	44.1116	703.586	20	751.255	0.936547	8316	11.545	-36.7088	-6.62823
AMRU_Ao_CTCAGAAAGGTGCAAC	Female	NA	49.2099	719.709	32	764.899	0.94092	8812	13.6679	-41.3271	-7.40544
AMRU_Ao_CTCAGAACAACGATCT	Asexual	13.9922	NA	671.268	27	733.584	0.915053	3325	-13.8582	2.0272	3.12771
AMRU_Ao_CTCAGAACATCTCCCA	Female	NA	42.3966	707.885	16	747.781	0.946648	8237	11.3171	-34.9564	-5.64255
AMRU_Ao_CTCAGAACATCTCGCT	Asexual	15.2591	NA	676.833	19	737.913	0.917226	3641	-12.3097	2.81949	4.01137
AMRU_Ao_CTCAGAAGTAAGTTCC	Asexual	16.5689	NA	664.801	24	713.602	0.931612	3895	-12.2707	2.70405	5.71756
AMRU_Ao_CTCAGAAGTGAGTGAC	Asexual	11.2309	NA	685.055	26	736.413	0.93026	2444	-15.0985	1.71509	-0.201628
AMRU_Ao_CTCATTACAACGATCT	Asexual	57.7249	NA	648.096	32	689.644	0.939754	6128	26.978	9.46449	23.9092
AMRU_Ao_CTCATTACAGTTCATG	Female	NA	47.7804	691.085	24	734.982	0.940275	8659	13.8888	-39.4982	-7.25423
AMRU_Ao_CTCATTAGTACAGACG	Asexual	16.6729	NA	662.842	21	712.261	0.930617	3913	-11.6267	1.87724	4.9592
AMRU_Ao_CTCATTATCCGCGTTT	Asexual	13.9425	NA	645.762	23	711.865	0.90714	3312	-12.7076	1.82951	1.86445
AMRU_Ao_CTCATTATCGGAAATA	Asexual	7.84543	NA	659.995	19	728.962	0.90539	1273	-16.2915	3.71047	-3.07453
AMRU_Ao_CTCCTAGCAAATACAG	Female	NA	33.9256	666.367	16	721.927	0.923039	8023	5.96264	-27.8049	-7.42814
AMRU_Ao_CTCCTAGGTCCGAACC	Asexual	16.7246	NA	657.222	13	715.769	0.918204	3927	-10.7082	3.24089	4.8002
AMRU_Ao_CTCCTAGTCACTTCAT	Female	NA	46.9753	694.478	24	737.337	0.941873	8580	13.242	-39.025	-6.82435
AMRU_Ao_CTCCTAGTCGTTGACA	Asexual	37.637	NA	632.605	23	687.091	0.920701	5327	6.18747	4.71028	18.0982
AMRU_Ao_CTCGAAACAATGTAAG	Female	NA	44.3307	663.494	21	699.833	0.948076	8331	12.4299	-36.517	-5.90753
AMRU_Ao_CTCGAAACACAGTCGC	Asexual	43.3094	NA	665.804	25	717.662	0.92774	5508	11.3981	6.48851	20.8994
AMRU_Ao_CTCGAAATCGATCCCT	Asexual	12.8299	NA	691.409	23	747.625	0.924808	2994	-14.4679	1.78407	1.79773
AMRU_Ao_CTCGAGGGTGAACCTT	Asexual	79.614	NA	622.846	42	700.415	0.889252	6656	37.5883	15.3439	7.80874
AMRU_Ao_CTCGAGGGTTGGAGGT	Asexual	15.4348	NA	672.727	25	720.392	0.933835	3686	-13.6524	1.89496	4.86837
AMRU_Ao_CTCGAGGTCAGTTAGC	Asexual	8.48984	NA	638.917	20	702.435	0.909575	1456	-17.2676	2.48664	-2.01329
AMRU_Ao_CTCGGAGAGGCAATTA	Asexual	53.8613	NA	681.711	29	732.956	0.930085	5920	21.5207	8.78338	25.0937
AMRU_Ao_CTCGGAGGTAGCGCTC	Asexual	10.8862	NA	605.117	26	692.5	0.873815	2302	-14.4493	2.36863	-0.95343
AMRU_Ao_CTCGGAGGTTTGGGCC	Asexual	40.1889	NA	678.896	23	734.577	0.9242	5394	9.18986	5.91601	18.6351
AMRU_Ao_CTCGGGATCGCGGATC	Asexual	140.685	NA	516.924	48	637.458	0.810914	7220	30.3148	28.1038	-52.6103
AMRU_Ao_CTCGTACAGGGAAACA	Female	NA	46.1602	706.133	29	743.014	0.950364	8491	12.2957	-38.7235	-6.40129
AMRU_Ao_CTCGTACCACAACGCC	Asexual	8.58133	NA	652.063	19	720.654	0.904821	1487	-15.8664	3.65828	-2.25895
AMRU_Ao_CTCGTCAGTTCGGGCT	Asexual	14.5049	NA	663.944	22	718.532	0.924028	3449	-13.0197	2.47689	3.39783
AMRU_Ao_CTCGTCATCCTCTAGC	Asexual	15.2294	NA	647.641	20	713.651	0.907503	3634	-13.1651	2.37339	4.46933
AMRU_Ao_CTCGTCATCGCTAGCG	Asexual	19.374	NA	641.032	26	710.148	0.902673	4279	-8.76144	2.13126	6.3018
AMRU_Ao_CTCTAATAGCAATATG	Male	NA	NA	554.126	18	611.14	0.906709	9079	2.18445	-10.2968	0.35745
AMRU_Ao_CTCTAATAGTAGCGGT	Asexual	50.9494	NA	665.282	25	717.084	0.92776	5804	18.5838	7.7987	24.1721
AMRU_Ao_CTCTAATGTCCAGTAT	Female	NA	49.8584	708.487	33	752.652	0.941322	8867	14.778	-41.432	-7.22462
AMRU_Ao_CTCTACGAGACTGTAA	Asexual	3.52705	NA	684.356	36	781.782	0.87538	20	-19.4152	6.09865	-4.90434
AMRU_Ao_CTCTACGCAAAGGCGT	Asexual	4.83571	NA	668.53	51	759.062	0.880732	216	-19.8085	4.21466	-4.26028
AMRU_Ao_CTCTACGCAATGTTGC	Asexual	16.6932	NA	605.457	21	660.134	0.917172	3919	-11.0643	2.6744	4.85703
AMRU_Ao_CTCTACGGTAGGCATG	Asexual	15.1355	NA	690.998	23	739.521	0.934385	3616	-13.1603	1.67912	3.9737
AMRU_Ao_CTCTGGTCAGTGGGAT	Asexual	28.3436	NA	681.644	22	747.475	0.911929	4994	-1.62569	3.88745	12.6529
AMRU_Ao_CTGAAACAGTCATCCA	Asexual	3.34381	NA	681.248	51	786.194	0.866514	17	-19.2055	5.96624	-5.91372
AMRU_Ao_CTGAAACAGTTAACGA	Asexual	12.0483	NA	653.305	18	707.073	0.923957	2730	-12.9495	2.09531	-1.03123
AMRU_Ao_CTGAAACCACGAAGCA	Asexual	22.3368	NA	668.13	26	731.763	0.913041	4596	-6.66378	3.5815	9.01532
AMRU_Ao_CTGAAACCAGCTGTGC	Asexual	14.0028	NA	661.999	22	715.218	0.925591	3330	-13.1558	1.67679	2.30714
AMRU_Ao_CTGAAACCAGTCGATT	Asexual	18.619	NA	696.803	20	753.176	0.925152	4197	-11.366	2.77442	7.73831
AMRU_Ao_CTGAAACGTCAGATAA	Asexual	50.2565	NA	686.381	21	728.846	0.941737	5776	18.4346	7.59993	23.2194
AMRU_Ao_CTGAAACTCGGGAGTA	Asexual	14.6969	NA	672.631	28	724.62	0.928253	3507	-13.3536	1.56866	3.44466
AMRU_Ao_CTGAAGTCACACCGAC	Asexual	18.8239	NA	634.906	22	676.6	0.938376	4220	-9.33124	1.00942	5.50163
AMRU_Ao_CTGAAGTCACAGCCCA	Asexual	23.1123	NA	707.755	30	767.468	0.922195	4659	-6.77474	2.41404	9.8608
AMRU_Ao_CTGAAGTTCACTGGGC	Asexual	61.1372	NA	628.243	31	687.633	0.913631	6279	27.9026	11.0981	28.5458
AMRU_Ao_CTGATAGAGATATGCA	Asexual	20.9634	NA	671.024	20	722.277	0.92904	4461	-7.86894	2.33801	7.82442
AMRU_Ao_CTGATAGAGCTCCTTC	Asexual	55.5882	NA	639.935	28	685.683	0.93328	6001	22.452	8.62534	26.7384
AMRU_Ao_CTGATAGGTACGCACC	Asexual	45.2412	NA	645.695	24	695.605	0.928249	5582	12.8679	6.6721	22.1622
AMRU_Ao_CTGATAGGTATTCGTG	Asexual	30.9133	NA	604.313	29	656.894	0.919955	5098	1.96014	3.44731	12.409
AMRU_Ao_CTGATCCGTAACGACG	Asexual	50.5319	NA	667.962	27	715.906	0.93303	5789	18.4915	7.51509	23.6023
AMRU_Ao_CTGATCCGTACGCTGC	Female	NA	46.6952	596.482	35	627.989	0.949829	8552	16.521	-36.2259	-7.39444
AMRU_Ao_CTGATCCGTTGAACTC	Asexual	14.6879	NA	643.403	15	702.067	0.91644	3500	-12.7063	1.57221	2.858
AMRU_Ao_CTGATCCTCTGCTGTC	Asexual	65.5549	NA	654.676	42	715.94	0.914429	6406	32.393	12.8547	20.7156
AMRU_Ao_CTGCCTAAGCACCGCT	Asexual	12.5655	NA	714.105	23	776.504	0.919642	2900	-14.1185	2.53129	1.58474
AMRU_Ao_CTGCCTAAGCTGCAAG	Asexual	19.2521	NA	653.376	18	711.372	0.918473	4266	-9.50739	2.50199	6.98455
AMRU_Ao_CTGCCTACAGGCTGAA	Asexual	15.3096	NA	668.575	17	740.78	0.902528	3654	-12.1402	2.72539	3.88727
AMRU_Ao_CTGCGGAAGAATTCCC	Asexual	16.7016	NA	697.918	25	766.299	0.910765	3923	-10.5395	2.30695	4.18396
AMRU_Ao_CTGCTGTGTATAGGGC	Asexual	14.5938	NA	687.168	22	738.711	0.930225	3477	-12.9844	2.42009	3.46421
AMRU_Ao_CTGCTGTGTATGGTTC	Female	NA	47.1323	710.6	24	752.636	0.944148	8592	13.106	-39.2594	-7.05981
AMRU_Ao_CTGCTGTTCGTGGACC	Female	NA	46.9073	727.712	30	769.122	0.946159	8575	13.1332	-39.0407	-6.66624
AMRU_Ao_CTGGTCTCACCCTATC	Asexual	18.9288	NA	607.841	11	664.385	0.914894	4228	-9.05758	0.750237	5.23205
AMRU_Ao_CTGGTCTGTCGTCTTC	Asexual	12.796	NA	659.477	17	719.398	0.916707	2985	-13.649	2.08877	1.18758
AMRU_Ao_CTGTGCTAGGCACATG	Asexual	76.477	NA	658.297	47	731.347	0.900117	6613	37.0406	15.5943	11.1984
AMRU_Ao_CTGTGCTAGTTAAGTG	Asexual	3.13672	NA	628.294	45	719.862	0.872798	13	-19.7787	5.50607	-6.25909
AMRU_Ao_CTGTGCTGTGGCAAAC	Asexual	16.7559	NA	671.003	19	722.955	0.92814	3931	-11.336	1.85069	4.80578
AMRU_Ao_CTGTGCTTCGGAGCAA	Asexual	11.6112	NA	614.423	11	680.953	0.902298	2578	-13.6553	2.24873	-0.736938
AMRU_Ao_CTGTTTAAGTCTCGGC	Asexual	14.5104	NA	597.456	8	644.711	0.926704	3452	-11.7194	1.79229	1.66702
AMRU_Ao_CTGTTTACAGCTCCGA	Asexual	13.2821	NA	648.84	17	708.32	0.916027	3130	-14.7567	2.20412	2.93621
AMRU_Ao_CTGTTTAGTATGAAAC	Asexual	49.6053	NA	640.744	18	688.058	0.931236	5752	17.8337	6.03952	22.8854
AMRU_Ao_CTGTTTAGTCTAGAGG	Asexual	16.5193	NA	630.324	14	691.563	0.911448	3885	-10.996	1.66234	4.02885
AMRU_Ao_CTGTTTAGTGCCTTGG	Asexual	15.5647	NA	666.536	19	721.418	0.923924	3707	-12.1837	2.55574	4.20907
AMRU_Ao_CTGTTTATCCGGGTGT	Asexual	14.7603	NA	668.252	17	729.212	0.916403	3524	-12.7926	2.49271	3.5715
AMRU_Ao_CTGTTTATCTGCAGTA	Asexual	13.9523	NA	655.478	14	702.611	0.932918	3316	-13.2785	0.873468	1.75584
AMRU_Ao_CTTAACTAGAGCTGGT	Asexual	7.37819	NA	687.327	26	747.837	0.919087	1119	-17.487	3.31644	-2.88483
AMRU_Ao_CTTAACTTCACATGCA	Female	NA	44.1656	696.039	24	738.917	0.941972	8321	11.9864	-36.5354	-6.35737
AMRU_Ao_CTTAACTTCTACTATC	Asexual	114.437	NA	639.897	46	687.536	0.930711	6896	33.2807	21.2869	-27.4483
AMRU_Ao_CTTACCGAGCCGCCTA	Asexual	9.98362	NA	635.165	15	686.543	0.925164	1988	-15.3376	2.43591	-1.46473
AMRU_Ao_CTTACCGCACTCAGGC	Asexual	24.3115	NA	657.924	21	725.385	0.906999	4763	-4.61928	3.9526	9.89883
AMRU_Ao_CTTACCGTCACAATGC	Asexual	23.1861	NA	674.987	20	736.055	0.917034	4668	-5.88333	2.86198	9.25879
AMRU_Ao_CTTACCGTCCCTGACT	Asexual	15.66	NA	661.559	28	711.615	0.929658	3732	-12.1583	2.75465	4.41253
AMRU_Ao_CTTAGGATCTTCTGGC	Asexual	50.4554	NA	678.708	24	734.092	0.924554	5786	18.3837	7.79056	23.6193
AMRU_Ao_CTTCTCTGTAGAGCTG	Asexual	35.9875	NA	664.313	25	728.62	0.911742	5270	5.00036	4.12135	16.8584
AMRU_Ao_CTTCTCTGTGTCAATC	Asexual	77.9446	NA	670.572	57	719.211	0.932371	6640	37.8386	14.5244	9.6405
AMRU_Ao_CTTGGCTAGACGACGT	Asexual	141.09	NA	460.637	33	692.243	0.665426	7227	19.3615	20.8578	-41.417
AMRU_Ao_CTTGGCTAGTCCATAC	Female	NA	49.268	707.699	29	750.741	0.942667	8818	13.91	-41.1488	-7.92373
AMRU_Ao_CTTGGCTCAACTGCGC	Asexual	10.9003	NA	657.699	15	716.066	0.918489	2310	-15.016	2.589	-0.0971903
AMRU_Ao_CTTGGCTGTAGTACCT	Asexual	11.1324	NA	674.628	22	728.988	0.925431	2406	-15.593	2.7632	0.908044
AMRU_Ao_CTTGGCTGTCGAATCT	Asexual	11.967	NA	680.861	20	732.867	0.929038	2704	-14.5647	1.9907	0.707975
AMRU_Ao_CTTGGCTGTCGACTAT	Asexual	10.4756	NA	679.158	23	738.094	0.920151	2152	-15.7358	2.22642	-0.372794
AMRU_Ao_CTTGGCTGTTAAAGAC	Asexual	43.086	NA	652.775	23	698.861	0.934056	5499	11.4845	5.28387	20.3595
AMRU_Ao_CTTGGCTTCAGTTTGG	Asexual	6.41779	NA	656.679	35	730.805	0.898569	802	-18.3698	3.77147	-3.20892
AMRU_Ao_CTTGGCTTCCGTTGTC	Asexual	23.473	NA	662.233	28	712.049	0.930039	4687	-6.17764	3.31918	10.0787
AMRU_Ao_CTTTGCGAGTGTCCAT	Asexual	14.6921	NA	675.804	15	738.672	0.914889	3505	-13.5521	1.99072	3.84059
AMRU_Ao_CTTTGCGCAGTGACAG	Asexual	35.0096	NA	677.398	27	748.623	0.904859	5240	3.90074	4.50652	16.6702
AMRU_Ao_CTTTGCGGTAATTGGA	Asexual	29.1438	NA	711.072	34	774.423	0.918196	5024	-1.3684	3.94655	13.5567
AMRU_Ao_CTTTGCGTCTCTGCTG	Asexual	135.764	NA	547.444	42	656.868	0.833416	7121	29.6146	25.7179	-48.0082
AMRU_Ao_GAAACTCAGAGGTAGA	Asexual	14.4566	NA	671.569	21	730.727	0.919042	3431	-12.5893	1.63941	2.43048
AMRU_Ao_GAAACTCAGTACGATA	Female	NA	46.6847	713.601	24	754.794	0.945425	8549	12.4975	-39.0604	-7.32204
AMRU_Ao_GAAACTCAGTGTCCAT	Asexual	26.7555	NA	660.196	27	726.692	0.908495	4907	-3.39765	3.66946	12.1151
AMRU_Ao_GAAACTCCACACATGT	Asexual	17.2619	NA	644.286	20	701.616	0.918288	4007	-11.3132	2.43787	5.77191
AMRU_Ao_GAAACTCGTCGCGGTT	Asexual	14.7804	NA	669.567	21	724.167	0.924602	3531	-12.2111	2.02764	2.79781
AMRU_Ao_GAAACTCGTTAAGATG	Asexual	11.6859	NA	627.949	19	687.688	0.913132	2608	-13.2951	2.10538	-1.24669
AMRU_Ao_GAAATGACACAGGTTT	Asexual	27.6627	NA	636.695	22	704.921	0.903215	4955	-2.2658	3.43714	12.2284
AMRU_Ao_GAAATGACAGATTGCT	Asexual	13.3218	NA	648.708	22	706.296	0.918465	3148	-13.25	2.19963	1.68923
AMRU_Ao_GAAATGAGTACAGCAG	Asexual	17.056	NA	672.5	30	732.326	0.918307	3970	-11.3999	2.16103	5.43826
AMRU_Ao_GAAATGATCGTGACAT	Asexual	16.3599	NA	665.299	18	725.593	0.916905	3856	-11.1089	2.22928	4.20373
AMRU_Ao_GAACATCAGAAGGGTA	Asexual	4.52061	NA	660.967	29	752.622	0.878219	125	-18.3454	5.12995	-5.8095
AMRU_Ao_GAACATCAGGATCGCA	Asexual	10.1364	NA	668.098	14	727.843	0.917915	2040	-15.3537	2.24076	-1.35692
AMRU_Ao_GAACATCCAGTATGCT	Asexual	10.6613	NA	678.076	26	738.36	0.918354	2221	-16.1062	0.888877	-1.05555
AMRU_Ao_GAACATCGTCCCTTGT	Female	NA	50.5456	669.449	29	705.043	0.949515	8916	15.8398	-41.5569	-7.26866
AMRU_Ao_GAACATCTCGCCAAAT	Asexual	29.0245	NA	684.638	34	762.555	0.897821	5022	-0.543476	2.81136	12.251
AMRU_Ao_GAACCTAAGCCTATGT	Asexual	37.6837	NA	663.496	19	722.816	0.917931	5330	7.17018	5.68715	17.1237
AMRU_Ao_GAACCTACAAAGAATC	Asexual	22.3998	NA	630.051	20	693.23	0.908864	4605	-6.56348	2.01898	8.50768
AMRU_Ao_GAACCTACAAGTCTGT	Asexual	14.1835	NA	622.917	16	692.783	0.899152	3374	-12.2237	1.73342	1.66119
AMRU_Ao_GAACCTACATGCTAGT	Asexual	68.2478	NA	652.686	52	715.066	0.912764	6467	35.2215	13.7161	19.7582
AMRU_Ao_GAACGGAAGTTCGATC	Asexual	80.4792	NA	688.509	65	746.84	0.921895	6667	40.5435	16.0753	8.61322
AMRU_Ao_GAACGGACAAGCCCAC	Asexual	7.07846	NA	650.927	34	712.656	0.913381	1023	-17.9428	3.40774	-2.85103
AMRU_Ao_GAACGGACAAGGTTCT	Female	NA	45.609	705.515	25	746.536	0.945052	8431	12.7679	-37.8239	-6.00666
AMRU_Ao_GAACGGACACAGGTTT	Asexual	28.9208	NA	667.518	27	725.579	0.91998	5021	-1.40726	2.6371	12.981
AMRU_Ao_GAACGGAGTGAGTGAC	Asexual	22.2742	NA	690.521	22	749.69	0.921075	4590	-6.77319	2.58445	8.7333
AMRU_Ao_GAAGCAGAGACTCGGA	Asexual	23.7153	NA	652.251	23	702.882	0.927967	4707	-5.92385	2.82389	10.0413
AMRU_Ao_GAAGCAGAGGCGTACA	Asexual	8.93688	NA	660	20	720.223	0.916382	1615	-14.9991	2.92744	-3.78261
AMRU_Ao_GAAGCAGAGTGGTAGC	Asexual	59.1557	NA	674.05	34	721.968	0.933628	6203	27.8628	10.8582	25.0814
AMRU_Ao_GAAGCAGCACTGTTAG	Asexual	8.0291	NA	660.252	25	733.246	0.90045	1327	-15.8439	3.5949	-3.53844
AMRU_Ao_GAAGCAGCAGTCACTA	Asexual	12.7134	NA	650.981	20	706.996	0.92077	2962	-14.5289	0.860954	0.940589
AMRU_Ao_GAAGCAGTCAGCTCTC	Female	NA	46.4588	673.04	26	724.79	0.9286	8523	12.9245	-38.6918	-6.33505
AMRU_Ao_GAAGCAGTCTTGACGA	Asexual	30.5229	NA	668.194	30	743.853	0.898287	5087	0.591414	2.82269	13.2646
AMRU_Ao_GAATAAGGTACTCAAC	Asexual	29.1393	NA	662.379	27	717.868	0.922703	5023	-1.46083	3.16246	13.4803
AMRU_Ao_GAATGAAAGCTCCTCT	Asexual	127.296	NA	554.827	37	627.267	0.884515	6978	34.7087	26.3141	-39.5528
AMRU_Ao_GAATGAAAGTGGTAAT	Asexual	8.96913	NA	659.525	19	730.396	0.902968	1627	-16.573	2.66161	-1.6792
AMRU_Ao_GAATGAACACGGATAG	Asexual	28.0313	NA	681.286	31	742.586	0.917451	4975	-2.01728	2.9734	12.3981
AMRU_Ao_GAATGAACATCCAACA	Asexual	145.374	NA	471.716	31	801.471	0.588563	7301	16.1333	18.5028	-37.5816
AMRU_Ao_GAATGAATCACAACGT	Asexual	12.4795	NA	671.032	24	718.93	0.933376	2872	-14.4759	2.18033	1.55231
AMRU_Ao_GACACGCAGGCGATAC	Asexual	10.2498	NA	626.145	15	681.25	0.919112	2078	-15.2829	2.00903	-1.47183
AMRU_Ao_GACACGCCATGCCCGA	Asexual	11.3983	NA	672.626	20	720.361	0.933735	2505	-15.5194	1.37921	0.176454
AMRU_Ao_GACACGCCATTACCTT	Female	NA	42.8492	679.014	25	728.678	0.931844	8256	10.7148	-35.7518	-6.47303
AMRU_Ao_GACACGCGTTACAGAA	Female	NA	47.902	725.519	27	767.695	0.945061	8677	12.8472	-40.3144	-7.2092
AMRU_Ao_GACACGCTCGCCTGAG	Asexual	6.50494	NA	702.968	45	805.445	0.87277	833	-16.461	4.8435	-4.69741
AMRU_Ao_GACAGAGTCGTACCGG	Asexual	18.3833	NA	608.269	21	670.614	0.907033	4163	-9.97593	2.44519	6.1643
AMRU_Ao_GACCAATCACGAAACG	Asexual	11.6476	NA	670.403	14	726.515	0.922766	2590	-14.3518	1.58393	-0.413818
AMRU_Ao_GACCAATCATGTAAGA	Asexual	22.5783	NA	634.041	24	696.279	0.910614	4622	-6.87216	3.15171	9.43217
AMRU_Ao_GACCAATGTAGCGTAG	Asexual	15.7813	NA	686.562	25	739.802	0.928034	3755	-13.0029	2.43365	5.11284
AMRU_Ao_GACCTGGAGACAAGCC	Asexual	30.3232	NA	671.009	28	747.82	0.897286	5079	-0.376581	3.94286	14.2441
AMRU_Ao_GACCTGGAGACATAAC	Female	NA	48.7111	716.231	32	762.33	0.939529	8767	14.3264	-40.3202	-7.34658
AMRU_Ao_GACCTGGAGCGACGTA	Asexual	17.8271	NA	672.306	21	742.93	0.904939	4080	-10.4278	3.74619	6.26387
AMRU_Ao_GACCTGGAGTGGTAAT	Asexual	20.0901	NA	660.529	18	735.752	0.897761	4359	-9.32791	3.30407	8.24471
AMRU_Ao_GACCTGGGTATAAACG	Asexual	24.5232	NA	662.084	24	733.812	0.902254	4778	-5.20539	3.65225	10.7126
AMRU_Ao_GACCTGGGTTGCCTCT	Female	NA	39.1426	660.759	14	706.418	0.935365	8150	10.0216	-31.9331	-5.24141
AMRU_Ao_GACGCGTGTCGGATCC	Female	NA	47.8544	649.811	29	676.671	0.960306	8668	16.2256	-37.7901	-8.07882
AMRU_Ao_GACGCGTGTGAAAGAG	Asexual	29.8311	NA	650.27	22	716.405	0.907685	5066	0.105625	3.88224	12.994
AMRU_Ao_GACGCGTGTGATAAGT	Female	NA	47.8903	736.28	27	776.937	0.94767	8673	13.4941	-40.0023	-6.58404
AMRU_Ao_GACGCGTTCATCTGTT	Asexual	18.4716	NA	635.318	29	681.826	0.93179	4181	-9.48956	0.0459893	4.52059
AMRU_Ao_GACGGCTAGGGATGGG	Female	NA	48.2627	717.297	30	760.053	0.943745	8716	13.2967	-40.392	-7.6059
AMRU_Ao_GACGGCTAGGTCGGAT	Female	NA	44.7217	671.4	21	710.183	0.945389	8354	12.4219	-36.9754	-6.03544
AMRU_Ao_GACGGCTAGTGGACGT	Asexual	11.2466	NA	669.25	21	708.612	0.944451	2449	-14.3971	2.35743	-0.376177
AMRU_Ao_GACGGCTCACATCTTT	Asexual	44.7149	NA	609.809	25	654.032	0.932385	5563	12.9794	5.6551	21.1357
AMRU_Ao_GACGGCTTCCGCAAGC	Asexual	14.8538	NA	655.365	20	708.95	0.924417	3547	-12.2793	1.60843	2.71909
AMRU_Ao_GACGGCTTCTGGTATG	Female	NA	47.5268	720.029	29	768.646	0.936749	8630	12.9901	-39.7681	-7.26584
AMRU_Ao_GACGTGCAGTGAAGTT	Asexual	14.3405	NA	710.446	20	773.294	0.918726	3413	-12.4524	1.34184	1.89193
AMRU_Ao_GACGTGCCATTGTGCA	Asexual	11.0086	NA	674.119	20	732.725	0.920017	2360	-15.6824	2.9459	0.919144
AMRU_Ao_GACGTGCGTACACCGC	Asexual	23.4579	NA	565.208	27	624.549	0.904986	4686	-7.57982	3.02602	11.1875
AMRU_Ao_GACGTGCTCAGAGGTG	Female	NA	49.7315	727.784	29	771.298	0.943583	8858	14.4374	-41.5324	-7.02485
AMRU_Ao_GACGTTACAAGGTTTC	Asexual	12.1171	NA	666.55	18	736.043	0.905586	2753	-13.8232	1.89944	0.0935454
AMRU_Ao_GACGTTACAATGGATA	Asexual	9.76331	NA	637.831	23	689.126	0.925565	1899	-15.2757	2.41935	-1.99172
AMRU_Ao_GACGTTATCACCCTCA	Asexual	24.3779	NA	652.738	23	729.642	0.8946	4771	-5.21292	3.6021	10.5038
AMRU_Ao_GACGTTATCCTGCTTG	Asexual	9.72211	NA	598.785	36	657.706	0.910414	1886	-15.8159	2.0453	-1.79924
AMRU_Ao_GACGTTATCTGAGGGA	Asexual	6.14157	NA	629.704	38	703.392	0.895238	689	-16.6779	4.58352	-6.07966
AMRU_Ao_GACGTTATCTGCCAGG	Asexual	15.0565	NA	677.409	20	733.685	0.923297	3594	-12.5527	2.84928	3.95316
AMRU_Ao_GACTAACAGGCAGGTT	Female	NA	45.5198	693.654	27	740.535	0.936694	8424	11.6847	-38.1937	-7.23412
AMRU_Ao_GACTAACAGGCTAGCA	Asexual	130.923	NA	572.473	35	631.055	0.907169	6998	30.3386	25.2758	-43.1827
AMRU_Ao_GACTAACCACGAAACG	Asexual	18.9023	NA	653.669	12	723.544	0.903426	4226	-10.2787	2.9564	7.33297
AMRU_Ao_GACTACAAGAAACGAG	Asexual	76.1777	NA	686.471	54	747.302	0.9186	6608	37.8061	15.5985	11.9927
AMRU_Ao_GACTACAAGATTACCC	Asexual	6.8718	NA	681.079	36	743.341	0.91624	955	-16.5432	4.02725	-4.61911
AMRU_Ao_GACTACATCAGGCAAG	Asexual	53.7289	NA	648.209	24	694.868	0.932852	5917	21.7234	8.34634	24.6007
AMRU_Ao_GACTACATCCCAAGAT	Asexual	11.0842	NA	619.686	12	678.486	0.913337	2390	-14.6917	0.675976	-2.23019
AMRU_Ao_GACTGCGAGCATGGCA	Asexual	16.3044	NA	673.298	18	725.608	0.927908	3845	-11.9169	0.989415	4.18723
AMRU_Ao_GACTGCGGTGCACCAC	Asexual	41.8563	NA	694.694	28	759.238	0.914988	5451	10.2473	5.61587	19.9532
AMRU_Ao_GACTGCGTCCTGCCAT	Asexual	120.658	NA	598.504	42	651.991	0.917964	6934	32.8852	23.3925	-33.3451
AMRU_Ao_GAGCAGAAGAAGAAGC	Female	NA	44.9516	685.75	26	726.416	0.944019	8378	11.1627	-37.9621	-6.55868
AMRU_Ao_GAGCAGAAGTATTGGA	Female	NA	26.8036	665.292	14	711.558	0.93498	7930	1.55443	-22.7226	-4.28887
AMRU_Ao_GAGCAGACAAGGACTG	Asexual	5.29558	NA	669.216	53	762.821	0.87729	359	-17.4047	5.18722	-5.6314
AMRU_Ao_GAGCAGACAATGGACG	Asexual	14.5858	NA	710.47	23	770.108	0.922559	3473	-12.328	3.08646	3.18547
AMRU_Ao_GAGCAGATCAGAGCTT	Asexual	72.5301	NA	625.655	40	701.564	0.8918	6547	33.0478	13.4772	13.438
AMRU_Ao_GAGCAGATCGGTCCGA	Asexual	13.1839	NA	675.352	22	727.76	0.927988	3101	-13.6907	1.96442	1.75218
AMRU_Ao_GAGGTGAAGAGTAAGG	Asexual	20.5486	NA	602.476	29	677.732	0.888958	4416	-8.51838	3.18041	8.1292
AMRU_Ao_GAGGTGAAGTGAACAT	Asexual	24.1589	NA	644.666	25	704.629	0.914901	4752	-5.62843	2.82309	10.3858
AMRU_Ao_GAGGTGACACTAAGTC	Female	NA	36.9613	681.111	15	734.914	0.92679	8080	7.12195	-31.2494	-4.89556
AMRU_Ao_GAGGTGACAGACAGGT	Asexual	5.43841	NA	636.598	53	728.463	0.873892	410	-17.1466	5.15504	-6.20853
AMRU_Ao_GAGGTGAGTAGCGCAA	Asexual	37.6061	NA	542.021	26	626.791	0.864755	5323	4.89522	4.93488	19.4639
AMRU_Ao_GAGGTGAGTCACCTAA	Asexual	16.2059	NA	664.553	14	724.174	0.917671	3831	-12.1973	2.75558	5.19548
AMRU_Ao_GAGTCCGAGGTTACCT	Asexual	19.569	NA	660.453	18	733	0.901027	4304	-9.41987	3.13602	7.56786
AMRU_Ao_GAGTCCGCAGCGTAAG	Asexual	10.3732	NA	628.144	18	677.428	0.927249	2124	-14.7849	1.94317	-1.9675
AMRU_Ao_GAGTCCGGTTCGGGCT	Female	NA	44.9605	708.634	23	748.113	0.94723	8380	12.7553	-36.9943	-6.32837
AMRU_Ao_GATCAGTAGCATCATC	Asexual	74.9333	NA	649.906	46	709.528	0.91597	6595	36.3957	14.6015	12.3739
AMRU_Ao_GATCAGTGTTAGGGTG	Asexual	139.682	NA	466.285	33	749.437	0.62218	7197	20.7318	21.8158	-43.3213
AMRU_Ao_GATCGATGTAGGACAC	Asexual	21.057	NA	679.76	21	742.687	0.915271	4473	-8.41087	2.51855	8.51777
AMRU_Ao_GATCGCGGTTAAAGAC	Asexual	49.7494	NA	705.602	29	749.942	0.940876	5756	18.5936	7.39922	22.1393
AMRU_Ao_GATCGCGTCCCGGATG	Asexual	137.196	NA	507.642	44	693.426	0.732078	7153	24.3902	23.968	-46.3913
AMRU_Ao_GATCGTAAGTCATGCT	Asexual	29.6081	NA	662.006	22	724.655	0.913546	5050	-0.604166	3.54135	13.3613
AMRU_Ao_GATCGTACAAACCTAC	Female	NA	46.3204	685.346	30	728.888	0.940262	8510	13.5275	-38.1074	-6.46198
AMRU_Ao_GATCGTACAGGTCTCG	Asexual	23.8358	NA	656.146	17	728.717	0.900412	4716	-5.79676	3.32767	10.2302
AMRU_Ao_GATCGTAGTGAGGCTA	Female	NA	10.0387	648.605	7	699.711	0.926961	7776	-7.78927	-8.50059	-3.28397
AMRU_Ao_GATCTAGCAAGTAATG	Asexual	9.51959	NA	672.633	22	745.739	0.901968	1809	-14.9857	2.46441	-2.9298
AMRU_Ao_GATCTAGCAGTCGTGC	Asexual	22.5166	NA	678.131	24	750.241	0.903884	4620	-6.71932	4.35227	9.50197
AMRU_Ao_GATCTAGTCAAACGGG	Asexual	4.66021	NA	700.944	55	781.042	0.897447	170	-19.7007	4.19584	-4.75382
AMRU_Ao_GATCTAGTCTACCAGA	Female	NA	41.9024	669.606	15	710.443	0.94252	8225	11.3409	-34.2209	-6.31985
AMRU_Ao_GATGAAACAATCTGCA	Female	NA	4.86147	574.806	5	619.189	0.92832	7665	-7.79357	-2.42514	0.241863
AMRU_Ao_GATGAAACAGACGTAG	Asexual	7.81518	NA	660.832	22	715.343	0.923797	1262	-15.8084	3.2137	-4.93741
AMRU_Ao_GATGAAAGTAAAGGAG	Asexual	14.9159	NA	661.117	13	711.399	0.929319	3557	-11.7361	0.437724	1.31851
AMRU_Ao_GATGAAAGTGAGTGAC	Asexual	9.71199	NA	654.3	15	709.359	0.922381	1880	-15.795	2.60576	-1.26157
AMRU_Ao_GATGAAAGTTCGGGCT	Asexual	4.47928	NA	693.719	45	787.197	0.881252	120	-18.4093	5.53319	-5.0572
AMRU_Ao_GATGAAATCACTTACT	Asexual	15.4367	NA	649.998	13	694.797	0.935522	3687	-11.0762	0.967364	1.88334
AMRU_Ao_GATGAAATCGTCTGCT	Asexual	13.8408	NA	673.785	18	728.831	0.924474	3289	-14.3262	1.62819	3.04292
AMRU_Ao_GATGAAATCTATCCCG	Asexual	14.1315	NA	660.316	20	714.345	0.924365	3361	-13.1511	1.92608	2.65845
AMRU_Ao_GATGAGGCAGACAAAT	Asexual	3.00706	NA	673.545	41	765.054	0.880389	8	-19.4682	5.99415	-6.5286
AMRU_Ao_GATGAGGCATATGCTG	Asexual	14.2513	NA	672.247	11	734.968	0.914661	3394	-13.2496	2.15156	3.05716
AMRU_Ao_GATGAGGGTTAGTGGG	Asexual	14.3289	NA	687.24	18	740.18	0.928477	3408	-13.3123	2.11624	3.20322
AMRU_Ao_GATGCTAAGTACGACG	Asexual	27.3478	NA	663.625	27	730.197	0.908831	4940	-3.20219	3.92524	12.8116
AMRU_Ao_GATGCTACAAGAAAGG	Asexual	15.0267	NA	651.394	37	707.57	0.920608	3583	-10.7987	2.66348	1.97885
AMRU_Ao_GATGCTACACGAGAGT	Asexual	15.9792	NA	654.659	21	711.683	0.919875	3796	-12.8088	3.45296	5.63302
AMRU_Ao_GATGCTAGTACAGTTC	Asexual	22.8297	NA	650.101	24	703.354	0.924288	4641	-6.21485	2.78386	9.04926
AMRU_Ao_GATGCTATCACATGCA	Asexual	4.26257	NA	652.864	48	747.412	0.8735	80	-18.4356	6.16309	-4.86173
AMRU_Ao_GATTCAGAGTATTGGA	Female	NA	47.0714	695.597	24	734.078	0.947579	8587	14.3992	-38.412	-6.58136
AMRU_Ao_GCAAACTAGCGTAGTG	Asexual	13.5158	NA	642.209	24	705.712	0.910016	3205	-14.3424	1.56357	2.55047
AMRU_Ao_GCAAACTCAGTAACGG	Asexual	24.7608	NA	668.512	26	713.662	0.936735	4789	-4.72319	2.63882	10.3085
AMRU_Ao_GCAAACTCATGCGCAC	Asexual	14.5544	NA	660.449	26	722.453	0.914175	3466	-13.2226	2.02309	3.39665
AMRU_Ao_GCAAACTTCATAGCAC	Asexual	16.4185	NA	676.885	24	729.978	0.927267	3867	-12.0941	2.56426	5.31866
AMRU_Ao_GCAAACTTCGAGGTAG	Asexual	9.70429	NA	619.819	32	678.041	0.914131	1876	-14.828	2.39783	-2.84776
AMRU_Ao_GCAAACTTCGTGGACC	Asexual	82.6593	NA	666.372	48	742.404	0.897586	6689	37.0801	15.734	4.34872
AMRU_Ao_GCAATCACAACCGCCA	Female	NA	50.4299	731.343	31	776.852	0.941419	8910	14.5117	-42.1657	-7.89653
AMRU_Ao_GCAATCATCCGTTGTC	Asexual	16.5659	NA	676.845	21	734.753	0.921186	3894	-11.5308	2.09527	4.83068
AMRU_Ao_GCACATAAGCAGGTCA	Asexual	37.6211	NA	686.456	23	742.687	0.924288	5324	6.51916	4.66877	17.6895
AMRU_Ao_GCACATAAGCGATAGC	Asexual	19.4349	NA	648.665	17	711.654	0.911488	4281	-9.52919	3.17371	7.49211
AMRU_Ao_GCACATACATCGACGC	Asexual	9.79612	NA	656.239	25	704.384	0.93165	1912	-16.1091	2.22468	-1.14746
AMRU_Ao_GCACATAGTAATAGCA	Asexual	25.9405	NA	551.334	18	602.248	0.91546	4857	-3.50202	1.54258	10.4241
AMRU_Ao_GCACATAGTACCAGTT	Female	NA	6.45653	554.864	22	625.097	0.887644	7701	-7.60617	-2.8025	-3.81143
AMRU_Ao_GCACATAGTCTTGTCC	Asexual	19.0174	NA	650.12	27	712.341	0.912653	4239	-8.56948	2.15351	5.57489
AMRU_Ao_GCACTCTCACCATCCT	Asexual	51.1356	NA	661.26	22	708.751	0.932995	5812	17.9705	7.85441	25.2554
AMRU_Ao_GCAGCCATCTTCTGGC	Asexual	55.9379	NA	649.853	27	699.313	0.929273	6030	23.7847	9.29957	25.4845
AMRU_Ao_GCAGTTATCCGTCATC	Asexual	46.2705	NA	701.188	20	750.273	0.934576	5622	14.6481	6.99519	21.603
AMRU_Ao_GCATACACACCATCCT	Asexual	18.6528	NA	671.272	18	724.323	0.926758	4200	-9.85954	2.82261	6.58505
AMRU_Ao_GCATGATCACTATCTT	Asexual	5.50046	NA	672.721	44	771.874	0.871542	437	-17.2775	5.76815	-4.5399
AMRU_Ao_GCATGATTCTCGAGTA	Female	NA	42.5858	694.124	19	739.627	0.938479	8243	10.4299	-35.7672	-5.58199
AMRU_Ao_GCATGATTCTTAGAGC	Asexual	18.4545	NA	551.032	25	619.876	0.88894	4177	-11.1694	3.32501	7.563
AMRU_Ao_GCATGCGAGAGCTGGT	Asexual	26.1922	NA	670.284	25	749.69	0.894081	4873	-2.81827	5.02494	10.9622
AMRU_Ao_GCATGCGGTAAGTTCC	Asexual	9.90716	NA	652.41	26	706.445	0.92351	1961	-15.3183	2.72023	-1.35478
AMRU_Ao_GCATGCGGTTGAACTC	Asexual	8.81452	NA	660.471	27	713.805	0.925281	1570	-16.1567	2.26397	-2.9732
AMRU_Ao_GCATGCGGTTTAAGCC	Asexual	40.0754	NA	691.672	34	748.028	0.924661	5388	8.78849	6.18857	18.9596
AMRU_Ao_GCATGTAAGCTGTCTA	Asexual	9.55821	NA	654.981	10	725.094	0.903306	1828	-16.2208	2.60499	-1.08143
AMRU_Ao_GCATGTACACAACGCC	Asexual	27.0003	NA	680.495	24	748.352	0.909325	4916	-3.09771	2.99882	12.0097
AMRU_Ao_GCATGTATCTTGACGA	Asexual	4.26886	NA	679.531	44	773.696	0.878292	81	-18.8756	5.32962	-4.9954
AMRU_Ao_GCCAAATAGCACGCCT	Asexual	25.4176	NA	525.103	23	586.828	0.894816	4835	-5.35723	3.17053	11.9671
AMRU_Ao_GCCAAATTCAGAAATG	Asexual	50.3271	NA	646.033	19	691.467	0.934292	5779	19.0109	5.89977	22.4911
AMRU_Ao_GCCTCTACAGACGCAA	Asexual	19.4745	NA	706.899	23	756.764	0.934107	4287	-9.75035	1.43385	7.06235
AMRU_Ao_GCCTCTACATGCTAGT	Asexual	72.6647	NA	645.456	43	697.586	0.92527	6555	34.4331	13.6604	13.7978
AMRU_Ao_GCCTCTAGTTCAGCGC	Asexual	9.17116	NA	647.859	23	697.552	0.928761	1692	-16.1762	2.42514	-1.99964
AMRU_Ao_GCGACCACATCGTCGG	Asexual	28.635	NA	658.625	23	724.203	0.909448	5012	-1.26682	3.54246	12.6307
AMRU_Ao_GCGACCAGTCAGATAA	Asexual	13.3275	NA	686.187	25	744.632	0.921512	3150	-14.7634	2.18286	2.99074
AMRU_Ao_GCGACCAGTCCCGACA	Asexual	14.9194	NA	691.01	21	743.858	0.928954	3559	-12.3042	2.35941	3.28716
AMRU_Ao_GCGACCAGTGTCAATC	Female	NA	3.0712	667.709	16	723.479	0.922913	7624	-11.2419	-1.76592	-2.39564
AMRU_Ao_GCGAGAACAGACACTT	Female	NA	48.2533	701.867	23	741.01	0.947175	8714	13.664	-40.2281	-7.17226
AMRU_Ao_GCGAGAAGTCGGGTCT	Asexual	11.0624	NA	685.294	23	735.125	0.932214	2382	-15.388	1.66106	-0.245579
AMRU_Ao_GCGAGAATCTTCCTTC	Asexual	12.6854	NA	657.213	18	713.122	0.9216	2952	-13.8521	3.0018	1.79329
AMRU_Ao_GCGCAACAGCCACCTG	Asexual	53.1492	NA	621.54	19	671.998	0.924912	5888	21.0583	8.30835	24.5312
AMRU_Ao_GCGCAACAGTCCGTAT	Asexual	7.30205	NA	657.904	27	739.263	0.889945	1100	-16.2761	4.4375	-3.50514
AMRU_Ao_GCGCAGTAGGCAAAGA	Asexual	13.5418	NA	663.547	21	718.489	0.923531	3212	-13.5199	3.04779	2.75574
AMRU_Ao_GCGCAGTCAATGGAGC	Asexual	15.246	NA	660.89	11	709.829	0.931055	3638	-12.7765	2.26032	4.1245
AMRU_Ao_GCGCAGTGTCGCTTTC	Female	NA	45.4856	719.38	27	765.556	0.939682	8418	12.2736	-37.803	-7.1182
AMRU_Ao_GCGCCAAAGGCTAGAC	Asexual	16.9194	NA	665.958	27	727.448	0.915471	3953	-11.6199	2.40107	5.54245
AMRU_Ao_GCGCCAACACAAGACG	Asexual	9.83298	NA	648.577	15	721.76	0.898606	1926	-15.1547	2.60632	-1.81569
AMRU_Ao_GCGCGATAGAAGATTC	Asexual	13.2166	NA	676.064	11	740.415	0.913088	3110	-13.8218	1.70192	1.74465
AMRU_Ao_GCGCGATAGTGAAGAG	Asexual	8.90295	NA	700.147	32	758.541	0.923018	1599	-17.385	1.84526	-1.9042
AMRU_Ao_GCGCGATCAGTCCTTC	Asexual	53.3363	NA	678.097	22	720.003	0.941798	5902	22.3487	8.28858	23.0179
AMRU_Ao_GCGCGATGTCGGCTCA	Female	NA	36.9227	662.139	19	704.057	0.940463	8078	8.57628	-30.265	-4.89258
AMRU_Ao_GCGCGATTCACAGTAC	Female	NA	49.1545	739.933	34	780.998	0.94742	8807	13.7838	-41.1006	-7.88056
AMRU_Ao_GCGGGTTAGCAACGGT	Asexual	17.9924	NA	705.694	26	758.919	0.929867	4111	-10.6879	2.18064	6.13822
AMRU_Ao_GCGGGTTAGGGTGTGT	Asexual	12.7421	NA	658.244	23	703.611	0.935522	2967	-13.1196	1.52265	0.0308994
AMRU_Ao_GCGGGTTGTATGAATG	Asexual	15.4062	NA	624.86	17	692.313	0.902569	3680	-11.9548	2.30579	3.64618
AMRU_Ao_GCGGGTTTCAGCCTAA	Asexual	16.2197	NA	614.305	23	670.573	0.91609	3834	-10.4219	1.11265	2.55919
AMRU_Ao_GCGGGTTTCAGGCCCA	Asexual	19.4506	NA	666.146	31	732.351	0.909599	4285	-8.99665	3.00559	6.97897
AMRU_Ao_GCGGGTTTCCAAACTG	Female	NA	49.6607	726.123	29	768.016	0.945453	8854	14.384	-41.4251	-7.35063
AMRU_Ao_GCTCCTAGTAACGTTC	Female	NA	46.0352	711.053	21	756.151	0.940358	8477	12.7221	-38.2406	-6.76105
AMRU_Ao_GCTCCTAGTGTGTGCC	Asexual	21.0768	NA	657.178	20	715.977	0.917875	4477	-8.17974	3.17524	8.5514
AMRU_Ao_GCTCCTATCAATACCG	Asexual	9.74946	NA	654.397	15	701.516	0.932834	1894	-15.7117	2.19091	-1.70915
AMRU_Ao_GCTCCTATCACGACTA	Asexual	48.4132	NA	640.194	16	696.798	0.918766	5701	16.0086	6.67857	23.3298
AMRU_Ao_GCTCCTATCCTGTAGA	Asexual	22.6289	NA	568.446	22	619.781	0.917173	4629	-4.76987	3.51019	7.39283
AMRU_Ao_GCTCTGTCATCAGTCA	Asexual	19.047	NA	650.627	16	713.839	0.911449	4246	-9.30047	3.84626	6.96118
AMRU_Ao_GCTCTGTGTGCAGGTA	Asexual	10.0955	NA	670.499	19	717.98	0.93387	2025	-16.6414	1.74404	-0.61951
AMRU_Ao_GCTGCAGCAGGACCCT	Asexual	42.6768	NA	622.471	26	671.872	0.926474	5484	10.6156	5.25543	20.7612
AMRU_Ao_GCTGCAGGTAGCTGCC	Asexual	43.3229	NA	668.262	24	726.995	0.91921	5509	12.0215	5.43858	20.0837
AMRU_Ao_GCTGCAGGTCTACCTC	Asexual	59.5723	NA	640.654	37	691.933	0.925889	6230	29.6884	11.0469	22.86
AMRU_Ao_GCTGCAGGTCTCATCC	Asexual	9.33815	NA	648.516	22	703.129	0.922329	1745	-15.5362	3.38833	-1.5257
AMRU_Ao_GCTGCAGTCAATACCG	Asexual	13.9342	NA	693.503	22	739.532	0.937759	3307	-13.1678	2.04402	2.45094
AMRU_Ao_GCTGCAGTCCTCAATT	Asexual	61.5793	NA	632.552	32	686.237	0.921769	6288	29.1629	11.3847	27.4712
AMRU_Ao_GCTGCAGTCCTTAATC	Asexual	12.4971	NA	649.5	17	704.402	0.922058	2880	-14.5874	1.7544	1.37833
AMRU_Ao_GCTGCGAAGCAATATG	Asexual	15.8798	NA	677.228	33	736.274	0.919804	3776	-11.5857	2.54393	4.1103
AMRU_Ao_GCTGCGACACCGGAAA	Asexual	24.0324	NA	660.997	28	718.294	0.920232	4737	-5.41786	2.98283	10.05
AMRU_Ao_GCTGCGACATGCATGT	Asexual	32.5204	NA	637.711	23	699.879	0.911174	5162	1.15112	4.06966	15.869
AMRU_Ao_GCTGCGATCATTGCGA	Asexual	9.69403	NA	686.365	18	740.028	0.927485	1872	-16.4762	2.40735	-0.795132
AMRU_Ao_GCTGCGATCCCTGACT	Asexual	12.0696	NA	654.488	21	709.325	0.922692	2736	-14.8055	1.97627	1.08264
AMRU_Ao_GCTGCGATCTTACCGC	Asexual	53.8358	NA	672.111	27	720.425	0.932937	5919	20.8796	8.65938	25.9099
AMRU_Ao_GCTGCTTGTTCGTCTC	Asexual	59.3933	NA	645.467	31	696.658	0.926519	6221	27.5586	10.4941	26.0158
AMRU_Ao_GCTGCTTTCATCATTC	Female	NA	47.3824	711.927	27	754.595	0.943455	8617	13.0208	-39.5888	-7.19589
AMRU_Ao_GCTGCTTTCCTGCAGG	Asexual	12.2145	NA	683.933	20	744.685	0.91842	2796	-14.5002	1.84559	0.92707
AMRU_Ao_GCTGCTTTCTCTGCTG	Female	NA	7.21275	670.262	12	725.965	0.923271	7714	-9.49015	-6.25121	-2.57814
AMRU_Ao_GCTGGGTAGAGTACCG	Asexual	15.0551	NA	665.772	26	727.154	0.915585	3593	-12.0395	2.98365	3.54683
AMRU_Ao_GCTGGGTTCCTTTACA	Asexual	64.2959	NA	626.965	37	688.4	0.910757	6373	31.869	12.8689	21.987
AMRU_Ao_GCTTCCAAGATAGGAG	Asexual	16.8984	NA	693.2	22	747.277	0.927634	3951	-11.8331	1.6712	5.3477
AMRU_Ao_GCTTCCAAGGACGAAA	Asexual	21.1473	NA	679.28	23	740.124	0.917792	4483	-8.64547	2.65159	8.8873
AMRU_Ao_GCTTCCACAAAGGTGC	Asexual	22.1161	NA	685.516	28	741.108	0.924988	4573	-7.31752	2.50503	8.99817
AMRU_Ao_GCTTCCACACCATGTA	Asexual	154.583	NA	480.942	47	727.077	0.661474	7516	8.76007	15.6743	-32.0297
AMRU_Ao_GCTTCCACACCGCTAG	Asexual	16.5483	NA	643.277	20	718.197	0.895683	3887	-10.7138	2.92503	4.41858
AMRU_Ao_GCTTCCAGTTTAGGAA	Asexual	41.6287	NA	626.352	23	713.022	0.878446	5440	10.7627	6.79783	19.0275
AMRU_Ao_GCTTCCATCCTAGTGA	Asexual	50.6001	NA	651.132	26	700.793	0.929136	5794	20.7292	5.48109	20.4083
AMRU_Ao_GCTTGAATCGGCCGAT	Asexual	54.8144	NA	666.682	25	713.593	0.934262	5960	21.8379	9.06465	26.2533
AMRU_Ao_GCTTGAATCGGTCCGA	Asexual	17.8369	NA	656.13	23	710.045	0.924068	4083	-10.9738	1.97769	6.07747
AMRU_Ao_GGAAAGCAGGCTAGCA	Female	NA	48.8851	663.87	31	702.5	0.945011	8778	14.5147	-40.4181	-7.28714
AMRU_Ao_GGAAAGCGTGCCTGTG	Asexual	59.1743	NA	570.868	36	614.333	0.929248	6204	26.0919	9.23658	27.8272
AMRU_Ao_GGAACTTAGACCTTTG	Asexual	18.7183	NA	656.533	18	727.076	0.902976	4210	-9.80173	3.23468	6.76942
AMRU_Ao_GGAACTTAGCAACGGT	Female	NA	44.228	714.437	29	761.517	0.938176	8327	10.8632	-37.197	-7.05483
AMRU_Ao_GGAACTTAGTGGTAGC	Asexual	149.949	NA	476.432	29	831.288	0.573125	7403	13.5724	16.5196	-32.6797
AMRU_Ao_GGAACTTGTCACTGGC	Asexual	17.6489	NA	656.623	16	701.222	0.936397	4058	-10.291	2.56268	5.45728
AMRU_Ao_GGAACTTTCGTTGACA	Asexual	5.14107	NA	701.691	42	789.252	0.889058	297	-17.2579	5.99361	-5.40436
AMRU_Ao_GGAATAAAGGGCATGT	Asexual	13.9787	NA	701.824	26	749.96	0.935815	3322	-13.9447	1.68267	2.97131
AMRU_Ao_GGAATAAAGTACGTTC	Female	NA	49.4874	709.331	31	755.401	0.939013	8837	14.682	-41.0137	-7.41279
AMRU_Ao_GGAATAAGTCGCGGTT	Asexual	8.6187	NA	638.448	17	691.275	0.92358	1497	-16.8938	2.03954	-2.7263
AMRU_Ao_GGAATAATCTCGCATC	Asexual	18.0078	NA	668.773	19	719.916	0.928959	4113	-10.8824	3.07883	6.673
AMRU_Ao_GGACAAGCAATTGCTG	Asexual	5.20965	NA	671.256	33	784.454	0.855698	323	-17.2927	5.44327	-5.95979
AMRU_Ao_GGACAAGCAGTTAACC	Asexual	9.97993	NA	666.091	25	716.053	0.930226	1986	-15.4433	2.10217	-1.69282
AMRU_Ao_GGACAAGCATCACGAT	Asexual	12.1255	NA	654.576	23	711.595	0.919872	2759	-14.5754	1.06632	0.184637
AMRU_Ao_GGACAAGGTCTAGTCA	Asexual	11.1802	NA	660.324	18	720.669	0.916265	2422	-14.7131	2.07187	-0.379323
AMRU_Ao_GGACAAGTCATAACCG	Asexual	26.4712	NA	676.735	22	746.083	0.90705	4890	-3.73197	2.34695	11.7007
AMRU_Ao_GGACAGACAGGGTATG	Female	NA	46.595	679.508	26	729.098	0.931984	8538	13.4054	-38.3302	-7.51375
AMRU_Ao_GGACAGATCAGGTTCA	Asexual	19.8376	NA	682.649	28	740.328	0.92209	4332	-9.32408	2.47313	7.62337
AMRU_Ao_GGACAGATCGCGTTTC	Asexual	13.3024	NA	670.96	17	730.648	0.918308	3138	-13.7189	1.7148	1.78923
AMRU_Ao_GGACATTAGCGCCTTG	Asexual	11.2008	NA	672.908	20	721.86	0.932186	2432	-15.4635	1.38215	-0.202493
AMRU_Ao_GGACATTGTAAACGCG	Asexual	41.5577	NA	661.553	25	717.115	0.92252	5439	10.2463	5.75995	19.4962
AMRU_Ao_GGACATTGTACAGCAG	Asexual	16.6882	NA	644.39	17	691.282	0.932166	3917	-12.0219	1.54196	5.1443
AMRU_Ao_GGACGTCAGCTGTTCA	Asexual	13.7914	NA	677.724	26	741.689	0.913757	3276	-13.1455	1.84245	2.08128
AMRU_Ao_GGACGTCCAATGAATG	Asexual	17.6931	NA	675.693	22	732.423	0.922544	4064	-11.2322	1.93026	6.07374
AMRU_Ao_GGAGCAACAGTTCCCT	Asexual	18.069	NA	646.271	19	715.977	0.902643	4124	-9.71093	2.21111	5.35237
AMRU_Ao_GGAGCAACATCGTCGG	Asexual	14.5917	NA	659.936	14	716.975	0.920446	3475	-12.2056	2.71321	2.88938
AMRU_Ao_GGATGTTAGCTAGTGG	Female	NA	6.18151	628.261	8	689.19	0.911592	7700	-7.93715	-4.52648	-1.10242
AMRU_Ao_GGATGTTCACTGTCGG	Asexual	12.9344	NA	668.933	19	728.14	0.918688	3041	-14.3106	2.70657	2.39085
AMRU_Ao_GGATTACCAGAGTGTG	Asexual	33.8923	NA	662.795	23	730.926	0.906788	5207	2.91623	3.36488	15.8908
AMRU_Ao_GGATTACTCGGATGTT	Female	NA	48.7625	721.23	31	762.46	0.945925	8772	13.6941	-40.7533	-7.53394
AMRU_Ao_GGATTACTCTGCGACG	Female	NA	33.8321	439.387	17	478.161	0.91891	8022	11.7045	-23.551	-5.29716
AMRU_Ao_GGCAATTAGACCCACC	Asexual	27.9979	NA	639.898	31	707.289	0.904719	4970	-1.49936	3.17508	11.8479
AMRU_Ao_GGCAATTAGCTTCGCG	Female	NA	18.162	671.364	17	722.775	0.92887	7865	-3.93702	-15.9133	-3.40821
AMRU_Ao_GGCAATTCATGAGCGA	Asexual	8.54797	NA	666.227	24	735.604	0.905687	1474	-15.6267	2.98293	-3.47139
AMRU_Ao_GGCAATTGTTACGCGC	Female	NA	48.9991	695.551	28	741.821	0.937627	8790	13.8796	-40.9489	-7.37187
AMRU_Ao_GGCAATTTCCGGGTGT	Asexual	15.3639	NA	684.073	25	741.58	0.922454	3667	-12.1633	1.51318	3.32954
AMRU_Ao_GGCCGATCACCTATCC	Female	NA	48.5815	710.44	31	751.989	0.944748	8759	14.0923	-40.3656	-7.06911
AMRU_Ao_GGCCGATCATATGCTG	Asexual	25.3837	NA	686.177	20	750.501	0.914291	4832	-4.35481	2.72982	10.8662
AMRU_Ao_GGCCGATGTCTTTCAT	Asexual	22.9238	NA	669.861	23	730.324	0.917211	4647	-6.47313	2.72933	9.41681
AMRU_Ao_GGCCGATTCGAGGTAG	Asexual	20.6519	NA	596.917	27	662.228	0.901376	4430	-7.98002	3.02067	7.72484
AMRU_Ao_GGCGACTAGCGATATA	Asexual	16.0329	NA	627.41	30	707.436	0.886879	3807	-11.8974	2.39824	4.54433
AMRU_Ao_GGCGACTAGCTCCCAG	Asexual	15.5312	NA	675.93	25	719.855	0.938981	3706	-13.4217	2.30371	5.02924
AMRU_Ao_GGCGACTCAATGAAAC	Male	NA	NA	657.672	26	719.756	0.913743	9155	1.65647	-11.3487	-0.420739
AMRU_Ao_GGCGACTCATGCCTTC	Asexual	76.975	NA	656.34	52	724.194	0.906305	6624	36.4297	15.2752	10.2389
AMRU_Ao_GGCGACTGTAATCGTC	Asexual	8.26008	NA	685.87	23	764.204	0.897497	1397	-15.9512	2.82922	-3.85242
AMRU_Ao_GGCGACTGTATCTGCA	Asexual	40.1581	NA	702.318	22	753.798	0.931705	5391	8.8247	4.52175	18.8884
AMRU_Ao_GGCGACTGTCCCTACT	Asexual	63.8411	NA	655.572	39	724.359	0.905037	6356	32.3902	12.4326	22.9458
AMRU_Ao_GGCGACTGTCGCTTTC	Asexual	11.1785	NA	630.85	25	693.084	0.910207	2420	-13.8249	2.15308	-1.45359
AMRU_Ao_GGCGACTGTCGTGGCT	Female	NA	48.4012	673.854	29	716.623	0.940319	8736	14.8514	-39.685	-6.83959
AMRU_Ao_GGCGACTTCAAACGGG	Asexual	15.8204	NA	665.241	24	722.211	0.921116	3762	-11.8076	1.61695	3.74049
AMRU_Ao_GGCGACTTCCATGCTC	Asexual	18.8523	NA	646.755	24	713.128	0.906926	4222	-9.96497	2.09634	6.66988
AMRU_Ao_GGCGTGTGTCGCTTCT	Asexual	20.3057	NA	654.884	23	717.26	0.913036	4386	-8.74284	2.62913	7.81257
AMRU_Ao_GGCGTGTGTGGTTTCA	Female	NA	46.3545	700.966	28	741.132	0.945805	8512	12.9366	-38.5205	-6.56306
AMRU_Ao_GGCGTGTTCCAGTATG	Asexual	21.3133	NA	651.178	24	711.118	0.915711	4497	-8.10379	2.69606	8.65855
AMRU_Ao_GGCGTGTTCTTATCTG	Asexual	23.1238	NA	669.75	25	737.572	0.908046	4662	-7.05096	3.0538	10.3125
AMRU_Ao_GGCTCGAAGACTGTAA	Asexual	31.525	NA	628.112	21	681.496	0.921666	5124	1.77005	3.40622	13.5927
AMRU_Ao_GGCTCGAAGTACATGA	Asexual	9.0991	NA	613.453	14	674.364	0.909677	1666	-15.4704	3.1731	-2.25819
AMRU_Ao_GGCTCGAGTCATCGGC	Female	NA	47.5379	638.298	24	686.896	0.929249	8632	13.4597	-39.5379	-6.95813
AMRU_Ao_GGCTCGATCCGCGGTA	Asexual	13.4956	NA	665.741	19	721.989	0.922093	3201	-13.7142	2.26515	2.43328
AMRU_Ao_GGCTGGTAGCTCAACT	Asexual	111.099	NA	600.946	42	664.11	0.90489	6869	34.115	21.5229	-24.0276
AMRU_Ao_GGCTGGTAGTGACATA	Asexual	14.6443	NA	667.038	17	721.511	0.924501	3487	-12.5948	2.06117	2.98619
AMRU_Ao_GGCTGGTCAATGACCT	Female	NA	49.7717	703.29	30	746.853	0.941672	8861	14.154	-41.5931	-7.94991
AMRU_Ao_GGCTGGTCAGTAAGCG	Female	NA	41.5718	673.501	20	720.16	0.935211	8211	9.57869	-35.0131	-6.05458
AMRU_Ao_GGGAATGAGATCTGAA	Asexual	24.1288	NA	672.671	20	727.486	0.924651	4745	-5.54226	2.19467	10.0661
AMRU_Ao_GGGAATGGTATGGTTC	Asexual	20.4215	NA	611.864	24	659.268	0.928096	4400	-6.35055	1.54312	4.91741
AMRU_Ao_GGGAATGTCGCATGAT	Asexual	19.359	NA	669.288	20	736.52	0.908717	4276	-9.6647	2.76401	7.36705
AMRU_Ao_GGGACCTCAATCCGAT	Female	NA	49.7046	656.188	28	680.778	0.963879	8856	15.5141	-40.8899	-6.44474
AMRU_Ao_GGGACCTCAGTGAGTG	Asexual	59.4091	NA	651.169	36	709.966	0.917183	6223	28.5688	10.9561	24.4268
AMRU_Ao_GGGACCTGTTGACGTT	Female	NA	49.6244	718.593	29	760.534	0.944854	8853	13.6867	-41.7497	-7.72898
AMRU_Ao_GGGACCTTCACAATGC	Asexual	18.4367	NA	680.087	19	737.778	0.921804	4172	-10.8857	2.87461	7.17381
AMRU_Ao_GGGACCTTCTCCAACC	Asexual	15.7505	NA	665.023	20	727.468	0.914161	3752	-12.213	3.3213	4.81893
AMRU_Ao_GGGAGATCAGTGGGAT	Asexual	12.3368	NA	614.329	31	691.396	0.888535	2838	-14.1222	1.88431	0.779544
AMRU_Ao_GGGATGACAGTGGAGT	Asexual	12.9661	NA	678.746	26	732.587	0.926506	3051	-13.5939	1.80252	1.19602
AMRU_Ao_GGGCACTCACTATCTT	Asexual	19.218	NA	670.378	21	739.125	0.906988	4264	-8.87996	3.1757	6.59546
AMRU_Ao_GGGCACTCAGCCAATT	Asexual	18.681	NA	636.747	31	694.588	0.916725	4205	-10.0893	2.69757	6.78037
AMRU_Ao_GGGCACTCAGCCTATA	Asexual	13.6141	NA	679.105	22	743.284	0.913655	3237	-13.435	2.00519	2.19413
AMRU_Ao_GGGCACTCATGCAATC	Asexual	9.72143	NA	674.283	18	733.994	0.918649	1885	-15.2913	2.24395	-2.26181
AMRU_Ao_GGGCACTGTCCGAAGA	Asexual	20.2449	NA	608.29	36	674.571	0.901744	4379	-8.52756	3.217	7.72823
AMRU_Ao_GGGCACTGTTACTGAC	Asexual	34.1661	NA	614.797	23	676.789	0.908402	5217	3.85053	3.50349	15.2795
AMRU_Ao_GGGCACTGTTCCACAA	Female	NA	4.17328	639.513	4	672.975	0.950278	7647	-10.3289	-2.77151	-2.63486
AMRU_Ao_GGGCATCAGAGACGAA	Asexual	53.4984	NA	662.548	28	711.872	0.930711	5908	21.1876	8.81497	24.9329
AMRU_Ao_GGGCATCAGCACAGGT	Asexual	60.5156	NA	651.124	35	703.268	0.925855	6264	28.6562	11.3455	26.3116
AMRU_Ao_GGGCATCCAAGCCGTC	Asexual	19.3814	NA	689.193	25	739.393	0.932106	4280	-9.73337	2.76991	7.45861
AMRU_Ao_GGGCATCGTACGCTGC	Asexual	141.453	NA	476.453	35	751.503	0.634	7234	19.0544	20.6655	-41.8849
AMRU_Ao_GGGCATCGTATCTGCA	Female	NA	50.7372	716.796	33	761.692	0.941058	8929	14.6164	-42.4323	-8.08276
AMRU_Ao_GGGCATCTCCGCGGTA	Male	NA	NA	540.627	19	615.452	0.878423	9075	0.190245	-8.20427	-0.141572
AMRU_Ao_GGGTCTGGTAGCTCCG	Asexual	9.04124	NA	696.43	16	758.665	0.917968	1651	-16.6239	3.04305	-1.15902
AMRU_Ao_GGGTCTGGTCTCAACA	Asexual	33.2903	NA	638.026	21	708.397	0.900662	5184	2.15857	4.21372	15.9638
AMRU_Ao_GGGTCTGTCAGCGATT	Female	NA	47.5462	713.39	31	755.873	0.943797	8635	13.3995	-39.6653	-6.49387
AMRU_Ao_GGGTTGCTCCGTCAAA	Asexual	7.70097	NA	618.242	38	731.335	0.845361	1222	-14.6749	5.72865	-4.98642
AMRU_Ao_GGTATTGCACCTGGTG	Asexual	15.5141	NA	633.993	11	687.953	0.921565	3702	-12.5111	1.07414	3.60138
AMRU_Ao_GGTGAAGAGTGTCTCA	Asexual	43.0849	NA	660.683	26	717.764	0.920473	5498	10.539	5.90166	21.5274
AMRU_Ao_GGTGAAGGTCAGCTAT	Asexual	13.8589	NA	671.478	30	721.386	0.930816	3292	-14.0153	2.28787	3.21364
AMRU_Ao_GGTGAAGGTGCTCTTC	Asexual	40.836	NA	650.738	23	711.292	0.914867	5411	9.28341	6.08228	19.5469
AMRU_Ao_GGTGAAGTCTGCTTGC	Asexual	22.3876	NA	652.567	20	705.839	0.924527	4602	-7.65142	2.79383	9.76035
AMRU_Ao_GGTGCGTAGAGAGCTC	Asexual	16.8029	NA	662.061	24	709.425	0.933236	3937	-10.4553	2.84419	4.50127
AMRU_Ao_GGTGCGTCAACACCCG	Female	NA	38.9039	722.905	21	766.956	0.942564	8137	7.59815	-33.0387	-6.15365
AMRU_Ao_GGTGCGTTCGAATCCA	Asexual	7.20756	NA	655.36	22	731.112	0.896389	1064	-17.4797	3.30798	-3.23678
AMRU_Ao_GGTGTTAAGCGACGTA	Asexual	34.2151	NA	670.549	20	739.794	0.9064	5220	8.73877	7.39496	8.48069
AMRU_Ao_GGTGTTAAGTGGTCCC	Asexual	24.184	NA	664.249	24	734.79	0.903998	4754	-5.37345	3.25802	10.2977
AMRU_Ao_GGTGTTATCTCACATT	Asexual	32.3821	NA	596.819	23	663.232	0.899866	5157	1.50984	3.28174	15.1497
AMRU_Ao_GTAACGTCATATGAGA	Asexual	18.2928	NA	670.72	17	727.436	0.922033	4152	-9.65125	1.26851	5.15725
AMRU_Ao_GTAACGTGTATTAGCC	Female	NA	49.9581	732.693	31	775.956	0.944246	8874	14.1646	-41.8245	-7.86994
AMRU_Ao_GTAACGTGTCCTCTTG	Asexual	10.3424	NA	683.258	35	753.175	0.907171	2110	-15.1457	1.43399	-2.16349
AMRU_Ao_GTAACGTGTGGTGTAG	Asexual	21.5817	NA	657.11	25	714.031	0.920282	4524	-7.45004	3.42257	8.65643
AMRU_Ao_GTAACTGCAACAACCT	Asexual	10.4644	NA	699.499	23	762.794	0.917022	2147	-15.1538	3.11889	-0.265239
AMRU_Ao_GTAACTGTCTCTAAGG	Asexual	15.3843	NA	675.135	18	732.327	0.921904	3673	-12.5073	3.29828	4.55738
AMRU_Ao_GTAACTGTCTTACCTA	Asexual	12.7995	NA	699.104	14	750.588	0.931409	2987	-12.9856	2.35728	0.650881
AMRU_Ao_GTACGTAAGTGAACGC	Asexual	16.2484	NA	692.158	23	750.603	0.922136	3836	-12.3531	1.55086	4.80625
AMRU_Ao_GTACGTACATCAGTCA	Asexual	5.71477	NA	628.152	29	740.111	0.848726	521	-17.1751	5.3001	-4.68856
AMRU_Ao_GTACGTAGTCATACTG	Asexual	31.5276	NA	645.6	22	705.77	0.914746	5125	1.36246	2.9255	13.9534
AMRU_Ao_GTACTCCGTAAATACG	Male	NA	NA	587.893	23	658.152	0.893247	9116	0.43674	-8.89092	0.431918
AMRU_Ao_GTACTCCTCAGGCCCA	Asexual	17.0556	NA	681.652	29	737.153	0.924709	3969	-11.3537	1.84007	5.24491
AMRU_Ao_GTACTTTCACAACGTT	Female	NA	44.1394	650.17	28	685.468	0.948505	8319	12.4694	-36.1551	-6.5072
AMRU_Ao_GTACTTTGTACCGTAT	Asexual	46.0451	NA	669.668	25	716.417	0.934746	5614	15.1869	6.62551	20.5048
AMRU_Ao_GTACTTTGTATATGGA	Asexual	16.7002	NA	662.065	17	712.183	0.929628	3922	-10.6785	1.91007	4.11945
AMRU_Ao_GTACTTTGTGTGCCTG	Asexual	20.846	NA	679.732	26	744.425	0.913097	4452	-7.89113	3.61811	8.0955
AMRU_Ao_GTACTTTTCATCTGCC	Female	NA	18.9967	648.825	13	706.85	0.91791	7872	-2.6603	-16.0993	-3.8022
AMRU_Ao_GTACTTTTCGGCGCTA	Female	NA	47.7714	691.861	29	744.709	0.929036	8657	13.537	-39.7064	-7.30555
AMRU_Ao_GTAGGCCAGTCGTACT	Asexual	35.2355	NA	639.27	22	705.238	0.90646	5246	4.61612	4.09899	16.1454
AMRU_Ao_GTAGGCCCACTAAGTC	Asexual	27.609	NA	679.005	24	738.811	0.919052	4953	-2.43437	3.51582	12.3409
AMRU_Ao_GTAGGCCCAGCCTATA	Asexual	17.083	NA	683.623	21	732.995	0.932643	3978	-10.7025	2.23658	4.88066
AMRU_Ao_GTAGGCCCAGCTGGCT	Asexual	19.8695	NA	683.079	22	733.187	0.931658	4334	-9.48679	2.88703	7.95058
AMRU_Ao_GTAGGCCGTTCCATGA	Asexual	19.2077	NA	669.84	20	740.896	0.904095	4260	-10.1272	3.71906	7.84984
AMRU_Ao_GTAGGCCTCACTCCTG	Asexual	8.71649	NA	683.618	29	740.578	0.923087	1535	-15.7189	2.87334	-3.04849
AMRU_Ao_GTAGGCCTCCAGGGCT	Asexual	36.2431	NA	642.977	20	700.811	0.917475	5275	5.65049	4.45948	16.5487
AMRU_Ao_GTAGTCAAGGCCCTCA	Female	NA	41.8698	698.957	25	744.078	0.93936	8223	8.84863	-35.7785	-6.18997
AMRU_Ao_GTAGTCATCAACCAAC	Asexual	4.54028	NA	674.996	42	771.545	0.874862	132	-18.1759	5.36381	-5.74228
AMRU_Ao_GTAGTCATCCTTTCTC	Female	NA	48.019	689.631	29	727.315	0.948189	8689	14.4609	-39.443	-7.06355
AMRU_Ao_GTATCTTAGCCAGTAG	Asexual	17.4943	NA	689.39	27	742.668	0.928261	4035	-11.2849	2.61765	6.13921
AMRU_Ao_GTATCTTAGGGTATCG	Asexual	19.008	NA	685.235	27	745.007	0.91977	4238	-9.82078	2.32687	6.85453
AMRU_Ao_GTATCTTTCAGTCAGT	Asexual	13.6892	NA	653.763	17	699.095	0.935157	3253	-13.5942	1.63378	2.21014
AMRU_Ao_GTATCTTTCGCATGAT	Asexual	7.7117	NA	669.773	24	729.368	0.918291	1230	-16.9464	3.08831	-3.16209
AMRU_Ao_GTCAAGTAGGATCGCA	Asexual	20.9752	NA	653.353	26	703.533	0.928675	4464	-9.02257	3.14367	9.1211
AMRU_Ao_GTCAAGTCACGAGAGT	Asexual	10.8346	NA	678.148	24	731.033	0.927657	2286	-15.1846	2.09377	-0.444209
AMRU_Ao_GTCAAGTCAGATCGGA	Asexual	16.6803	NA	691.126	31	746.67	0.925612	3916	-12.8022	1.71146	5.81999
AMRU_Ao_GTCACAAAGCTCCTTC	Asexual	15.9877	NA	688.889	23	748.673	0.920146	3797	-12.3569	2.77408	5.03687
AMRU_Ao_GTCACAACAGGTTTCA	Asexual	23.1199	NA	642.991	29	710.748	0.904668	4661	-5.43067	3.29295	8.8263
AMRU_Ao_GTCACAATCTCCCTGA	Asexual	4.16712	NA	700.11	46	789.278	0.887026	65	-18.5383	5.47273	-5.83448
AMRU_Ao_GTCACGGCAAAGTCAA	Asexual	36.1813	NA	681.807	23	733.355	0.92971	5274	5.80253	4.48764	16.2755
AMRU_Ao_GTCATTTAGCGTAGTG	Asexual	13.218	NA	654.906	14	740.536	0.884368	3111	-12.2442	3.10008	0.957236
AMRU_Ao_GTCATTTAGGCCATAG	Asexual	36.2586	NA	701.268	30	757.287	0.926027	5276	4.94096	4.69303	17.4148
AMRU_Ao_GTCATTTCAGTCGTGC	Asexual	43.9346	NA	630.591	27	684.339	0.92146	5533	11.0248	5.70199	22.2494
AMRU_Ao_GTCATTTCATCCGGGT	Asexual	20.6167	NA	677.485	16	747.547	0.906277	4423	-7.46858	2.68553	7.04674
AMRU_Ao_GTCATTTTCTTATCTG	Asexual	19.3102	NA	642.346	24	689.074	0.932187	4270	-9.44072	2.21403	6.89225
AMRU_Ao_GTCCTCAAGACATAAC	Asexual	4.24874	NA	638.997	36	741.199	0.862113	79	-18.4155	5.93138	-5.15817
AMRU_Ao_GTCCTCAAGCTAACTC	Asexual	9.49816	NA	664.43	23	723.428	0.918446	1798	-16.2512	2.18874	-1.56401
AMRU_Ao_GTCCTCACATGTTCCC	Asexual	31.5388	NA	492.192	19	623.874	0.788929	5126	5.05107	6.10895	9.54282
AMRU_Ao_GTCCTCATCGTGGTCG	Asexual	19.2183	NA	668.572	26	728.214	0.918098	4265	-9.05157	2.76941	6.61547
AMRU_Ao_GTCCTCATCTTCATGT	Asexual	13.5924	NA	644.919	8	697.978	0.923982	3229	-12.8553	2.11262	1.6502
AMRU_Ao_GTCGGGTGTACTTGAC	Asexual	26.3427	NA	621.117	26	692.98	0.896299	4882	-4.05473	2.69931	11.9297
AMRU_Ao_GTCGGGTGTTCGGCAC	Asexual	29.8121	NA	610.987	36	686.34	0.890211	5065	-0.0117877	4.67719	13.2345
AMRU_Ao_GTCGTAACACATGACT	Asexual	18.6016	NA	653.264	21	702.744	0.929591	4195	-10.7791	2.41672	7.13997
AMRU_Ao_GTCGTAACAGAGTGTG	Asexual	18.6751	NA	694.715	26	753.81	0.921605	4203	-9.80869	2.92013	6.6061
AMRU_Ao_GTCTCGTAGCGATGAC	Female	NA	47.7846	662.399	40	707.206	0.936643	8660	13.4627	-39.8397	-6.91479
AMRU_Ao_GTCTCGTCATTGGCGC	Asexual	13.4924	NA	714.5	28	771.775	0.925788	3199	-13.8974	1.54562	2.12589
AMRU_Ao_GTCTCGTGTGGGTATG	Asexual	19.684	NA	673.423	25	734.648	0.916661	4318	-8.70107	2.87824	6.98635
AMRU_Ao_GTCTCGTGTTTGTGTG	Asexual	15.1257	NA	670.78	16	720.754	0.930664	3615	-13.4887	3.1113	4.89692
AMRU_Ao_GTCTTCGCAATGACCT	Asexual	21.4246	NA	643.025	24	701.239	0.916984	4510	-6.75092	3.52735	7.77318
AMRU_Ao_GTGAAGGAGCAATCTC	Asexual	17.2285	NA	589.097	24	649.774	0.906619	4002	-11.4597	2.07085	5.68673
AMRU_Ao_GTGAAGGAGCTAGTCT	Asexual	110.763	NA	639.806	50	706.213	0.905968	6866	34.1905	20.3467	-23.9422
AMRU_Ao_GTGAAGGAGGCATGGT	Asexual	8.57018	NA	692.728	27	755.098	0.917401	1483	-15.8276	3.42235	-2.56209
AMRU_Ao_GTGAAGGCACAGATTC	Asexual	18.3182	NA	687.841	24	752.234	0.914397	4154	-10.2048	3.45012	6.64581
AMRU_Ao_GTGCAGCAGTGGGCTA	Asexual	55.9932	NA	682.802	31	729.637	0.93581	6035	23.8304	9.14313	25.5227
AMRU_Ao_GTGCAGCGTGCTGTAT	Asexual	14.8585	NA	662.383	27	724.746	0.913952	3549	-12.1301	1.13184	2.2417
AMRU_Ao_GTGCATAAGAGCTTCT	Asexual	24.5327	NA	673.066	15	741.077	0.908227	4781	-5.24234	2.53377	10.46
AMRU_Ao_GTGCATACAAGCCATT	Asexual	15.4691	NA	633.05	18	683.786	0.925801	3694	-12.4646	1.26877	3.61602
AMRU_Ao_GTGCATACAATGAATG	Asexual	44.9218	NA	641.252	21	688.161	0.931834	5572	12.7814	5.63538	21.7068
AMRU_Ao_GTGCATACAGCTGCTG	Female	NA	49.5514	695.997	28	744.002	0.935476	8844	13.9052	-41.5088	-7.82799
AMRU_Ao_GTGCATATCAATAAGG	Asexual	11.9466	NA	634.088	13	677.133	0.936429	2698	-14.3995	1.78036	0.338313
AMRU_Ao_GTGCGGTAGCGTCTAT	Asexual	12.9166	NA	650.572	25	698.857	0.930909	3033	-14.1649	2.01326	1.81782
AMRU_Ao_GTGCGGTCAGATTGCT	Asexual	21.2269	NA	637.524	24	694.04	0.91857	4491	-8.31118	2.44815	8.63946
AMRU_Ao_GTGCGGTGTAAGAGGA	Asexual	18.7803	NA	659.273	22	731.549	0.901202	4217	-10.527	3.36323	7.5039
AMRU_Ao_GTGCGGTTCAGCTGGC	Asexual	45.4188	NA	636.763	24	701.206	0.908097	5588	17.0326	9.90299	16.5413
AMRU_Ao_GTGCTTCCACCGATAT	Asexual	10.6009	NA	618.379	12	676.68	0.913843	2203	-14.3933	1.80631	-2.23892
AMRU_Ao_GTGCTTCCAGCTATTG	Asexual	11.1072	NA	664.635	18	725.164	0.916531	2395	-15.2952	1.9503	-0.00302765
AMRU_Ao_GTGCTTCCATCCAACA	Asexual	16.7444	NA	678.767	24	743.317	0.91316	3930	-11.1055	2.8942	5.06097
AMRU_Ao_GTGCTTCCATTAGCCA	Asexual	146.009	NA	589.825	44	667.02	0.884269	7317	19.0425	16.1194	-32.4954
AMRU_Ao_GTGCTTCGTAATCACC	Asexual	21.0694	NA	670.068	24	726.955	0.921746	4475	-7.79779	3.01734	8.14198
AMRU_Ao_GTGGGTCCACATAACC	Female	NA	46.6854	685.165	23	732.65	0.935188	8550	12.9566	-38.8133	-7.0867
AMRU_Ao_GTGGGTCCACATGTGT	Asexual	134.258	NA	549.767	35	663.107	0.829078	7074	28.232	24.5751	-45.9764
AMRU_Ao_GTGGGTCCACGACTCG	Asexual	18.7397	NA	671.449	27	737.527	0.910406	4212	-9.44411	3.08135	6.41916
AMRU_Ao_GTGGGTCCATTTCAGG	Asexual	26.3929	NA	583.822	32	668.8	0.87294	4885	-4.03857	2.90578	12.0396
AMRU_Ao_GTGGGTCGTAAGGGCT	Female	NA	49.0729	691.22	24	734.544	0.941018	8801	13.9071	-41.0595	-7.14751
AMRU_Ao_GTGGGTCTCTGCTGCT	Asexual	17.322	NA	669.436	20	735.557	0.910108	4015	-11.8191	2.70453	6.36601
AMRU_Ao_GTGTGCGGTCTCTTTA	Female	NA	46.6769	700.929	28	743.269	0.943034	8548	13.2352	-38.6914	-6.69972
AMRU_Ao_GTGTGCGGTGTTTGGT	Asexual	18.9697	NA	638.57	28	691.841	0.923002	4234	-8.48516	3.15631	5.82349
AMRU_Ao_GTGTTAGAGCGGATCA	Asexual	19.5931	NA	717.946	31	779.827	0.920648	4306	-9.9054	2.31847	7.72529
AMRU_Ao_GTGTTAGCACCAACCG	Asexual	47.5885	NA	666.907	23	724.988	0.919886	5669	15.2001	6.73467	23.022
AMRU_Ao_GTTAAGCAGGACTGGT	Asexual	7.91457	NA	650.66	22	720.41	0.90318	1291	-16.5272	3.51958	-2.80515
AMRU_Ao_GTTAAGCGTGACTACT	Asexual	47.8104	NA	668.673	23	716.21	0.933628	5679	16.9632	6.91132	21.0746
AMRU_Ao_GTTAAGCTCTGATACG	Asexual	20.4614	NA	602.664	26	636.187	0.947307	4406	-5.8469	2.6414	4.84142
AMRU_Ao_GTTACAGAGCTAGCCC	Asexual	11.1774	NA	653.939	16	714.958	0.914654	2419	-14.2191	1.97564	-1.07911
AMRU_Ao_GTTACAGAGGGTTCCC	Asexual	22.9677	NA	669.075	26	729.555	0.917101	4651	-6.54386	2.20552	9.37436
AMRU_Ao_GTTACAGCAGCTGCAC	Asexual	41.1723	NA	654.438	23	705.388	0.92777	5419	9.67956	5.71307	19.5724
AMRU_Ao_GTTACAGGTGCCTGCA	Female	NA	17.2917	659.887	13	708.894	0.930869	7857	-3.90423	-14.952	-3.14637
AMRU_Ao_GTTACAGTCCACGTTC	Female	NA	43.1986	703.025	23	751.817	0.935101	8272	11.1457	-35.7183	-7.38916
AMRU_Ao_GTTACAGTCTTAGAGC	Asexual	17.2629	NA	670.015	23	727.709	0.920718	4008	-11.4466	2.79896	6.03025
AMRU_Ao_GTTCATTAGACTAGGC	Asexual	15.1972	NA	673.184	18	718.371	0.937097	3624	-12.9965	2.10766	4.15935
AMRU_Ao_GTTCATTAGTCGATAA	Asexual	8.33929	NA	663.755	24	715.801	0.927291	1417	-17.005	2.40255	-2.67855
AMRU_Ao_GTTCATTCAAACTGTC	Asexual	8.85096	NA	688.115	18	746.076	0.922311	1579	-16.9602	2.41773	-1.74857
AMRU_Ao_GTTCATTGTCTCTTAT	Asexual	8.11389	NA	660.178	32	731.118	0.90297	1351	-15.4011	3.71902	-4.06397
AMRU_Ao_GTTCATTTCGAATGCT	Asexual	22.2481	NA	674.529	20	730.007	0.924003	4587	-6.16366	3.26857	8.29875
AMRU_Ao_GTTCATTTCTGCAAGT	Asexual	16.5892	NA	668.229	19	716.462	0.932679	3900	-10.319	1.25718	3.163
AMRU_Ao_GTTCGGGAGCTATGCT	Asexual	15.5128	NA	659.066	22	716.748	0.919523	3701	-12.4773	3.14207	4.64436
AMRU_Ao_GTTCGGGGTTGGGACA	Asexual	24.0109	NA	684.036	27	754.571	0.906523	4733	-5.33514	2.12554	9.66817
AMRU_Ao_GTTCTCGAGGGTTCCC	Asexual	10.9064	NA	650.165	18	713.34	0.911438	2315	-14.9411	2.27157	-0.425767
AMRU_Ao_GTTCTCGCACCATCCT	Asexual	14.7965	NA	640.297	17	702.749	0.911132	3534	-13.0316	3.10378	4.10924
AMRU_Ao_GTTCTCGGTCGACTAT	Asexual	9.05068	NA	647.606	20	697.669	0.928243	1652	-16.1565	2.3298	-2.37401
AMRU_Ao_GTTCTCGTCATCGCTC	Asexual	18.9738	NA	669.53	22	727.459	0.920369	4236	-10.1388	2.84987	7.2765
AMRU_Ao_GTTTCTAAGCCCGAAA	Asexual	23.5039	NA	588.155	21	644.324	0.912826	4688	-6.2908	4.11548	10.4149
AMRU_Ao_GTTTCTAAGTATCGAA	Asexual	9.82338	NA	672.044	16	723.686	0.928641	1922	-16.3309	2.25439	-0.856365
AMRU_Ao_GTTTCTAGTCCGAAGA	Asexual	13.8984	NA	690.562	33	757.245	0.911939	3301	-11.0312	2.95014	0.436014
AMRU_Ao_GTTTCTATCGGCGGTT	Female	NA	38.4815	503.191	21	526.4	0.955911	8117	14.7245	-27.531	-2.94536
AMRU_Ao_TAAACCGCAGCTGTGC	Female	NA	50.0956	715.683	33	759.704	0.942055	8886	14.9107	-41.5542	-7.65773
AMRU_Ao_TAAACCGCATTGAGCT	Asexual	33.6632	NA	674.762	24	738.659	0.913496	5202	2.24001	4.29688	16.4342
AMRU_Ao_TAAACCGGTACAGTGG	Asexual	11.9317	NA	691.071	14	740.793	0.93288	2694	-14.9782	1.88062	0.953446
AMRU_Ao_TAAACCGGTTCACGGC	Asexual	10.1397	NA	712.976	25	766.179	0.930562	2041	-16.797	1.46626	-0.69523
AMRU_Ao_TAAACCGTCGATGAGG	Female	NA	46.9014	698.088	31	747.04	0.934473	8574	13.0378	-39.0498	-6.92555
AMRU_Ao_TAAACCGTCGTACCGG	Asexual	27.726	NA	755.392	32	817.221	0.924343	4961	-2.16054	3.16251	12.147
AMRU_Ao_TAAACCGTCTAAGCCA	Asexual	145.099	NA	529.246	33	782.225	0.67659	7295	16.254	18.8014	-37.8367
AMRU_Ao_TAAGAGACAACAACCT	Asexual	27.9573	NA	650.868	23	729.745	0.891912	4968	-2.83155	3.15125	13.1445
AMRU_Ao_TAAGAGACAATAACGA	Female	NA	37.6858	663.549	12	702.647	0.944356	8098	14.4195	-24.8994	-10.1116
AMRU_Ao_TAAGAGACATTTGCCC	Asexual	41.7897	NA	557.091	23	607.342	0.91726	5447	13.3298	4.2046	15.4371
AMRU_Ao_TAAGAGATCCTAGGGC	Asexual	8.00172	NA	665.451	24	732.252	0.908773	1320	-16.6633	3.35011	-2.63901
AMRU_Ao_TAAGCGTCAGCCAGAA	Asexual	18.7065	NA	668.013	27	728.497	0.916975	4209	-10.0986	2.91169	6.90148
AMRU_Ao_TAAGCGTGTCGGCTCA	Female	NA	18.5389	594.054	20	649.514	0.914613	7869	6.49438	-1.21434	0.418639
AMRU_Ao_TAAGTGCAGGTTACCT	Asexual	39.2219	NA	687.864	16	739.251	0.930487	5370	9.77445	5.93553	16.2985
AMRU_Ao_TAAGTGCAGTGAACGC	Asexual	14.7783	NA	663.295	19	702.663	0.943973	3530	-13.2719	1.86922	3.66886
AMRU_Ao_TAAGTGCTCAGAGCTT	Asexual	6.20156	NA	678.445	43	760.647	0.891932	726	-16.2782	5.15458	-6.28621
AMRU_Ao_TAAGTGCTCCCTGACT	Asexual	8.83708	NA	640.023	21	713.904	0.896511	1576	-16.2041	1.94972	-3.33381
AMRU_Ao_TACACGACACCAGCAC	Asexual	8.95651	NA	709.41	41	782.37	0.906744	1622	-15.6221	2.86195	-2.67602
AMRU_Ao_TACAGTGAGAAACGAG	Asexual	37.8175	NA	666.804	24	728.665	0.915103	5332	6.87881	4.0789	17.4895
AMRU_Ao_TACAGTGTCCTCATTA	Asexual	10.8681	NA	707.006	22	755.876	0.935347	2294	-16.5277	1.32575	0.126665
AMRU_Ao_TACAGTGTCCTGCAGG	Asexual	8.57636	NA	678.273	22	726.978	0.933004	1486	-16.9013	2.72849	-1.96465
AMRU_Ao_TACCTATAGAGTTGGC	Female	NA	47.3157	696.386	28	741.35	0.939349	8604	13.5145	-39.2107	-7.09302
AMRU_Ao_TACCTTAAGCTCCTCT	Asexual	153.107	NA	424.596	40	805.479	0.527135	7481	10.0793	15.8274	-32.8208
AMRU_Ao_TACCTTACAAATTGCC	Asexual	78.0164	NA	659.121	53	732.357	0.9	6642	39.7348	15.3358	10.9128
AMRU_Ao_TACCTTATCAGCACAT	Asexual	15.248	NA	681.487	33	739.931	0.921014	3639	-13.2508	2.59146	4.66126
AMRU_Ao_TACCTTATCTGCCAGG	Female	NA	43.9187	686.532	18	726.199	0.945377	8304	12.0991	-36.1163	-6.61002
AMRU_Ao_TACGGATAGTGCCAGA	Female	NA	31.7172	703.77	18	745.464	0.944069	7992	4.6326	-26.5785	-4.78728
AMRU_Ao_TACGGATCAGTTCCCT	Asexual	29.9989	NA	675.382	26	743.131	0.908834	5073	-0.785736	4.04474	14.2115
AMRU_Ao_TACGGATGTTTGACAC	Female	NA	48.0017	716.045	31	761.463	0.940353	8685	13.2281	-40.1808	-7.29436
AMRU_Ao_TACGGATTCACCGTAA	Asexual	25.0473	NA	501.063	25	544.72	0.919854	4812	-3.28728	4.59731	9.69056
AMRU_Ao_TACGGGCAGCGATAGC	Asexual	18.0317	NA	675.066	20	742.456	0.909233	4119	-10.9048	3.33885	6.81068
AMRU_Ao_TACGGGCCAAGGACAC	Asexual	11.4174	NA	649.175	20	711.037	0.912997	2513	-14.8281	1.22629	-0.647612
AMRU_Ao_TACGGGCCACTGAAGG	Asexual	65.826	NA	689.077	44	747.477	0.92187	6410	33.1145	13.0439	20.9615
AMRU_Ao_TACGGGCGTCGTCTTC	Female	NA	51.1675	719.818	33	762.732	0.943737	8952	14.792	-42.861	-7.95248
AMRU_Ao_TACGGGCGTGCAGACA	Asexual	15.0201	NA	701.252	27	755.769	0.927865	3581	-12.66	2.07129	3.60414
AMRU_Ao_TACGGGCGTTGTACAC	Asexual	12.1649	NA	686.534	24	753.823	0.910736	2771	-14.6983	1.90674	1.0807
AMRU_Ao_TACGGTAAGAGGGCTT	Asexual	13.0302	NA	667.495	20	725.454	0.920106	3068	-13.5661	2.64848	1.83369
AMRU_Ao_TACGGTAAGGTGCTAG	Asexual	10.6691	NA	671.931	28	728.788	0.921984	2222	-15.4637	2.93264	0.223763
AMRU_Ao_TACGGTAAGTGTCCAT	Asexual	47.7389	NA	683.004	25	739.702	0.92335	5676	16.0179	6.62258	22.2195
AMRU_Ao_TACGGTATCATGCTCC	Asexual	81.532	NA	634.956	43	702.569	0.903764	6673	38.8774	17.3047	6.78294
AMRU_Ao_TACTCATAGTGGAGAA	Asexual	33.9964	NA	566.534	26	616.086	0.91957	5213	4.10215	4.13277	14.8311
AMRU_Ao_TACTCATGTGCAGGTA	Female	NA	44.9032	715.055	26	758.036	0.943299	8372	12.7672	-36.8789	-6.54441
AMRU_Ao_TACTCGCGTCCAGTGC	Female	NA	49.7708	718.892	32	755.914	0.951023	8860	14.9167	-41.1874	-7.49821
AMRU_Ao_TACTCGCTCGATAGAA	Asexual	145.253	NA	491.958	30	814.419	0.60406	7297	16.0547	18.4856	-38.5784
AMRU_Ao_TACTCGCTCGGAAACG	Asexual	25.5078	NA	695.289	28	758.538	0.916617	4841	-4.74932	2.80709	11.4446
AMRU_Ao_TACTTACGTCATCCCT	Asexual	5.05585	NA	649.863	29	740.066	0.878116	267	-17.2927	5.91322	-5.75028
AMRU_Ao_TACTTGTAGGCCGAAT	Asexual	36.2692	NA	663.037	23	728.233	0.910474	5277	5.14134	4.18023	17.1354
AMRU_Ao_TACTTGTAGTGGTAGC	Asexual	12.7071	NA	649.3	17	692.552	0.937548	2960	-14.2454	2.25646	1.73674
AMRU_Ao_TACTTGTGTAAAGGAG	Asexual	13.1778	NA	671.578	18	716.049	0.937893	3098	-12.6544	1.47507	0.199826
AMRU_Ao_TACTTGTGTCCGTTAA	Asexual	15.6743	NA	688.94	17	751.394	0.916882	3740	-12.2173	2.19898	4.21909
AMRU_Ao_TACTTGTTCACCTTAT	Asexual	18.9781	NA	660.692	17	731.838	0.902785	4237	-10.1598	3.2615	7.43694
AMRU_Ao_TAGACCACAATTCCTT	Asexual	8.50296	NA	646.092	19	716.754	0.901413	1460	-16.0574	2.9705	-2.87631
AMRU_Ao_TAGAGCTGTCGAAAGC	Asexual	136.045	NA	543.791	39	684.124	0.794872	7131	24.5274	23.5972	-44.3068
AMRU_Ao_TAGAGCTGTCTCTTTA	Asexual	11.8526	NA	668.531	16	732.764	0.912342	2666	-14.5394	2.43114	0.827544
AMRU_Ao_TAGCCGGAGCGTTGCC	Female	NA	5.65588	660.965	12	702.014	0.941527	7685	-8.79577	-0.310857	4.65031
AMRU_Ao_TAGCCGGAGTACACCT	Asexual	12.9071	NA	637.98	22	715.979	0.89106	3028	-13.1095	2.92339	1.34189
AMRU_Ao_TAGCCGGGTAGCTTGT	Asexual	24.33	NA	645.11	27	699.268	0.92255	4764	-4.83047	3.23683	9.9633
AMRU_Ao_TAGCCGGGTCATCCCT	Asexual	48.3107	NA	641.789	17	702.381	0.913733	5697	17.302	7.17342	21.4673
AMRU_Ao_TAGCCGGGTTTGTGTG	Asexual	16.7917	NA	693.014	27	753.049	0.920278	3935	-12.0081	2.74371	5.82582
AMRU_Ao_TAGCCGGTCATAGCAC	Asexual	14.77	NA	682.395	20	727.638	0.937821	3527	-12.9068	1.33364	3.0139
AMRU_Ao_TAGCCGGTCCTTGCCA	Asexual	30.9768	NA	670.498	20	724.935	0.924908	5101	1.83553	4.0411	12.7866
AMRU_Ao_TAGGCATAGCGGATCA	Asexual	24.6699	NA	587.358	29	666.439	0.881339	4786	-5.56796	3.50366	11.2173
AMRU_Ao_TAGGCATGTAGCTTGT	Asexual	22.9157	NA	651.12	27	716.756	0.908426	4646	-6.9714	3.3236	10.0335
AMRU_Ao_TAGTGGTAGGGCTTCC	Asexual	14.3366	NA	645.779	21	693.921	0.930623	3411	-13.6999	2.80895	3.88376
AMRU_Ao_TAGTGGTGTTAGGGTG	Asexual	12.0944	NA	681.818	24	742.224	0.918615	2744	-14.3302	3.03923	1.38495
AMRU_Ao_TAGTGGTTCGAATCCA	Asexual	13.3132	NA	690.972	27	754.376	0.915951	3142	-13.2336	1.6247	1.25014
AMRU_Ao_TAGTTGGGTTGTCGCG	Asexual	15.3651	NA	665.227	17	720.486	0.923304	3668	-12.7006	1.46908	3.79448
AMRU_Ao_TAGTTGGTCTCGCTTG	Asexual	20.3821	NA	664.723	18	719.454	0.923927	4395	-9.02547	2.23663	8.02519
AMRU_Ao_TATCAGGAGTCGTACT	Asexual	13.9773	NA	668.602	22	725.684	0.92134	3321	-13.7086	1.67358	2.76704
AMRU_Ao_TATCAGGCAGTCGATT	Asexual	10.5668	NA	661.312	21	708.306	0.933654	2192	-16.2347	1.79491	-0.156865
AMRU_Ao_TATCAGGGTATGGTTC	Female	NA	50.1061	714.191	30	759.043	0.94091	8889	14.4602	-41.8523	-7.67224
AMRU_Ao_TATCAGGGTCTCCCTA	Asexual	13.8097	NA	649.985	17	716.807	0.906779	3280	-13.8089	2.78302	3.24076
AMRU_Ao_TATCTCAAGGTGGGTT	Asexual	46.8313	NA	678.829	28	731.788	0.927632	5645	14.8794	7.03547	22.2184
AMRU_Ao_TATCTCACAAAGGAAG	Asexual	16.6998	NA	670.06	17	721.522	0.928676	3921	-11.3364	1.36704	4.46315
AMRU_Ao_TATCTCACACAGCGTC	Asexual	30.7697	NA	677.019	23	741.627	0.912883	5093	0.327104	4.30277	14.2239
AMRU_Ao_TATCTCACAGTGGGAT	Female	NA	22.7523	674.04	12	727.909	0.925996	7894	-0.462454	-19.1954	-4.01094
AMRU_Ao_TATCTCAGTCGCGGTT	Asexual	11.3156	NA	684.243	28	735.005	0.930936	2472	-15.5031	2.90392	1.1863
AMRU_Ao_TATGCCCAGTGTACGG	Female	NA	48.5203	714.661	33	754.232	0.947535	8751	13.9557	-40.3185	-7.41216
AMRU_Ao_TATGCCCCACTTACGA	Asexual	66.6886	NA	635.608	42	697.09	0.911803	6433	33.9023	13.587	20.7093
AMRU_Ao_TATGCCCTCAACACGT	Asexual	3.83828	NA	680.185	40	768.459	0.885128	36	-18.549	6.2121	-5.68951
AMRU_Ao_TATTACCCAAGTCTAC	Asexual	25.6143	NA	677.067	19	743.637	0.91048	4845	-4.72889	3.13247	11.6591
AMRU_Ao_TCAACGAAGTCCTCCT	Asexual	15.4135	NA	663.834	21	714.126	0.929575	3682	-13.464	2.38723	4.94345
AMRU_Ao_TCAACGATCCCGACTT	Asexual	24.0427	NA	646.794	25	715.24	0.904304	4738	-5.76215	3.69853	10.5778
AMRU_Ao_TCAACGATCTTTAGTC	Asexual	11.2833	NA	675.054	19	723.064	0.933602	2456	-15.1128	2.44389	0.495355
AMRU_Ao_TCAATCTCACCGTTGG	Asexual	14.254	NA	658.27	22	712.9	0.923368	3396	-13.1362	1.9352	2.83265
AMRU_Ao_TCAATCTCAGACAGGT	Asexual	19.6113	NA	658.45	25	713.001	0.923492	4311	-9.21757	3.51759	7.56697
AMRU_Ao_TCAATCTCATCCCATC	Asexual	11.5332	NA	634.522	24	689.192	0.920676	2557	-14.9739	1.83458	0.28196
AMRU_Ao_TCAATCTTCTATCGCC	Asexual	42.9212	NA	654.363	28	710.876	0.920503	5492	11.4992	5.53172	20.101
AMRU_Ao_TCAATCTTCTGGTTCC	Asexual	14.6503	NA	673.307	24	725.501	0.928058	3489	-12.5943	2.94236	3.45866
AMRU_Ao_TCACAAGCATCAGTCA	Asexual	15.391	NA	677.156	27	733.224	0.923532	3676	-12.9121	1.56144	4.06439
AMRU_Ao_TCACAAGGTAGCTTGT	Female	NA	38.856	679.576	19	732.591	0.927634	8135	8.08332	-32.7136	-6.02219
AMRU_Ao_TCACAAGGTTGAGTTC	Asexual	19.0363	NA	675.297	21	727.354	0.92843	4244	-10.0691	1.45984	6.73684
AMRU_Ao_TCACAAGTCCCTTGTG	Asexual	51.8	NA	665.648	27	716.333	0.929244	5840	19.2006	8.26815	24.7619
AMRU_Ao_TCACAAGTCTGATACG	Asexual	27.1733	NA	637.046	25	711.163	0.89578	4929	-2.97751	4.16433	12.3947
AMRU_Ao_TCACGAAAGTGTGAAT	Asexual	11.1267	NA	676.102	12	737.225	0.917091	2402	-14.7849	1.39129	-1.07115
AMRU_Ao_TCACGAACATTCTTAC	Asexual	43.5778	NA	633.414	16	687.354	0.921525	5521	15.7406	7.48702	15.2059
AMRU_Ao_TCACGAATCTTGCAAG	Female	NA	37.4438	694.72	17	742.386	0.935793	8094	7.23585	-31.4273	-6.65964
AMRU_Ao_TCAGATGGTAGAGCTG	Asexual	19.5052	NA	643.797	21	713.615	0.902163	4292	-9.72829	3.09193	7.72998
AMRU_Ao_TCAGATGTCTTCGAGA	Asexual	34.2072	NA	542.084	28	628.712	0.862214	5219	2.86141	3.25059	16.3951
AMRU_Ao_TCAGCAAAGACGACGT	Female	NA	2.83065	708.585	24	762.537	0.929248	7618	-11.2258	-0.469593	2.68191
AMRU_Ao_TCAGCAACATACTCTT	Asexual	17.1269	NA	604.243	33	667.391	0.905382	3985	-11.9075	3.39292	6.42523
AMRU_Ao_TCAGCAAGTACTTAGC	Asexual	46.4637	NA	633.718	25	700.165	0.905099	5631	18.8846	9.62981	15.434
AMRU_Ao_TCAGCTCAGACTACAA	Asexual	23.5464	NA	678.112	18	743.188	0.912436	4692	-6.10945	1.68344	9.5991
AMRU_Ao_TCAGCTCCACGGCGTT	Asexual	13.873	NA	623.847	16	727.696	0.857291	3295	-11.898	3.09678	1.63249
AMRU_Ao_TCAGCTCGTCATCGGC	Asexual	150.984	NA	460.924	28	854.064	0.539683	7423	12.9717	15.5522	-32.2985
AMRU_Ao_TCAGCTCGTGGTTTCA	Asexual	12.1202	NA	691.805	25	743.3	0.930721	2755	-15.4388	1.56053	1.38048
AMRU_Ao_TCAGGATTCTGATACG	Asexual	7.54738	NA	677.154	26	729.946	0.927677	1178	-17.4961	2.76279	-3.23861
AMRU_Ao_TCAGGATTCTTCTGGC	Asexual	14.2325	NA	653.143	21	705.822	0.925365	3392	-13.6627	1.33074	2.87856
AMRU_Ao_TCATTACGTTAGAACA	Asexual	34.6476	NA	674.412	28	734.509	0.918182	5232	3.34635	4.38857	16.7185
AMRU_Ao_TCATTACTCAACGAAA	Asexual	17.9837	NA	656.448	22	715.585	0.917359	4109	-10.4852	3.14085	6.32768
AMRU_Ao_TCATTTGAGCACCGTC	Asexual	16.5484	NA	654.397	25	716.994	0.912696	3888	-11.1782	2.03062	4.44861
AMRU_Ao_TCATTTGAGCCGGTAA	Asexual	24.0667	NA	625.22	16	675.513	0.925549	4740	-5.47509	2.47712	10.0031
AMRU_Ao_TCATTTGAGGATGTAT	Asexual	81.1928	NA	665.228	52	733.625	0.906768	6670	39.2152	15.6362	6.87251
AMRU_Ao_TCCACACCAAATCCGT	Female	NA	48.5532	681.779	27	725.953	0.939151	8757	13.5739	-40.5816	-7.51822
AMRU_Ao_TCCACACCACGTCAGC	Asexual	16.5646	NA	683.012	19	737.727	0.925834	3893	-11.4684	2.11211	4.78118
AMRU_Ao_TCCACACTCTGCCAGG	Asexual	12.2956	NA	677.621	24	724.105	0.935805	2824	-14.6342	1.88585	1.20837
AMRU_Ao_TCCCGATCAAGTAGTA	Asexual	20.9723	NA	650.284	27	711.72	0.913679	4463	-7.77807	3.37822	8.09736
AMRU_Ao_TCCCGATCATAAGACA	Asexual	8.65025	NA	641.22	17	702.558	0.912694	1507	-16.2481	2.97719	-2.30831
AMRU_Ao_TCCCGATGTACGAAAT	Female	NA	43.4656	724.904	19	769.204	0.942408	8280	10.394	-36.5961	-6.96335
AMRU_Ao_TCCCGATGTCGACTGC	Asexual	8.87787	NA	653.506	22	702.284	0.930544	1590	-16.3311	1.95351	-3.03051
AMRU_Ao_TCGCGAGGTCTAAACC	Asexual	25.4986	NA	671.03	27	736.789	0.91075	4840	-4.23595	3.21157	11.0437
AMRU_Ao_TCGCGTTAGCTAGTGG	Asexual	14.655	NA	657.51	24	735.969	0.893394	3490	-12.2677	3.95636	3.59163
AMRU_Ao_TCGCGTTCATCATCCC	Asexual	18.1525	NA	672.827	21	733.755	0.916964	4134	-9.22453	1.52553	4.62474
AMRU_Ao_TCGCGTTTCAAGGCTT	Female	NA	37.4281	708.836	19	757.119	0.936228	8093	7.19748	-31.4857	-6.40114
AMRU_Ao_TCGGGACAGTCCCACG	Female	NA	47.6069	697.893	30	744.291	0.937661	8642	12.8961	-39.9776	-6.95657
AMRU_Ao_TCGGGACAGTTATCGC	Asexual	40.5807	NA	675.382	31	727.084	0.928892	5403	9.17857	5.20224	19.2026
AMRU_Ao_TCGGGACCAGTATAAG	Asexual	44.5808	NA	672.822	23	723.319	0.930188	5553	12.6705	5.27681	21.2735
AMRU_Ao_TCGGGACGTCATATGC	Asexual	16.5625	NA	690.867	22	747.174	0.92464	3892	-11.8736	2.9631	5.49839
AMRU_Ao_TCGGGACTCATCACCC	Asexual	10.8817	NA	668.627	22	721.775	0.926364	2301	-15.7103	1.75573	-0.149798
AMRU_Ao_TCGGGACTCTTAGAGC	Asexual	11.9792	NA	695.894	14	740.643	0.939581	2707	-14.4502	1.53121	0.231349
AMRU_Ao_TCGGTAACACAGACTT	Asexual	12.3594	NA	632.139	11	700.492	0.902422	2842	-14.444	1.80569	1.07168
AMRU_Ao_TCGGTAAGTAAACGCG	Asexual	12.9919	NA	679.654	31	736.597	0.922694	3059	-12.1762	1.99736	-0.36655
AMRU_Ao_TCGGTAAGTCACACGC	Asexual	41.003	NA	663.849	35	712.23	0.932071	5415	9.4647	5.21137	19.5208
AMRU_Ao_TCGGTAAGTTAAGGGC	Asexual	15.6651	NA	663.357	18	722.236	0.918476	3733	-11.8103	1.53719	3.46029
AMRU_Ao_TCGTACCCAGCGTCCA	Asexual	31.5437	NA	674.468	26	744.889	0.905461	5127	0.711111	3.13144	14.7297
AMRU_Ao_TCGTACCCATATACCG	Asexual	9.02619	NA	711.615	30	771.264	0.92266	1645	-18.0479	2.43951	-0.602964
AMRU_Ao_TCGTACCGTTCAGTAC	Asexual	9.17792	NA	663.266	13	727.779	0.911357	1694	-16.1932	2.17564	-2.25854
AMRU_Ao_TCGTACCTCAAACAAG	Female	NA	39.3956	651.994	13	695.956	0.936832	8158	9.7035	-32.423	-5.45129
AMRU_Ao_TCGTAGAGTCCAGTAT	Asexual	10.2576	NA	640.541	17	702.015	0.912433	2079	-15.1568	1.6996	-1.98319
AMRU_Ao_TCGTAGATCCGTCAAA	Asexual	8.91876	NA	669.498	23	740.091	0.904616	1606	-15.8718	3.32467	-1.92802
AMRU_Ao_TCGTAGATCGCTTGTC	Female	NA	3.57884	684.661	17	729.932	0.93798	7637	-11.7621	-2.65713	-2.38561
AMRU_Ao_TCGTAGATCTACTATC	Asexual	68.6369	NA	652.818	43	715.309	0.912637	6476	35.0878	13.29	18.8951
AMRU_Ao_TCGTAGATCTTGTCAT	Asexual	16.448	NA	668.791	12	734.003	0.911156	3873	-12.1142	3.24948	5.64594
AMRU_Ao_TCTATTGAGGAACTGC	Asexual	46.3313	NA	662.806	25	714.561	0.927571	5624	13.8004	7.2526	22.7621
AMRU_Ao_TCTATTGAGTGAATTG	Asexual	21.5298	NA	658.836	25	716.519	0.919496	4519	-7.63283	2.56046	8.48563
AMRU_Ao_TCTATTGCAAATACAG	Asexual	10.4408	NA	672.17	15	735.609	0.91376	2143	-15.3186	3.20607	-0.0765938
AMRU_Ao_TCTATTGCAATCGGTT	Asexual	10.9838	NA	703.259	24	759.554	0.925884	2347	-14.258	2.40654	-0.982288
AMRU_Ao_TCTATTGCATGGTCAT	Asexual	11.2965	NA	661.312	12	720.786	0.917488	2465	-15.3256	2.87624	0.996383
AMRU_Ao_TCTATTGGTCCGTCAG	Asexual	11.5227	NA	673.549	14	733.179	0.91867	2555	-16.0486	1.29	0.738271
AMRU_Ao_TCTATTGGTCTGCAAT	Asexual	16.3205	NA	689.076	22	745.82	0.923918	3847	-11.7178	2.4759	4.82822
AMRU_Ao_TCTATTGGTTCACCTC	Asexual	10.1431	NA	653.964	27	710.177	0.920847	2043	-14.9579	2.46364	-1.61733
AMRU_Ao_TCTATTGTCTCCAGGG	Asexual	19.2674	NA	607.764	19	679.665	0.894211	4268	-9.81545	1.61849	6.91218
AMRU_Ao_TCTATTGTCTCGTTTA	Male	NA	NA	622.344	22	667.129	0.932869	9145	1.8566	-11.4933	-0.500961
AMRU_Ao_TCTCATACAGTCGTGC	Asexual	9.25509	NA	663.397	30	722.15	0.918642	1721	-17.017	1.17288	-2.50025
AMRU_Ao_TCTCATAGTTTGGGCC	Asexual	21.6391	NA	665.768	22	729.18	0.913037	4532	-8.36879	2.11636	9.13638
AMRU_Ao_TCTCATATCTAACGGT	Asexual	10.7592	NA	640.458	15	701.86	0.912515	2258	-15.0384	2.45925	-0.411525
AMRU_Ao_TCTCTAAAGTCATGCT	Asexual	31.6675	NA	649.334	20	714.486	0.908814	5133	1.11677	2.81848	14.4099
AMRU_Ao_TCTGAGAGTGACGCCT	Female	NA	39.7135	690.585	23	740.923	0.932061	8161	9.1773	-33.0822	-5.85266
AMRU_Ao_TCTGAGATCATAAAGG	Asexual	23.8047	NA	668.923	27	724.955	0.92271	4714	-5.6354	2.53938	9.804
AMRU_Ao_TCTGGAAAGCGTAGTG	Asexual	115.955	NA	608.444	43	673.817	0.902981	6908	32.5276	22.0123	-28.7837
AMRU_Ao_TCTGGAAGTCTGGTCG	Asexual	10.9195	NA	699.249	24	749.473	0.932987	2323	-15.639	1.93591	0.00471723
AMRU_Ao_TCTTCGGAGCGATATA	Female	NA	25.7175	672.817	16	731.317	0.920007	7921	0.728554	-21.9935	-3.95729
AMRU_Ao_TCTTCGGCATGAGCGA	Asexual	26.5767	NA	695.308	28	749.073	0.928224	4899	-3.52028	2.97201	11.8157
AMRU_Ao_TCTTCGGTCAACCAAC	Asexual	66.5026	NA	666.495	47	727.857	0.915695	6426	35.1465	13.9211	25.1656
AMRU_Ao_TCTTTCCAGGGTGTGT	Asexual	31.0809	NA	685.224	24	742.407	0.922976	5105	1.02451	4.20481	13.9149
AMRU_Ao_TCTTTCCCACCCATTC	Asexual	18.7332	NA	670.765	23	737.103	0.910001	4211	-9.65072	2.15771	6.24097
AMRU_Ao_TGAAAGACACGGTGTC	Asexual	12.4686	NA	670.438	20	732.176	0.915679	2870	-14.8128	1.98634	1.69425
AMRU_Ao_TGAAAGACAGCCTGTG	Female	NA	44.0543	702.759	23	744.619	0.943783	8309	12.5668	-36.0312	-6.24602
AMRU_Ao_TGAAAGACATCCCACT	Asexual	66.6387	NA	638.417	39	700.156	0.911822	6432	33.3743	12.7898	19.9976
AMRU_Ao_TGAAAGATCCTCGCAT	Asexual	18.3949	NA	592.05	25	667.578	0.886863	4165	-10.3489	3.12836	6.76686
AMRU_Ao_TGACAACAGTTCGCGC	Asexual	27.5345	NA	649.018	28	713.931	0.909077	4951	-2.03742	3.36893	11.7849
AMRU_Ao_TGACAACTCATTCACT	Asexual	48.5063	NA	644.174	21	700.701	0.919328	5704	16.2036	7.32407	23.2502
AMRU_Ao_TGACAACTCCCTAACC	Female	NA	48.0139	715.806	27	758.65	0.943526	8688	12.7724	-40.4234	-7.59014
AMRU_Ao_TGACGGCAGACAATAC	Asexual	21.7669	NA	689.265	26	750.543	0.918355	4546	-6.22515	2.15882	7.2525
AMRU_Ao_TGACGGCAGCTAAACA	Asexual	22.5396	NA	662.153	16	736.597	0.898935	4621	-7.33655	3.00489	9.75533
AMRU_Ao_TGACGGCAGTCGATAA	Asexual	12.2539	NA	645.045	17	696.284	0.92641	2812	-14.1629	2.01081	0.783838
AMRU_Ao_TGACGGCGTGGGTATG	Female	NA	36.9774	694.29	21	749.451	0.926399	8081	7.70833	-30.7463	-5.79434
AMRU_Ao_TGACTAGTCGCGCCAA	Asexual	11.0081	NA	677.24	21	729.758	0.928034	2359	-15.9079	1.69385	0.17447
AMRU_Ao_TGACTTTTCGTAGGTT	Asexual	16.0576	NA	652.804	22	711.821	0.917091	3811	-12.4315	2.00574	4.83985
AMRU_Ao_TGAGAGGCATCCCATC	Asexual	14.0039	NA	710.045	27	760.585	0.933551	3331	-14.4983	1.83195	3.51811
AMRU_Ao_TGAGAGGGTGACAAAT	Asexual	16.4298	NA	677.465	19	735.628	0.920934	3869	-10.7194	2.97061	4.26861
AMRU_Ao_TGAGCATAGGAGTTTA	Asexual	37.4758	NA	647.691	28	710.085	0.912132	5322	6.7205	5.02209	17.271
AMRU_Ao_TGAGCATCACCCATTC	Asexual	12.6599	NA	674.025	20	726.9	0.927259	2938	-14.6152	1.75097	1.64667
AMRU_Ao_TGAGCATCAGCGTCCA	Asexual	59.1205	NA	635.119	29	689.166	0.921576	6198	27.481	10.3975	25.6458
AMRU_Ao_TGAGCATGTTGCGTTA	Asexual	17.5348	NA	687.811	27	737.154	0.933063	4045	-10.6831	1.36879	5.08598
AMRU_Ao_TGAGCATTCGTTGCCT	Asexual	66.1052	NA	637.272	39	698.98	0.911717	6416	33.8823	13.3573	21.4865
AMRU_Ao_TGAGCCGCAATAGCGG	Asexual	14.8941	NA	554.257	27	618.218	0.896541	3553	-13.2254	0.776258	3.10537
AMRU_Ao_TGAGCCGGTCGCTTTC	Asexual	5.1437	NA	658.126	34	765.194	0.860078	301	-17.4844	5.27971	-5.8231
AMRU_Ao_TGAGCCGGTGAGTATA	Female	NA	50.0551	703.096	30	749.753	0.93777	8883	14.0092	-42.0751	-7.66349
AMRU_Ao_TGAGGGATCACATACG	Asexual	16.0608	NA	697.109	29	752.123	0.926856	3812	-10.5449	1.82077	2.90597
AMRU_Ao_TGAGGGATCTTGGGTA	Asexual	32.7298	NA	689.367	28	744.728	0.925663	5167	1.39847	3.72497	15.8587
AMRU_Ao_TGATTTCTCACAAACC	Female	NA	50.2453	689.328	39	734.036	0.939093	8898	15.1243	-41.7155	-6.97695
AMRU_Ao_TGATTTCTCTCCAACC	Asexual	26.4667	NA	633.953	30	702.682	0.90219	4889	-3.62585	2.82326	11.7236
AMRU_Ao_TGATTTCTCTGCAAGT	Asexual	16.3388	NA	668.842	26	734.197	0.910984	3852	-11.9674	3.22957	5.37581
AMRU_Ao_TGCACCTAGACGACGT	Asexual	4.45117	NA	654.235	45	767.418	0.852515	115	-17.7902	6.20185	-5.99062
AMRU_Ao_TGCACCTAGCTTCGCG	Asexual	16.2115	NA	652.794	22	708.237	0.921716	3833	-11.3734	2.57725	4.4078
AMRU_Ao_TGCACCTAGGCTCTTA	Female	NA	33.3629	684.495	16	737.454	0.928186	8014	5.21593	-28.1348	-5.01274
AMRU_Ao_TGCACCTGTGCAGACA	Asexual	45.7947	NA	626.959	20	664.273	0.943827	5602	14.4227	6.26604	21.0867
AMRU_Ao_TGCACCTTCTTCTGGC	Female	NA	29.1513	498.478	3	540.589	0.9221	7953	8.22281	-20.3571	-5.14023
AMRU_Ao_TGCCAAAAGCGATTCT	Asexual	18.0265	NA	664.829	15	716.527	0.927848	4116	-10.7831	2.65226	6.45936
AMRU_Ao_TGCCCATAGATCGATA	Asexual	37.3873	NA	659.545	25	718.788	0.917579	5314	6.13878	3.57921	17.6068
AMRU_Ao_TGCCCATAGCCGATTT	Asexual	4.41657	NA	658.28	38	759.59	0.866625	109	-17.8082	6.29904	-5.90959
AMRU_Ao_TGCCCATCAGACGCCT	Asexual	15.0131	NA	664.187	19	716.733	0.926688	3577	-12.1898	2.01886	3.12685
AMRU_Ao_TGCCCATGTAGGAGTC	Asexual	11.6673	NA	660.877	16	718.024	0.920411	2596	-14.5953	1.10936	-0.575802
AMRU_Ao_TGCCCATGTCTAACGT	Asexual	20.3551	NA	697.835	30	763.009	0.914582	4391	-8.90127	3.02165	8.15211
AMRU_Ao_TGCCCATGTTCGCTAA	Asexual	44.1123	NA	690.837	23	733.803	0.941447	5540	11.8157	5.40007	21.5814
AMRU_Ao_TGCCCTAAGGATGGAA	Asexual	5.24387	NA	637.972	44	725.32	0.879573	341	-17.2365	5.46396	-5.99901
AMRU_Ao_TGCCCTACAAGCGCTC	Female	NA	45.6742	686.149	25	731.834	0.937575	8437	12.6213	-37.949	-6.30875
AMRU_Ao_TGCCCTACACTCTGTC	Female	NA	47.3579	713.727	28	759.959	0.939165	8612	13.1567	-39.5651	-6.67174
AMRU_Ao_TGCCCTACATGGTTGT	Female	NA	50.9727	573.133	44	593.918	0.965003	8942	17.3341	-41.0538	-7.23255
AMRU_Ao_TGCCCTAGTTAAGATG	Asexual	5.22339	NA	656.23	31	754.801	0.869408	331	-17.2854	5.68773	-5.43255
AMRU_Ao_TGCGCAGAGGCGACAT	Female	NA	41.6093	687.852	20	731.096	0.94085	8213	11.1445	-34.1647	-5.33287
AMRU_Ao_TGCGCAGCAAGTCTAC	Asexual	8.79281	NA	630.135	23	677.875	0.929574	1562	-16.382	1.85203	-3.32552
AMRU_Ao_TGCGCAGCATGAAGTA	Asexual	10.985	NA	675.967	33	738.398	0.915451	2348	-13.8971	2.95638	-0.982142
AMRU_Ao_TGCGCAGGTAATAGCA	Asexual	31.9471	NA	660.503	21	720.412	0.916841	5146	1.53162	3.39787	14.5028
AMRU_Ao_TGCGCAGTCAGGATCT	Female	NA	19.7056	660.643	17	712.97	0.926607	7875	-2.24807	-16.7458	-3.57616
AMRU_Ao_TGCGCAGTCCAGATCA	Asexual	24.7217	NA	657.111	26	712.64	0.92208	4788	-4.83865	2.80215	10.4153
AMRU_Ao_TGCGCAGTCGGCGCTA	Asexual	24.0765	NA	651.824	23	723.531	0.900894	4742	-5.66297	3.22915	10.4151
AMRU_Ao_TGCGCAGTCTCGCATC	Asexual	8.2427	NA	633.597	33	699.03	0.906395	1390	-16.057	4.13457	-2.23099
AMRU_Ao_TGCGGGTAGCGCCTCA	Asexual	43.4903	NA	682.905	21	734.274	0.930041	5516	11.9839	6.06559	20.4464
AMRU_Ao_TGCGTGGAGAAGGACA	Female	NA	47.9277	705.31	33	753.284	0.936313	8681	12.9133	-40.2609	-7.44639
AMRU_Ao_TGCGTGGAGCTAACAA	Asexual	5.26779	NA	689.974	47	777.968	0.886892	352	-17.8198	5.30112	-4.51967
AMRU_Ao_TGCGTGGAGTATTGGA	Asexual	11.9001	NA	635.816	17	699.365	0.909134	2683	-14.8421	1.95773	0.839996
AMRU_Ao_TGCGTGGCACGTTGGC	Asexual	12.1632	NA	664.694	19	723.874	0.918246	2770	-14.3713	0.839487	-0.198608
AMRU_Ao_TGCGTGGTCATGCTCC	Asexual	55.3256	NA	633.226	27	690.886	0.916542	5988	22.7746	9.79223	25.8136
AMRU_Ao_TGCTACCAGTCCAGGA	Asexual	56.0515	NA	663.702	25	705.134	0.941242	6038	24.2704	8.94432	25.0021
AMRU_Ao_TGCTACCCAATAACGA	Female	NA	49.8107	708.568	31	750.441	0.944202	8863	14.8319	-41.3263	-7.30048
AMRU_Ao_TGCTACCCACTCAGGC	Female	NA	44.5511	703.598	20	751.264	0.936552	8340	11.9167	-37.0012	-6.61032
AMRU_Ao_TGCTACCCAGATCGGA	Male	NA	NA	592.05	24	657.333	0.900686	9120	2.07115	-11.3758	-0.887589
AMRU_Ao_TGCTACCGTTCACGGC	Asexual	18.4051	NA	665.504	24	717.513	0.927515	4168	-8.85107	2.42914	5.05989
AMRU_Ao_TGCTACCTCACAAACC	Asexual	62.3612	NA	615.217	33	661.739	0.929697	6311	30.1246	11.7538	23.0621
AMRU_Ao_TGCTACCTCTGGTTCC	Asexual	14.5728	NA	555.404	13	625.324	0.888187	3472	-12.3796	1.38827	2.22695
AMRU_Ao_TGCTGCTGTCCCTACT	Asexual	9.45249	NA	674.826	18	742.794	0.908497	1778	-15.5535	2.31553	-2.37189
AMRU_Ao_TGCTGCTGTCTGCAAT	Asexual	16.7623	NA	619.762	18	687.411	0.901589	3933	-10.9642	2.47584	4.77386
AMRU_Ao_TGCTGCTGTCTGCCAG	Asexual	37.3987	NA	639.125	22	695.053	0.919535	5316	6.05171	5.19527	17.9462
AMRU_Ao_TGCTGCTTCCGCAAGC	Asexual	33.5304	NA	642.709	25	705.159	0.911439	5198	3.21191	4.75324	15.2464
AMRU_Ao_TGGACGCAGTGAAGAG	Female	NA	48.9728	717.105	32	761.254	0.942005	8787	14.0024	-40.8198	-7.48007
AMRU_Ao_TGGACGCTCAGTGCAT	Female	NA	47.5104	699.228	24	743.969	0.939862	8626	13.0971	-39.7157	-7.07365
AMRU_Ao_TGGCCAGAGAGCCCAA	Asexual	12.4078	NA	670.013	21	732.124	0.915163	2855	-14.0473	1.64851	0.629804
AMRU_Ao_TGGCCAGAGGGCTTGA	Asexual	24.6581	NA	662.48	25	730.754	0.906571	4785	-5.30424	3.51548	10.9614
AMRU_Ao_TGGCCAGGTGCTTCTC	Female	NA	28.5273	586.096	6	628.183	0.933002	7946	5.08992	-22.4938	-3.97067
AMRU_Ao_TGGCCAGGTTAAGTAG	Asexual	17.8422	NA	673.561	19	729.316	0.923552	4085	-11.1259	2.05982	6.24841
AMRU_Ao_TGGCGCAGTTTGCATG	Asexual	29.1559	NA	674.11	28	747.626	0.901667	5026	-1.19251	4.32446	13.4634
AMRU_Ao_TGGCGCATCTGTTGAG	Female	NA	41.7968	589.569	25	638.435	0.92346	8220	11.1163	-34.2157	-6.47294
AMRU_Ao_TGGCTGGAGAACTGTA	Asexual	53.4964	NA	630.965	32	709.358	0.889488	5907	24.4186	11.4366	19.7646
AMRU_Ao_TGGCTGGAGATAGGAG	Asexual	6.95658	NA	676	20	739.492	0.914141	985	-17.3638	3.49036	-3.68537
AMRU_Ao_TGGCTGGAGGATATAC	Asexual	5.20323	NA	689.853	56	756.542	0.91185	319	-17.4935	5.32969	-5.42095
AMRU_Ao_TGGCTGGGTAAACACA	Asexual	13.459	NA	683.469	22	737.168	0.927155	3188	-13.7846	2.61594	2.64238
AMRU_Ao_TGGCTGGTCCTATTCA	Asexual	14.0159	NA	676.271	27	734.758	0.920399	3335	-11.0149	2.87698	0.587627
AMRU_Ao_TGGCTGGTCTACTCAT	Asexual	77.3865	NA	623.921	48	697.851	0.89406	6632	37.9287	15.6869	10.6376
AMRU_Ao_TGGGAAGAGGCTATCT	Asexual	19.3238	NA	672.702	16	738.882	0.910432	4273	-9.13803	3.49909	7.09367
AMRU_Ao_TGGGAAGTCAGGTAAA	Asexual	35.6663	NA	671.096	23	731.699	0.917175	5261	4.81351	4.7728	16.6744
AMRU_Ao_TGGGAAGTCATAACCG	Asexual	12.8882	NA	641.275	15	695.994	0.921379	3018	-13.5923	1.55202	0.870437
AMRU_Ao_TGGGAAGTCATTATCC	Asexual	10.612	NA	662.377	23	725.157	0.913426	2206	-15.3023	2.94016	-0.0108604
AMRU_Ao_TGGGAAGTCTGCTGCT	Female	NA	36.4721	672.307	12	714.031	0.941565	8069	8.43585	-29.7592	-5.19428
AMRU_Ao_TGGGCGTCAGCTGTAT	Asexual	10.5234	NA	629.607	19	690.239	0.912158	2168	-15.4098	1.99726	-0.833329
AMRU_Ao_TGGGCGTCATTCCTGC	Asexual	34.9567	NA	684.591	28	740.068	0.925038	5239	4.41976	3.74472	15.8837
AMRU_Ao_TGGGCGTTCCGCATAA	Asexual	16.9849	NA	667.356	16	724.541	0.921073	3962	-11.0043	2.57285	5.17351
AMRU_Ao_TGGTTAGAGGCTCTTA	Female	NA	50.866	711.15	29	753.189	0.944186	8939	14.5781	-42.6173	-8.04516
AMRU_Ao_TGGTTAGAGTATCTCG	Asexual	34.5399	NA	648.939	23	700.321	0.92663	5228	3.59098	2.22491	15.8697
AMRU_Ao_TGGTTAGAGTCAATAG	Asexual	18.2117	NA	619.824	30	689.574	0.89885	4141	-9.4318	3.22444	5.69976
AMRU_Ao_TGGTTAGCAAGTACCT	Asexual	62.526	NA	646.278	42	703.882	0.918162	6318	31.2814	12.3994	23.891
AMRU_Ao_TGGTTAGTCAGGTTCA	Asexual	12.0167	NA	650.004	14	715.94	0.907903	2722	-12.327	1.92098	-2.44218
AMRU_Ao_TGGTTAGTCCGTCATC	Asexual	13.0312	NA	686.34	21	740.808	0.926475	3069	-14.4317	1.25047	1.67978
AMRU_Ao_TGGTTAGTCGGTGTTA	Asexual	4.34501	NA	688.299	43	776.787	0.886086	97	-18.331	5.35471	-6.12263
AMRU_Ao_TGGTTCCCACATCTTT	Asexual	19.539	NA	508.827	17	591.391	0.86039	4298	-10.4521	2.55505	8.17285
AMRU_Ao_TGTATTCGTCAAAGAT	Asexual	9.86588	NA	678.449	19	722.053	0.93961	1943	-15.3369	1.9088	-2.3054
AMRU_Ao_TGTATTCGTCCGTGAC	Asexual	50.8975	NA	656.621	24	707.317	0.928326	5802	18.3004	7.84625	24.4545
AMRU_Ao_TGTATTCGTTCAGACT	Female	NA	48.1224	708.299	27	756.659	0.936088	8700	13.5162	-40.1267	-7.38489
AMRU_Ao_TGTATTCTCCGTTGTC	Asexual	17.8475	NA	668.435	26	721.962	0.925858	4087	-10.6451	2.22657	5.9183
AMRU_Ao_TGTATTCTCCTGTACC	Asexual	21.6053	NA	695.492	26	762.942	0.911591	4527	-6.03179	2.72643	6.99955
AMRU_Ao_TGTCCCAAGACAAGCC	Asexual	15.1715	NA	679.649	16	745.163	0.912081	3620	-12.4501	2.06502	3.63226
AMRU_Ao_TGTCCCAAGGTGATTA	Female	NA	8.52119	652.491	21	695.849	0.937691	7750	-5.81319	-5.76413	-1.05303
AMRU_Ao_TGTCCCACAAGCCGTC	Asexual	16.0628	NA	697.599	23	763.32	0.913901	3813	-12.2099	3.45012	5.28351
AMRU_Ao_TGTCCCATCCGTCAAA	Asexual	16.758	NA	686.164	22	744.252	0.921951	3932	-12.2358	1.86543	5.57358
AMRU_Ao_TGTGGTACATGCATGT	Asexual	18.1181	NA	639.614	18	682.54	0.937108	4131	-9.75276	1.18605	4.94757
AMRU_Ao_TGTGGTAGTCTAGAGG	Asexual	20.456	NA	671.723	22	720.337	0.932513	4405	-8.73599	2.06806	7.8077
AMRU_Ao_TGTGTTTAGAGACTTA	Asexual	21.9673	NA	666.444	29	733.12	0.909052	4558	-7.57723	3.1394	9.22519
AMRU_Ao_TGTGTTTCAGTCACTA	Asexual	11.4774	NA	671.493	16	729.06	0.92104	2535	-14.456	2.41026	0.125486
AMRU_Ao_TGTGTTTCAGTCCTTC	Asexual	11.4228	NA	670.827	24	736.228	0.911168	2515	-14.4333	2.27233	-0.101276
AMRU_Ao_TGTGTTTCAGTCGTGC	Asexual	45.1648	NA	651.359	26	704.641	0.924384	5581	12.8053	6.97566	22.1278
AMRU_Ao_TGTGTTTCAGTTTACG	Asexual	15.6217	NA	649.99	21	698.669	0.930326	3725	-12.616	1.4694	4.09235
AMRU_Ao_TGTGTTTGTGGCCCTA	Asexual	13.4388	NA	680.865	18	732.32	0.929736	3181	-13.2062	2.3914	1.94903
AMRU_Ao_TGTGTTTGTGTTTGGT	Asexual	58.7385	NA	662.975	30	709.359	0.934611	6178	25.526	9.65472	27.8443
AMRU_Ao_TGTGTTTTCACTTACT	Female	NA	19.6188	647.965	13	697.68	0.928744	7874	-1.53849	-16.1186	-3.9551
AMRU_Ao_TGTGTTTTCAGATAAG	Female	NA	7.46839	630.739	13	679.274	0.928548	7717	-7.11088	-5.2534	-2.06764
AMRU_Ao_TGTGTTTTCATCGATG	Female	NA	50.1868	722.829	30	769.511	0.939335	8893	14.4975	-41.8523	-8.0612
AMRU_Ao_TGTTCCGCAGCGATCC	Asexual	30.4655	NA	662.571	24	722.036	0.917643	5085	0.0728476	4.14447	14.0201
AMRU_Ao_TGTTCCGTCATTATCC	Asexual	16.6473	NA	680.799	20	746.733	0.911704	3908	-11.6913	1.9521	5.01632
AMRU_Ao_TGTTCCGTCCGGGTGT	Female	NA	47.074	722.841	24	768.79	0.940232	8588	13.1299	-39.1564	-7.15732
AMRU_Ao_TGTTCCGTCTTAGCCC	Asexual	14.246	NA	684.993	35	725.885	0.943666	3393	-10.054	1.21369	-2.30729
AMRU_Ao_TTAACTCAGAGGGCTT	Asexual	17.5818	NA	662.41	16	728.915	0.908761	4050	-11.3619	3.46619	6.62234
AMRU_Ao_TTAACTCAGTCCCACG	Asexual	22.4004	NA	648.871	20	715.128	0.907349	4606	-6.5069	3.57428	8.95152
AMRU_Ao_TTAACTCCAGTGGAGT	Female	NA	48.9277	698.257	31	739.252	0.944544	8781	13.5934	-40.9932	-7.64544
AMRU_Ao_TTAACTCGTAGTGAAT	Asexual	22.1136	NA	676.251	21	741.796	0.91164	4571	-7.62736	3.13225	9.46718
AMRU_Ao_TTAACTCGTCGACTGC	Asexual	51.0719	NA	671.186	29	727.601	0.922465	5808	18.2705	7.54881	24.7751
AMRU_Ao_TTAACTCTCCAAACAC	Asexual	7.70869	NA	637.604	27	723.518	0.881254	1226	-16.4715	3.28371	-3.62664
AMRU_Ao_TTAGGACAGGTGATTA	Asexual	37.1105	NA	687.799	26	745.564	0.922522	5304	5.60167	4.46862	17.9296
AMRU_Ao_TTAGGACCAAACTGTC	Female	NA	50.5528	696.48	23	740.723	0.94027	8918	14.9641	-42.0266	-7.8924
AMRU_Ao_TTAGGACCAACACGCC	Asexual	18.1415	NA	669.302	19	736.452	0.908819	4133	-10.7615	2.66833	6.60355
AMRU_Ao_TTAGGACTCAACGCTA	Asexual	23.5418	NA	648.405	18	712.605	0.909908	4691	-6.82759	3.13533	10.7055
AMRU_Ao_TTAGGCAAGAAACGCC	Asexual	17.0765	NA	662.08	22	722.422	0.916474	3977	-11.1678	2.9252	5.59195
AMRU_Ao_TTAGGCAGTCCTGCTT	Asexual	12.6895	NA	687.074	26	741.716	0.926331	2953	-14.972	2.17612	2.26104
AMRU_Ao_TTAGTTCAGTGTCCAT	Asexual	10.5684	NA	671.573	25	721.468	0.930843	2194	-15.3224	2.05155	-0.796761
AMRU_Ao_TTAGTTCGTGGCGAAT	Asexual	7.2744	NA	694.564	31	750.829	0.925064	1089	-18.2779	2.30499	-3.62704
AMRU_Ao_TTAGTTCTCCGAACGC	Asexual	30.3265	NA	666.607	24	729.286	0.914054	5080	0.00635076	3.56918	13.7773
AMRU_Ao_TTATGCTAGTAGTGCG	Asexual	10.5428	NA	660.95	15	713.051	0.926933	2177	-15.2792	2.41214	-0.560324
AMRU_Ao_TTATGCTCATTCCTCG	Asexual	35.053	NA	677.821	26	740.246	0.91567	5241	4.53655	4.80453	16.0597
AMRU_Ao_TTCCCAGAGATGGGTC	Female	NA	48.399	720.454	24	760.971	0.946755	8735	12.9806	-40.8238	-7.20057
AMRU_Ao_TTCCCAGAGCCGTCGT	Asexual	15.8934	NA	704.69	35	753.665	0.935017	3779	-12.5298	2.96504	5.12664
AMRU_Ao_TTCCCAGAGGGATCTG	Asexual	29.6986	NA	657.371	29	725.548	0.906034	5057	-0.550395	3.83706	13.4971
AMRU_Ao_TTCCCAGGTCCGACGT	Asexual	11.2447	NA	673.933	21	727.548	0.926307	2448	-15.3813	1.62671	0.0206916
AMRU_Ao_TTCGAAGCAAATACAG	Asexual	12.5199	NA	668.121	25	729.742	0.915558	2887	-14.3609	2.5194	1.72855
AMRU_Ao_TTCGAAGCACGGCGTT	Female	NA	46.8035	708.311	27	754.805	0.938402	8564	12.5896	-39.2203	-6.90554
AMRU_Ao_TTCGAAGGTGCTCTTC	Asexual	46.8616	NA	667.987	22	717.364	0.931168	5646	14.9215	6.59875	22.1995
AMRU_Ao_TTCGAAGGTTACTGAC	Asexual	12.1799	NA	633.954	12	685.041	0.925425	2781	-14.9661	2.03789	1.43221
AMRU_Ao_TTCGAAGTCGGTGTCG	Asexual	5.495	NA	641.842	34	746.615	0.859669	434	-16.9966	5.50221	-5.68924
AMRU_Ao_TTCGGTCCACACATGT	Asexual	35.3383	NA	617.501	21	676.461	0.912841	5252	4.57607	5.22768	16.5002
AMRU_Ao_TTCGGTCCACTGAAGG	Asexual	26.0084	NA	624.57	26	687.003	0.909122	4860	-3.57692	2.76505	10.9959
AMRU_Ao_TTCGGTCCATGACATC	Asexual	21.4246	NA	681.527	22	739.039	0.92218	4509	-6.52861	2.29201	7.11295
AMRU_Ao_TTCGGTCTCGTCTGAA	Asexual	26.9488	NA	621.118	22	700.037	0.887265	4913	-3.61284	3.43941	12.5425
AMRU_Ao_TTCGGTCTCTGTGCAA	Male	NA	NA	633.389	27	684.096	0.925877	9149	2.74247	-12.0278	-1.27704
AMRU_Ao_TTCTACAGTTCCCGAG	Asexual	12.5846	NA	678.963	27	733.728	0.92536	2907	-14.3441	2.37519	1.71895
AMRU_Ao_TTCTACATCACGATGT	Asexual	13.2295	NA	667.995	19	720.652	0.926931	3115	-13.6051	2.03882	1.7904
AMRU_Ao_TTCTACATCGTTGACA	Asexual	108.18	NA	580.766	42	651.861	0.890935	6853	34.9689	21.1574	-21.1445
AMRU_Ao_TTCTACATCTCAAGTG	Female	NA	9.72684	585.081	7	624.26	0.937239	7770	-5.08043	-6.29084	-2.67513
AMRU_Ao_TTCTACATCTCGAGTA	Asexual	57.7027	NA	648.531	29	690.611	0.939069	6124	25.3584	9.73051	26.2934
AMRU_Ao_TTCTCAACAAGAGGCT	Asexual	16.3035	NA	697.604	20	753.277	0.926093	3844	-11.4676	1.37529	3.99942
AMRU_Ao_TTCTCAAGTGTGAATA	Asexual	66.3175	NA	634.597	35	692.062	0.916966	6425	33.6881	13.6466	21.1005
AMRU_Ao_TTCTCAAGTTGCGCAC	Asexual	9.32045	NA	658.04	27	716.233	0.918751	1741	-15.6281	2.25361	-2.63057
AMRU_Ao_TTCTCAATCCGTTGTC	Asexual	24.7896	NA	647.937	17	708.102	0.915034	4791	-5.11375	3.63809	10.9948
AMRU_Ao_TTCTCCTTCGATAGAA	Asexual	17.5561	NA	689.309	26	746.472	0.923422	4047	-11.4838	2.82793	6.4625
AMRU_Ao_TTCTCCTTCTCATTCA	Asexual	9.56062	NA	675.536	15	740.328	0.912483	1829	-15.6399	2.52205	-1.80314
AMRU_Ao_TTCTCCTTCTTCAACT	Asexual	12.7492	NA	638.067	16	692.143	0.921871	2968	-14.0251	2.15471	1.53078
AMRU_Ao_TTCTTAGAGACAAAGG	Asexual	15.2976	NA	626.306	18	678.097	0.923623	3651	-12.2346	0.777558	2.80173
AMRU_Ao_TTCTTAGAGCACCGCT	Asexual	21.0442	NA	667.797	20	739.081	0.903552	4471	-8.4244	3.39656	8.78608
AMRU_Ao_TTCTTAGAGGTGATAT	Asexual	33.5208	NA	655.371	26	715.753	0.915638	5195	2.23706	4.24389	16.2223
AMRU_Ao_TTCTTAGCAGTCAGCC	Asexual	16.6934	NA	696.172	28	763.327	0.912023	3920	-11.6383	3.01501	5.50196
AMRU_Ao_TTCTTAGCATCCGTGG	Female	NA	49.8187	735.735	32	777.829	0.945883	8864	13.6418	-41.9931	-7.80903
AMRU_Ao_TTCTTAGGTACGCACC	Asexual	20.3256	NA	652.518	19	721.71	0.904128	4388	-8.82434	3.54879	8.20336
AMRU_Ao_TTCTTAGTCAACACCA	Asexual	8.4216	NA	681.151	21	748.153	0.910444	1433	-18.0547	2.48542	-1.47227
AMRU_Ao_TTGAACGAGGATGCGT	Asexual	13.8166	NA	669.431	18	718.905	0.931182	3283	-14.0496	1.09444	2.42528
AMRU_Ao_TTGAACGGTGAGCGAT	Asexual	41.4876	NA	666.837	22	723.716	0.921407	5435	9.72458	5.17227	19.962
AMRU_Ao_TTGAACGGTTTCCACC	Asexual	10.0348	NA	593.377	24	696.756	0.851628	2005	-16.6154	1.62843	-0.859325
AMRU_Ao_TTGAACGTCACGACTA	Asexual	36.3468	NA	542.921	22	617.428	0.879326	5285	8.66181	3.40538	12.4276
AMRU_Ao_TTGACTTCAAGCCATT	Asexual	13.9909	NA	617.21	16	686.546	0.899008	3324	-12.5852	2.29353	2.11487
AMRU_Ao_TTGACTTCATGAACCT	Female	NA	6.58026	482.032	16	552.255	0.872842	7703	-8.12516	-0.557554	-5.2891
AMRU_Ao_TTGACTTGTCAGTGGA	Asexual	14.7075	NA	639.05	16	693.182	0.921908	3510	-13.5342	1.68492	3.67587
AMRU_Ao_TTGCCGTAGTATCGAA	Asexual	21.1795	NA	701.21	26	769.042	0.911796	4489	-7.89968	3.63339	8.57081
AMRU_Ao_TTGCCGTGTCAACATC	Asexual	8.54005	NA	645.124	23	701.489	0.91965	1470	-16.8765	2.64777	-2.14295
AMRU_Ao_TTGCCGTGTGAAAGAG	Asexual	4.31565	NA	684.797	45	774.233	0.884485	89	-18.0254	5.82623	-6.79659
AMRU_Ao_TTGCCGTTCTTATCTG	Asexual	30.6718	NA	672.605	29	728.901	0.922766	5092	-0.431804	3.26166	14.6663
AMRU_Ao_TTGCGTCTCCATGCTC	Asexual	37.1978	NA	671.086	17	725.991	0.924373	5310	8.25917	6.14117	14.9527
AMRU_Ao_TTGGAACCACGTCAGC	Asexual	38.7183	NA	663.005	26	737.586	0.898885	5361	7.28124	5.17008	18.5478
AMRU_Ao_TTGGCAAAGCCTTGAT	Asexual	13.6215	NA	654.745	18	722.963	0.905641	3239	-12.9298	2.64402	2.10388
AMRU_Ao_TTGGCAACAACACCTA	Asexual	9.99019	NA	607.94	25	679.401	0.894818	1989	-15.3251	2.28106	-1.62769
AMRU_Ao_TTGGCAAGTCTTGTCC	Asexual	8.36938	NA	700.087	26	758.822	0.922597	1424	-17.3955	2.72105	-1.85319
AMRU_Ao_TTGGCAATCAACACCA	Asexual	10.8528	NA	655.298	17	712.898	0.919203	2290	-15.1571	2.84617	0.158154
AMRU_Ao_TTGTAGGAGGGCTTCC	Asexual	18.6991	NA	680.575	23	736.848	0.92363	4206	-9.85726	2.5454	6.54194
AMRU_Ao_TTTACTGAGTCGAGTG	Asexual	15.8306	NA	666.919	24	732.222	0.910816	3766	-12.4961	2.78858	4.94268
AMRU_Ao_TTTACTGCACAAGACG	Asexual	28.2663	NA	668.289	26	727.053	0.919174	4990	-2.45983	4.40288	13.4701
AMRU_Ao_TTTACTGCACAAGCCC	Asexual	32.5125	NA	680.538	25	741.397	0.917914	5161	1.83053	3.78199	15.0951
AMRU_Ao_TTTACTGTCATGCTCC	Asexual	12.65	NA	654.866	20	715.23	0.915603	2935	-13.046	1.7734	-0.0102418
AMRU_Ao_TTTATGCAGCAATCTC	Female	NA	48.1576	698.497	27	737.774	0.946763	8705	13.7839	-39.9664	-7.55208
AMRU_Ao_TTTCCTCGTCTGCCAG	Asexual	11.5128	NA	658.551	16	710.748	0.92656	2548	-15.1787	1.20783	-0.119993
AMRU_Ao_TTTGCGCAGGAGCGAG	Asexual	21.5784	NA	675.762	26	729.706	0.926075	4523	-7.56492	1.94913	8.26824
AMRU_Ao_TTTGCGCAGGCGACAT	Asexual	15.5193	NA	687.929	32	751.534	0.915367	3703	-12.3523	3.12265	4.54145
AMRU_Ao_TTTGCGCCACAACTGT	Asexual	13.2978	NA	724.067	27	771.047	0.93907	3136	-14.8246	1.57478	2.62117
AMRU_Ao_TTTGCGCGTAACGCGA	Asexual	9.54227	NA	706.065	19	757.787	0.931746	1820	-17.1127	1.68947	-1.19844
AMRU_Ao_TTTGCGCGTATCACCA	Asexual	85.1488	NA	631.606	49	705.925	0.894721	6713	39.381	17.2351	2.86853
AMRU_Ao_TTTGCGCGTTCTGGTA	Asexual	45.8982	NA	695.167	27	738.098	0.941836	5609	16.0328	6.01143	19.0227
AMRU_Ao_TTTGGTTAGTGGGCTA	Asexual	28.1238	NA	657.058	20	730.99	0.89886	4980	-2.02979	3.2938	12.6225
AMRU_Ao_TTTGTCAAGATGCCAG	Asexual	108.024	NA	617.307	45	678.044	0.910424	6852	32.9281	20.0744	-21.0835
AMRU_Ao_TTTGTCACAGTATAAG	Asexual	21.1743	NA	670.493	21	720.014	0.931223	4487	-7.99949	2.86403	8.42674
AMRU_Ao_TTTGTCAGTCCCGACA	Asexual	14.6933	NA	668.69	23	710.687	0.940905	3506	-12.623	1.88601	2.9825
AMRU_CQ_AAACCTGAGGGAACGG	Asexual	11.6651	NA	657.755	15	699.044	0.940935	2595	-15.1264	1.96971	0.742433
AMRU_CQ_AAACCTGCATCGGGTC	Asexual	9.05274	NA	657.858	19	718.621	0.915444	1654	-16.9965	2.49438	-1.29497
AMRU_CQ_AAACCTGTCGTCCAGG	Asexual	13.3117	NA	659.374	22	717.968	0.918389	3141	-13.6244	0.647509	0.84088
AMRU_CQ_AAACGGGAGTGCAAGC	Asexual	11.1986	NA	664.11	20	699.841	0.948944	2430	-15.6795	2.17012	0.661061
AMRU_CQ_AAACGGGCATGGGACA	Asexual	7.66228	NA	664.498	24	720.993	0.921644	1213	-18.1664	2.14296	-3.15953
AMRU_CQ_AAACGGGGTGAAGGCT	Asexual	15.6726	NA	689.44	21	743.101	0.927787	3737	-12.7026	2.75824	4.88068
AMRU_CQ_AAACGGGTCGCATGGC	Asexual	11.0449	NA	713.918	39	776.368	0.919561	2375	-13.4386	2.30079	-2.23086
AMRU_CQ_AAACGGGTCGCCTGTT	Asexual	14.5908	NA	686.064	23	742.447	0.924058	3474	-11.7496	2.01443	1.98962
AMRU_CQ_AAAGATGAGAAGATTC	Asexual	12.219	NA	648.961	16	692.619	0.936967	2799	-14.9341	2.55299	1.79828
AMRU_CQ_AAAGATGCACTGTTAG	Female	NA	13.0252	600.996	19	639.515	0.939768	7811	-2.41908	-8.82373	0.0678662
AMRU_CQ_AAAGATGCAGACGCTC	Asexual	145.923	NA	546.667	24	641.344	0.852377	7311	16.1157	19.2121	-35.0042
AMRU_CQ_AAAGATGGTCCATCCT	Asexual	11.1956	NA	706.718	25	762.255	0.927141	2429	-15.8072	1.31605	0.0450469
AMRU_CQ_AAAGATGGTGTATGGG	Asexual	10.8037	NA	687.183	18	735.604	0.934175	2275	-16.0521	2.07195	0.295192
AMRU_CQ_AAAGATGTCTGTTGAG	Asexual	8.57448	NA	644.197	21	703.565	0.915619	1485	-16.8193	2.46261	-2.35404
AMRU_CQ_AAAGCAAAGATCGGGT	Asexual	10.4307	NA	679.835	25	733.238	0.927168	2136	-16.2096	1.96893	-0.23956
AMRU_CQ_AAAGCAAAGGCTAGCA	Asexual	11.9581	NA	661.221	25	711.206	0.929718	2700	-13.8355	1.2026	-0.866782
AMRU_CQ_AAAGCAAAGTACACCT	Asexual	12.7039	NA	670.252	11	719.499	0.931553	2958	-15.2137	0.909907	1.56363
AMRU_CQ_AAAGCAAGTTGACGTT	Asexual	15.2369	NA	637.811	17	685.922	0.92986	3636	-12.6248	1.06379	3.28168
AMRU_CQ_AAAGTAGGTCTGCGGT	Asexual	11.0331	NA	677.462	26	734.802	0.921965	2370	-14.8984	3.09139	0.354046
AMRU_CQ_AAAGTAGTCGCGTAGC	Asexual	9.15894	NA	686.319	25	735.939	0.932576	1686	-17.9243	3.17765	0.0701555
AMRU_CQ_AAAGTAGTCTCTGCTG	Asexual	11.972	NA	527.617	10	587.936	0.897406	2705	-12.2002	2.11423	-2.59221
AMRU_CQ_AAATGCCAGACTAAGT	Asexual	9.80648	NA	657.836	21	726.82	0.905088	1914	-15.7947	2.23477	-1.45791
AMRU_CQ_AACACGTAGAACTGTA	Asexual	11.4561	NA	676.108	14	724.414	0.933316	2526	-14.9918	1.63534	-0.00172498
AMRU_CQ_AACACGTAGTGCAAGC	Asexual	15.1026	NA	665.291	15	714.831	0.930697	3605	-13.1712	1.98957	4.10667
AMRU_CQ_AACACGTCAAGCTGTT	Asexual	10.3563	NA	626.658	18	683.071	0.917412	2116	-15.6655	2.01801	-0.8339
AMRU_CQ_AACACGTCATGGTTGT	Asexual	13.4616	NA	711.54	25	759.427	0.936944	3190	-13.209	2.54133	2.07701
AMRU_CQ_AACACGTGTCTCAACA	Asexual	9.19965	NA	704.529	29	759.511	0.92761	1704	-17.2496	2.21199	-1.11394
AMRU_CQ_AACCATGAGTTGCAGG	Asexual	10.6488	NA	673.521	22	722.552	0.932141	2218	-16.0562	2.90653	0.676524
AMRU_CQ_AACCATGCAATCAGAA	Female	NA	42.1427	650.945	18	688.332	0.945685	8232	11.0487	-34.8155	-5.7134
AMRU_CQ_AACCATGCACCTATCC	Asexual	12.8387	NA	712.762	26	755.951	0.942868	3001	-15.1586	1.90025	2.43504
AMRU_CQ_AACCATGCAGGCTGAA	Asexual	12.1768	NA	712.038	22	767.218	0.928077	2777	-15.1921	1.35278	1.10113
AMRU_CQ_AACCATGGTAGAGGAA	Asexual	7.18894	NA	682.837	37	736.257	0.927444	1056	-17.0843	3.11711	-4.14605
AMRU_CQ_AACCATGGTCGAATCT	Asexual	9.46347	NA	676.214	27	725.612	0.931922	1784	-15.4357	2.8972	-1.86709
AMRU_CQ_AACCGCGTCAACCATG	Asexual	9.46291	NA	680.166	19	739.054	0.92032	1783	-16.9103	2.80881	-0.453005
AMRU_CQ_AACGTTGAGACCTTTG	Asexual	6.62601	NA	630.377	19	689.835	0.913809	873	-17.6322	3.39111	-4.21277
AMRU_CQ_AACGTTGAGTGTCTCA	Asexual	149.094	NA	582.903	27	651.086	0.895278	7385	15.4552	17.9483	-30.2605
AMRU_CQ_AACGTTGGTTCCATGA	Asexual	14.0721	NA	695.863	21	751.631	0.925804	3349	-12.0574	2.53325	1.81615
AMRU_CQ_AACTCAGAGGTTCCTA	Asexual	16.817	NA	662.102	21	704.942	0.939228	3939	-11.3033	2.89099	5.33716
AMRU_CQ_AACTCAGAGTGTCCCG	Male	NA	NA	579.677	33	623.557	0.92963	9099	2.20529	-12.1301	1.37098
AMRU_CQ_AACTCAGCATGCAATC	Asexual	19.9473	NA	692.608	23	743.189	0.93194	4343	-7.61267	1.76376	5.78811
AMRU_CQ_AACTCAGGTCGGCTCA	Asexual	16.5789	NA	593.186	24	636.467	0.931998	3898	-12.3395	1.62046	5.28981
AMRU_CQ_AACTCAGTCACCGGGT	Asexual	120.934	NA	596.052	39	651.932	0.914286	6935	35.924	23.3519	-33.7362
AMRU_CQ_AACTCAGTCCTACAGA	Asexual	13.5756	NA	624.366	24	687.817	0.907751	3225	-11.8845	2.77208	0.915148
AMRU_CQ_AACTCCCAGATGTCGG	Asexual	9.77142	NA	672.666	25	718.033	0.936818	1903	-17.1617	2.68632	0.0865565
AMRU_CQ_AACTCCCAGGGCTTCC	Asexual	12.6992	NA	687.634	18	742.326	0.926323	2956	-14.7646	2.05237	2.03389
AMRU_CQ_AACTCCCCATACCATG	Asexual	11.307	NA	700.254	28	749.82	0.933896	2469	-15.4108	2.23149	0.642493
AMRU_CQ_AACTCCCGTAAGTTCC	Asexual	9.8343	NA	666.611	40	722.928	0.922099	1928	-17.3167	2.60963	0.222072
AMRU_CQ_AACTCCCGTGTCAATC	Asexual	12.4829	NA	663.809	14	708.484	0.936943	2874	-14.6925	1.35617	1.14309
AMRU_CQ_AACTCTTAGCAGACTG	Asexual	16.4835	NA	665.73	17	712.618	0.934203	3875	-11.7992	1.22258	4.48489
AMRU_CQ_AACTCTTAGCTTCGCG	Asexual	13.0998	NA	583.36	16	634.573	0.919295	3082	-13.1514	2.31497	1.30907
AMRU_CQ_AACTCTTCACCGTTGG	Asexual	10.9592	NA	637.118	16	691.69	0.921103	2335	-15.2216	2.21079	-0.0971947
AMRU_CQ_AACTCTTCATCGGAAG	Asexual	12.1748	NA	665.706	26	724.23	0.919192	2775	-14.9887	2.31867	1.63226
AMRU_CQ_AACTCTTTCAGCTGGC	Asexual	10.9813	NA	694.069	18	743.414	0.933623	2345	-15.4994	2.69129	0.559134
AMRU_CQ_AACTCTTTCCAGAAGG	Asexual	17.6245	NA	646.404	22	702.126	0.920638	4053	-11.3658	2.60435	6.37458
AMRU_CQ_AACTCTTTCCGAGCCA	Asexual	9.31944	NA	644.774	18	704.833	0.91479	1739	-15.8896	2.63086	-1.84041
AMRU_CQ_AACTGGTAGCCTTGAT	Asexual	10.9457	NA	686.549	26	739.422	0.928494	2332	-15.5612	2.02512	0.0507727
AMRU_CQ_AACTGGTAGCGTAATA	Asexual	19.4509	NA	663.41	19	722.126	0.91869	4286	-9.11472	2.60795	6.94575
AMRU_CQ_AACTGGTAGGAGCGAG	Asexual	13.5929	NA	651.011	19	704.526	0.92404	3230	-14.2523	2.43455	3.11099
AMRU_CQ_AACTGGTCACCTGGTG	Female	NA	4.81283	637.288	37	674.982	0.944155	7663	-11.8724	-0.0417591	4.81096
AMRU_CQ_AACTGGTCATCTCCCA	Asexual	9.99793	NA	660.585	19	720.305	0.917092	1991	-16.2055	1.93797	-0.987638
AMRU_CQ_AACTGGTGTAAACACA	Asexual	11.6553	NA	666.366	16	726.012	0.917844	2592	-15.1847	2.23822	0.977734
AMRU_CQ_AACTTTCAGACCTTTG	Asexual	14.7352	NA	699.536	27	753.905	0.927883	3515	-12.7656	1.44562	2.90391
AMRU_CQ_AACTTTCCATCGACGC	Asexual	8.96987	NA	688.459	34	745.012	0.924092	1628	-14.9179	3.26227	-3.37772
AMRU_CQ_AACTTTCGTTCAGACT	Asexual	9.93567	NA	664.306	22	717.335	0.926074	1974	-16.4976	2.08234	-0.681325
AMRU_CQ_AACTTTCTCTAACCGA	Asexual	11.8309	NA	695.355	24	753.889	0.922357	2656	-16.0471	1.82988	1.60997
AMRU_CQ_AAGACCTAGAGCCTAG	Asexual	8.93562	NA	657.975	20	703.808	0.934879	1613	-16.9476	2.3016	-1.73637
AMRU_CQ_AAGACCTCAACTGGCC	Asexual	18.0004	NA	640.258	16	681.061	0.940088	4112	-10.5034	2.14974	5.97406
AMRU_CQ_AAGACCTGTCTAGGTT	Asexual	15.599	NA	662.873	20	715.771	0.926095	3717	-12.2137	1.34194	3.62556
AMRU_CQ_AAGCCGCAGACCACGA	Asexual	4.92188	NA	708.612	48	787.261	0.900099	238	-18.927	4.14632	-5.26104
AMRU_CQ_AAGCCGCAGAGTACAT	Asexual	10.65	NA	693.806	22	752.643	0.921827	2219	-15.5587	1.69221	-0.75292
AMRU_CQ_AAGCCGCAGCTCCTTC	Asexual	11.9082	NA	689.717	21	747.164	0.923114	2685	-14.8083	1.20484	0.182105
AMRU_CQ_AAGCCGCGTAGCTGCC	Asexual	9.90825	NA	713.41	30	759.23	0.93965	1963	-16.7891	1.86414	-0.683524
AMRU_CQ_AAGCCGCTCCCTGACT	Asexual	8.53104	NA	653.534	14	711.147	0.918985	1467	-16.7399	3.06257	-1.87694
AMRU_CQ_AAGGAGCAGCGGATCA	Asexual	15.4035	NA	694.916	25	745.806	0.931766	3679	-13.8015	2.29406	5.12291
AMRU_CQ_AAGGAGCAGTGGGTTG	Asexual	22.0201	NA	596.258	24	638.292	0.934145	4564	-6.60307	1.58104	7.8091
AMRU_CQ_AAGGAGCCAGACAAGC	Asexual	12.2459	NA	675.903	17	716.511	0.943326	2806	-14.7365	1.64356	1.04024
AMRU_CQ_AAGGAGCCATACGCCG	Asexual	8.32578	NA	679.159	17	727.108	0.934055	1413	-18.0081	2.91795	-1.24888
AMRU_CQ_AAGGAGCTCAGGCGAA	Asexual	7.2843	NA	681.499	24	746.21	0.913281	1091	-17.9374	2.86818	-3.12595
AMRU_CQ_AAGGCAGAGGAATTAC	Asexual	13.0764	NA	702.401	18	758.336	0.926239	3077	-14.1918	1.6787	1.85246
AMRU_CQ_AAGGCAGCAGTCGTGC	Asexual	11.3958	NA	670.784	18	726.034	0.923902	2503	-15.1123	2.11333	0.420297
AMRU_CQ_AAGGCAGGTACAGCAG	Asexual	15.492	NA	718.037	28	762.928	0.94116	3697	-12.9154	2.36781	4.62779
AMRU_CQ_AAGGCAGTCAAGGCTT	Female	NA	43.928	694.206	25	735.685	0.943618	8305	10.2704	-37.3178	-6.40977
AMRU_CQ_AAGGTTCCACGGATAG	Asexual	7.22979	NA	667.23	20	725.362	0.919858	1075	-18.0919	3.14837	-2.72847
AMRU_CQ_AAGGTTCTCAGCTCGG	Asexual	17.2236	NA	688.048	29	742.588	0.926554	3998	-11.5474	2.27636	5.84422
AMRU_CQ_AAGGTTCTCAGGCCCA	Asexual	11.8598	NA	637.741	16	682.36	0.93461	2668	-15.1777	2.00667	1.11133
AMRU_CQ_AAGTCTGAGTACACCT	Female	NA	44.6937	689.591	20	737.016	0.935654	8351	11.7174	-37.3341	-6.41729
AMRU_CQ_AAGTCTGGTTCTGGTA	Asexual	23.9471	NA	626.05	28	684.128	0.915106	4727	-5.73103	2.70675	10.1504
AMRU_CQ_AATCCAGCACACATGT	Asexual	17.9439	NA	689.286	30	742.507	0.928322	4102	-10.5797	3.20585	6.37766
AMRU_CQ_AATCCAGCACGACTCG	Asexual	15.6443	NA	638.662	18	682.243	0.936121	3728	-12.0326	2.22526	4.02447
AMRU_CQ_AATCCAGGTAAGTGGC	Asexual	11.886	NA	656.657	18	718.176	0.914339	2679	-13.8164	2.58203	0.230318
AMRU_CQ_AATCCAGGTATCGCAT	Asexual	11.9902	NA	670.512	26	729.328	0.919355	2712	-13.1146	1.91172	-1.08321
AMRU_CQ_AATCCAGTCGCTAGCG	Asexual	9.38614	NA	652.16	29	703.752	0.926689	1761	-16.4979	2.63391	-1.07312
AMRU_CQ_AATCGGTAGCTAAACA	Asexual	14.4417	NA	690.588	21	739.673	0.93364	3430	-12.772	2.18863	2.92497
AMRU_CQ_AATCGGTCATATACCG	Asexual	9.58432	NA	661.944	19	706.941	0.936349	1838	-15.8337	2.32181	-1.73473
AMRU_CQ_AATCGGTGTTCCGTCT	Asexual	13.3868	NA	696.33	15	742.726	0.937534	3162	-13.8563	0.638609	1.20222
AMRU_CQ_ACACCAAAGCTCTCGG	Asexual	12.8919	NA	689.028	23	737.474	0.934309	3021	-14.3984	1.78368	1.82993
AMRU_CQ_ACACCAATCTCAACTT	Asexual	9.65292	NA	596.674	24	652.309	0.91471	1860	-14.0966	3.62954	-2.86087
AMRU_CQ_ACACCCTAGGAGCGAG	Asexual	9.8862	NA	659.971	17	716.261	0.921412	1951	-15.8068	2.21801	-1.31629
AMRU_CQ_ACACCCTAGTTACCCA	Asexual	11.4329	NA	693.24	23	749.539	0.924888	2519	-15.3046	2.59091	0.993084
AMRU_CQ_ACACCCTCAGCTGTAT	Asexual	22.4221	NA	706.69	26	755.117	0.935868	4609	-5.9884	2.53746	8.13586
AMRU_CQ_ACACCCTTCATGTCTT	Asexual	56.2668	NA	664.68	31	709.385	0.93698	6045	24.097	7.93069	25.648
AMRU_CQ_ACACCGGCATGGTCAT	Asexual	15.3327	NA	664.946	15	705.786	0.942136	3659	-13.0553	1.81771	4.2414
AMRU_CQ_ACACCGGGTATAATGG	Asexual	11.8809	NA	697.826	21	746.163	0.935218	2677	-15.2731	1.75851	1.03795
AMRU_CQ_ACACCGGGTCTAGTCA	Asexual	11.8699	NA	607.829	29	668.944	0.908639	2670	-15.0175	1.3318	0.439277
AMRU_CQ_ACACCGGGTCTAGTGT	Asexual	10.9866	NA	644.106	15	696.945	0.924184	2350	-15.5744	1.8739	-0.000326427
AMRU_CQ_ACACCGGGTGGTACAG	Asexual	11.143	NA	715.98	20	768.793	0.931304	2410	-15.7798	1.32253	-0.060025
AMRU_CQ_ACACCGGGTTATTCTC	Asexual	9.80766	NA	696.199	19	751.828	0.926008	1915	-15.9471	2.55071	-0.98626
AMRU_CQ_ACACCGGTCTGCGTAA	Asexual	10.8813	NA	726.354	30	782.721	0.927986	2300	-15.4439	1.9223	-0.255063
AMRU_CQ_ACACTGAGTAGCGCAA	Asexual	20.0219	NA	585.613	18	630.486	0.928828	4350	-8.96225	3.66498	7.94429
AMRU_CQ_ACAGCCGCAAGACACG	Asexual	9.43317	NA	689.755	22	742.813	0.928571	1772	-16.7352	2.60411	-0.810629
AMRU_CQ_ACAGCCGCAGTAAGAT	Asexual	17.5059	NA	658.82	38	712.367	0.924831	4039	-10.6526	3.54195	5.9562
AMRU_CQ_ACAGCCGCATATGAGA	Asexual	11.3243	NA	636.06	37	672.631	0.94563	2475	-13.7759	1.72208	-1.69737
AMRU_CQ_ACAGCCGGTCTAACGT	Female	NA	36.7111	591.661	25	626.572	0.944283	8072	11.4069	-27.8049	-5.16803
AMRU_CQ_ACAGCCGTCTGTTTGT	Asexual	18.5875	NA	650.115	20	703.011	0.924758	4191	-10.7055	2.58071	7.1244
AMRU_CQ_ACAGCTAAGACTAGGC	Asexual	9.72389	NA	698.314	22	750.215	0.930818	1887	-17.193	1.85726	-0.663616
AMRU_CQ_ACAGCTACAAAGGCGT	Asexual	10.3546	NA	684.156	26	732.873	0.933526	2115	-16.256	2.46996	0.0960293
AMRU_CQ_ACATACGAGCCGATTT	Asexual	9.75533	NA	668.125	18	716.445	0.932556	1895	-16.4579	2.56672	-0.575677
AMRU_CQ_ACATACGAGCGTAATA	Asexual	10.5044	NA	673.006	18	729.814	0.922161	2160	-16.1293	1.56091	-0.574561
AMRU_CQ_ACATACGCATCTATGG	Asexual	14.5371	NA	655.74	18	714.709	0.917492	3458	-12.2849	1.26671	1.97891
AMRU_CQ_ACATACGGTCACAAGG	Asexual	7.44384	NA	685.802	29	738.829	0.928229	1138	-17.6956	3.38929	-2.47121
AMRU_CQ_ACATACGGTTTGCATG	Asexual	10.4594	NA	582.176	20	642.795	0.905694	2146	-15.6975	1.27463	-1.41357
AMRU_CQ_ACATCAGAGATCGATA	Asexual	15.9	NA	665.883	23	714.916	0.931414	3780	-13.0218	2.52574	5.32379
AMRU_CQ_ACATCAGGTTAAGTAG	Asexual	10.9066	NA	659.172	19	711.097	0.926979	2316	-15	1.81392	-0.783793
AMRU_CQ_ACATGGTAGAACTGTA	Asexual	8.56769	NA	652.203	23	708.21	0.920918	1482	-15.4894	2.79024	-4.00876
AMRU_CQ_ACATGGTAGACTGGGT	Asexual	13.6568	NA	654.529	18	696.453	0.939804	3247	-14.3926	1.07138	2.4551
AMRU_CQ_ACATGGTAGATAGCAT	Asexual	6.76977	NA	673.239	27	744.636	0.904118	925	-16.359	4.35423	-4.87409
AMRU_CQ_ACATGGTAGTCAATAG	Asexual	8.89718	NA	669.596	20	722.671	0.926556	1598	-15.916	2.90731	-2.32956
AMRU_CQ_ACATGGTCAAGCCCAC	Asexual	11.9112	NA	642.937	20	687.337	0.935402	2687	-16.0865	1.60647	1.58953
AMRU_CQ_ACATGGTCACCAGGTC	Asexual	10.7677	NA	683.379	23	734.327	0.93062	2262	-16.1789	1.71205	0.0400938
AMRU_CQ_ACATGGTGTCTTCAAG	Asexual	10.5533	NA	677.088	24	748.133	0.905037	2182	-13.9462	2.06904	-2.80408
AMRU_CQ_ACATGGTGTGCAGACA	Asexual	5.00188	NA	688.573	31	749.888	0.918235	257	-19.423	4.64406	-3.76293
AMRU_CQ_ACCAGTAAGATCGATA	Asexual	17.3778	NA	623.226	13	671.027	0.928765	4019	-10.3627	2.65608	5.17341
AMRU_CQ_ACCAGTAAGCCTCGTG	Asexual	8.32261	NA	686.755	28	748.213	0.917861	1409	-16.7217	2.50585	-2.93151
AMRU_CQ_ACCAGTAGTAGCGTAG	Asexual	12.756	NA	693.886	24	750.271	0.924848	2972	-15.6529	1.26217	2.23639
AMRU_CQ_ACCAGTATCCTTTACA	Asexual	9.31348	NA	639.692	23	694.608	0.920939	1737	-15.6359	2.79982	-1.99435
AMRU_CQ_ACCAGTATCTCGCTTG	Asexual	11.2933	NA	574.52	25	628.152	0.91462	2463	-14.8732	2.95863	0.641723
AMRU_CQ_ACCCACTAGACTAGGC	Asexual	9.20705	NA	709.025	24	760.546	0.932257	1708	-16.1306	2.71701	-1.67912
AMRU_CQ_ACCCACTGTACCATCA	Asexual	7.51386	NA	636.491	26	706.844	0.90047	1164	-17.0908	2.3904	-4.66071
AMRU_CQ_ACCGTAATCCGAACGC	Asexual	9.78394	NA	690.94	26	752.016	0.918784	1909	-15.5689	2.10966	-1.91197
AMRU_CQ_ACCTTTACAGGTGGAT	Asexual	12.8717	NA	670.679	18	722.154	0.92872	3011	-14.4587	1.62729	1.74124
AMRU_CQ_ACCTTTAGTCAGAATA	Asexual	10.433	NA	660.152	14	708.908	0.931225	2138	-14.4327	2.82127	-1.4186
AMRU_CQ_ACCTTTAGTGTTTGTG	Asexual	20.6652	NA	627.374	33	691.329	0.907489	4432	-8.1527	3.58525	8.07761
AMRU_CQ_ACGAGCCAGGTGATAT	Asexual	9.30634	NA	717.01	24	754.995	0.949688	1734	-15.8073	2.07229	-2.64174
AMRU_CQ_ACGAGCCCACTTCTGC	Asexual	15.2051	NA	679.472	17	734.769	0.924743	3626	-11.8831	1.60699	2.86414
AMRU_CQ_ACGAGCCGTTTGTGTG	Asexual	7.87488	NA	711.628	36	758.063	0.938745	1280	-17.3402	2.94117	-2.54443
AMRU_CQ_ACGAGGACATGTCGAT	Asexual	11.6787	NA	661.82	14	711.973	0.929558	2605	-14.9963	2.62191	1.11116
AMRU_CQ_ACGAGGAGTCAGAAGC	Asexual	9.5624	NA	710.07	28	769.869	0.922326	1830	-16.3805	1.52673	-2.08471
AMRU_CQ_ACGAGGATCACCCGAG	Asexual	11.0435	NA	601.295	28	682.5	0.881019	2373	-14.8816	3.11838	0.371352
AMRU_CQ_ACGAGGATCAGTGCAT	Asexual	9.90762	NA	699.149	23	759.501	0.920537	1962	-16.7675	2.46372	-0.17317
AMRU_CQ_ACGATACTCTCTAGGA	Asexual	9.12055	NA	701.64	22	752.325	0.932628	1674	-16.4797	2.71383	-1.46172
AMRU_CQ_ACGATGTCATCACCCT	Asexual	20.1046	NA	687.42	24	744.431	0.923417	4362	-9.24854	3.12534	8.14312
AMRU_CQ_ACGATGTTCAACTCTT	Asexual	9.09379	NA	672.236	26	727.061	0.924593	1664	-16.6103	1.94159	-2.2199
AMRU_CQ_ACGATGTTCAGTGTTG	Asexual	10.5662	NA	669.239	23	716.205	0.934424	2190	-15.2586	2.104	-0.820874
AMRU_CQ_ACGCAGCCAAGAGTCG	Asexual	8.75851	NA	673.704	25	742.163	0.907759	1550	-15.771	3.05482	-2.65285
AMRU_CQ_ACGCAGCCATTACGAC	Asexual	15.6532	NA	704.566	24	750.663	0.938591	3731	-12.6579	2.17677	4.55041
AMRU_CQ_ACGCAGCGTTCCTCCA	Asexual	13.0966	NA	678.559	22	726.663	0.933801	3080	-15.1946	1.32554	2.43976
AMRU_CQ_ACGCCAGCACTGCCAG	Asexual	11.0314	NA	657.865	21	704.003	0.934463	2369	-14.3114	2.30091	-0.921263
AMRU_CQ_ACGCCAGGTAACGCGA	Asexual	61.576	NA	509.018	33	572.494	0.889125	6287	27.9389	11.195	29.2404
AMRU_CQ_ACGCCGACAAGACACG	Asexual	7.87098	NA	639.402	16	688.895	0.928156	1279	-17.4045	2.78707	-2.66333
AMRU_CQ_ACGCCGACAATAGAGT	Asexual	9.39797	NA	651.658	20	703.784	0.925935	1764	-15.4751	2.49869	-2.37842
AMRU_CQ_ACGCCGACACCAGGCT	Asexual	8.91406	NA	681.825	17	737.451	0.92457	1603	-16.8941	2.04237	-2.12937
AMRU_CQ_ACGCCGATCTGAGTGT	Female	NA	34.3398	554.447	12	593.601	0.93404	8030	7.06359	-28.1526	-4.81988
AMRU_CQ_ACGGAGAGTCAATACC	Asexual	12.4877	NA	655.951	16	703.544	0.932353	2875	-15.2042	1.98439	2.03093
AMRU_CQ_ACGGAGAGTCGAACAG	Asexual	9.83071	NA	630.61	14	687.612	0.917102	1924	-14.8751	2.34389	-2.53722
AMRU_CQ_ACGGAGATCGTGGACC	Asexual	7.71122	NA	686.171	28	748.298	0.916975	1228	-17.4703	3.10646	-2.52294
AMRU_CQ_ACGGCCAAGCTATGCT	Asexual	13.4182	NA	664.459	18	713.915	0.930725	3170	-14.1889	1.57254	2.28705
AMRU_CQ_ACGGGCTGTCCGTCAG	Asexual	12.3836	NA	587.378	20	637.202	0.921807	2849	-12.949	1.46273	-0.979902
AMRU_CQ_ACGGGCTGTCGAACAG	Asexual	13.3177	NA	666.004	18	716.238	0.929865	3145	-14.9385	1.92424	2.95183
AMRU_CQ_ACGGGTCAGGCTCTTA	Asexual	12.6313	NA	695.841	25	747.065	0.931434	2927	-14.4967	2.2456	1.83753
AMRU_CQ_ACGGGTCAGGGCACTA	Asexual	8.36621	NA	724.582	24	766.099	0.945807	1423	-17.403	2.39975	-2.20335
AMRU_CQ_ACGGGTCCAGTTTACG	Asexual	15.2004	NA	711.093	23	758.456	0.937554	3625	-13.0683	1.84629	4.083
AMRU_CQ_ACGGGTCTCAAAGACA	Asexual	28.4998	NA	682.036	26	737.022	0.925394	5002	-2.1652	3.96368	13.4348
AMRU_CQ_ACGTCAAAGAGAACAG	Asexual	14.191	NA	694.132	18	740.214	0.937745	3376	-13.4848	2.00239	3.08698
AMRU_CQ_ACGTCAATCATGTGGT	Asexual	18.6559	NA	675.259	26	729.051	0.926216	4201	-10.797	2.83739	7.38015
AMRU_CQ_ACGTCAATCCGAATGT	Asexual	10.9851	NA	671.1	26	741.161	0.90547	2349	-13.7964	2.53962	-1.505
AMRU_CQ_ACGTCAATCTGTCAAG	Asexual	16.3488	NA	631.931	24	684.722	0.922902	3855	-11.2693	2.45628	4.45236
AMRU_CQ_ACTATCTAGAGCTGGT	Asexual	14.4762	NA	646.039	15	690.984	0.934955	3438	-13.3167	0.46618	2.30855
AMRU_CQ_ACTATCTAGTACGTAA	Asexual	10.3769	NA	681.626	12	732.268	0.930843	2125	-15.8227	1.61592	-1.0422
AMRU_CQ_ACTATCTAGTGCGTGA	Asexual	29.3867	NA	650.473	25	706.554	0.920628	5037	-0.670044	3.58063	13.1133
AMRU_CQ_ACTATCTTCCAGAAGG	Asexual	10.9888	NA	715.979	23	761.433	0.940304	2352	-15.8671	1.87461	0.263822
AMRU_CQ_ACTATCTTCCTGCTTG	Asexual	12.4908	NA	675.972	22	733.002	0.922197	2877	-14.2776	2.00429	1.26625
AMRU_CQ_ACTATCTTCTTTAGGG	Asexual	18.0883	NA	668.997	24	723.979	0.924056	4130	-10.9156	3.56436	6.9653
AMRU_CQ_ACTGAACAGCTCTCGG	Asexual	9.22521	NA	669.339	25	718.645	0.931391	1713	-15.364	3.42251	-1.92118
AMRU_CQ_ACTGAACAGGCAGGTT	Asexual	15.4161	NA	698.139	20	753.193	0.926905	3684	-12.4348	2.55826	4.2193
AMRU_CQ_ACTGAACTCGTACGGC	Asexual	14.8538	NA	603.83	40	664.25	0.90904	3546	-12.7406	4.15576	4.34484
AMRU_CQ_ACTGAGTAGACCACGA	Asexual	6.76387	NA	682.627	26	741.774	0.920262	923	-18.4564	3.15837	-3.22653
AMRU_CQ_ACTGAGTAGCTTATCG	Asexual	8.88572	NA	665.489	18	716.8	0.928416	1593	-16.1788	2.72741	-2.21077
AMRU_CQ_ACTGAGTCAGCCTGTG	Asexual	8.70127	NA	631.436	38	676.491	0.9334	1526	-15.2937	2.84636	-3.95084
AMRU_CQ_ACTGAGTTCAAGCCTA	Asexual	9.78104	NA	666.609	22	719.738	0.926184	1907	-16.607	2.28294	-0.651957
AMRU_CQ_ACTGATGCAGGATCGA	Asexual	11.1863	NA	651.971	15	713.451	0.913827	2423	-15.1064	2.14223	0.102482
AMRU_CQ_ACTGATGGTTGTGGCC	Asexual	11.4264	NA	687.541	21	742.824	0.925578	2517	-15.7734	1.48537	0.536839
AMRU_CQ_ACTGATGTCATAACCG	Asexual	10.2726	NA	620.583	25	670.726	0.92524	2090	-15.9486	1.20975	-1.57206
AMRU_CQ_ACTGCTCGTAAGAGAG	Asexual	9.91661	NA	651.275	19	700.239	0.930075	1965	-16.4265	2.07945	-0.778695
AMRU_CQ_ACTGCTCGTTGTGGCC	Asexual	10.7741	NA	642.41	17	704.053	0.912447	2269	-14.954	1.95456	-0.9397
AMRU_CQ_ACTGCTCTCCAAACAC	Asexual	20.5655	NA	703.043	52	753.441	0.93311	4418	-8.41069	2.1902	7.71215
AMRU_CQ_ACTGTCCAGTCTTGCA	Asexual	7.49384	NA	684.308	23	737.539	0.927825	1154	-18.3133	3.37107	-1.88953
AMRU_CQ_ACTGTCCAGTGAAGAG	Female	NA	46.6445	665.504	21	704.622	0.944484	8545	13.144	-38.7005	-6.76439
AMRU_CQ_ACTGTCCCATTATCTC	Asexual	13.9348	NA	671.605	26	727.273	0.923456	3308	-13.5171	2.10505	2.80521
AMRU_CQ_ACTGTCCGTTATTCTC	Asexual	7.68212	NA	659.765	21	706.503	0.933845	1217	-16.9247	2.53245	-4.14818
AMRU_CQ_ACTGTCCGTTCGTCTC	Asexual	12.6592	NA	651.124	19	705.442	0.923001	2937	-14.0925	2.76224	1.8391
AMRU_CQ_ACTTACTAGTGTTTGC	Asexual	8.55544	NA	699.535	21	754.136	0.927599	1476	-16.9737	2.77422	-1.8809
AMRU_CQ_ACTTACTCAGTGGGAT	Asexual	9.8217	NA	714.645	20	768.783	0.92958	1921	-15.8403	1.87393	-1.77442
AMRU_CQ_ACTTACTGTTCCTCCA	Asexual	7.48355	NA	698.001	26	747.728	0.933495	1152	-18.0988	3.3377	-2.10028
AMRU_CQ_ACTTGTTCAGGGTTAG	Asexual	17.4535	NA	721.019	25	767.271	0.939719	4030	-12.0296	3.06355	6.82444
AMRU_CQ_ACTTGTTGTAGAGGAA	Asexual	10.5401	NA	659.497	22	705.383	0.934949	2174	-15.4274	1.62625	-1.16521
AMRU_CQ_ACTTGTTTCCGTACAA	Asexual	10.123	NA	639.798	20	708.597	0.902909	2033	-14.941	2.63064	-1.51158
AMRU_CQ_ACTTGTTTCGCACTCT	Asexual	11.3355	NA	688.369	25	731.532	0.940996	2480	-15.8181	2.00048	0.850044
AMRU_CQ_ACTTTCAAGAAACCTA	Asexual	10.6881	NA	663.33	18	720.573	0.920559	2228	-15.6785	1.46074	-0.79936
AMRU_CQ_ACTTTCAGTGCGGTAA	Asexual	10.7755	NA	630.273	24	695.145	0.906679	2270	-15.0756	1.56674	-1.19879
AMRU_CQ_ACTTTCATCCGGGTGT	Asexual	12.4358	NA	709.8	26	758.941	0.93525	2865	-14.6188	2.28254	1.67939
AMRU_CQ_AGAATAGAGACAGACC	Asexual	12.1189	NA	663.341	13	727.237	0.912139	2754	-14.4342	1.44061	0.371451
AMRU_CQ_AGAATAGAGTCCATAC	Asexual	13.1872	NA	653.182	12	703.86	0.928	3102	-13.5955	2.1561	1.79371
AMRU_CQ_AGAATAGCAGGTCTCG	Asexual	9.29388	NA	649.316	33	693.804	0.935877	1730	-15.3462	2.6866	-2.57102
AMRU_CQ_AGAATAGCATGGGAAC	Asexual	7.04112	NA	686.818	43	727.71	0.943808	1012	-17.7858	3.29879	-3.21671
AMRU_CQ_AGAATAGCATGGTTGT	Asexual	7.62315	NA	673.681	27	730.858	0.921767	1202	-17.1614	3.18117	-2.95113
AMRU_CQ_AGAATAGGTAAACACA	Asexual	15.19	NA	636.442	20	689.364	0.923231	3622	-11.9306	1.70141	2.94869
AMRU_CQ_AGAATAGTCCCTCAGT	Asexual	8.39437	NA	674.343	26	722.987	0.932718	1431	-16.9713	2.50529	-2.47859
AMRU_CQ_AGAATAGTCGATAGAA	Asexual	21.1508	NA	654.794	18	714.971	0.915833	4484	-7.76673	2.22573	7.95325
AMRU_CQ_AGACGTTAGATCGATA	Asexual	9.5576	NA	676.589	17	736.123	0.919125	1827	-15.8723	2.38488	-1.67208
AMRU_CQ_AGACGTTGTAAACACA	Asexual	8.24296	NA	707.335	28	753.879	0.938261	1391	-16.6179	3.34668	-2.24689
AMRU_CQ_AGACGTTGTAGTACCT	Asexual	9.19606	NA	650.954	17	707.187	0.920483	1702	-16.8225	1.82367	-1.93692
AMRU_CQ_AGAGCGAAGGACTGGT	Asexual	8.78626	NA	690.637	25	742.125	0.930621	1559	-16.5175	2.55476	-2.18769
AMRU_CQ_AGAGCGACAATGGACG	Asexual	11.1788	NA	681.44	15	737.386	0.92413	2421	-16.2591	1.447	0.510059
AMRU_CQ_AGAGCGACACGTTGGC	Asexual	27.232	NA	670.403	26	718.825	0.932638	4934	-2.9973	3.25211	12.3038
AMRU_CQ_AGAGCGACAGCTTAAC	Asexual	8.62514	NA	675.154	19	740.2	0.912124	1500	-16.2543	2.52135	-2.89862
AMRU_CQ_AGAGCGATCAACTCTT	Asexual	14.1077	NA	685.944	21	731.716	0.937446	3355	-12.7893	1.80688	2.19643
AMRU_CQ_AGAGCGATCCTAGAAC	Asexual	9.49132	NA	639.24	17	688.841	0.927993	1797	-15.7886	2.41466	-1.86649
AMRU_CQ_AGAGCTTCACGAAATA	Asexual	10.9185	NA	687.756	27	742.604	0.926142	2321	-15.2746	1.89511	-0.387392
AMRU_CQ_AGAGCTTCAGCCTTTC	Asexual	12.3934	NA	680.577	22	727.734	0.9352	2853	-14.875	2.17705	1.76333
AMRU_CQ_AGAGCTTGTACTCTCC	Asexual	12.8463	NA	678.009	16	732.115	0.926097	3004	-12.2334	1.80242	-0.763698
AMRU_CQ_AGAGCTTTCAACGGGA	Asexual	10.7377	NA	651.629	24	701.413	0.929024	2250	-16.0726	1.59835	-0.202638
AMRU_CQ_AGAGCTTTCGTGGTCG	Asexual	10.8094	NA	655.898	20	709.818	0.924036	2277	-15.1536	2.29501	-0.343608
AMRU_CQ_AGAGTGGAGACTAGAT	Asexual	12.1954	NA	635.011	29	696.938	0.911144	2789	-12.7654	2.88526	-0.328087
AMRU_CQ_AGAGTGGCAGTATCTG	Asexual	8.21308	NA	683.375	31	744.285	0.918163	1386	-16.6198	2.87164	-2.82289
AMRU_CQ_AGAGTGGGTGAGCGAT	Asexual	15.008	NA	673.048	25	727.131	0.925622	3576	-13.687	2.45632	4.60225
AMRU_CQ_AGAGTGGGTGGTAACG	Asexual	8.84869	NA	648.515	15	698.128	0.928934	1578	-16.5507	2.28133	-2.35071
AMRU_CQ_AGAGTGGTCAGAGGTG	Asexual	12.343	NA	654.369	26	695.392	0.941007	2840	-14.7235	1.3995	0.985641
AMRU_CQ_AGATCTGAGTATTGGA	Asexual	13.4831	NA	690.891	22	735.203	0.939728	3195	-14.2899	2.15791	2.83288
AMRU_CQ_AGATCTGTCCAAACAC	Asexual	8.43742	NA	631.255	20	680.851	0.927155	1439	-16.4472	2.37258	-3.2561
AMRU_CQ_AGATTGCTCTTGCAAG	Asexual	18.971	NA	709.524	29	769.665	0.92186	4235	-10.0368	2.5869	7.09146
AMRU_CQ_AGCAGCCAGTAGATGT	Asexual	14.5187	NA	673.204	22	739.376	0.910503	3453	-11.7848	2.60109	2.2714
AMRU_CQ_AGCAGCCAGTCGAGTG	Asexual	11.8451	NA	648.155	23	692.564	0.935877	2664	-15.097	1.52248	0.638187
AMRU_CQ_AGCAGCCTCCCACTTG	Asexual	21.0426	NA	641.919	32	697.8	0.919918	4470	-6.04139	2.51128	6.02591
AMRU_CQ_AGCATACGTAGAAGGA	Asexual	17.8807	NA	642.234	17	705.191	0.910725	4093	-9.94957	1.85852	5.14178
AMRU_CQ_AGCATACGTCCGACGT	Asexual	9.25638	NA	688.893	20	743.957	0.925985	1722	-15.4804	2.67973	-2.45782
AMRU_CQ_AGCATACTCAAAGACA	Asexual	11.3525	NA	678.98	19	731.255	0.928513	2488	-14.9268	1.92596	0.0147935
AMRU_CQ_AGCATACTCGCTGATA	Asexual	10.5231	NA	684.768	24	747.293	0.916331	2167	-15.736	1.85354	-0.633337
AMRU_CQ_AGCCTAACACCGTTGG	Asexual	11.013	NA	680.948	20	729.041	0.934033	2363	-15.8905	1.4528	-0.0510241
AMRU_CQ_AGCGGTCAGCGTCTAT	Asexual	7.86089	NA	739.628	30	789.395	0.936955	1277	-17.3065	2.63641	-2.98716
AMRU_CQ_AGCGGTCAGCTAGTCT	Asexual	13.1482	NA	637.406	15	693.143	0.919587	3093	-14.1501	1.9778	2.12567
AMRU_CQ_AGCGGTCCACTGTCGG	Asexual	12.9708	NA	652.169	24	710.873	0.91742	3054	-14.3432	1.46045	1.66801
AMRU_CQ_AGCGGTCTCCCGACTT	Asexual	13.7888	NA	658.861	20	703.86	0.936069	3275	-13.3769	2.4576	2.67216
AMRU_CQ_AGCGTATAGGCAAAGA	Asexual	17.8978	NA	676.264	13	733.91	0.921454	4095	-10.2955	1.27624	5.20489
AMRU_CQ_AGCGTATGTAGCTGCC	Asexual	9.72675	NA	669.228	24	718.838	0.930986	1889	-16.3057	1.97514	-1.32367
AMRU_CQ_AGCGTATGTTGGTTTG	Asexual	10.7677	NA	642.985	19	705.597	0.911264	2263	-14.974	2.2587	-0.640879
AMRU_CQ_AGCGTCGAGGCATTGG	Female	NA	38.4981	592.28	18	628.546	0.942302	8120	9.0421	-31.8254	-5.14577
AMRU_CQ_AGCGTCGGTCACAAGG	Asexual	10.4368	NA	720.994	24	769.02	0.93755	2141	-16.4291	2.44836	0.338014
AMRU_CQ_AGCGTCGTCTGGTATG	Asexual	16.29	NA	712.466	35	764.913	0.931435	3842	-12.4559	2.66731	5.47481
AMRU_CQ_AGCTCCTAGCTAAACA	Asexual	12.6578	NA	680.771	12	729.588	0.933089	2936	-14.7658	1.14264	1.30883
AMRU_CQ_AGCTCCTAGGGAGTAA	Asexual	11.2122	NA	651.514	17	699.078	0.931962	2436	-15.0834	1.92745	-0.0589165
AMRU_CQ_AGCTCCTTCCACTCCA	Asexual	14.0267	NA	604.295	15	663.536	0.91072	3337	-11.8081	1.84417	0.964765
AMRU_CQ_AGCTCCTTCCCGGATG	Asexual	16.2497	NA	611.569	20	667.704	0.915927	3837	-11.8772	2.60375	4.92447
AMRU_CQ_AGCTCCTTCGATGAGG	Asexual	12.8929	NA	675.756	26	732.678	0.92231	3022	-13.8729	2.09245	1.56484
AMRU_CQ_AGCTCCTTCGGCCGAT	Asexual	23.5246	NA	659.186	25	718.643	0.917264	4689	-6.28648	3.6297	10.3288
AMRU_CQ_AGCTCTCAGGATTCGG	Asexual	14.5446	NA	709.9	41	764.242	0.928894	3463	-13.679	4.10846	4.64719
AMRU_CQ_AGCTCTCCAGTTAACC	Asexual	10.5412	NA	683.284	26	735.546	0.928948	2176	-16.3807	2.69831	0.630812
AMRU_CQ_AGCTCTCTCGAGGTAG	Asexual	6.64041	NA	712.648	30	771.395	0.923843	879	-18.279	3.18393	-3.62177
AMRU_CQ_AGCTTGAAGAAGAAGC	Asexual	20.3555	NA	662.782	22	715.864	0.925849	4392	-8.39364	2.27984	7.43154
AMRU_CQ_AGCTTGAAGAGCTATA	Asexual	10.9671	NA	679.95	21	733.051	0.927561	2338	-15.2759	2.07782	-0.142588
AMRU_CQ_AGCTTGAGTCTAGAGG	Female	NA	44.7453	659.919	24	699.225	0.943787	8357	11.5168	-37.6543	-5.59066
AMRU_CQ_AGCTTGATCTGGTGTA	Asexual	12.8773	NA	667.797	14	716.412	0.932141	3014	-14.5085	2.26133	2.21313
AMRU_CQ_AGGCCACCAGCATGAG	Asexual	9.95221	NA	694.014	20	745.002	0.93156	1979	-15.9801	2.6028	-0.668856
AMRU_CQ_AGGCCACGTCATTAGC	Asexual	13.2811	NA	621.628	15	667.84	0.930804	3129	-13.7138	1.19457	1.35747
AMRU_CQ_AGGCCACGTCGACTAT	Asexual	9.70528	NA	696.531	20	757.539	0.919466	1877	-16.4876	2.36915	-0.800969
AMRU_CQ_AGGCCACTCCCAAGAT	Asexual	16.0176	NA	696.344	26	749.045	0.929642	3803	-12.2929	1.47593	4.38774
AMRU_CQ_AGGCCGTAGTGCCAGA	Female	NA	41.338	692.991	20	731.337	0.947566	8206	8.99415	-35.0626	-6.21995
AMRU_CQ_AGGCCGTAGTTAAGTG	Asexual	12.0163	NA	642.285	11	687.054	0.93484	2721	-14.7502	1.57791	0.635042
AMRU_CQ_AGGCCGTGTCTGATTG	Asexual	14.5921	NA	664.28	19	715.142	0.928879	3476	-13.2614	1.31208	3.05123
AMRU_CQ_AGGCCGTGTTAGATGA	Asexual	14.5377	NA	703.06	23	754.256	0.932123	3459	-13.2722	1.87051	3.32728
AMRU_CQ_AGGCCGTTCCTAGTGA	Asexual	9.74042	NA	616.128	20	684.249	0.900444	1891	-15.9422	2.11089	-1.54364
AMRU_CQ_AGGGAGTCACACAGAG	Asexual	21.4346	NA	590.964	19	649.534	0.909828	4512	-7.68698	3.31459	8.64027
AMRU_CQ_AGGGATGAGATGGCGT	Asexual	16.2481	NA	685.898	24	733.965	0.934511	3835	-11.9306	2.62489	4.9769
AMRU_CQ_AGGGATGAGTCTCCTC	Asexual	17.502	NA	629.079	12	680.731	0.924122	4037	-10.7956	2.46145	5.66789
AMRU_CQ_AGGGATGCACGCGAAA	Asexual	12.2321	NA	673.409	21	727.129	0.926119	2801	-13.9951	2.16379	0.690394
AMRU_CQ_AGGGATGCAGCTATTG	Asexual	14.4938	NA	701.437	27	763.774	0.918382	3446	-14.0001	2.54415	4.19059
AMRU_CQ_AGGGATGGTGGTTTCA	Asexual	9.5211	NA	654.839	21	717.943	0.912105	1810	-16.316	1.75597	-1.94736
AMRU_CQ_AGGGTGAAGAAACGAG	Asexual	13.2347	NA	692.657	22	742.846	0.932437	3116	-14.6242	1.07974	2.0219
AMRU_CQ_AGGGTGAAGAGCTTCT	Asexual	9.84433	NA	689.902	23	741.842	0.929986	1935	-15.8692	2.46078	-1.08672
AMRU_CQ_AGGGTGAAGCTAAGAT	Asexual	11.4411	NA	691.84	32	746.736	0.926485	2521	-15.2388	2.65051	0.988723
AMRU_CQ_AGGGTGACAATCCGAT	Asexual	19.8298	NA	610.807	27	695.868	0.877764	4330	-6.64035	5.67525	5.72397
AMRU_CQ_AGGGTGAGTAAGAGAG	Asexual	9.86012	NA	653.032	19	698.989	0.934252	1940	-15.7973	2.35657	-1.23557
AMRU_CQ_AGGTCATAGCTAAGAT	Asexual	18.1726	NA	646.775	18	693.511	0.932609	4138	-10.6626	2.76076	6.5982
AMRU_CQ_AGGTCATAGGACTGGT	Asexual	14.3839	NA	638.699	17	694.634	0.919476	3419	-13.6356	1.90035	3.42667
AMRU_CQ_AGGTCATTCCTCAATT	Asexual	11.6161	NA	681.216	20	734.527	0.927422	2579	-15.2716	2.25728	1.00672
AMRU_CQ_AGGTCATTCGGTCTAA	Asexual	12.6094	NA	658.392	31	700.97	0.939259	2921	-14.4161	0.848824	0.64597
AMRU_CQ_AGGTCCGAGACACTAA	Female	NA	9.09748	688.09	15	729.932	0.942677	7756	-8.50233	-7.8674	-2.93845
AMRU_CQ_AGGTCCGAGATGTGTA	Asexual	14.3112	NA	615.322	20	671.588	0.916219	3407	-10.9451	2.78931	0.98185
AMRU_CQ_AGGTCCGAGCGTGAAC	Asexual	22.1317	NA	642.325	21	699.781	0.917894	4574	-6.91018	1.90362	8.41642
[truncated: 7,159 more rows]
