# Supplementary material for: Single-cell transcription analysis of Plasmodium vivax blood-stage parasites identifies stage- and species-specific profiles of expression
Source: PLoS Biol. 2020 May 4;18(5):e3000711. doi: 10.1371/journal.pbio.3000711 (PMC7224573; doi:10.1371/journal.pbio.3000711)
Supplement: S6 Data — (XLSX) [file pbio.3000711.s035.xlsx]

## Sheet: Sheet1
	Numbers represent parasitemia in percent; highlighted in yellow the samples used for scRNAseq
Days post-inoculation	Aotus 86574 Indonesia-I/CDC	Aotus 86436 Chesson	Aotus 86416 AMRU-I	Saimiri 3879 NIH-1993	Saimiri 5541 NIH-1993	Saimiri 4215 Chesson	Saimiri 5107 AMRU-I
1	0	0	0	0	0	0	0
2				0
3					0
5	0	0	0.01
6	0	0	0.02	0	0	0	0
7			0.05			0.01	0
8				0	0	0.01
9	0.02	0.05	0.05	0
10	0.06	0.04	0.22		0.01	0.02	0
11	0.16	0.1	0.28			0.03
12	0.62	0.16	0.34	0.12		0.06	0
13	1.11	0.16	0.6	0.11	0.02	0.05	0
14	0.87	0.49	0.75	0.16	0.05	0.01
15	1.38	0.92	0.56	0.24	0.05
16	0.45	0.46	0.47	0.19	0.06	0.03
17	0.28	0.09	0.34	0.2	0.12
18	0.29	0.01	0.57	0.06	0.06
19	0.56	0	0.18	0.01	0.02
20	0.53			0	0.05	0.07	0
21	1.14			0	0.04	0.06
22	0.62			0		0.12	0
23				0		0.07	0.01
24						0.03	0.01
