# Supplementary material for: Single-cell transcription analysis of Plasmodium vivax blood-stage parasites identifies stage- and species-specific profiles of expression
Source: PLoS Biol. 2020 May 4;18(5):e3000711. doi: 10.1371/journal.pbio.3000711 (PMC7224573; doi:10.1371/journal.pbio.3000711)
Supplement: S7 Data — (XLSX) [file pbio.3000711.s036.xlsx]

## Sheet: Sheet1
Cell	PC1	PC2	PC3
AMRU_Ao_ATCTGCCAGCCCAGCT	-14.2358	7.42965	-4.71937
AMRU_Ao_CGTTGGGGTCCTGCTT	-10.6793	7.81775	-3.48365
AMRU_Ao_TCTGGAAAGCGTAGTG	31.8451	24.0694	-0.330681
AMRU_Ao_CAGGTGCCAATAGCAA	-9.14225	-2.1654	-5.27005
AMRU_Ao_ACGGCCAAGATCCCAT	-7.57564	-3.17378	-6.17699
AMRU_Ao_GCTGCGATCATTGCGA	-12.8064	2.15165	-4.33666
AMRU_Ao_TGATTTCTCACAAACC	3.73256	-13.2742	29.358
AMRU_Ao_TCATTTGAGCACCGTC	-9.48262	-1.16858	-4.76789
AMRU_Ao_GAAACTCAGAGGTAGA	-9.77821	-0.387756	-4.29021
AMRU_Ao_CGATTGAAGTGAACGC	-11.7351	0.2796	-4.23146
AMRU_Ao_TGCCCATAGCTGTTCA	3.6966	-12.317	26.5749
AMRU_Ao_CCCAATCTCTACCTGC	22.5779	-20.9866	-18.0377
AMRU_Ao_GCTGCGACACCGGAAA	-5.09892	-4.9253	-7.2561
AMRU_Ao_AGACGTTAGCTAGTGG	-12.7285	7.12149	-3.8499
AMRU_Ao_CTGTGCTGTGGCAAAC	-9.48153	-1.74881	-5.34417
AMRU_Ao_TTAACTCAGAGGGCTT	-9.29565	-2.27882	-7.35315
AMRU_Ao_TGACGGCGTGGGTATG	0.25445	-9.74131	21.6242
AMRU_Ao_ACGGCCAAGACAGACC	-3.49361	-2.40877	-0.0145924
AMRU_Ao_GGGAATGAGGCGTACA	-2.49969	-5.80107	-6.98128
AMRU_Ao_CAACCAAGTCTAGTGT	-8.61705	-2.60195	-5.52894
AMRU_Ao_CATCGGGCAGATTGCT	-10.3307	2.59946	-3.49687
AMRU_Ao_CTGCGGATCACGAAGG	-0.757208	-7.93194	-8.26271
AMRU_Ao_TTGAACGGTTTCCACC	-12.812	2.51086	-3.71787
AMRU_Ao_TGTATTCGTCAAAGAT	-11.5511	2.95503	-3.49945
AMRU_Ao_TCCACACGTAGAGTGC	-11.7395	0.294913	-4.77098
AMRU_Ao_TACTTGTAGATGCCTT	-6.26882	-3.52711	-3.55725
AMRU_Ao_CATATTCGTAACGTTC	0.63042	-9.91411	22.5555
AMRU_Ao_TTCTCAATCCGTTGTC	-5.14764	-6.23432	-8.70175
AMRU_Ao_GGGCACTGTTACTGAC	2.31676	-10.0246	-9.53005
AMRU_Ao_GCAAACTAGACGACGT	-3.5739	-1.60268	1.0321
AMRU_Ao_TTCTCCTTCTCATTCA	-12.5372	2.71006	-3.9855
AMRU_Ao_CGATGGCTCATTTGGG	-8.38122	-1.97048	-5.08981
AMRU_Ao_TCGGTAACACAGACTT	-11.8524	0.741097	-4.5915
AMRU_Ao_AAGACCTCACTTAAGC	2.29936	-12.3998	26.7183
AMRU_Ao_TGACGGCAGTCGATAA	-11.4496	0.881208	-3.62823
AMRU_Ao_GTAGGCCTCCAGGGCT	3.99417	-12.2913	-11.3656
AMRU_Ao_CTTGGCTGTTAAAGAC	9.36028	-14.9803	-12.82
AMRU_Ao_CCTAAAGGTCCGAGTC	-6.64495	-1.49165	-4.26138
AMRU_Ao_CATCAGATCCAGAGGA	-9.93518	-0.763357	-5.09439
AMRU_Ao_TTGGCAACAACACCTA	-12.1283	2.8452	-3.34758
AMRU_Ao_GGGCATCGTATCTGCA	3.2904	-12.6144	29.4383
AMRU_Ao_CTGTGCTCATACTACG	-7.61809	-2.16302	-4.58549
AMRU_Ao_GTAACGTCATATGAGA	-8.50116	-2.44668	-4.98738
AMRU_Ao_ACCTTTAGTCTTCAAG	-13.4409	6.85276	-4.3935
AMRU_Ao_CTCTAATCATGTAAGA	-8.12714	1.68165	-0.754284
AMRU_Ao_CTGTTTATCCGGGTGT	-10.8989	-1.08438	-5.84832
AMRU_Ao_ACATACGCACGCTTTC	0.280736	-8.80909	-8.38364
AMRU_Ao_AAATGCCGTTGTGGCC	-9.1602	-2.31624	-6.73947
AMRU_Ao_GACCTGGAGACAAGCC	-0.613722	-8.98189	-10.1286
AMRU_Ao_TTATGCTCATTCCTCG	4.01664	-11.6728	-12.0736
AMRU_Ao_ATCCGAATCCTCCTAG	-4.4954	-6.06626	-6.72435
AMRU_Ao_GGGAATGGTATGGTTC	-6.16658	-1.96829	-4.13344
AMRU_Ao_GAAGCAGCAGTCACTA	-12.2858	0.484544	-3.6491
AMRU_Ao_CCATTCGCAGTGAGTG	2.37985	-11.7846	27.1342
AMRU_Ao_ACGGGCTAGACTAGAT	-8.18066	-2.31785	-4.98401
AMRU_Ao_TGCACCTTCTTCTGGC	2.47052	-6.47497	15.7783
AMRU_Ao_TTCCCAGAGGGATCTG	-0.757135	-7.65604	-8.84143
AMRU_Ao_ATCCGAACACTGAAGG	2.8683	-12.1581	26.5009
AMRU_Ao_ACGGGCTTCATGTGGT	-10.0346	-1.43879	-5.98684
AMRU_Ao_GACGCGTGTGAAAGAG	-0.682205	-8.56914	-9.3817
AMRU_Ao_GTCACAACAGGTTTCA	-4.70486	-3.74526	-6.71337
AMRU_Ao_GAAACTCGTTAAGATG	-10.6837	1.81355	-3.42224
AMRU_Ao_GACCTGGAGCGACGTA	-8.81351	-2.00436	-7.14038
AMRU_Ao_GGGCATCAGAGACGAA	18.6445	-19.1141	-16.4937
AMRU_Ao_TCATTACTCAACGAAA	-8.68638	-2.44125	-6.45834
AMRU_Ao_GACTAACAGGCAGGTT	1.95552	-11.8892	27.7687
AMRU_Ao_GATGAAATCATGTAGC	-11.2178	6.81133	-4.11853
AMRU_Ao_CAGATCAAGGCTCATT	2.88405	-12.8432	29.4267
AMRU_Ao_CGATGTATCGGTTCGG	1.95942	-11.4881	25.8299
AMRU_Ao_ATAGACCCATGGAATA	-12.0027	2.3271	-3.77908
AMRU_Ao_AGGGATGGTGAAAGAG	-1.64987	-7.21042	-7.15116
AMRU_Ao_TGCGGGTAGCGCCTCA	10.2334	-15.1103	-13.1995
AMRU_Ao_AACCGCGAGGATGCGT	0.663733	-5.30652	-1.90677
AMRU_Ao_TGCGCAGGTAATAGCA	1.1246	-9.88251	-10.0008
AMRU_Ao_ATCCGAATCTACCAGA	3.21564	-12.7322	29.0285
AMRU_Ao_GATGCTAAGTACGACG	-3.04551	-7.22696	-8.91261
AMRU_Ao_TTCGGTCCATGACATC	-6.01415	-3.43096	-5.6766
AMRU_Ao_AAGCCGCTCGCCAAAT	9.69639	-1.09952	-7.32662
AMRU_Ao_TCGGGACAGTTATCGC	7.89714	-14.4271	-12.5376
AMRU_Ao_AGCATACAGAATAGGG	-5.47186	-5.0586	-8.26429
AMRU_Ao_AGGTCATGTAAGAGAG	3.88408	-12.6067	28.7598
AMRU_Ao_GGGCATCCAAGCCGTC	-7.86897	-3.25057	-6.54803
AMRU_Ao_CTACATTTCAGCTGGC	-10.7637	0.245071	-4.14542
AMRU_Ao_AAAGTAGAGTTGCAGG	-7.93457	3.23039	-2.79615
AMRU_Ao_CAGTCCTTCGCCAAAT	6.63108	-13.8692	-12.7479
AMRU_Ao_AGCGGTCCACACATGT	19.8886	-20.2052	-17.9581
AMRU_Ao_CCTTACGCAATACGCT	9.55298	-15.5178	-12.4184
AMRU_Ao_CACTCCAAGCTTCGCG	-7.93083	-2.88249	-6.63025
AMRU_Ao_CTTAGGATCTTCTGGC	16.7953	-18.6048	-16.154
AMRU_Ao_CGAATGTTCGAGGTAG	5.84857	-13.7434	-12.5909
AMRU_Ao_GTGCAGCAGTCGTACT	-7.59196	-4.38085	-6.04484
AMRU_Ao_AGCTTGACAACACCCG	-10.1326	-0.786361	-4.65004
AMRU_Ao_TGAGCATGTTGCGTTA	-8.76129	-2.04402	-5.21779
AMRU_Ao_TTTCCTCGTCTGCCAG	-12.496	1.46582	-3.91433
AMRU_Ao_GATGAGGGTACTCGCG	-13.0526	4.79551	-2.23767
AMRU_Ao_CGCTGGAAGGCTAGGT	-12.6659	7.3608	-4.65059
AMRU_Ao_CTGCTGTTCGTGGACC	2.83187	-12.0266	27.3185
AMRU_Ao_GACGTGCAGTGAAGTT	-9.64541	-0.0538424	-3.81095
AMRU_Ao_CCGGTAGTCGAGGTAG	-3.04247	-0.845929	0.0687414
AMRU_Ao_ATCATGGCAATGGAGC	2.2555	-12.0682	26.7977
AMRU_Ao_GCGCAACAGTCCGTAT	-13.0437	4.7883	-4.37853
AMRU_Ao_GTACTCCCAATGAATG	-0.115783	-9.57245	-7.15249
AMRU_Ao_CCTAGCTGTAGGCTGA	-9.4736	-0.399241	-5.17461
AMRU_Ao_AACTTTCTCATGTGGT	0.730831	-10.3097	23.5632
AMRU_Ao_CCAATCCGTTGCTCCT	9.85031	-16.5018	-14.3072
AMRU_Ao_TAGTGGTTCGAATCCA	-10.2998	0.329399	-4.28001
AMRU_Ao_TAGCCGGGTTTGTGTG	-9.34429	-1.85995	-6.27319
AMRU_Ao_CCTTTCTAGTGTTAGA	2.1322	-10.7293	-10.5399
AMRU_Ao_AGATCTGTCTTAGAGC	-12.3074	5.77336	-3.90365
AMRU_Ao_CAGAGAGTCGACCAGC	-4.24422	0.579783	-3.80849
AMRU_Ao_TACTCGCTCGATAGAA	13.1436	25.802	4.94011
AMRU_Ao_CATTATCCAATCACAC	-11.5306	1.4588	-3.0781
AMRU_Ao_TCTTCGGAGCGATATA	-3.43019	-6.83307	15.2911
AMRU_Ao_CTGAAACAGTCATCCA	-13.5688	6.96373	-4.7414
AMRU_Ao_TACAGTGAGAAACGAG	4.63063	-11.859	-10.1594
AMRU_Ao_TCGTACCCAGCGTCCA	0.0715919	-9.65719	-9.73198
AMRU_Ao_CCGTTCAGTTCCACAA	-6.702	-4.05886	-7.70445
AMRU_Ao_ATTGGACTCTGCTGCT	-11.2946	0.487639	-5.36433
AMRU_Ao_TCTCATATCTAACGGT	-12.669	2.19517	-4.2783
AMRU_Ao_GAATGAAAGATAGCAT	-10.5538	6.34594	-3.61914
AMRU_Ao_GACGTGCGTACACCGC	-6.01833	-5.14744	-7.38618
AMRU_Ao_CATTATCCAGGACCCT	3.22075	-12.697	29.1175
AMRU_Ao_GACGTTATCTGAGGGA	-12.0415	6.62405	-3.10178
AMRU_Ao_GGCAATTCATGAGCGA	-12.1293	4.12253	-3.48374
AMRU_Ao_CCACCTAGTGACAAAT	1.2336	-10.0472	25.5307
AMRU_Ao_CAACCTCGTTAGAACA	-12.2128	2.20356	-3.58706
AMRU_Ao_CTCGAGGGTTGGAGGT	-10.4776	-1.37254	-5.4322
AMRU_Ao_CGTAGCGTCACCACCT	2.83971	-11.86	25.6641
AMRU_Ao_AGGGTGACAAGAGGCT	6.84235	-14.3777	-10.6496
AMRU_Ao_TTAGTTCGTGGCGAAT	-13.8763	4.32056	-3.41629
AMRU_Ao_GATGAAATCACTTACT	-9.66739	-0.577424	-3.94788
AMRU_Ao_CCACTACGTGCCTGGT	-10.1606	-0.921462	-5.24451
AMRU_Ao_AACACGTAGATATGGT	-12.36	3.85781	-2.96929
AMRU_Ao_TGATTTCTCTGCAAGT	-10.1064	-1.82679	-6.49744
AMRU_Ao_GAACATCTCGCCAAAT	-1.36224	-6.95531	-7.29794
AMRU_Ao_GTTCTCGGTGCTTCTC	-10.2439	6.29435	-3.76681
AMRU_Ao_TAGCCGGTCATAGCAC	-11.0456	-0.905864	-4.7091
AMRU_Ao_CTAGAGTGTCCGTGAC	11.8183	23.8517	4.49626
AMRU_Ao_AGCATACGTGCAACGA	-9.40577	-0.497967	2.29703
AMRU_Ao_GTGGGTCCACATGTGT	26.6002	36.2323	5.03795
AMRU_Ao_ACGAGCCAGATGTCGG	-9.51656	-0.774924	-3.88417
AMRU_Ao_TTGCCGTTCTTATCTG	-0.814321	-9.21588	-9.59909
AMRU_Ao_CCTACCAGTGTGGTTT	-10.1152	-0.889154	-4.89863
AMRU_Ao_GCGAGAAAGGAGCGTT	-11.4	0.0839898	-1.99297
AMRU_Ao_GGTGAAGGTGCTCTTC	7.73339	-13.4328	-13.0138
AMRU_Ao_ATTTCTGGTCTCAACA	-10.0877	-0.041081	-0.518961
AMRU_Ao_CTACCCATCATTCACT	-9.04037	-1.20308	-5.55111
AMRU_Ao_AAAGCAAGTTAAGTAG	3.90936	-12.6941	27.7376
AMRU_Ao_CTCGTACCACAACGCC	-12.6384	3.59162	-4.37012
AMRU_Ao_CGTCACTGTGCATCTA	-3.05978	-6.40649	-8.29198
AMRU_Ao_AAAGATGAGGTGCACA	-7.4518	-4.09189	-7.81818
AMRU_Ao_TCGCGTTCATGTCCTC	-8.49372	1.46401	-4.07855
AMRU_Ao_GTTACAGAGCTAGCCC	-11.7938	1.85614	-3.10614
AMRU_Ao_CAACCAAGTAGCTTGT	30.7871	-12.3501	-13.5754
AMRU_Ao_GCACATAAGCAGGTCA	5.46479	-12.9284	-11.2778
AMRU_Ao_CCCTCCTTCAAGAAGT	34.5762	23.8209	-0.651732
AMRU_Ao_CGGCTAGGTATGAATG	3.02858	-12.6719	29.0103
AMRU_Ao_ACTTACTAGAAGAAGC	2.51608	-11.8843	25.3724
AMRU_Ao_CGGACGTGTGCACGAA	-8.50225	-2.59696	-6.10173
AMRU_Ao_AAAGCAAAGGTAGCTG	2.21931	-12.3088	28.3561
AMRU_Ao_ATCCGAATCGTGTAGT	-10.6857	-0.779051	-4.8792
AMRU_Ao_GTCCTCAAGACATAAC	-14.4084	6.71767	-5.62493
AMRU_Ao_AAGGAGCAGGTCGGAT	-10.3828	-1.16604	-5.89981
AMRU_Ao_TTATGCTAGTAGTGCG	-11.9014	2.22314	-3.46496
AMRU_Ao_TTGGCAAGTCTTGTCC	-13.7469	3.37546	-4.51646
AMRU_Ao_ATTGGACTCTTGTTTG	-9.53191	-1.27821	-6.73356
AMRU_Ao_TGCGCAGAGGCGACAT	2.05505	-11.8605	24.3205
AMRU_Ao_CAAGAAACACTAGTAC	2.89567	-11.9021	25.9368
AMRU_Ao_TGCTGCTGTCTGCAAT	-9.44106	-1.63641	-5.56699
AMRU_Ao_CTACATTCACCGATAT	-8.26076	1.73033	-2.74235
AMRU_Ao_CGTTGGGCACTTAAGC	-2.5009	-7.73863	-9.22259
AMRU_Ao_CTAATGGTCCTGCTTG	-7.38355	-2.48511	-4.08066
AMRU_Ao_AAGTCTGTCGCGTTTC	-7.05041	-4.48811	-6.94109
AMRU_Ao_AGTGGGAAGCTAAGAT	-11.4573	0.87042	-3.69075
AMRU_Ao_TGCTGCTAGGTGCAAC	-3.79498	-1.33904	-0.781748
AMRU_Ao_GGCGACTCATGCCTTC	34.947	-8.67507	-13.3162
AMRU_Ao_TGCGTGGAGAAGGACA	2.53779	-11.6487	27.4064
AMRU_Ao_ATCCACCAGTCTCCTC	1.81197	-12.0981	26.4341
AMRU_Ao_GTACTTTGTATATGGA	-8.58362	-1.11422	-4.57231
AMRU_Ao_CTCAGAACAACGATCT	-10.9875	-0.0885656	-4.9082
AMRU_Ao_AGAGTGGCAGCCTGTG	-3.2392	-6.608	-8.72825
AMRU_Ao_TAAGCGTGTCGGCTCA	4.42511	-4.26365	0.945926
AMRU_Ao_CTGTGCTAGGCACATG	35.2772	-8.11055	-13.4214
AMRU_Ao_TCAACGAAGTCCTCCT	-10.6504	-1.61097	-5.74597
AMRU_Ao_ATCTACTGTAAACACA	-11.5832	6.05658	-4.47602
AMRU_Ao_TACAGTGTCCTGCAGG	-13.1447	3.25208	-3.56516
AMRU_Ao_GCGCAACAGCCACCTG	19.8419	-20.4092	-17.617
AMRU_Ao_GCGGGTTTCCAAACTG	3.65762	-13.1303	28.9319
AMRU_Ao_CTTGGCTCAACTGCGC	-12.678	2.02168	-4.62933
AMRU_Ao_AGGGATGCAGCGTCCA	-12.7766	0.929132	-5.04727
AMRU_Ao_GGGCACTGTTCCACAA	-9.93413	0.179279	1.26597
AMRU_Ao_TAAACCGCAGCTGTGC	3.52374	-13.106	29.9419
AMRU_Ao_CGTAGCGTCCCGGATG	2.17251	-11.5016	24.7236
AMRU_Ao_GACGTTACAAGGTTTC	-11.1057	1.49541	-4.57727
AMRU_Ao_CAGATCAAGCTAAGAT	-11.2923	3.33478	-3.29411
AMRU_Ao_TCGGGACTCATCACCC	-12.5804	1.40879	-3.73532
AMRU_Ao_TTCTACATCTCGAGTA	23.2956	-21.7677	-18.7815
AMRU_Ao_AGGCCGTAGCTCTCGG	17.3786	-17.4082	-15.5561
AMRU_Ao_TACTCGCTCGGAAACG	-4.54789	-6.82902	-8.19675
AMRU_Ao_TCAGGATTCTGATACG	-13.8526	4.19202	-3.53435
AMRU_Ao_CTCGTCATCCGAACGC	-12.546	6.53969	-3.94064
AMRU_Ao_AACTTTCAGGTGATTA	-8.81981	-2.75408	-5.69232
AMRU_Ao_GCATGTAAGCTGTCTA	-13.1515	2.54653	-4.37793
AMRU_Ao_TTCGAAGCACGGCGTT	2.66601	-12.035	27.5007
AMRU_Ao_GTCGGGTGTACTTGAC	-4.01383	-6.6324	-7.8177
AMRU_Ao_CGGACACGTTCCACGG	-11.9065	1.68501	-4.54564
AMRU_Ao_TGAGAGGCATCCCATC	-11.3653	-0.388234	-5.01735
AMRU_Ao_CAGCGACTCACCCGAG	-2.23806	-8.34656	-8.92931
AMRU_Ao_CGAGCACCACAACGTT	23.6391	-21.3533	-19.1515
AMRU_Ao_AGATCTGAGCTAACTC	-7.037	-4.28531	-7.00024
AMRU_Ao_CTTACCGCACTCAGGC	-3.83614	-5.87469	-8.2286
AMRU_Ao_ATCACGAAGATAGGAG	-6.38573	-0.365552	-4.40517
AMRU_Ao_CACAAACTCTTCTGGC	-12.6287	2.82699	-3.69578
AMRU_Ao_AGGGATGGTCGGATCC	-9.26515	0.673772	0.821507
AMRU_Ao_CTAATGGCAATGAATG	-13.5706	5.03573	-5.39615
AMRU_Ao_CGTCTACAGAGTAAGG	-3.5298	-6.76551	-8.36781
AMRU_Ao_TCATTACGTTAGAACA	2.14165	-10.5292	-10.3646
AMRU_Ao_ATCTACTCAATCCGAT	3.70281	-12.4463	27.6083
AMRU_Ao_TCACGAATCGCGTTTC	-9.67305	0.042106	-3.51032
AMRU_Ao_ACGATACGTAGGGTAC	-3.82167	-6.74414	-8.983
AMRU_Ao_GGCCGATGTCTTTCAT	-5.57243	-5.67132	-7.63468
AMRU_Ao_TGGCCAGGTTAAGTAG	-8.82515	-2.29401	-5.72015
AMRU_Ao_TGTGTTTCAGTCGTGC	11.5277	-16.561	-14.8154
AMRU_Ao_GTGCGGTAGCGTCTAT	-11.4451	0.684872	-4.55419
AMRU_Ao_GCGACCACATTACGAC	-14.4408	6.61289	-4.53142
AMRU_Ao_CCAATCCCAATCACAC	5.00805	-13.2088	26.4064
AMRU_Ao_ACATCAGTCCATGAAC	-8.13324	-3.33615	-5.99214
AMRU_Ao_GCAGCCAGTCGGCACT	-10.1626	-1.18968	-7.18531
AMRU_Ao_TGTGTTTCAGTTTACG	-9.92843	-1.45475	-4.88362
AMRU_Ao_ACTTTCAGTAAATGAC	3.35547	-12.4748	27.8398
AMRU_Ao_TGAGAGGCATCTATGG	-2.9276	-2.04157	0.787765
AMRU_Ao_ATTTCTGCACTACAGT	-10.4404	-1.2393	-5.34272
AMRU_Ao_ACCTTTATCCACGTTC	3.19948	-12.9856	29.3365
AMRU_Ao_ACTTGTTGTGCAGTAG	-7.53141	-2.14731	5.27627
AMRU_Ao_GACACGCTCGCCTGAG	-12.4074	6.01069	-4.37743
AMRU_Ao_GGACATTGTACAGCAG	-9.52568	-1.76467	-5.12978
AMRU_Ao_GATGAAAGTTCGGGCT	-13.3842	6.81716	-4.62243
AMRU_Ao_GCAGCCATCTTCTGGC	22.5067	-21.6955	-18.5433
AMRU_Ao_ACATGGTTCCAATGGT	-13.9351	7.42241	-5.40534
AMRU_Ao_ACGCCAGCACCAACCG	9.40962	-15.1108	-14.0868
AMRU_Ao_TCAATCTCATCCCATC	-12.1591	1.96169	-4.10853
AMRU_Ao_AGCGTATCAAACGCGA	-2.00526	-2.16302	-0.738949
AMRU_Ao_TCACAAGTCTGATACG	-3.12107	-7.2699	-9.31781
AMRU_Ao_GAACCTACAAAGAATC	-5.58458	-4.55486	-6.14577
AMRU_Ao_CTTGGCTTCGAGAACG	-3.5683	-2.08516	0.312803
AMRU_Ao_AATCCAGTCAATCACG	2.81273	-12.345	28.0952
AMRU_Ao_TACGGGCAGCGATAGC	-9.17115	-2.49872	-7.06049
AMRU_Ao_CCTCAGTGTACGCACC	7.43445	-14.2367	-13.1724
AMRU_Ao_TTCCCAGGTAGCCTCG	-12.5074	7.39731	-3.77796
AMRU_Ao_CCTAGCTCAGTAAGCG	-15.1122	6.67367	-3.47524
AMRU_Ao_GCGAGAAGTCGGGTCT	-12.0625	1.15107	-3.63357
AMRU_Ao_ATCCGAATCTGTCCGT	26.5675	-22.7423	-20.116
AMRU_Ao_TACTTGTAGGCCGAAT	4.35352	-12.043	-10.8317
AMRU_Ao_CTCGTCAGTTCGGGCT	-10.1382	-0.664432	-5.5225
AMRU_Ao_CAGCTGGCATTGTGCA	-10.414	1.17458	-2.56216
AMRU_Ao_GACGTTATCCTGCTTG	-12.0531	2.26847	-2.5576
AMRU_Ao_CATGGCGTCGCTAGCG	10.1131	20.0491	3.85402
AMRU_Ao_TACGGATGTTTGACAC	2.91416	-12.743	28.8869
AMRU_Ao_AGGGAGTGTTTAAGCC	3.25596	-12.6104	29.4945
AMRU_Ao_TACGGGCGTGCAGACA	-9.98778	-0.781549	-4.6508
AMRU_Ao_GTACTTTTCGGCGCTA	3.11999	-12.1464	28.2674
AMRU_Ao_CTACCCACAAGACACG	-9.23131	-1.64851	-6.23158
AMRU_Ao_TCACGAAAGTGTGAAT	-11.5033	2.20286	-3.58994
AMRU_Ao_CGCTATCGTACATCCA	3.79123	-11.9889	-11.3305
AMRU_Ao_CCCAATCAGCGTCAAG	-11.9666	2.30183	-3.07866
AMRU_Ao_AAGACCTAGGAGTACC	-11.8235	0.610428	-3.93471
AMRU_Ao_AGTGTCATCCTTGGTC	-8.65545	0.0470477	-2.25868
AMRU_Ao_GGTGCGTCATGGTCAT	-7.90978	-2.11623	-3.70341
AMRU_Ao_AGACGTTTCGGTGTCG	11.4516	-15.0411	-12.4499
AMRU_Ao_AGATTGCTCACGGTTA	3.44469	-12.8511	28.1268
AMRU_Ao_CACAAACCATGATCCA	-8.32652	-2.82709	-4.78724
AMRU_Ao_GCTGCAGTCCTTAATC	-11.315	0.619701	-4.18049
AMRU_Ao_GTAGGCCAGCCATCGC	-12.7071	6.86082	-3.47329
AMRU_Ao_CACCTTGAGCTAACAA	-4.958	-5.13188	-7.90473
AMRU_Ao_ACGGGCTCACCGATAT	-12.1874	3.00612	-3.747
AMRU_Ao_ACATGGTAGTACATGA	-12.7622	6.61928	-4.10959
AMRU_Ao_GAACCTAGTCACTTCC	-1.8178	-5.31503	14.9218
AMRU_Ao_CCACTACTCTATCCTA	-7.88965	-3.0951	-7.42413
AMRU_Ao_TGGGAAGAGGCTATCT	-7.63433	-2.86672	-7.41792
AMRU_Ao_CCACCTAGTTGTTTGG	2.97104	-3.92779	-3.86084
AMRU_Ao_CCCATACGTAGGACAC	-14.5533	6.58668	-5.32961
AMRU_Ao_CAAGATCCACATGTGT	2.92769	-11.1706	-11.2489
AMRU_Ao_AAATGCCCATAGACTC	22.6682	-14.987	-10.6974
AMRU_Ao_AACGTTGAGTGTCTCA	3.41768	-12.8381	28.7014
AMRU_Ao_TTGTAGGGTAGCCTCG	29.0354	-15.215	-15.3968
AMRU_Ao_CTCGGGAGTTGTTTGG	9.1715	22.1361	4.73766
AMRU_Ao_ACACCAATCATATCGG	-8.47425	-3.26239	-7.19047
AMRU_Ao_AGCTCCTCAATGAAAC	-2.95041	-5.98873	-7.1718
AMRU_Ao_ACAGCTAGTACGAAAT	27.8253	30.2393	3.05754
AMRU_Ao_CGGAGCTTCTCTGTCG	2.7049	-12.5881	28.5306
AMRU_Ao_GCAAACTAGCGTAGTG	-11.4406	0.0654811	-4.57625
AMRU_Ao_ACACCGGAGTGTCCCG	-8.97626	-2.10595	-5.83577
AMRU_Ao_CGATGTACAGGATTGG	-11.5219	0.0677976	-4.45396
AMRU_Ao_CTACGTCAGATGTTAG	-10.5654	5.67145	-4.26395
AMRU_Ao_ACTGAACGTACTCAAC	-9.56782	-1.12476	-5.51316
AMRU_Ao_TGACAACTCATTCACT	14.6562	-18.2031	-15.779
AMRU_Ao_ATAAGAGGTAGATTAG	-10.0051	-0.0342523	-4.28831
AMRU_Ao_CGACCTTTCTAACTCT	4.77113	-12.2185	24.5233
AMRU_Ao_CTAGTGATCACTGGGC	-12.1273	1.23869	-3.8994
AMRU_Ao_TGAGCCGGTGAGTATA	2.97889	-12.397	28.7051
AMRU_Ao_TGTGTTTTCACTATTC	-11.1192	-0.198269	-3.36555
AMRU_Ao_ACGATACCACGGTGTC	10.1214	-15.4925	-13.8918
AMRU_Ao_TCAATCTTCTATCGCC	9.95704	-15.1219	-13.1852
AMRU_Ao_GTGCTTCCATCCAACA	-9.022	-1.67185	-6.07657
AMRU_Ao_TGGGAAGTCATAACCG	-10.8998	0.759944	-4.0343
AMRU_Ao_CAGAGAGTCCCAACGG	-13.0379	3.15724	-3.51614
AMRU_Ao_TGGTTAGAGTCAATAG	-7.48483	-2.46614	-6.35067
AMRU_Ao_AGTTGGTCAGAGTGTG	-11.8147	1.31625	-3.35967
AMRU_Ao_GCGGGTTTCAGGCCCA	-7.91291	-2.74483	-6.86754
AMRU_Ao_AGTAGTCCAGTATAAG	-1.62041	-7.13145	16.0761
AMRU_Ao_CTACATTGTCTGATTG	27.0869	-21.3191	-19.3115
AMRU_Ao_GCCAAATTCAGAAATG	15.9698	-18.3299	-13.7763
AMRU_Ao_GGCTGGTCAGTAAGCG	1.38047	-10.7872	23.9874
AMRU_Ao_CTCGAAACAATGTAAG	2.83325	-11.3199	24.6666
AMRU_Ao_CATATGGAGAAGCCCA	-4.01923	-2.25761	-0.519098
AMRU_Ao_TTCCCAGAGATGGGTC	2.44069	-12.7042	28.9346
AMRU_Ao_TGTGTTTGTGGCCCTA	-11.0195	0.194271	-4.90927
AMRU_Ao_GACGTGCTCAGAGGTG	3.61068	-13.2605	29.2448
AMRU_Ao_CTAGCCTAGTACCGGA	-7.16767	-2.7208	7.30044
AMRU_Ao_CTTTGCGAGTGTCCAT	-11.2432	-0.808619	-5.37087
AMRU_Ao_TACGGTAAGGTGCTAG	-12.2679	1.95421	-4.64033
AMRU_Ao_TACCTTATCTGCCAGG	2.4074	-11.5967	25.771
AMRU_Ao_CGAACATGTTACCAGT	-7.1887	-2.8949	-6.66149
AMRU_Ao_TTCTTAGCATCCGTGG	2.81811	-12.443	28.9974
AMRU_Ao_CAGTCCTCAATCGGTT	-9.74338	-1.142	-4.00613
AMRU_Ao_CTGAAGTTCACTGGGC	26.7011	-24.3751	-21.2865
AMRU_Ao_CACATTTCAAGACGTG	-2.88994	-1.34032	-0.404366
AMRU_Ao_TAGGCATGTAGCTTGT	-5.73401	-4.54937	-7.44655
AMRU_Ao_CGAATGTTCCGCATCT	-6.7977	0.104606	-2.74983
AMRU_Ao_CGTGTAAAGTGCCAGA	23.6925	-21.7141	-18.3981
AMRU_Ao_CACCTTGTCTTGGGTA	-12.324	2.41638	-4.19909
AMRU_Ao_CATCGGGGTCTAACGT	-10.9979	-0.836685	-5.6563
AMRU_Ao_GACACGCCATTACCTT	1.38335	-10.9883	25.0009
AMRU_Ao_ACTGCTCCAGGATCGA	-10.8919	-0.804175	-4.33547
AMRU_Ao_ACGATACGTTACGCGC	-12.1591	1.43631	-5.03257
AMRU_Ao_TTTATGCAGCAATCTC	3.10472	-12.3311	28.4629
AMRU_Ao_TCGTACCGTACAGCAG	-9.88957	-0.884123	-4.74459
AMRU_Ao_GCTGCGATCTTACCGC	19.0265	-20.3361	-17.332
AMRU_Ao_GATCAGTGTTAGGGTG	17.9817	31.4016	5.30269
AMRU_Ao_GGGCACTGTCCGAAGA	-7.06597	-3.877	-6.64967
AMRU_Ao_CCTACACTCGAACGGA	-7.99847	-1.60817	-4.83131
AMRU_Ao_AACCATGCAGGGTTAG	-12.6788	3.33192	-1.88524
AMRU_Ao_GAATAAGGTAGCAAAT	-6.55643	7.08136	-1.16478
AMRU_Ao_GCACATACATCGACGC	-12.3867	2.03049	-3.98293
AMRU_Ao_ATAACGCCAGTATCTG	29.0523	33.1557	3.14478
AMRU_Ao_CGAGCCAAGAGACGAA	-8.63205	-2.32797	-6.37842
AMRU_Ao_TGCCCTAAGGATGGAA	-12.7257	6.84182	-4.19543
AMRU_Ao_CAAGATCTCTATGTGG	30.8996	0.450035	-5.39744
AMRU_Ao_TTGACTTCATGAACCT	-8.05008	3.07196	1.3015
AMRU_Ao_CGGGTCACAGTGGGAT	-10.0169	-1.28384	-5.297
AMRU_Ao_AGATCTGGTCTTCAAG	5.02182	-12.4533	27.2919
AMRU_Ao_TCACAAGTCCCTTGTG	17.6136	-19.8884	-17.4425
AMRU_Ao_ACATGGTTCTCCGGTT	-11.8655	7.6789	-3.3032
AMRU_Ao_GTCTCGTCATTGGCGC	-11.2457	0.0407002	-4.75689
AMRU_Ao_CACCACTTCCTGTAGA	-9.93108	-0.933203	-5.13357
AMRU_Ao_TGACTAGTCGCGCCAA	-12.7615	1.28971	-3.94003
AMRU_Ao_GACCTGGAGACATAAC	3.50527	-12.6754	28.6889
AMRU_Ao_GGGCACTCATGCAATC	-12.7514	3.25276	-3.71469
AMRU_Ao_TTAGTTCAGTGTCCAT	-12.4774	2.15537	-3.70828
AMRU_Ao_CTCATTATCTTACCGC	-7.47608	-3.85734	-5.89352
AMRU_Ao_AAGACCTCACGAAAGC	-7.69794	6.84897	-3.56698
AMRU_Ao_TTTGCGCAGGCGACAT	-10.1681	-1.11518	-6.36128
AMRU_Ao_AACCGCGCATGCTAGT	11.3765	23.2432	4.45959
AMRU_Ao_GTGAAGGAGCAATCTC	-9.17694	-2.85596	-5.62338
AMRU_Ao_CTGATAGAGATATGCA	-6.61077	-3.98471	-6.09813
AMRU_Ao_GAAGCAGCACTGTTAG	-12.1055	4.39449	-4.06832
AMRU_Ao_AGGCCACAGCTGCAAG	-11.9217	2.03411	-3.57397
AMRU_Ao_TAGCCGGGTCATCCCT	15.5682	-17.4483	-14.8264
AMRU_Ao_AGAGCTTCACCATGTA	-1.54611	-7.92026	15.2167
AMRU_Ao_CGGACACGTTTAAGCC	-6.99339	-3.94516	-7.32658
AMRU_Ao_CCGTGGAGTTGTCTTT	2.85591	-12.1818	26.0724
AMRU_Ao_AAGTCTGTCTGCAAGT	-6.02195	1.14315	-0.148963
AMRU_Ao_AGCAGCCGTGCAGGTA	6.14992	-13.1924	-11.8728
AMRU_Ao_TACGGTATCATGCTCC	37.3889	-5.41637	-12.2754
AMRU_Ao_CGATCGGTCATTCACT	-10.149	-1.40756	-3.89009
AMRU_Ao_CGATGGCCAGTCTTCC	-12.4548	1.58974	-3.86692
AMRU_Ao_TTAGGACTCAACGCTA	-5.91952	-5.88434	-8.45104
AMRU_Ao_GTTCATTGTCTCTTAT	-12.4863	5.14642	-3.97053
AMRU_Ao_AGCGTATGTACTTGAC	-8.36967	-2.96954	-7.29245
AMRU_Ao_CTCGAGGTCAGTTAGC	-13.3544	3.01245	-3.62815
AMRU_Ao_CTCACACAGTGGAGAA	16.2606	28.9697	4.68918
AMRU_Ao_CGGAGCTGTGAAAGAG	-9.89956	-1.63328	-6.19022
AMRU_Ao_GGTGTTATCTGGTTCC	-10.4437	2.37718	-4.57467
AMRU_Ao_CTAGAGTAGTCCGGTC	-6.96341	-4.32094	-8.11276
AMRU_Ao_CTGAAACCAGTCGATT	-9.14981	-3.2197	-6.8838
AMRU_Ao_AACACGTTCCAGTAGT	-11.0397	-0.863265	-4.93218
AMRU_Ao_GTTCATTTCTGCAAGT	-9.14179	-1.27947	-4.53338
AMRU_Ao_CTGAAGTTCAGTGTTG	-5.75074	-1.54217	-3.48781
AMRU_Ao_ATCTACTAGGCCGAAT	-13.0112	3.90267	-3.30524
AMRU_Ao_TGAGCATCACCCATTC	-11.8255	0.514444	-4.71942
AMRU_Ao_GATCAGTAGCATCATC	33.6457	-9.85898	-13.6117
AMRU_Ao_CCACCTAAGCCAACAG	-9.43639	-2.26162	-6.49305
AMRU_Ao_TGCCCATGTTCGCTAA	9.90183	-15.2542	-13.0797
AMRU_Ao_TCAATCTCACCGTTGG	-10.7042	-0.345348	-5.17283
AMRU_Ao_CGTAGCGCAGCTGCAC	-1.22862	-10.8672	-9.8197
AMRU_Ao_ACTTACTGTCCCTTGT	-14.0385	7.41352	-4.40401
AMRU_Ao_TCGGGACGTCATATGC	-9.74164	-1.58039	-6.17895
AMRU_Ao_AACACGTGTGTGGCTC	-9.03654	-2.46872	-6.95906
AMRU_Ao_TAGCCGGAGCGTTGCC	-8.10645	-3.20959	-3.63976
AMRU_Ao_AAAGATGCAGTCGATT	-12.4846	1.92004	-4.29616
AMRU_Ao_CTGAAACCACGAAGCA	-5.66218	-4.66892	-7.89417
AMRU_Ao_ATTTCTGCAGGTCTCG	35.8486	30.4274	0.557394
AMRU_Ao_AGTGAGGTCAGCTCGG	-12.1809	1.09857	-4.60349
AMRU_Ao_CATGACACAGACGCAA	17.5545	-16.8244	-15.6061
AMRU_Ao_ACGCCGATCATGCATG	2.87179	-12.796	28.2444
AMRU_Ao_AACTGGTCAAGCTGAG	-12.0159	1.20665	-5.31099
AMRU_Ao_TGCCCATAGCCGATTT	-13.9442	7.25091	-5.37039
AMRU_Ao_TAAACCGCACCGAAAG	-12.4143	6.34143	-4.52383
AMRU_Ao_ACCGTAAGTGTATGGG	-2.87657	-6.601	-7.8429
AMRU_Ao_TGAGCATGTAGCTCCG	-4.66146	7.28684	-0.527688
AMRU_Ao_AACCATGCACGAAACG	-9.90401	-1.01136	-5.62412
AMRU_Ao_AACTGGTGTGCGAAAC	-13.3797	3.77622	-3.83882
AMRU_Ao_CGGACGTCAATGGATA	7.6158	-15.1926	-13.7368
AMRU_Ao_GCTCTGTCATCAGTCA	-8.14677	-2.90364	-7.70902
AMRU_Ao_GCTGCAGGTCTACCTC	27.3251	-19.3781	-17.4892
AMRU_Ao_ACGGAGAGTCTCATCC	-11.5523	2.30127	-3.8965
AMRU_Ao_CAGCTAAAGACCGGAT	-11.8747	3.9082	-2.41754
AMRU_Ao_TCGTACCCAGCTGCAC	-7.82162	-1.78055	-2.16998
AMRU_Ao_AGTTGGTAGATCCCAT	-9.74156	-1.90773	-5.59949
AMRU_Ao_CAACTAGCACTTAACG	0.73077	-9.3359	-8.50049
AMRU_Ao_TGAGCCGGTCGCGTGT	-12.2233	6.30404	-4.54548
AMRU_Ao_CCATGTCGTCGCCATG	-7.31748	1.39248	-1.82858
AMRU_Ao_ATTATCCAGGATGTAT	-12.4122	2.04723	-4.63641
AMRU_Ao_GCTGCAGTCAATACCG	-10.5228	0.0251773	-4.73106
AMRU_Ao_TAAACCGGTTCACGGC	-11.9349	1.64686	-3.67722
AMRU_Ao_GGACAGATCGCGTTTC	-10.9613	0.196874	-4.46199
AMRU_Ao_GGCGACTGTATCTGCA	7.52092	-14.1276	-12.2163
AMRU_Ao_CACTCCATCAAACCGT	-12.6252	4.38495	-3.41134
AMRU_Ao_CGTCCATAGAACTGTA	-7.20881	-3.53846	-6.77626
AMRU_Ao_GCGACCACATCGTCGG	-1.30032	-7.09442	-8.23925
AMRU_Ao_CGAACATAGTAGGTGC	-11.6856	1.3572	-4.61899
AMRU_Ao_TGGGCGTTCCGCATAA	-9.49929	-2.10909	-6.20359
AMRU_Ao_CAGGTGCAGATCGGGT	-10.1314	-0.796314	-5.31006
AMRU_Ao_AGTAGTCGTGTATGGG	-5.57976	-5.19632	-7.80459
AMRU_Ao_TTCTACAGTTCCCGAG	-11.2494	0.64696	-4.44362
AMRU_Ao_GCTTGAATCGGTCCGA	-9.21427	-2.46829	-6.1397
AMRU_Ao_GATGCTACAAGAAAGG	-8.11735	-0.607617	-4.93286
AMRU_Ao_TTGAACGGTGAGCGAT	8.4809	-15.0386	-13.0185
AMRU_Ao_CATTATCCAGGGTACA	-12.1143	2.61604	-3.11365
AMRU_Ao_CATGCCTTCAGCTTAG	-10.4449	3.90836	-2.98174
AMRU_Ao_GTCTTCGCAATGACCT	-5.31757	-3.41758	-7.29349
AMRU_Ao_AGCGGTCAGTTCGATC	-2.74417	-7.42358	-9.31047
AMRU_Ao_ACTTACTCAGATCCAT	-11.7545	3.21787	-3.21997
AMRU_Ao_ATAGACCGTGCAACTT	-13.6283	3.42617	-4.30642
AMRU_Ao_TTCTCAAGTGTGAATA	30.8308	-16.6393	-16.9755
AMRU_Ao_TTAGGACAGGTGATTA	4.776	-11.8999	-11.29
AMRU_Ao_TCGTACCTCAAACAAG	1.23461	-10.1045	22.4755
AMRU_Ao_AGTTGGTCAGTTCATG	-12.4911	2.18231	-4.31347
AMRU_Ao_CTCCTAGTCGTTGACA	4.5146	-12.6047	-11.3687
AMRU_Ao_TGTGTTTGTGTTTGGT	23.6017	-22.4518	-18.54
AMRU_Ao_GGACATTAGGACTGGT	-7.63548	-1.22696	-3.36983
AMRU_Ao_CGAGCCAGTTGTGGCC	7.55711	-14.0758	-12.6912
AMRU_Ao_TGCCCATAGATCGATA	4.7089	-12.8104	-10.5058
AMRU_Ao_CCATGTCGTGCGATAG	-12.1642	2.10161	-3.09951
AMRU_Ao_TTCTTAGAGCACCGCT	-7.41519	-4.21291	-7.96866
AMRU_Ao_ACGGGTCCACGTAAGG	-11.0647	0.348743	-4.83187
AMRU_Ao_CGGACACCAGCCAGAA	-6.8085	0.783018	-3.61131
AMRU_Ao_GTGTGCGGTGTTTGGT	-6.91976	-2.23831	-5.95992
AMRU_Ao_CTGCTGTGTATGGTTC	2.98821	-12.1924	27.4026
AMRU_Ao_CAGATCAGTTCAGGCC	6.76313	-14.9061	38.4228
AMRU_Ao_GAACGGAGTGAGTGAC	-5.68435	-4.52065	-6.9158
AMRU_Ao_CAGCATATCTCCAGGG	-12.9692	6.72138	-3.63701
AMRU_Ao_GAAGCAGTCAGCTCTC	2.53583	-12.1331	27.1487
AMRU_Ao_TGCACCTGTCAAGCGA	-3.31498	-1.27274	-0.687801
AMRU_Ao_CATGCCTGTGCTGTAT	1.08024	-2.83033	-1.76649
AMRU_Ao_CCACTACGTGTTCTTT	-2.91353	-0.0830734	-0.646401
AMRU_Ao_CTTAACTAGGGCTTCC	-8.7439	-3.66968	-6.68593
AMRU_Ao_CGTGAGCAGTCTCGGC	2.03707	-11.7604	27.4923
AMRU_Ao_ACGGAGATCCGCAAGC	-10.2559	-1.92984	-5.15397
AMRU_Ao_GCTTCCAAGATAGGAG	-10.2969	-1.94509	-5.56612
AMRU_Ao_AGTAGTCCAGGCAGTA	3.54791	-12.4457	27.5956
AMRU_Ao_GTAGTCATCCTTTCTC	3.64966	-12.2569	27.7913
AMRU_Ao_CAAGGCCTCAGGTAAA	-10.6215	-1.14476	-5.46538
AMRU_Ao_GTATCTTTCAGTCAGT	-11.1732	-0.190368	-4.66559
AMRU_Ao_CTTTGCGTCTCTGCTG	28.4213	38.1474	5.32204
AMRU_Ao_GCGCCAAAGGCTAGAC	-9.16466	-1.79674	-5.95911
AMRU_Ao_TCCACACCACGTCAGC	-9.4777	-1.88413	-5.71368
AMRU_Ao_TACTCATGTGCAGGTA	2.8398	-11.8524	26.4628
AMRU_Ao_GAATGAACACGGATAG	-2.55865	-7.74633	-8.834
AMRU_Ao_ACTTACTTCCCAAGTA	4.6573	-10.1503	26.0413
AMRU_Ao_GAATGAATCACAATGC	4.09416	-10.6005	26.1128
AMRU_Ao_AAGGTTCTCCGAAGAG	-7.60194	-3.75929	-6.92406
AMRU_Ao_ATGAGGGCATATGGTC	-12.9944	4.39565	-4.11947
AMRU_Ao_CGTTCTGTCTGGAGCC	-7.73757	-1.69374	-6.42792
AMRU_Ao_GCTCCTATCAATACCG	-12.8855	3.17354	-3.6949
AMRU_Ao_AGCCTAAAGCTGCGAA	-6.53174	1.82738	-3.51748
AMRU_Ao_GGACAAGCAGTTAACC	-12.1701	2.67886	-3.3152
AMRU_Ao_GTTAAGCTCTGATACG	-5.93089	-2.07906	-4.76088
AMRU_Ao_AGCGTATTCACGCGGT	-10.5407	0.724103	-3.03405
AMRU_Ao_GCGCCAATCGAACTGT	-3.81638	-4.35509	-6.97303
AMRU_Ao_CTTAGGATCTGTACGA	-7.75387	-0.365858	-3.1435
AMRU_Ao_GGGTCTGGTCTCAACA	1.37723	-10.4397	-10.7178
AMRU_Ao_GCTCCTAGTAACGTTC	2.84416	-11.8652	26.0239
AMRU_Ao_CATCAAGCAATGGTCT	-5.55495	-4.43241	-8.1867
AMRU_Ao_GAGCAGATCGGTCCGA	-11.4139	0.473548	-4.60175
AMRU_Ao_TACGGGCCACTGAAGG	31.0194	-17.4255	-17.2212
AMRU_Ao_CAGCTAAGTACCTACA	-6.65295	-4.59	-6.42843
AMRU_Ao_ACATCAGTCTACTTAC	-6.486	-3.56022	-6.27994
AMRU_Ao_CGTCAGGAGCTAACAA	-6.78491	-3.89199	-6.74071
AMRU_Ao_AGCAGCCCAGTCTTCC	-12.4642	6.30033	-4.07726
AMRU_Ao_ACGAGGAGTGTGAATA	3.47893	-12.6477	26.8899
AMRU_Ao_TGTATTCGTTCAGACT	3.04544	-12.0204	27.5721
AMRU_Ao_TAAGTGCAGTGAACGC	-10.8493	-0.895622	-5.0713
AMRU_Ao_GGGTTGCTCCGTCAAA	-11.9432	6.3193	-4.91649
AMRU_Ao_CGATGGCTCAGGTAAA	25.849	34.1101	4.61659
AMRU_Ao_TAGAGCTGTAGCGTAG	-7.20859	-3.54992	7.66955
AMRU_Ao_TGCGTGGTCATGCTCC	20.8842	-20.7179	-18.2453
AMRU_Ao_AGCGTATTCAGATAAG	-7.17217	-3.74739	-6.49797
AMRU_Ao_CAGTAACAGCGATGAC	-2.66807	0.254032	-0.413877
AMRU_Ao_GGACAAGCATCACGAT	-11.5341	0.986001	-3.81777
AMRU_Ao_GTGCTTCGTAATCACC	-7.17348	-4.20183	-7.23587
AMRU_Ao_CTAACTTCACGTCTCT	1.29875	-11.0324	22.9323
AMRU_Ao_CTAGTGACAGCTGTAT	-10.4103	-0.709885	-4.62727
AMRU_Ao_CAGCGACTCGACGGAA	-12.4803	6.62546	-4.55198
AMRU_Ao_TCAGCTCGTGGTTTCA	-12.0448	0.814884	-4.24305
AMRU_Ao_GGAATAAAGTACGTTC	3.49875	-12.4519	28.3038
AMRU_Ao_CAGTAACCACTATCTT	-8.14724	-3.18785	-6.3452
AMRU_Ao_CCCTCCTCATTGGCGC	-6.44192	-3.81034	-4.70754
AMRU_Ao_ATAGACCCAATGACCT	-10.4733	7.18851	-2.52448
AMRU_Ao_TTCTTAGAGGTGATAT	1.60274	-10.2266	-10.2477
AMRU_Ao_GTAGGCCGTTCCATGA	-8.78504	-3.14466	-7.82923
AMRU_Ao_GCATGCGGTTGAACTC	-12.7018	3.97297	-3.16159
AMRU_Ao_TACAGTGTCCTCATTA	-12.9004	1.32812	-3.70257
AMRU_Ao_AACCGCGAGAATGTGT	-10.4942	-0.998055	-6.81367
AMRU_Ao_TGGTTAGTCCGTCATC	-11.4078	0.112871	-4.35333
AMRU_Ao_TGGACGCTCAGTGCAT	2.55506	-12.2593	27.8239
AMRU_Ao_TGCTGCTGTCTGCCAG	5.25358	-12.6919	-12.4698
AMRU_Ao_GCGCGATGTCGGCTCA	0.885319	-9.73583	20.8421
AMRU_Ao_GAACATCCAGTATGCT	-12.1891	2.40213	-3.25203
AMRU_Ao_GTTCATTAGACTAGGC	-10.6244	-1.02933	-5.23381
AMRU_Ao_CCGTACTCAGTGGGAT	-13.9691	7.0328	-5.05077
AMRU_Ao_CTGATAGGTACGCACC	10.9443	-16.3187	-14.5223
AMRU_Ao_ACAGCCGCACCAGGTC	-11.0508	-0.248632	-4.59085
AMRU_Ao_CTCACACCAGCCTATA	-9.20344	-0.728348	-6.33846
AMRU_Ao_CTCTAATAGCAATATG	-2.21348	-7.86499	11.2711
AMRU_Ao_CGATCGGTCCAGTAGT	32.1974	31.5138	3.0365
AMRU_Ao_CCACGGATCCTAGGGC	-5.57258	-3.71434	-8.04238
AMRU_Ao_ATAGACCAGGATTCGG	-3.51889	-2.19082	-0.572555
AMRU_Ao_GCATGTACACAACGCC	-2.82303	-7.92231	-8.99591
AMRU_Ao_TTGACTTGTCAGTGGA	-11.0238	-0.61172	-5.13558
AMRU_Ao_ATCCACCTCTTAGCCC	-9.21394	-2.51042	-6.10899
AMRU_Ao_TATCTCACACAGCGTC	0.128124	-9.102	-9.69172
AMRU_Ao_TTAACTCGTCGACTGC	16.5847	-19.7824	-16.8681
AMRU_Ao_CTCAGAACATCTCGCT	-10.4574	-1.22769	-5.83377
AMRU_Ao_ATTCTACTCGTTGCCT	-9.22858	-1.98097	-5.80497
AMRU_Ao_CGCTATCAGATTACCC	4.44145	-12.8313	27.2934
AMRU_Ao_CATCGGGAGCTTTGGT	-1.91589	-8.71833	13.5382
AMRU_Ao_CGTGAGCGTGCATCTA	-13.3791	6.21775	-4.40492
AMRU_Ao_AGATTGCCAATGGACG	-1.78832	-7.37078	12.1864
AMRU_Ao_TACGGGCGTTGTACAC	-11.9407	0.826547	-4.70558
AMRU_Ao_GTGGGTCCACATAACC	2.81439	-11.7656	26.7968
AMRU_Ao_CCTTCCCGTGGCCCTA	28.5457	-21.9017	-19.9213
AMRU_Ao_GTTCGGGTCGGTTAAC	-15.9157	7.8354	-5.90383
AMRU_Ao_GAGTCCGAGGTTACCT	-8.19777	-3.42476	-7.28951
AMRU_Ao_ACGGGCTGTATTCGTG	-10.7132	-0.668179	-5.12395
AMRU_Ao_ACTGCTCCAGTCTTCC	-13.7332	6.99189	-3.64152
AMRU_Ao_GAGGTGAGTCACCTAA	-9.91483	-1.72233	-6.62052
AMRU_Ao_GGTGAAGAGTGTCTCA	8.5623	-15.1782	-13.0821
AMRU_Ao_CTCATTACAACGATCT	23.0382	-18.2453	-15.5506
AMRU_Ao_GATGCTACACGAGAGT	-10.371	-1.59936	-7.16393
AMRU_Ao_GGACAGATCAGGTTCA	-7.44106	-3.63819	-6.80556
AMRU_Ao_CGTAGCGTCCACGTTC	-6.27177	-4.86724	-7.59412
AMRU_Ao_GGCGACTGTAATCGTC	-12.7841	4.34801	-3.58614
AMRU_Ao_AAAGATGCATCGTCGG	-3.75886	-6.90923	-8.06312
AMRU_Ao_TGGTTAGCAAGTACCT	28.9021	-19.403	-18.4507
AMRU_Ao_CCACGGAGTTCTCATT	-12.0344	2.0677	-4.04452
AMRU_Ao_GACCTGGGTATAAACG	-4.76884	-6.24149	-8.69062
AMRU_Ao_AGCTCCTGTTCCCTTG	-5.57453	-3.63999	-1.39953
AMRU_Ao_ATGAGGGTCCAGAGGA	1.75988	-11.1303	25.3521
AMRU_Ao_GCGAGAACAGACACTT	3.10735	-12.2476	28.0824
AMRU_Ao_CGTGAGCAGTGCGTGA	-12.0221	2.39598	-2.45326
AMRU_Ao_CATTCGCGTGCCTGCA	-10.5774	-0.175353	-5.38819
AMRU_Ao_AGGGAGTGTGTGCCTG	8.4649	18.6634	4.0783
AMRU_Ao_CTGTTTAGTCTAGAGG	-9.51825	-0.795654	-4.41635
AMRU_Ao_ACTTGTTAGTTTGCGT	-11.5781	-0.0319501	-4.61135
AMRU_Ao_AAGGCAGGTCCGAAGA	-12.0353	0.629734	-4.39105
AMRU_Ao_AGGCCGTCATCTATGG	-8.69323	-2.65103	-2.7862
AMRU_Ao_GAACGGACAAGCCCAC	-13.888	4.60616	-4.09627
AMRU_Ao_GATGAGGGTAAATGTG	-12.3721	6.76892	-4.59516
AMRU_Ao_TCTATTGCATGGTCAT	-12.0727	1.50826	-5.40625
AMRU_Ao_ACACTGATCCGAACGC	-1.31203	-7.92897	-9.40118
AMRU_Ao_TGGCCAGGTGCTTCTC	-0.476131	-7.53605	15.0826
AMRU_Ao_TCTTTCCAGGGTGTGT	0.624795	-8.9936	-9.62725
AMRU_Ao_AAGACCTCATTCCTGC	3.66973	-12.9773	28.9517
AMRU_Ao_GTTACAGTCTCGCATC	-11.9589	7.13959	-3.40426
AMRU_Ao_GAACCTAAGCCTATGT	5.77823	-12.1398	-12.0477
AMRU_Ao_CCAGCGAAGAGCAATT	-10.2833	-1.48024	-6.15415
AMRU_Ao_CCTTTCTGTTCCAACA	-11.955	1.22655	-4.41551
AMRU_Ao_TTCTTAGGTACGCACC	-7.62893	-3.74077	-7.59051
AMRU_Ao_CTTGGCTGTCGAATCT	-11.6593	1.05227	-4.22164
AMRU_Ao_ACGGGTCTCGGAATCT	-4.46275	-5.54292	-6.89847
AMRU_Ao_CTAGTGATCTGTCCGT	-7.39987	-3.78553	-7.50363
AMRU_Ao_GTATCTTAGGGTATCG	-8.12121	-2.85558	-6.24507
AMRU_Ao_CCGTTCAAGCGTAGTG	-11.3995	0.844932	-4.60049
AMRU_Ao_CTGAAACGTCAGATAA	17.3198	-19.4315	-16.4745
AMRU_Ao_TAGTGGTCACGGCGTT	-6.50829	-1.37621	-3.08162
AMRU_Ao_TTGCGTCGTTACAGAA	-11.7882	0.733151	-5.13591
AMRU_Ao_TCAACGACATGATCCA	-11.2611	6.33367	-4.44171
AMRU_Ao_GTCACGGCAAAGTCAA	3.80893	-11.0958	-10.379
AMRU_Ao_TTGAACGAGGATGCGT	-11.3272	-0.238903	-4.28565
AMRU_Ao_AAGGTTCAGAAACCTA	17.8869	-20.2409	-17.4162
AMRU_Ao_TTTGGTTAGTGGGCTA	-2.22379	-8.31666	-8.97502
AMRU_Ao_GTGCGGTGTCTAGTCA	-10.8132	5.23267	-3.23154
AMRU_Ao_CCACCTATCCTCAATT	3.53347	-12.998	29.1685
AMRU_Ao_ACGTCAAGTTCGTGAT	-6.63692	-0.143018	-4.35999
AMRU_Ao_TCGTACCGTTCAGTAC	-13.2835	3.22784	-3.90436
AMRU_Ao_ACTTTCAAGCGCTCCA	-6.81598	-3.46614	-6.95898
AMRU_Ao_CGATCGGGTAGCGATG	22.6271	-21.0905	-18.1664
AMRU_Ao_ACATCAGGTCCGAACC	5.25011	-7.14145	-2.76811
AMRU_Ao_TGCCCTAGTTAAGATG	-12.8982	6.49757	-4.58667
AMRU_Ao_ATGGGAGTCCACGCAG	-9.69336	-1.68427	-7.82334
AMRU_Ao_CGTCACTCAGGCTCAC	4.65658	-12.5328	-11.6511
AMRU_Ao_AGGGTGACAGAAGCAC	-14.4686	1.18395	-4.56958
AMRU_Ao_AATCCAGTCAACCAAC	-1.60267	-8.64253	-9.95648
AMRU_Ao_ACTTGTTGTAAATACG	30.1654	-15.2477	-17.0969
AMRU_Ao_ATCATCTCACATTTCT	34.786	-7.79245	-13.5423
AMRU_Ao_GGGACCTGTTGACGTT	2.85613	-12.4248	28.945
AMRU_Ao_GGGCACTCACTATCTT	-7.83201	-2.87314	-6.90254
AMRU_Ao_GGAAAGCGTGCCTGTG	22.7959	-21.6516	-16.8947
AMRU_Ao_AGAATAGAGGGCATGT	-12.5225	5.49532	-4.22138
AMRU_Ao_GGGACCTTCACAATGC	-8.84694	-2.76995	-7.27811
AMRU_Ao_TCAGCAAGTACTTAGC	16.567	-11.3155	-12.3785
AMRU_Ao_CATCCACAGGACATTA	-12.341	2.28647	-4.68832
AMRU_Ao_TCGGTAAGTCACACGC	7.61746	-14.2467	-12.1189
AMRU_Ao_ATAACGCTCAGCTGGC	-12.6987	1.69037	-4.29023
AMRU_Ao_ACGGAGAGTTCGAATC	-9.06145	-2.79627	-6.2248
AMRU_Ao_CCTCTGATCCGTTGTC	-13.0377	6.83564	-3.88131
AMRU_Ao_CAAGTTGAGGCATGTG	27.8916	27.0923	2.8395
AMRU_Ao_GCATGCGGTTTAAGCC	8.78792	-14.0863	-13.1305
AMRU_Ao_GCGCGATAGTGAAGAG	-13.0819	2.64385	-3.56177
AMRU_Ao_TTAACTCAGTCCCACG	-5.47897	-4.656	-7.71111
AMRU_Ao_CTCCTAGCAAATACAG	-0.702501	-6.93717	19.3647
AMRU_Ao_CAGCTAATCGGAAATA	-8.42836	-4.5642	-7.8581
AMRU_Ao_TGCCCATCAGACGCCT	-10.1776	-0.866243	-4.9693
AMRU_Ao_CGTCAGGCACGCCAGT	-9.77445	-1.98378	-6.02783
AMRU_Ao_GTTCATTAGTCGATAA	-13.0069	3.74787	-3.35983
AMRU_Ao_ATGTGTGCAAGAAAGG	7.89764	-13.5898	-11.4686
AMRU_Ao_ACGTCAAAGCACCGTC	2.47498	-12.1333	25.5504
AMRU_Ao_CAGCTAAAGGTTACCT	-4.61421	-5.10784	-7.67012
AMRU_Ao_GTAGGCCCACTAAGTC	-2.65962	-7.25538	-8.48339
AMRU_Ao_GAACATCGTCCCTTGT	3.68204	-13.0837	28.1011
AMRU_Ao_AGAGCTTAGTGAAGAG	32.5035	-14.6755	-15.1139
AMRU_Ao_GGCTGGTAGCTCAACT	32.041	20.1289	-1.36506
AMRU_Ao_ACTGAGTAGAGCAATT	-7.56787	-1.31169	1.44606
AMRU_Ao_CTGTGCTTCGGAGCAA	-12.1099	1.36698	-3.92131
AMRU_Ao_ACTTTCAGTACATGTC	-11.7315	0.662874	-4.39435
AMRU_Ao_ACCAGTACAGCTGTTA	-5.88346	-4.33268	-7.39836
AMRU_Ao_CATCAAGAGCACAGGT	-0.561981	-8.40858	17.0244
AMRU_Ao_CTGAAACGTCCCTACT	9.70673	-14.9232	-12.0695
AMRU_Ao_AGTTGGTAGAATTCCC	-10.0313	-1.64367	-6.38772
AMRU_Ao_TTAACTCTCCAAACAC	-11.7088	4.71288	-3.5101
AMRU_Ao_GAGCAGACAAGGACTG	-13.655	6.48062	-4.64655
AMRU_Ao_TAGTTGGTCTCGCTTG	-7.32282	-3.50965	-6.36874
AMRU_Ao_AAGTCTGAGACTGGGT	-3.91288	-5.87	-7.82952
AMRU_Ao_TCGCGAGGTCTAAACC	-3.75031	-6.34831	-8.40432
AMRU_Ao_CTTTGCGGTAATTGGA	-0.979192	-8.4712	-9.47101
AMRU_Ao_ATCATCTTCGTCACGG	-11.9336	2.72163	-3.66058
AMRU_Ao_GCATGATTCTCGAGTA	1.32099	-11.406	24.1599
AMRU_Ao_CAGAATCAGCGATTCT	-11.2968	1.02299	-4.04073
AMRU_Ao_ACAGCTACACCACGTG	-12.6246	3.57915	-3.36632
AMRU_Ao_TAGTTGGGTTAAAGAC	3.9296	-11.7562	31.4787
AMRU_Ao_CTTCTCTCAGTTAACC	-10.8173	0.334742	-1.87773
AMRU_Ao_TTGCCGTGTCAACATC	-13.3444	3.28047	-4.00883
AMRU_Ao_TAAACCGCATTGAGCT	1.58085	-10.952	-10.9792
AMRU_Ao_CACACAAAGTGGACGT	-11.618	2.95431	-3.1029
AMRU_Ao_CAGCGACCAGGTCTCG	35.8483	-1.2689	-9.36383
AMRU_Ao_GTAACTGTCTTACCTA	-10.9976	1.2072	-4.43371
AMRU_Ao_CAGCCGACAAAGGAAG	-13.0777	5.85216	-4.17888
AMRU_Ao_GTTAAGCGTGACTACT	14.1624	-15.9882	-13.4991
AMRU_Ao_AAAGATGCATGGATGG	-13.6532	4.15784	-4.1607
AMRU_Ao_CGGACACAGACAGGCT	21.3396	36.0525	6.04273
AMRU_Ao_TCGTAGATCTACTATC	31.2886	-14.228	-14.8622
AMRU_Ao_ATCGAGTTCAACACCA	2.37436	-12.0418	27.6864
AMRU_Ao_CAACTAGGTCTGCAAT	-0.154456	0.39718	-0.270487
AMRU_Ao_TTTGGTTAGGCGATAC	-12.7095	6.7226	-4.5115
AMRU_Ao_CAACCTCCACCGAAAG	-10.7339	0.609785	-4.27778
AMRU_Ao_CACATTTAGGTCGGAT	-9.35514	1.21064	-3.32473
AMRU_Ao_TAAGTGCTCCCTGACT	-13.4189	3.84284	-2.72537
AMRU_Ao_GACCTGGTCCTTTCGG	-9.91896	-2.58603	-6.64803
AMRU_Ao_ATTATCCCATCACAAC	-8.65148	-3.31806	-7.13189
AMRU_Ao_GGTGAAGGTCAGCTAT	-10.6758	-0.178462	-5.07166
AMRU_Ao_ATCACGATCTACTTAC	-10.2499	0.50018	-4.16407
AMRU_Ao_TAAACCGTCTAAGCCA	14.4634	27.5287	4.39212
AMRU_Ao_ACGATGTGTGTTTGGT	-5.57544	-4.84798	-7.04305
AMRU_Ao_TTCGGTCTCGTCTGAA	-3.35364	-7.1138	-8.71075
AMRU_Ao_CCACTACCAACAACCT	3.1587	-12.7966	28.262
AMRU_Ao_TGAAAGACATCCCACT	30.6202	-16.4623	-16.2191
AMRU_Ao_GTCAAGTCACGAGAGT	-12.0478	1.87491	-3.73745
AMRU_Ao_ACGGCCAGTTTGACAC	-9.7272	0.482051	-2.22493
AMRU_Ao_GAACGGACACAGGTTT	-2.06161	-8.28809	-8.44453
AMRU_Ao_AATCGGTGTACCCAAT	-9.662	-0.237528	-5.87622
AMRU_Ao_GTCATTTTCTTATCTG	-7.74524	-3.08855	-5.89372
AMRU_Ao_ATAAGAGTCAATCACG	-9.25592	-3.03146	-7.30237
AMRU_Ao_CGAATGTCAGTAAGCG	1.09048	-8.34639	-8.14965
AMRU_Ao_TAAGTGCAGGTTACCT	8.66486	-12.7875	-12.1823
AMRU_Ao_CACCAGGGTGAAAGAG	-9.80632	-0.591977	-4.68987
AMRU_Ao_AACTTTCGTACTCGCG	-8.23911	1.31002	-4.22841
AMRU_Ao_GGTGTTACAGCCTGTG	-9.97783	1.20141	-2.66594
AMRU_Ao_TACGGGCCAAGGACAC	-11.9177	1.54674	-3.39823
AMRU_Ao_TGAGAGGGTGACAAAT	-8.07066	-1.17161	-6.0191
AMRU_Ao_ATGAGGGGTGTGGTTT	-5.25125	-5.77974	-8.51523
AMRU_Ao_TTCGAAGGTTACTGAC	-12.0852	0.518427	-4.59147
AMRU_Ao_CCTCTGATCATCGATG	-8.75929	-1.27445	-4.78846
AMRU_Ao_AGAGTGGGTATAGGTA	-7.48271	-3.866	-7.58104
AMRU_Ao_CAGCCGAAGCGTGAGT	-9.44548	-1.86726	-6.39055
AMRU_Ao_TGCTACCCACTCAGGC	2.4302	-11.8422	26.2673
AMRU_Ao_GATCTAGGTATCACCA	35.8317	14.0212	-3.31835
AMRU_Ao_AAACCTGGTCATATCG	-13.1358	7.61936	-4.75977
AMRU_Ao_TGGCTGGAGGAGTTGC	-11.5339	1.839	-4.43083
AMRU_Ao_AGAGTGGGTCCAGTGC	12.0549	17.6683	-2.63896
AMRU_Ao_CGGACGTGTGCGGTAA	-7.27808	-3.7804	-6.49694
AMRU_Ao_ATGTGTGCACTTCGAA	-2.07846	-8.92533	-7.61605
AMRU_Ao_CAAGATCGTCATATCG	5.80068	-12.7791	-11.5283
AMRU_Ao_GAACGGAAGTTCGATC	38.6433	-6.80615	-12.2259
AMRU_Ao_AGAGTGGTCACAAACC	-9.39189	-1.14629	-5.48487
AMRU_Ao_GCTGCTTTCATCATTC	2.66105	-12.2809	27.7168
AMRU_Ao_GAGCAGACAAAGCGGT	2.27463	-5.48918	-3.67148
AMRU_Ao_AACTCAGGTACCATCA	3.6041	-10.0471	23.2295
AMRU_Ao_GCTGGGTAGAGTACCG	-9.29251	-0.472637	-5.17653
AMRU_Ao_CAGCATAAGTGCTGCC	-12.0964	2.02876	-3.94652
AMRU_Ao_TTCTTAGAGACAAAGG	-9.967	-0.728413	-3.74539
AMRU_Ao_CACCTTGTCGTATCAG	-5.61481	-4.48418	-7.75023
AMRU_Ao_TGGCGCATCTGTTGAG	2.14502	-10.4344	24.1281
AMRU_Ao_CCTTCCCTCGAACGGA	-14.1053	6.00386	-4.60736
AMRU_Ao_GTAACGTGTGGTGTAG	-6.08721	-3.96915	-7.17031
AMRU_Ao_CTAATGGCAGATGGCA	2.82151	-12.4336	28.3426
AMRU_Ao_TGGCCAGAGAGCCCAA	-11.5884	1.20347	-3.7458
AMRU_Ao_GAGCAGATCAGAGCTT	30.9393	-10.2228	-13.273
AMRU_Ao_GAATAAGGTACTCAAC	-1.59772	-7.72267	-8.18748
AMRU_Ao_ACTGAGTCAAAGGCGT	20.9691	-19.911	-17.1665
AMRU_Ao_GCTGCGATCGAGCCCA	-4.76541	-3.95354	-5.4582
AMRU_Ao_CTGATAGAGCTCCTTC	20.2995	-21.7826	-18.6922
AMRU_Ao_GATGCTATCACATGCA	-13.7926	6.17473	-5.10956
AMRU_Ao_GGCCGATTCGAGGTAG	-7.07582	-3.44302	-5.84276
AMRU_Ao_AATCGGTAGAATAGGG	30.2885	39.3176	5.66842
AMRU_Ao_ACGCCGAAGTGGGATC	-10.9392	-0.247877	-3.31086
AMRU_Ao_GGAACTTGTCACTGGC	-8.41967	-1.93926	-5.5108
AMRU_Ao_TCGGGACTCTTAGAGC	-12.14	0.678942	-4.25369
AMRU_Ao_GACTACAAGAAACGAG	34.9312	-9.59829	-13.7407
AMRU_Ao_AGACGTTGTCACACGC	20.8853	26.5713	1.98625
AMRU_Ao_CTCTAATAGTAGCGGT	16.8394	-19.4054	-16.5668
AMRU_Ao_CAACCAAGTCGGCTCA	-13.8084	6.89357	-4.45578
AMRU_Ao_GCCAAATAGCACGCCT	-5.22717	-6.2857	-8.17098
AMRU_Ao_ATCATGGGTTTCCACC	-8.5411	4.09032	-0.472818
AMRU_Ao_ATTGGACAGACACTAA	-10.3614	-0.178439	-5.14298
AMRU_Ao_ATCTGCCAGCGAGAAA	-0.0828409	-9.56281	-10.3125
AMRU_Ao_CACACAAAGAGTCGGT	-11.4941	0.0486791	-5.10216
AMRU_Ao_CCGGTAGTCTTTCCTC	3.14946	-12.4104	27.8394
AMRU_Ao_GTAGTCAAGAGACGAA	3.34222	-11.9802	26.4365
AMRU_Ao_CTGATCCGTAGCGCTC	-5.98549	-0.109028	-2.60067
AMRU_Ao_TTCGAAGTCGGTGTCG	-13.6541	6.81384	-4.40714
AMRU_Ao_CCGGGATAGCGTTCCG	-11.7489	1.27767	-1.85863
AMRU_Ao_GGGATGACAAACTGTC	-1.54903	-1.71876	-1.09764
AMRU_Ao_CGTGTCTTCTCGTATT	-11.6013	5.76325	-4.30949
AMRU_Ao_CATTCGCCATGTAAGA	-11.2279	2.05659	-1.70109
AMRU_Ao_TTGGCAAAGCCTTGAT	-11.0636	0.125031	-5.21142
AMRU_Ao_GAGCAGAAGAAGAAGC	1.70631	-11.4031	26.1064
AMRU_Ao_ACCGTAAAGGCTCTTA	3.05054	-12.1713	27.665
AMRU_Ao_GTAACTGGTAAGTTCC	-9.79124	-1.39976	-3.58236
AMRU_Ao_GCGACCAGTCAGATAA	-11.8797	-0.155619	-5.2807
AMRU_Ao_CAGTAACTCAGGCAAG	-10.6356	-0.560056	-5.62053
AMRU_Ao_CAAGGCCAGACGCTTT	0.751024	-11.1354	24.7876
AMRU_Ao_GTGCTTCCAGCTATTG	-13.1501	1.85346	-4.64435
AMRU_Ao_GATCGATAGTATGACA	-10.2652	5.68521	-3.23056
AMRU_Ao_CAGTCCTAGTGTCCCG	2.73969	-12.2116	26.4681
AMRU_Ao_TTTGCGCGTAACGCGA	-12.8161	2.44232	-3.59131
AMRU_Ao_GGGCACTCAGCCAATT	-8.54758	-2.50645	-6.28745
AMRU_Ao_CTGCGGAGTGTTGAGG	-6.33367	-3.33613	-5.54288
AMRU_Ao_TGACAACTCCCTAACC	2.55535	-12.3613	28.2689
AMRU_Ao_GACCTGGGTTGCCTCT	1.65032	-10.7028	23.0654
AMRU_Ao_GACACGCAGGCGATAC	-12.6845	2.2223	-3.60461
AMRU_Ao_TAGACCAGTCTTCTCG	-3.14107	-0.905067	-1.42046
AMRU_Ao_TTCGAAGCAAATACAG	-11.0231	0.814904	-4.62256
AMRU_Ao_CCCATACTCTTGTTTG	-5.63127	-5.24964	-7.23344
AMRU_Ao_CACCAGGAGTGGGCTA	-13.0323	1.89308	-4.78103
AMRU_Ao_ACGGCCACATCCGTGG	12.9073	-17.4562	-15.0792
AMRU_Ao_GCGCAGTAGGCAAAGA	-10.8087	0.085804	-5.18921
AMRU_Ao_GAAACTCAGTGTCCAT	-2.99637	-7.37498	-9.24705
AMRU_Ao_TAAGAGATCCTAGGGC	-13.7222	3.78741	-4.30603
AMRU_Ao_GTGCAGCAGTGGGCTA	22.0236	-21.0834	-18.1858
AMRU_Ao_ATGTGTGCACCAGCAC	14.4063	-16.6883	-14.9214
AMRU_Ao_GAGTCCGGTTCGGGCT	2.65445	-11.9038	25.9358
AMRU_Ao_ACTGAGTAGATATACG	-10.5203	-0.565826	-4.78002
AMRU_Ao_ATCATCTAGAGCTATA	-11.8562	6.33377	-4.2499
AMRU_Ao_CTCTACGAGACAATAC	-4.84537	-5.15967	-6.79975
AMRU_Ao_GAGGTGAGTAGCGCAA	3.74653	-12.9986	-13.076
AMRU_Ao_TTCTACATCTCAAGTG	-6.96502	-2.24043	5.1667
AMRU_Ao_TGGTTCCAGTGCGTGA	-4.63769	1.2134	-2.28825
AMRU_Ao_GTCGTAACACATGACT	-8.44324	-2.93114	-6.25539
AMRU_Ao_CGAGCCATCTACCAGA	-12.1146	1.51107	-3.89615
AMRU_Ao_TGAAAGATCCTCGCAT	-8.42126	-2.28245	-7.11865
AMRU_Ao_GTGAAGGTCTAACCGA	-1.44287	-9.67796	22.8841
AMRU_Ao_ACGGGTCAGGTGATAT	5.88977	-12.7901	-11.6688
AMRU_Ao_GGACATTAGCGCCTTG	-12.5832	1.25106	-3.42001
AMRU_Ao_GTGAAGGAGGCATGGT	-12.7067	3.61075	-4.09681
AMRU_Ao_CGCCAAGAGCGCCTTG	0.3709	-9.82949	21.7135
AMRU_Ao_GACGCGTGTGATAAGT	3.05697	-12.8546	27.4411
AMRU_Ao_CCTAAAGAGAGCCTAG	23.4184	-17.8481	-16.2097
AMRU_Ao_TACGGTAAGTGTCCAT	14.2524	-17.5539	-14.823
AMRU_Ao_TGACAACAGAGTACCG	24.2094	-23.727	-21.2128
AMRU_Ao_GACGGCTAGTGGACGT	-11.8605	2.16966	-4.04059
AMRU_Ao_CCCTCCTTCTTATCTG	26.1315	-21.8478	-18.9434
AMRU_Ao_TGGCTGGTCCTATTCA	-9.69596	1.16887	-4.35642
AMRU_Ao_ATGAGGGAGGATGGAA	4.25004	-12.928	28.6939
AMRU_Ao_ATGCGATAGTACGCGA	-10.2921	-0.689874	-5.93541
AMRU_Ao_AGTGTCAGTACTTAGC	-6.65035	-4.47981	-6.87627
AMRU_Ao_GGGACCTCAGTGAGTG	26.8745	-20.6025	-18.4867
AMRU_Ao_CATTCGCTCAAACGGG	-11.4733	1.33532	-4.15936
AMRU_Ao_GACCAATCACGAAACG	-12.1487	1.7137	-3.48925
AMRU_Ao_AGCTCCTTCGCCTGAG	-5.81088	-5.25175	-7.98302
AMRU_Ao_CGGAGCTGTCTCGTTC	0.156071	-8.64278	18.8113
AMRU_Ao_GGCTCGATCCGCGGTA	-10.8337	-0.161205	-5.17524
AMRU_Ao_AACACGTAGGTAGCCA	31.7135	31.3452	2.37654
AMRU_Ao_CCGGGATTCCATGAAC	-12.5641	5.93173	-4.1296
AMRU_Ao_TGGTTAGTCAGGTTCA	-11.2098	2.1788	-2.58943
AMRU_Ao_TGCTACCTCACAAACC	27.1144	-17.9213	-16.727
AMRU_Ao_CATTCGCCAAGCCGCT	0.206286	-8.02676	-9.0126
AMRU_Ao_AGCCTAAAGCGTTGCC	-10.4786	-0.539243	-4.90896
AMRU_Ao_TGCGCAGTCAGGATCT	-5.23238	-5.0563	11.8001
AMRU_Ao_CAGCAGCGTGTGACCC	0.555387	-9.54531	-9.49787
AMRU_Ao_ATGCGATGTAGCAAAT	-10.5584	-0.678964	-5.67119
AMRU_Ao_TACGGATCAGTTCCCT	-0.517851	-9.59319	-10.2658
AMRU_Ao_TTCTCAAGTTGCGCAC	-12.9593	3.64169	-3.51413
AMRU_Ao_GTATCTTTCGCATGAT	-12.6185	3.85233	-3.77264
AMRU_Ao_AAAGCAATCATCTGCC	-10.0473	0.03881	-3.83159
AMRU_Ao_GACTGCGAGCATGGCA	-10.337	-1.8305	-5.02822
AMRU_Ao_CAGCCGAGTCCTGCTT	3.0504	-12.95	28.0676
AMRU_Ao_GCAGTTAAGATAGTCA	-10.6443	6.10663	-3.67712
AMRU_Ao_CGTGTAAGTCAGAATA	-5.03834	-5.54062	-7.4321
AMRU_Ao_TCGGTAAGTAAACGCG	-10.6087	1.11527	-3.76186
AMRU_Ao_GAATGAAAGCTCCTCT	35.4386	36.0606	2.29594
AMRU_Ao_CTAAGACGTAGGCTGA	2.86354	-13.1041	28.3495
AMRU_Ao_TCTTCGGTCAACCAAC	33.5079	-21.0698	-20.3054
AMRU_Ao_ATTATCCTCACGCGGT	-6.51481	-4.61809	-7.00157
AMRU_Ao_GGGACCTAGCTGCGAA	0.00908025	-9.70936	24.24
AMRU_Ao_CATATTCAGCGGCTTC	3.13545	-12.6121	29.4881
AMRU_Ao_TGGTTAGGTTATCGGT	-12.5679	7.56872	-3.54569
AMRU_Ao_GACAGAGTCGTACCGG	-8.57637	-2.4238	-5.73534
AMRU_Ao_ACGGCCATCAATCTCT	-13.425	1.16019	-4.31567
AMRU_Ao_TTCTCCTTCGATAGAA	-9.28827	-2.54929	-6.92624
AMRU_Ao_TAAACCGGTACAGTGG	-12.6251	0.687575	-4.82952
AMRU_Ao_TCAGCTCCACGGCGTT	-9.88262	0.465447	-4.94453
AMRU_Ao_AACACGTGTCGGCACT	26.4384	-22.6073	-19.4293
AMRU_Ao_CGGGTCAAGTGTACGG	-12.4248	1.02556	-4.39331
AMRU_Ao_GCTTGAATCGGCCGAT	19.2977	-20.3496	-17.834
AMRU_Ao_TCGGTAAAGCTATGCT	-2.08279	-2.73403	-0.466597
AMRU_Ao_GACTGCGGTGCACCAC	8.79354	-14.5317	-12.6029
AMRU_Ao_ACACTGACACCACGTG	25.6266	-23.8742	-20.7254
AMRU_Ao_TTAGGCAGTCCTGCTT	-11.9751	0.494418	-5.02739
AMRU_Ao_CACATTTGTTAGTGGG	-5.05438	-5.5222	-7.74232
AMRU_Ao_AGTTGGTAGAAGGACA	-5.16424	-1.40389	-2.9342
AMRU_Ao_ACGGCCACATGGTAGG	29.4411	-19.7669	-19.2999
AMRU_Ao_TCGGGACAGTCCCACG	2.38816	-12.2336	27.8187
AMRU_Ao_AACCGCGAGATATACG	-11.4226	-0.0406965	-4.46974
AMRU_Ao_GGTGTTAAGCGACGTA	8.84364	-5.85503	-9.38493
AMRU_Ao_ACATGGTGTAGCGCAA	2.58082	-11.2844	25.2645
AMRU_Ao_CGAGCACTCTCGCATC	2.23709	-13.3683	29.5718
AMRU_Ao_GTTCTCGAGGGTTCCC	-12.4886	2.01182	-4.30673
AMRU_Ao_TTTGCGCAGCGATTCT	-11.0252	5.54135	-4.35898
AMRU_Ao_CGTGTCTCACGTTGGC	5.07536	-12.0689	26.7521
AMRU_Ao_CGAGAAGAGCATGGCA	-8.37966	0.698813	-2.5254
AMRU_Ao_AGGGAGTCATAAAGGT	-11.9506	2.67465	-3.55641
AMRU_Ao_CAAGTTGGTCGAGTTT	5.56082	-11.8379	32.3955
AMRU_Ao_GCTGCAGTCCTCAATT	27.0434	-22.2973	-19.809
AMRU_Ao_TAGTGGTGTTCAGGCC	-12.1707	7.35773	-3.82036
AMRU_Ao_TGTGGTACACCCAGTG	-11.0066	3.74477	-4.98958
AMRU_Ao_TCATTTGAGGATGTAT	35.6015	-4.85495	-10.7628
AMRU_Ao_CACAAACGTTCGCGAC	-11.7668	0.811656	-4.29159
AMRU_Ao_AGATCTGAGACTGGGT	3.16987	-12.5625	30.1526
AMRU_Ao_GAAACTCCACACATGT	-8.83871	-2.05737	-5.83346
AMRU_Ao_ACGGCCATCAGAGGTG	4.27044	-12.1141	28.0973
AMRU_Ao_AAGGAGCTCCCAAGAT	-8.59949	-1.66322	-5.71538
AMRU_Ao_CTGAAGTCACACCGAC	-8.24395	-2.17847	-4.29626
AMRU_Ao_GGCGACTAGCTCCCAG	-10.333	-1.67247	-5.64885
AMRU_Ao_GACCAATCATGTAAGA	-6.51978	-5.01871	-7.73583
AMRU_Ao_CGCGTTTCACGAAATA	-2.5543	-6.66661	-7.77522
AMRU_Ao_ATTATCCAGTGCCAGA	2.11128	-10.9013	23.471
AMRU_Ao_TTTACTGAGTCGAGTG	-10.1357	-1.61269	-6.13448
AMRU_Ao_TGTGTTTTCAGATAAG	-7.3887	-0.955616	2.39892
AMRU_Ao_GGACAAGGTCTAGTCA	-12.34	1.9351	-3.86563
AMRU_Ao_TCTATTGGTCTGCAAT	-9.41113	-1.68926	-5.68355
AMRU_Ao_TGCTGCTGTCCCTACT	-13.3115	3.28676	-4.07237
AMRU_Ao_ACGGAGATCTCTGCTG	-8.37406	-2.94342	-6.45926
AMRU_Ao_TGTATTCTCCTGTACC	-4.8244	-3.46287	-6.14382
AMRU_Ao_ATAACGCTCCGCGCAA	-12.2906	4.11389	-3.38985
AMRU_Ao_GCAAACTTCGAGGTAG	-10.4103	2.58332	-3.16007
AMRU_Ao_CAGCATAAGTCAATAG	-10.9446	-0.22364	-4.23149
AMRU_Ao_CTGCTGTGTATAGGGC	-10.4101	-0.763805	-5.56684
AMRU_Ao_CAACCAATCAGTCCCT	-10.8231	6.5328	-4.24476
AMRU_Ao_CCTATTAGTGCAGTAG	-5.70988	-3.13196	6.53177
AMRU_Ao_TCGCGTTTCAAGGCTT	-0.455734	-9.64996	22.8855
AMRU_Ao_GAAGCAGAGTGGTAGC	25.7533	-20.3717	-18.0019
AMRU_Ao_GTAACTGCAACAACCT	-12.2066	2.10488	-4.76233
AMRU_Ao_TATCAGGAGTCATCCA	-3.74376	-3.9856	-7.36733
AMRU_Ao_TGCTACCCAATAACGA	3.82247	-13.3744	29.1883
AMRU_Ao_GAAGCAGAGTGTTTGC	-12.8755	7.12385	-5.47538
AMRU_Ao_GAATGAACATCCAACA	12.9872	25.3379	4.91371
AMRU_Ao_GGCGACTGTCCCTACT	29.8912	-18.9955	-18.2613
AMRU_Ao_GGCTGGTCACTAAGTC	-13.9297	2.78279	-4.75283
AMRU_Ao_CATCGAACAGGACCCT	22.2321	-22.0815	-18.3748
AMRU_Ao_AAATGCCGTTCTCATT	-13.3286	5.4593	-4.90099
AMRU_Ao_CTGTTTAAGTCTCGGC	-10.0398	-0.23866	-3.84171
AMRU_Ao_CTTTGCGCAGTGACAG	2.49672	-11.1033	-10.6178
AMRU_Ao_GTGCGGTGTAAGAGGA	-8.69169	-3.03464	-7.63007
AMRU_Ao_CTCGAAATCGGCGCTA	-11.5909	6.05685	-2.26598
AMRU_Ao_AGAGCGAAGCGTGTCC	6.76915	20.5096	2.51532
AMRU_Ao_CGCTTCAGTCAACTGT	3.83981	-12.2231	-12.2729
AMRU_Ao_AACGTTGCAAAGGAAG	-13.1095	3.17484	-5.48243
AMRU_Ao_GGCTGGTAGTGACATA	-10.2592	-0.458332	-4.96414
AMRU_Ao_ATGTGTGAGGGCTCTC	-11.2951	0.512988	-4.50297
AMRU_Ao_TCTATTGTCTCCAGGG	-8.28493	-3.23928	-6.06708
AMRU_Ao_CTTAACTAGTTGTCGT	-0.116628	-5.63361	12.3664
AMRU_Ao_CTGCCTAAGCTGCAAG	-8.13935	-2.70697	-6.10982
AMRU_Ao_CGTTGGGTCACCGGGT	3.11609	-12.832	29.5011
AMRU_Ao_CGTAGCGTCCATGAAC	-8.68174	-3.06762	-6.78559
AMRU_Ao_GTTCTCGGTCGACTAT	-12.5265	3.04454	-3.60596
AMRU_Ao_GAATGAAAGTGGTAAT	-13.2603	3.04685	-4.03242
AMRU_Ao_CCCATACTCTGAAAGA	-1.1088	-6.48926	-7.57197
AMRU_Ao_GGCTCGAAGTACATGA	-12.3734	3.05806	-4.25444
AMRU_Ao_CATATTCTCAGTACGT	-10.1701	-0.207005	-3.66811
AMRU_Ao_CCTCTGAAGCCAGAAC	-5.63041	-4.45104	10.4842
AMRU_Ao_AACTTTCCATATGAGA	-10.8103	-0.322756	-5.22861
AMRU_Ao_TCGGTAAGTTAAGGGC	-10.086	-1.05324	-4.86621
AMRU_Ao_GGTGCGTTCGCGGATC	11.5989	-14.4942	-11.358
AMRU_Ao_CCACCTATCAACCAAC	-2.45353	-6.94507	10.5096
AMRU_Ao_CTCCTAGTCCTTTCGG	2.78531	-12.108	26.2336
AMRU_Ao_GACGGCTTCCGCAAGC	-9.79573	-0.604485	-4.44806
AMRU_Ao_CAGCTGGAGGCATTGG	-9.1752	-0.862501	-4.06931
AMRU_Ao_AAAGTAGTCTACTCAT	-9.05042	-0.626479	-4.3491
AMRU_Ao_GCTCTGTGTGCAGGTA	-13.3433	2.12441	-3.76702
AMRU_Ao_CGAGAAGCACTACAGT	-12.847	6.0307	-2.85268
AMRU_Ao_ACTGCTCAGACGACGT	-11.6159	2.33017	-3.43702
AMRU_Ao_TGTGTTTTCATCGATG	3.43244	-12.5362	29.6382
AMRU_Ao_GCTGCTTTCTCTGCTG	-9.12764	-1.04628	3.28765
AMRU_Ao_ACCGTAAGTGGTACAG	-9.83727	2.43299	-2.79079
AMRU_Ao_AGGGTGAGTTAGGGTG	1.07793	-9.13651	17.6239
AMRU_Ao_TCCCGATAGGATGGAA	-5.81061	-6.0842	-5.46177
AMRU_Ao_CAGAATCAGGCTCTTA	-11.9377	0.989282	-4.75317
AMRU_Ao_CTCTACGGTAGGCATG	-10.4723	-0.629722	-5.03435
AMRU_Ao_AAGACCTCATCCCATC	4.79186	-12.2682	-11.1439
AMRU_Ao_TATGCCCTCAACACGT	-13.7162	6.90643	-4.55991
AMRU_Ao_CTGTGCTCACACATGT	8.70774	21.7734	4.34215
AMRU_Ao_TTGAACGTCAGATAAG	-10.5122	4.76314	-3.66974
AMRU_Ao_GCTGCTTTCCTGCAGG	-11.8551	1.20653	-4.16398
AMRU_Ao_AGGGATGAGAGGTTGC	-13.0906	3.07254	-3.69836
AMRU_Ao_GCACTCTCACCATCCT	16.5082	-20.0567	-17.0142
AMRU_Ao_CCTAAAGCAACACGCC	15.6857	-17.9103	-16.5116
AMRU_Ao_GCTTCCACACCGCTAG	-8.58328	-1.32514	-5.80323
AMRU_Ao_GGGCATCCACCGATAT	-12.7492	7.73709	-5.00054
AMRU_Ao_GCTTCCACACCATGTA	7.74956	21.0086	3.09207
AMRU_Ao_CAGTCCTTCGGCGCTA	-10.5376	-0.628347	-5.08606
AMRU_Ao_TGGACGCAGTGAAGAG	3.36994	-12.5767	28.9919
AMRU_Ao_GTACTCCTCAGGCCCA	-8.91033	-1.70623	-5.30496
AMRU_Ao_TCGTACCCATATACCG	-13.353	2.68128	-4.59065
AMRU_Ao_GTCAAGTAGGATCGCA	-7.12166	-3.73471	-6.77565
AMRU_Ao_CTCGGAGGTAGCGCTC	-11.268	2.2439	-3.86261
AMRU_Ao_GGTGCGTAGAGAGCTC	-8.92308	-1.67003	-5.58612
AMRU_Ao_CTCAGAAAGAGGGCTT	1.46495	-11.6093	26.2344
AMRU_Ao_GACTACATCAGGCAAG	19.2584	-19.485	-16.5425
AMRU_Ao_AGCAGCCAGTGTACTC	-3.56434	-2.55679	-1.94598
AMRU_Ao_TGAGCCGCAATAGCGG	-11.0731	-1.16698	-3.70986
AMRU_Ao_CTTAACTTCTTACCTA	-3.21334	-1.56221	-0.141557
AMRU_Ao_CTCGAGGGTGAACCTT	35.0259	-6.1337	-11.856
AMRU_Ao_CATGGCGAGCTGTTCA	-9.95638	3.18301	-1.28591
AMRU_Ao_GACACGCCATGCCCGA	-12.7546	1.23589	-4.13984
AMRU_Ao_CATATTCAGAAGCCCA	-5.66219	-4.97125	11.422
AMRU_Ao_ACACCGGCACCGCTAG	-5.51284	0.262756	-2.2339
AMRU_Ao_GCTCCTAGTGTGTGCC	-6.77316	-4.22147	-7.57911
AMRU_Ao_ACTTACTAGAGCTATA	-7.4807	0.239718	-4.00556
AMRU_Ao_GCATGCGGTAAGTTCC	-11.931	2.78239	-4.16019
AMRU_Ao_CTGAAACAGTTAACGA	-11.4489	1.95684	-3.45823
AMRU_Ao_GTAGGCCTCACTCCTG	-13.0023	3.88585	-3.50445
AMRU_Ao_AAACCTGAGCTCAACT	-13.1706	3.60102	-4.0508
AMRU_Ao_GATGAAACAATCTGCA	-8.21504	-1.84536	-0.436336
AMRU_Ao_TTCGAAGCATACGCCG	-13.2309	4.47614	-3.78251
AMRU_Ao_GGCGACTAGCGATATA	-9.22887	-0.79265	-5.61839
AMRU_Ao_GCACATAAGACATAAC	-11.0387	6.15773	-4.41566
AMRU_Ao_GTCTCGTGTTTGTGTG	-10.7936	-1.18733	-6.52138
AMRU_Ao_CGCTATCCAACCGCCA	33.8061	34.5959	2.16728
AMRU_Ao_TAGGCATTCAACGCTA	6.35852	-14.6068	31.9954
AMRU_Ao_AAGTCTGGTCAATGTC	-10.7507	0.465094	-5.06358
AMRU_Ao_TGCTACCAGTCCAGGA	23.1233	-21.3354	-18.18
AMRU_Ao_AAGTCTGTCTACTCAT	2.66373	-12.5513	27.6155
AMRU_Ao_GAAACTCGTCGCGGTT	-10.0173	-0.296883	-4.60208
AMRU_Ao_CTCGGAGGTTTGGGCC	7.72379	-13.5816	-12.4934
AMRU_Ao_ACTTTCAAGAAGGGTA	0.179673	-7.82187	-8.4592
AMRU_Ao_TGCCCATGTCTAACGT	-7.36828	-3.89005	-7.27847
AMRU_Ao_AACTTTCCAATCTACG	-2.0489	-8.05626	-8.54056
AMRU_Ao_CATCAGAAGCTAGGCA	-10.6052	1.51738	-3.75235
AMRU_Ao_GTACTTTCACAACGTT	2.34854	-11.5094	25.3386
AMRU_Ao_GCAAACTTCATAGCAC	-9.91773	-1.82855	-6.20346
AMRU_Ao_CATTATCAGATAGCAT	-11.7131	2.41629	-3.67231
AMRU_Ao_AGCAGCCTCCACGACG	12.2321	-15.7154	-14.0725
AMRU_Ao_GTCATTTCAGTCGTGC	9.39302	-15.9401	-13.7542
AMRU_Ao_ACAGCCGCACAGGCCT	10.0417	20.5353	3.30893
AMRU_Ao_ATTATCCCAGCGTTCG	-6.38208	1.60767	-2.05861
AMRU_Ao_GTGCTTCCACCGATAT	-12.3242	2.66887	-2.94099
AMRU_Ao_TGCCCTACACTCTGTC	2.69262	-12.2685	26.9766
AMRU_Ao_CAGCTGGCATCTATGG	9.30597	-15.462	-13.5107
AMRU_Ao_TCTGAGAGTGACGCCT	0.95439	-10.5361	23.5589
AMRU_Ao_AAACCTGGTCAATACC	-11.6756	1.59197	-3.08141
AMRU_Ao_GCGGGTTAGCAACGGT	-8.6806	-1.7442	-5.74085
AMRU_Ao_GTTTCTACAGCTGCTG	2.19231	-11.7228	25.2424
AMRU_Ao_GTCCTCAAGCTAACTC	-12.7105	2.2817	-3.72568
AMRU_Ao_TGAGGGAGTGTGCCTG	-3.65772	-1.33427	0.14342
AMRU_Ao_CGTAGCGTCGGATGGA	-0.508906	-8.32074	-8.06704
AMRU_Ao_TTCCCAGTCCAAGCCG	-11.6181	6.93939	-4.85504
AMRU_Ao_TTCTCAAAGGGTCGAT	-11.1364	1.34038	-4.94147
AMRU_Ao_GCCTCTAGTTCAGCGC	-12.8144	2.86056	-3.30061
AMRU_Ao_ATCGAGTAGCTAGCCC	-10.067	-1.58771	-4.47037
AMRU_Ao_ACGTCAAAGCTGCCCA	-7.68065	-2.58042	-6.13818
AMRU_Ao_ACCCACTTCAACACGT	-11.7106	0.632019	-4.26162
AMRU_Ao_GCGCAGTCATGCCCGA	-11.6123	6.87641	-4.12599
AMRU_Ao_TTTGCGCAGGAGCGAG	-6.6721	-4.4457	-6.14305
AMRU_Ao_TCACAAGGTAGTACCT	-5.56942	-6.39065	-6.82177
AMRU_Ao_ACTGAGTAGCAAATCA	-7.39048	-3.33421	-6.89913
AMRU_Ao_CATATTCAGGCTCAGA	2.19486	-11.5362	25.6073
AMRU_Ao_GTTTCTAAGTATCGAA	-12.7446	2.33708	-4.20234
AMRU_Ao_GTTAAGCAGGACTGGT	-13.407	4.01425	-4.05874
AMRU_Ao_CACATAGTCCAAACTG	-14.005	7.48571	-5.21456
AMRU_Ao_GTGCGGTCAGATTGCT	-7.2221	-4.203	-6.77442
AMRU_Ao_GTACGTACATCAGTCA	-12.6837	6.0655	-4.53486
AMRU_Ao_TGACTTTTCGTAGGTT	-9.70572	-1.40367	-5.37489
AMRU_Ao_GTGGGTCCACGACTCG	-8.277	-2.53115	-6.23112
AMRU_Ao_CTCAGAAGTGAGTGAC	-12.0863	1.61239	-3.87472
AMRU_Ao_TGATTTCTCATCACCC	-4.6219	-4.14108	-5.89542
AMRU_Ao_GAAATGAGTACAGCAG	-9.08492	-1.82249	-5.52838
AMRU_Ao_CATGACACATCCCACT	-6.68746	1.95586	-2.82959
AMRU_Ao_GGATTACTCTGCGACG	4.01541	-7.54015	17.1964
AMRU_Ao_TGGTTAGAGGCTCTTA	3.43945	-12.9434	29.9895
AMRU_Ao_GGCAATTAGCTTCGCG	-5.81325	-4.25602	9.76673
AMRU_Ao_CGCTGGACAGCTGGCT	-8.62438	-2.6599	-7.12862
AMRU_Ao_ATAGACCAGAATTGTG	-9.90259	3.86929	-4.27071
AMRU_Ao_ATAGACCAGGGTTTCT	-7.92515	-0.0441666	-4.00643
AMRU_Ao_TGGGCGTCAGCTGTAT	-12.1519	2.01392	-3.53119
AMRU_Ao_TTGCGTCTCCATGCTC	7.78343	-11.3149	-11.9235
AMRU_Ao_GTGCATATCAATAAGG	-10.99	1.07492	-3.60299
AMRU_Ao_GACGTGCAGGACACCA	-7.27739	-2.90564	-5.71162
AMRU_Ao_AGGGATGTCTCTGAGA	-11.1827	1.02541	-0.83923
AMRU_Ao_TAAGAGACAACAACCT	-2.6548	-8.29765	-9.18916
AMRU_Ao_ACATCAGAGAGTCTGG	3.27043	-12.0855	28.0757
AMRU_Ao_TATTACCCAAGTCTAC	-3.98365	-6.52201	-8.50749
AMRU_Ao_CGATCGGGTGTAACGG	2.8115	-12.4421	27.1601
AMRU_Ao_GCGCGATTCACAGTAC	2.89625	-12.4392	28.8899
AMRU_Ao_TTTGCGCGTATCACCA	36.3931	-1.98544	-10.412
AMRU_Ao_TGCACCTAGGCTCTTA	-1.49034	-9.14093	19.9001
AMRU_Ao_GGACAAGTCATAACCG	-4.02042	-7.26318	-7.99694
AMRU_Ao_TGGCTGGGTAAACACA	-11.1692	-0.090265	-5.42892
AMRU_Ao_CAGCTGGAGTGTACCT	-6.03774	-4.59608	-7.03377
AMRU_Ao_GTCACAAAGCTCCTTC	-9.59079	-1.72026	-5.87388
AMRU_Ao_CTACATTCACAGTCGC	-9.24576	-1.51583	-5.02769
AMRU_Ao_TGAGGGAGTCGCGTGT	-10.4329	1.71911	-3.44008
AMRU_Ao_CTTAACTAGAGCTGGT	-13.6331	3.63736	-3.88517
AMRU_Ao_AAGGTTCTCGACCAGC	-9.46535	-2.14751	-6.81214
AMRU_Ao_GTCTCGTGTGGGTATG	-7.7003	-3.5726	-7.21211
AMRU_Ao_GTTACAGGTGCCTGCA	-5.94476	-4.58165	10.3068
AMRU_Ao_AGCGGTCTCTGCGTAA	1.97717	-11.4664	26.0827
AMRU_Ao_GCAATCACAACCGCCA	3.4456	-12.9316	29.6769
AMRU_Ao_CAGCGACCACCGATAT	3.34983	-12.7647	29.5471
AMRU_Ao_GTGAAGGAGCTAGTCT	33.2634	20.0976	-1.20975
AMRU_Ao_TAAACCGTCGTACCGG	-2.45699	-6.53191	-7.52178
AMRU_Ao_CATGACAAGGATGCGT	-10.4899	-1.0204	-5.91246
AMRU_Ao_TTGACTTCAAGCCATT	-10.6445	0.181604	-4.51466
AMRU_Ao_ACGTCAATCAGGCCCA	-6.68933	-1.54764	-3.69635
AMRU_Ao_CACACAACATTGGGCC	-12.3242	3.03242	-4.37636
AMRU_Ao_TCTATTGTCTCGTTTA	-2.26235	-7.68405	12.4349
AMRU_Ao_CGAGCCAAGTTCGCAT	-9.70469	1.09617	-6.05184
AMRU_Ao_TGCCCTACAAGCGCTC	2.54226	-12.6533	27.3417
AMRU_Ao_CATGCCTAGAGTGAGA	29.9043	-19.6688	-18.6937
AMRU_Ao_AGCATACAGAGAGCTC	-13.0959	2.24562	-4.68617
AMRU_Ao_GTACTTTGTGTGCCTG	-6.64157	-3.95238	-8.02907
AMRU_Ao_TCGCGTTAGCTAGTGG	-9.89785	-0.188919	-6.34116
AMRU_Ao_GTCATTTTCCACGCAG	-3.59471	-6.91243	17.8827
AMRU_Ao_CGTAGGCCAGGATTGG	-7.35155	-3.81051	-7.14537
AMRU_Ao_CTTGGCTAGACGACGT	16.4885	29.2051	4.88442
AMRU_Ao_CCGGGATCAACTTGAC	26.6211	-21.4005	-19.2594
AMRU_Ao_AGGGTGACACATTTCT	-6.43897	-4.83395	-6.61488
AMRU_Ao_TGCCAAAAGCGATTCT	-9.09722	-2.55334	-6.34203
AMRU_Ao_TACCTTATCAGCACAT	-10.132	-1.0785	-5.55271
AMRU_Ao_ATCATCTCAGGGATTG	17.947	-19.4934	-16.6605
AMRU_Ao_CACATAGGTACTCGCG	31.4164	-15.2559	-16.4662
AMRU_Ao_GTTACAGAGGGTTCCC	-5.79506	-5.17353	-7.35358
AMRU_Ao_GGGACCTCAATCCGAT	4.10051	-12.8977	27.4328
AMRU_Ao_TCACAAGCATCAGTCA	-10.3949	-0.880724	-4.87977
AMRU_Ao_CAGATCATCCTATGTT	-6.78852	-4.08542	-8.65525
AMRU_Ao_CGTCCATAGGTGCACA	9.0732	-13.3086	-11.418
AMRU_Ao_TGGTTAGTCGGTGTTA	-13.9004	7.3435	-4.4659
AMRU_Ao_TATTACCAGTCCTCCT	-6.90696	-2.98897	-4.7855
AMRU_Ao_CTGTTTAGTGCCTTGG	-10.1364	-1.45063	-5.98402
AMRU_Ao_ATTTCTGGTCAGGACA	-13.0833	2.97655	-4.5848
AMRU_Ao_TTGGCAATCAACACCA	-13.0364	1.7704	-4.87709
AMRU_Ao_CGACCTTGTGTAATGA	-12.2944	1.15853	-4.44116
AMRU_Ao_GTGCATACAGCTGCTG	3.17479	-12.5801	29.3765
AMRU_Ao_CTCTAATGTCCAGTAT	3.66155	-12.7182	28.8164
AMRU_Ao_CAGCTGGAGGAGCGAG	3.06972	-12.247	27.6385
AMRU_Ao_GCACTCTCAAATACAG	-6.27254	-3.93752	-6.43581
AMRU_Ao_CTAGCCTAGCCAGTAG	-9.74494	-1.16388	-5.46236
AMRU_Ao_TCAGCAAGTATATGGA	-10.8102	1.67579	-3.31212
AMRU_Ao_GCTTCCAGTTTAGGAA	9.55881	-13.8341	-13.0482
AMRU_Ao_TGAGCCGAGGAATTAC	-2.52325	-1.79641	-0.887055
AMRU_Ao_AACTCTTCAACTGCTA	-1.30947	-7.81217	-8.1149
AMRU_Ao_TATCAGGCAGTCGATT	-12.792	1.82467	-4.09888
AMRU_Ao_AGAATAGAGGGATGGG	-4.71068	-6.54816	-8.15524
AMRU_Ao_CTTCTCTGTAGAGCTG	3.69887	-11.5969	-10.4903
AMRU_Ao_CGGACACTCGTGGGAA	-10.6792	5.16101	-4.22478
AMRU_Ao_TGACGGCAGCTAAACA	-6.01867	-5.09841	-8.05677
AMRU_Ao_GCCTCTATCTCGGACG	2.84958	-9.76191	23.8609
AMRU_Ao_AGGGATGCATCGATTG	-7.06475	-3.57263	-6.18918
AMRU_Ao_ATAGACCGTTAAGAAC	-11.5383	5.07982	-3.50578
AMRU_Ao_TGCTACCTCTGGTTCC	-10.2444	0.1568	-3.80504
AMRU_Ao_CGGACGTTCGCGGATC	-9.39388	2.10729	-3.04378
AMRU_Ao_AAGGTTCGTCACACGC	30.7239	34.3271	3.52547
AMRU_Ao_CGATTGATCGCCATAA	-11.5946	0.0116717	-4.42381
AMRU_Ao_AACTCAGAGTGAACGC	29.332	-16.4111	-15.1058
AMRU_Ao_TGGGAAGTCAGGTAAA	3.77448	-11.3544	-10.7
AMRU_Ao_GACCTGGAGTGGTAAT	-7.8258	-3.771	-7.63553
AMRU_Ao_CTGATAGGTATTCGTG	0.342775	-7.61586	-7.5421
AMRU_Ao_AGGTCCGCAATCTACG	14.2524	-18.4596	-15.7794
AMRU_Ao_GAGCAGAAGTATTGGA	-3.19578	-6.8723	15.3812
AMRU_Ao_TCAGATGGTAGAGCTG	-7.88253	-3.36658	-6.85156
AMRU_Ao_TCAGCTCAGACTACAA	-4.89014	-5.56012	-6.17972
AMRU_Ao_GGCGACTCAATGAAAC	-2.4163	-7.77655	12.3362
AMRU_Ao_ACGGCCACAAAGGCGT	2.4024	-12.2973	28.2385
AMRU_Ao_GTCTTCGCAATAGAGT	-7.92945	-0.151971	-4.06859
AMRU_Ao_CGATGTACAGGAATGC	-5.11379	-5.44359	-8.23419
AMRU_Ao_GTAACTGTCTCTAAGG	-9.90447	-1.07207	-6.51152
AMRU_Ao_CCGTTCATCAGCTGGC	3.21904	-12.4512	28.9936
AMRU_Ao_GGACAAGCAATTGCTG	-13.2087	7.07691	-4.41734
AMRU_Ao_CCCAATCTCCGCGCAA	-7.00465	-3.49185	-5.76643
AMRU_Ao_TACTTGTGTCCGTTAA	-10.0728	-1.67963	-5.53688
AMRU_Ao_CATATGGCAAACAACA	-8.9617	-1.81081	-5.61914
AMRU_Ao_AGTGAGGAGAAACCTA	16.8044	-18.0872	-14.5429
AMRU_Ao_CCGTGGATCAAAGTAG	2.39827	13.3082	1.00366
AMRU_Ao_TAGCCGGAGTGAAGAG	-13.1218	6.59264	-3.12851
AMRU_Ao_TCTATTGCAATCGGTT	-11.2722	2.03868	-3.43646
AMRU_Ao_CTTGGCTAGCCACGCT	-10.1437	-2.22844	-4.54576
AMRU_Ao_TAGGCATGTCTTGCGG	-3.56741	-1.78979	-1.23194
AMRU_Ao_GAAATGACACAGGTTT	-2.7274	-7.1558	-8.12772
AMRU_Ao_CGTCAGGGTTCGAATC	-13.0331	2.57117	-4.29165
AMRU_Ao_GGACAGACAGGGTATG	3.23745	-11.3778	26.0463
AMRU_Ao_TGCTACCGTTCACGGC	-6.80482	-2.15502	-5.35821
AMRU_Ao_ATCTGCCAGACCGGAT	32.532	14.8203	-2.28185
AMRU_Ao_GGAACTTAGTGGTAGC	10.3946	21.513	4.27246
AMRU_Ao_CGACCTTGTCAACATC	-13.3619	6.7474	-4.84029
AMRU_Ao_GATGAAAGTAAAGGAG	-10.2892	0.147391	-2.90402
AMRU_Ao_AAATGCCAGCCAGGAT	-11.7391	2.08076	-3.23804
AMRU_Ao_CCACGGAAGAGACTAT	-12.5791	6.64727	-4.01558
AMRU_Ao_ATCGAGTGTTTGTGTG	1.49829	-11.3918	23.9616
AMRU_Ao_GCTGCTTGTTCGTCTC	26.2265	-21.8466	-19.0855
AMRU_Ao_GTTTCTAGTCCGAAGA	-9.45207	1.22712	-4.04675
AMRU_Ao_AACTCCCCACCGAAAG	-12.0978	2.51864	-0.651971
AMRU_Ao_CAGGTGCGTACACCGC	-5.12311	-5.4006	-7.68922
AMRU_Ao_CGAGCCACAAGAAAGG	-9.72555	-2.3774	-6.28719
AMRU_Ao_TTCCCAGTCTAGAGTC	-7.06459	-0.541214	-2.65202
AMRU_Ao_CTTGGCTGTCGACTAT	-12.3327	2.16151	-4.2976
AMRU_Ao_GGAGCAACATCGTCGG	-10.0911	-1.03693	-5.29778
AMRU_Ao_TGCGTGGAGCTAACAA	-13.5205	6.21815	-5.01809
AMRU_Ao_TCGTAGATCTTGTCAT	-9.87722	-2.04494	-7.05506
AMRU_Ao_ATTATCCGTAACGACG	-3.64096	-2.01374	0.641992
AMRU_Ao_AGGTCCGCATGGGAAC	28.9607	-21.5088	-19.8328
AMRU_Ao_CTCGTCATCCTCTAGC	-9.8002	-1.30418	-5.3897
AMRU_Ao_TACTTGTAGTGGTAGC	-11.7976	0.27143	-4.36905
AMRU_Ao_GGCGTGTTCCAGTATG	-6.58832	-4.4336	-7.3165
AMRU_Ao_GGGTCTGTCAGCGATT	3.20758	-12.5774	27.4237
AMRU_Ao_TGTGGTAGTCTAGAGG	-6.90215	-3.59872	-6.10641
AMRU_Ao_GATGCTAGTACAGTTC	-5.59626	-4.70214	-6.95987
AMRU_Ao_CATATTCCATCCCATC	-9.29641	-2.4081	-6.17126
AMRU_Ao_TTTGTCAAGATGCCAG	31.2902	18.4628	-2.23239
AMRU_Ao_CGTGTCTAGCGTAATA	-11.9286	3.29079	-3.61116
AMRU_Ao_TTAGGACCAAACTGTC	3.6841	-12.7875	29.8073
AMRU_Ao_TGTATTCTCCGTTGTC	-8.76519	-2.22562	-5.31616
AMRU_Ao_CGTCTACCAAGCGAGT	-11.9112	2.7323	-3.50015
AMRU_Ao_CTTGGCTAGTCCATAC	2.98692	-12.1949	28.9603
AMRU_Ao_GTTACAGTCTTAGAGC	-9.56204	-2.15952	-6.61365
AMRU_Ao_CATCAGACAGCATGAG	-7.04297	-3.33573	9.22254
AMRU_Ao_CGACCTTAGGACAGAA	-0.586134	-8.82279	18.9569
AMRU_Ao_CGTCCATGTGTTTGGT	-10.2524	-1.12974	-5.46679
AMRU_Ao_TGGGAAGTCTGCTGCT	0.500317	-9.49595	20.477
AMRU_Ao_CAACCTCAGATAGGAG	-8.3954	3.29332	-1.42949
AMRU_Ao_AGTGAGGTCATGTAGC	1.68276	-11.0049	24.776
AMRU_Ao_AGCTCTCCAGATCTGT	11.6209	-16.8049	-14.1147
AMRU_Ao_ATGAGGGGTGAGGGAG	0.0470829	-9.0488	-9.63747
AMRU_Ao_CATCGAATCCCACTTG	-6.02235	1.34288	-2.23981
AMRU_Ao_ATAAGAGAGATGCCTT	2.82057	-12.5906	23.2549
AMRU_Ao_TTAACTCCAGTGGAGT	2.90456	-12.0512	28.1503
AMRU_Ao_CTCGGAGAGGCAATTA	19.8656	-20.3032	-17.6737
AMRU_Ao_CTAACTTCAAACAACA	-8.21059	-3.32348	-7.23515
AMRU_Ao_ACGGGCTAGTCTTGCA	-2.31182	-8.47048	-9.97007
AMRU_Ao_GACGTTATCACCCTCA	-4.8276	-5.51273	-8.40956
AMRU_Ao_TGGCTGGCACCAGCAC	-10.7675	2.97039	-3.27992
AMRU_Ao_AGATTGCTCACCCGAG	-3.11501	-6.90779	16.2694
AMRU_Ao_GTGGGTCTCTGCTGCT	-10.0225	-2.49478	-7.20929
AMRU_Ao_TGCGTGGCAGGTCCAC	-4.22034	-1.54589	-0.766985
AMRU_Ao_TGTGTTTAGAGACTTA	-6.22659	-4.42627	-7.46503
AMRU_Ao_GATTCAGAGTATTGGA	3.41582	-12.2517	27.3219
AMRU_Ao_ATTTCTGTCTACCTGC	-12.0018	1.30567	-4.36924
AMRU_Ao_CCAGCGAGTAAGGGCT	-12.6094	6.81482	-4.23313
AMRU_Ao_CATCAAGAGAAGATTC	1.91848	-10.3241	21.5277
AMRU_Ao_CAGCAGCAGATCGATA	-11.3217	0.822161	-3.32741
AMRU_Ao_CCGTACTCATACAGCT	-12.1575	1.443	-3.48134
AMRU_Ao_AGACGTTGTAGAAGGA	8.76582	-10.1093	-8.59008
AMRU_Ao_GATCGTACAGGTCTCG	-5.40378	-5.87336	-7.94873
AMRU_Ao_GTGCATACAAGCCATT	-10.1531	-1.07681	-4.30339
AMRU_Ao_CAACCAATCAGTGCAT	21.5705	-21.2511	-18.6124
AMRU_Ao_GTGTGCGGTCTCTTTA	2.93972	-12.3056	27.3905
AMRU_Ao_TCTGAGATCATAAAGG	-4.67232	-5.08905	-6.6066
AMRU_Ao_CCTACCAAGAGTAATC	-11.6824	2.08883	-3.78725
AMRU_Ao_AACACGTTCGTCCGTT	-4.87975	-4.06724	-7.31365
AMRU_Ao_GTCCTCACATGTTCCC	4.1379	-7.43934	-8.21882
AMRU_Ao_CATTCGCCATCAGTAC	-11.0102	-0.222619	-4.4967
AMRU_Ao_AGTTGGTGTCCAGTGC	-9.94166	-0.404397	-5.38945
AMRU_Ao_CCGGGATTCATAAAGG	-11.8076	1.02711	-3.93686
AMRU_Ao_GGCCGATCATATGCTG	-4.08987	-6.20586	-7.78528
AMRU_Ao_CTAATGGGTAGCTCCG	-6.98129	-2.91722	7.35725
AMRU_Ao_CTCGTACCAGTTAACC	-5.74425	-4.39568	-5.5598
AMRU_Ao_GACGTTATCTGCCAGG	-9.82873	-0.920225	-6.35049
AMRU_Ao_CATCAAGCAAGCCGTC	-0.199542	13.2507	1.42025
AMRU_Ao_GCATGCGAGAGCTGGT	-1.97423	-6.59168	-9.66962
AMRU_Ao_AAACCTGTCCTGCAGG	-9.5818	-0.0660157	-7.16195
AMRU_Ao_CGTAGCGCAATCGAAA	29.4115	8.06599	-3.63149
AMRU_Ao_CAGTCCTGTCTGCCAG	28.138	-19.2417	-17.5088
AMRU_Ao_GTGAAGGCACAGATTC	-8.78003	-2.54017	-7.09999
AMRU_Ao_AAGCCGCTCAAGATCC	-11.9329	1.04552	-3.17437
AMRU_Ao_ATCGAGTGTGAAATCA	15.2613	-17.008	-14.0126
AMRU_Ao_CAGGTGCCACGAGGTA	2.41562	-12.0901	28.5432
AMRU_Ao_GGTGTTATCTCACATT	1.18741	-9.73256	-8.86491
AMRU_Ao_TCTATTGAGGAACTGC	12.157	-16.8799	-15.2539
AMRU_Ao_GTTACAGCAGCTGCAC	8.28186	-14.4788	-13.0296
AMRU_Ao_TTCTACATCGTTGACA	33.1672	18.0357	-2.6895
AMRU_Ao_CACCACTCATCACGAT	-12.9352	4.58348	-2.78069
AMRU_Ao_CATTATCTCCAGTAGT	-2.58913	-7.31938	-9.3919
AMRU_Ao_TCGGTAATCCACGTGG	-12.6152	3.25215	-4.89952
AMRU_Ao_TCGCGTTAGTATTGGA	-12.625	3.25722	-2.97421
AMRU_Ao_CATCGGGGTCTAGCCG	0.85155	-8.68067	-8.77221
AMRU_Ao_AGATTGCTCCTTTCTC	2.78036	-12.3298	30.3283
AMRU_Ao_GCCTCTACATGCTAGT	31.1314	-11.2618	-13.4064
AMRU_Ao_TGAAAGAGTGGCAAAC	0.174814	-8.20819	-6.9558
AMRU_Ao_TCAATCTCATCAGTAC	-0.134671	-6.90134	14.6149
AMRU_Ao_TACCTTAAGCTCCTCT	8.6698	21.1858	4.2518
AMRU_Ao_ATCCACCTCGGCTACG	-5.28412	-5.10716	-7.64033
AMRU_Ao_GTTCTCGCACCATCCT	-10.7566	-0.792575	-6.2865
AMRU_Ao_AGCTCCTAGATGCGAC	-5.25401	-4.88021	-7.41762
AMRU_Ao_TACTCATAGTGGAGAA	2.3675	-7.97611	-7.65966
AMRU_Ao_CCGTGGAAGCTGAACG	-11.8223	0.431596	-4.53826
AMRU_Ao_GTCGGGTGTTCGGCAC	-0.646963	-6.23342	-8.8681
AMRU_Ao_CCCATACCAGCCTTGG	7.82263	18.2484	5.40303
AMRU_Ao_GCAAACTCATGCGCAC	-10.1734	-0.756838	-4.88559
AMRU_Ao_GCTTCCATCCTAGTGA	17.6906	-17.0767	-12.1979
AMRU_Ao_CGTAGCGAGTACCGGA	6.12398	-11.0738	-9.82753
AMRU_Ao_CCATGTCGTCGGCACT	-10.8434	-0.499349	-3.64718
AMRU_Ao_GCGCAGTGTCGCTTTC	2.27614	-11.6865	26.8193
AMRU_Ao_CACACTCAGGCCGAAT	-9.46506	2.56886	-1.58284
AMRU_Ao_CTGCCTAAGCACCGCT	-11.5227	0.89329	-4.73989
AMRU_Ao_CACAGGCAGGCGACAT	23.9388	-20.9414	-18.0448
AMRU_Ao_TCAATCTCAGACAGGT	-7.57224	-2.88334	-6.57688
AMRU_Ao_GGCGTGTTCTTATCTG	-6.06442	-5.45198	-7.66301
AMRU_Ao_TCTCATACAGTCGTGC	-12.9683	3.66951	-2.83651
AMRU_Ao_ACTGAGTTCTACCTGC	-2.62535	-4.37072	10.6587
AMRU_Ao_CCATTCGTCGTTGACA	-13.1364	2.44462	-3.38687
AMRU_Ao_TGCACCTAGCCAGAAC	5.33619	-10.5998	23.0601
AMRU_Ao_ACTGAGTAGCAGCGTA	0.586201	-6.90283	-8.61809
AMRU_Ao_GCGCGATAGAAGATTC	-11.3441	-0.0384187	-4.62378
AMRU_Ao_TGGGAAGTCATTATCC	-12.1651	1.70185	-4.94802
AMRU_Ao_GGCTCGAAGACTGTAA	0.318434	-7.98045	-8.04258
AMRU_Ao_CAACTAGAGCCGGTAA	-3.45292	-6.66732	-5.86282
AMRU_Ao_GCATGTACAAGCCTAT	-10.9018	-0.874039	-4.27736
AMRU_Ao_TGGTTAGAGTATCTCG	2.20771	-10.768	-8.24058
AMRU_Ao_AAACCTGAGTTGAGAT	-4.98011	-5.89751	-8.29139
AMRU_Ao_AGCTCCTTCCAGAGGA	13.8327	-15.9307	-14.3621
AMRU_Ao_CTAATGGTCGCTTAGA	-8.23916	-0.28957	-3.81711
AMRU_Ao_CTGGTCTCACCCTATC	-8.52515	-3.24772	-5.32177
AMRU_Ao_TATTACCTCTGTGCAA	-2.03443	-2.59907	-0.158187
AMRU_Ao_CTAATGGCAGGGTTAG	-11.9435	1.26066	-3.87199
AMRU_Ao_TTAACTCTCGCCCTTA	-10.0889	-2.80893	-4.95692
AMRU_Ao_TTTGCGCCACAACTGT	-11.5127	-0.382996	-4.40097
AMRU_Ao_TTTGTCAGTCCCGACA	-10.4954	-0.428627	-4.82692
AMRU_Ao_ACGATGTCAAATTGCC	-6.42215	1.04078	-1.95115
AMRU_Ao_CTTAACTCAAGTTAAG	-10.2729	4.60978	-4.05036
AMRU_Ao_TCAATCTTCTGGTTCC	-10.3957	-0.402024	-5.42645
AMRU_Ao_GAACCTACAAGTCTGT	-9.92623	-0.0542859	-3.59936
AMRU_Ao_TGTTCCGGTCATCCCT	-2.63701	-1.98431	-0.632672
AMRU_Ao_TGCGCAGCAAGTCTAC	-12.7666	3.62251	-3.27776
AMRU_Ao_AGTGAGGGTGTGACGA	-8.12386	6.75333	-1.4149
AMRU_Ao_CGGACTGCAACGCACC	-13.3079	5.62527	-5.56522
AMRU_Ao_ACTGAACCAATAGAGT	-12.7806	2.29876	-4.42516
AMRU_Ao_TGGTTCCTCATGTGGT	-11.5771	5.79579	-4.48153
AMRU_Ao_CATGGCGTCAACGGGA	-11.512	1.60108	-4.18484
AMRU_Ao_CTACACCCACTATCTT	-9.78529	-1.13125	-6.26524
AMRU_Ao_GGACGTCCAATGAATG	-9.54714	-2.75442	-5.71375
AMRU_Ao_TGTTCCGTCATTATCC	-9.67696	-1.54977	-5.54271
AMRU_Ao_TACTCGCTCAGCTGGC	-0.508526	3.76338	1.02438
AMRU_Ao_CTCATTATCGGAAATA	-12.9226	4.24491	-4.1969
AMRU_Ao_CGGGTCACAACTTGAC	-13.7204	4.97384	-4.7008
AMRU_Ao_CTTACCGTCCCTGACT	-9.57501	-1.13968	-5.69662
AMRU_Ao_CTACGTCTCGTAGGTT	-10.1298	-1.06712	-4.95617
AMRU_Ao_AGGCCGTAGTTTAGGA	-9.20367	-0.325932	-4.56031
AMRU_Ao_CTACGTCCACAACTGT	-2.99947	-6.9396	-8.04249
AMRU_Ao_CGATTGAAGAAAGTGG	-12.4035	5.90187	-3.90469
AMRU_Ao_CTTGGCTTCAGTTTGG	-13.8031	4.96413	-3.99358
AMRU_Ao_AGAGTGGCAAGCGTAG	-6.13344	-4.41419	-6.38987
AMRU_Ao_TTCTACATCACGATGT	-11.1112	0.327744	-4.49971
AMRU_Ao_CCTACACAGTAATCCC	-12.6712	2.1425	-4.3964
AMRU_Ao_CATCAAGGTCACACGC	-9.99508	-0.640248	-4.64355
AMRU_Ao_AACTGGTTCTGTCAAG	2.70068	-11.7167	26.0261
AMRU_Ao_TATCTCAGTCGCGGTT	-11.8726	1.56488	-4.60661
AMRU_Ao_CCAGCGAGTCGGATCC	-8.46888	-2.22277	-6.18296
AMRU_Ao_TGCGCAGCATGAAGTA	-12.1323	2.65955	-4.34746
AMRU_Ao_ACAGCCGAGCCAGAAC	-6.71808	-5.00843	-7.78967
AMRU_Ao_GCGACCAGTCCCGACA	-9.898	-0.465867	-4.81042
AMRU_Ao_GATCTAGCAGTCGTGC	-5.31807	-4.53777	-8.54031
AMRU_Ao_CGAGAAGCAAGCCGTC	-10.7773	-0.18174	-5.18384
AMRU_Ao_GTGCATACAGGTGGAT	-10.4815	-1.8558	-5.04507
AMRU_Ao_AATCCAGAGGGTTCCC	-8.03355	-1.19437	2.70803
AMRU_Ao_CCTTTCTGTTGATTGC	-7.03597	-4.08666	-7.95722
AMRU_Ao_CCTAAAGCACCCTATC	-12.3254	1.84719	-4.38851
AMRU_Ao_AATCCAGGTTACTGAC	-4.61441	-6.16601	-8.36609
AMRU_Ao_ACTATCTGTGCACTTA	-4.33048	-5.47115	-8.00783
AMRU_Ao_CCTCAGTGTAAGTGTA	-8.10594	-3.3688	-6.75556
AMRU_Ao_GCTTCCACAAAGGTGC	-6.12628	-4.10394	-6.65882
AMRU_Ao_GGAGCAACAGTTCCCT	-8.35943	-3.14417	-5.57534
AMRU_Ao_CTACCCATCACCTCGT	-12.3191	4.3276	-3.69604
AMRU_Ao_CTGTTTAGTATGAAAC	14.1652	-16.3275	-12.5836
AMRU_Ao_CAGCTAACAAACCCAT	-12.752	1.88309	-4.56642
AMRU_Ao_CATGGCGAGGCCCTTG	-6.57655	0.872901	-1.68188
AMRU_Ao_AGATCTGCATTAACCG	6.31091	-13.118	-11.0221
AMRU_Ao_AGCCTAATCTTGACGA	-14.9783	6.4845	-4.49738
AMRU_Ao_CGTGAGCGTATCTGCA	-11.641	0.697926	-4.69692
AMRU_Ao_TGAGCCGGTCGCTTTC	-13.2204	6.79518	-4.67355
AMRU_Ao_TCAGCTCGTCATCGGC	10.1996	21.2774	4.56384
AMRU_Ao_TGATTTCTCTCCAACC	-3.27998	-6.81432	-7.02733
AMRU_Ao_GGGAGATCAGTGGGAT	-11.6966	1.55328	-3.79314
AMRU_Ao_TAAGTGCTCAGAGCTT	-12.3739	6.67927	-4.39735
AMRU_Ao_CGATGGCAGATACACA	3.28592	-12.4569	27.067
AMRU_Ao_AGGCCACCACCCATTC	-9.98338	-0.891425	-5.20121
AMRU_Ao_AGCATACCATACGCCG	-7.79243	-2.49555	-7.63921
AMRU_Ao_CTCTACGAGACTGTAA	-14.0621	6.29101	-5.18674
AMRU_Ao_CTGAAACCACCCATTC	-9.87166	0.175919	-4.92805
AMRU_Ao_TAGAGCTGTCGAAAGC	22.4967	33.9375	4.76552
AMRU_Ao_CGGAGCTTCATCATTC	-9.26962	-2.50262	-6.68035
AMRU_Ao_CTCAGAAAGGTGCAAC	2.89814	-12.7116	28.8656
AMRU_Ao_TGCGCAGAGATGTGGC	-2.11209	-7.70766	-7.80285
AMRU_Ao_CGTGAGCTCCTTGCCA	-8.53472	-3.56313	-7.76751
AMRU_Ao_TAGAGCTGTCTCTTTA	-12.0894	0.719567	-5.08594
AMRU_Ao_GACTAACAGGCTAGCA	29.7284	35.3398	3.58135
AMRU_Ao_GTTCGGGGTTGGGACA	-5.01706	-5.35363	-6.93972
AMRU_Ao_AGCGTCGTCGTTTGCC	-7.33277	-3.79067	-6.81075
AMRU_Ao_CGGAGTCTCTTTAGTC	-11.411	6.1178	-4.05947
AMRU_Ao_GGGCATCGTACGCTGC	16.7516	30.9235	5.51629
AMRU_Ao_GATGCTATCGGAAACG	-9.61324	-0.0179562	-4.93342
AMRU_Ao_TGTGTTTCAGTCACTA	-11.9157	1.7445	-4.3794
AMRU_Ao_ACGAGCCTCGCAAACT	5.76542	-12.6686	29.11
AMRU_Ao_GTAGGCCCAGCCTATA	-8.19415	-1.8293	-5.61949
AMRU_Ao_ATCTGCCTCAGTCAGT	-12.5751	3.83678	-3.25014
AMRU_Ao_CCATGTCTCCAACCAA	-7.04793	-2.77052	7.2131
AMRU_Ao_ACACCAATCACTTCAT	29.0985	30.7425	2.98645
AMRU_Ao_GAGGTGAAGTGAACAT	-5.2145	-5.50998	-7.13459
AMRU_Ao_CTGAAACCAGCTGTGC	-10.5356	-0.450136	-4.7905
AMRU_Ao_GAAGCAGAGACTCGGA	-5.61334	-5.19573	-7.25662
AMRU_Ao_ACAGCCGGTTCAGTAC	-8.50947	1.20835	-2.63201
AMRU_Ao_CTGCTGTCACATCCGG	-9.22336	-1.7365	-6.43495
AMRU_Ao_GAACATCAGAAGGGTA	-13.5106	6.74202	-4.60837
AMRU_Ao_ATCCGAATCCCAACGG	-5.40923	-4.07227	8.27324
AMRU_Ao_ACTGTCCAGCTGGAAC	-12.1209	3.31272	-4.42368
AMRU_Ao_TGAGAGGCAGCGTCCA	-5.96591	-4.00683	-6.93442
AMRU_Ao_TAGAGCTTCCAAACTG	-9.19328	1.17067	-3.31612
AMRU_Ao_GTGGGTCCATTTCAGG	-4.78907	-5.85175	-8.19281
AMRU_Ao_GCGAGAATCTTCCTTC	-10.7236	0.998756	-5.20271
AMRU_Ao_ACGGAGAAGCAGACTG	2.51292	-12.6641	28.9892
AMRU_Ao_CGATTGATCGAATGGG	-12.4852	1.36476	-4.92855
AMRU_Ao_GCCTCTACAGACGCAA	-8.32877	-3.30754	-5.81638
AMRU_Ao_CGGGTCAAGGTTCCTA	3.87763	-12.8368	29.4683
AMRU_Ao_AGAGCTTGTGGCTCCA	-8.54479	0.378573	-5.54807
AMRU_Ao_AAGACCTTCAGCGATT	-0.601707	-9.06803	21.4488
AMRU_Ao_GTCAAGTCAGATCGGA	-9.77491	-1.86616	-5.76163
AMRU_Ao_CGGACACTCTTGCAAG	3.0231	-13.2282	28.8547
AMRU_Ao_ACACTGATCGCTAGCG	-7.00218	-4.03608	-6.62342
AMRU_Ao_GTATCTTAGCCAGTAG	-9.09498	-2.06875	-6.25643
AMRU_Ao_AAAGATGTCTCCTATA	3.09611	-12.4157	27.7181
AMRU_Ao_CTCCTAGGTCCGAACC	-9.43691	-1.75508	-6.80994
AMRU_Ao_CAAGATCGTACCGGCT	-10.3841	-1.277	-5.40971
AMRU_Ao_CCTAAAGCAGTGAGTG	-12.3182	4.82372	-3.74965
AMRU_Ao_GCTGCAGCAGGACCCT	8.86713	-14.8222	-12.6196
AMRU_Ao_CCAATCCAGTCAATAG	-8.72795	-1.02565	-5.43369
AMRU_Ao_CGAACATTCTGTCTCG	-12.6653	5.34782	-4.54816
AMRU_Ao_TCCCGATCAAGTAGTA	-6.85121	-3.43146	-7.12521
AMRU_Ao_CCCAATCGTCAATGTC	-11.4825	1.56712	-3.89998
AMRU_Ao_AGGCCACCAGGTCTCG	-0.11467	-3.75125	-2.6517
AMRU_Ao_GACGGCTCACATCTTT	10.998	-15.8796	-13.0534
AMRU_Ao_TCGCGTTCATCATCCC	-7.90877	-2.19446	-4.63091
AMRU_Ao_ATCTACTTCGCATGGC	-12.6622	3.5088	-4.03966
AMRU_Ao_ACTTACTCATGGATGG	-14.0215	6.78915	-4.6155
AMRU_Ao_CTGAAGTCACAGCCCA	-5.36811	-5.01897	-6.81714
AMRU_Ao_CTCGTCATCGCTAGCG	-8.24847	-2.97354	-5.76523
AMRU_Ao_TAGTGGTGTTAGGGTG	-10.5912	1.2914	-4.60493
AMRU_Ao_GCATGTATCTTGACGA	-14.0728	6.41868	-4.73619
AMRU_Ao_TACAGTGCATGCCTAA	-13.4487	1.51323	-3.91389
AMRU_Ao_GCAAACTCAGTAACGG	-4.23484	-5.90841	-7.50164
AMRU_Ao_CTTAACTTCTACTATC	31.0393	22.0719	-0.0695939
AMRU_Ao_TGGGCGTCATTCCTGC	2.63323	-10.2187	-9.56645
AMRU_Ao_AACTCCCGTATAGGGC	-11.0154	0.627691	-4.95653
AMRU_Ao_GAACCTACACAAGCCC	-13.4047	0.548242	-2.08512
AMRU_Ao_AGGGAGTAGCTCCTCT	13.4175	-18.0291	-15.5199
AMRU_Ao_CCTCTGAAGTGTCCCG	15.8298	-18.912	-15.7104
AMRU_Ao_ACGGAGATCAGTTCGA	-6.56268	-4.20611	-6.32212
AMRU_Ao_GACTGCGTCTATCGCC	-3.82422	-2.01765	-4.12736
AMRU_Ao_GGGATGACAGTGGAGT	-10.834	0.663193	-3.74746
AMRU_Ao_GGAATAAGTCGCGGTT	-13.0151	3.32978	-3.53964
AMRU_Ao_GTTCATTTCGAATGCT	-5.89934	-3.90664	-6.68984
AMRU_Ao_GTACGTAAGTGAACGC	-9.76059	-1.69292	-4.98766
AMRU_Ao_AAGGTTCTCAGTCAGT	-1.22746	-8.20021	-9.65782
AMRU_Ao_CGACCTTGTCCAACTA	3.21837	-13.0485	29.1199
AMRU_Ao_ATAACGCTCTGTCTAT	30.3366	-14.9636	-14.5496
AMRU_Ao_GGACATTGTAAACGCG	8.6426	-14.2849	-12.981
AMRU_Ao_TTGCCGTGTGAAAGAG	-13.0583	7.41824	-4.9371
AMRU_Ao_CATCGGGCATCTGGTA	-11.1163	4.09396	-1.76545
AMRU_Ao_GTCTCGTAGCGATGAC	2.78213	-11.5581	26.5033
AMRU_Ao_GTAGTCAAGGCCCTCA	0.323369	-10.7691	24.3692
AMRU_Ao_AACACGTAGTCACGCC	-5.40277	-5.24923	-6.24944
AMRU_Ao_CGAACATCAAGCCGCT	-11.5132	0.204423	-3.76496
AMRU_Ao_CTAATGGTCTCTTATG	4.74362	-11.7945	27.7021
AMRU_Ao_GCAGTTATCCAAACTG	7.99157	-12.8883	-11.8708
AMRU_Ao_AGAGCTTTCATCGCTC	-8.98173	-1.63186	-5.9365
AMRU_Ao_AGTTGGTTCTTTACAC	-11.4946	9.42934	-3.84182
AMRU_Ao_CCTTACGTCAGTTAGC	7.3904	-13.4188	-11.5452
AMRU_Ao_CGATCGGCAAGCCTAT	-11.2397	0.28066	-4.69776
AMRU_Ao_CCTACACAGTACGCGA	2.0006	-10.5927	-10.4876
AMRU_Ao_CGTCCATCAAGTTAAG	-9.18032	-1.83014	-5.65758
AMRU_Ao_GACGTTACAATGGATA	-12.1849	2.7552	-3.30373
AMRU_Ao_GCACATAGTCTTGTCC	-7.58099	-2.03826	-5.00152
AMRU_Ao_CAGGTGCCATGACGGA	-11.6902	1.6532	-4.04178
AMRU_Ao_GAGTCCGCAGCGTAAG	-11.872	2.57274	-3.1366
AMRU_Ao_AACTCCCTCACATGCA	1.91827	-10.6488	-10.2913
AMRU_Ao_TACGGGCGTCGTCTTC	3.55401	-13.1224	29.9799
AMRU_Ao_GTTTCTAAGACTAGAT	-4.09381	-5.2553	-4.81574
AMRU_Ao_CCCATACCAGATCTGT	-6.90669	-4.58714	-6.76783
AMRU_Ao_CTTAACTCACCCAGTG	-11.0132	1.36029	-3.62626
AMRU_Ao_GAACCTATCGCCGTGA	-12.0769	1.38033	-0.612361
AMRU_Ao_CACCACTGTAGCCTCG	-10.1541	-0.242379	-4.21687
AMRU_Ao_CTGTTTATCTGCAGTA	-10.6687	-0.110794	-4.42228
AMRU_Ao_AGGTCCGGTTTGTGTG	3.81116	-13.1488	29.6447
AMRU_Ao_GGATTACCATGGAATA	-6.21779	6.60084	-1.84723
AMRU_Ao_ATGGGAGCACGCTTTC	-9.81641	-1.96849	-6.95675
AMRU_Ao_ATTCTACCATGTTCCC	-10.3083	-1.19289	-6.55439
AMRU_Ao_CGAGAAGTCTCTAAGG	-2.04723	-8.56453	-9.83157
AMRU_Ao_GGAACTTTCGTTGACA	-12.8757	6.82823	-4.53709
AMRU_Ao_TGCGGGTGTCATTAGC	12.8231	-14.1411	-12.6782
AMRU_Ao_CAGCAGCGTAAACACA	-7.46827	4.45861	-2.97094
AMRU_Ao_ACGGCCATCGGCGGTT	7.51199	-12.2601	-10.8894
AMRU_Ao_AAAGCAAAGACACTAA	-6.46693	-3.96442	-6.58117
AMRU_Ao_ATCATGGGTGCATCTA	0.207157	-9.20434	20.7833
AMRU_Ao_ATCATGGGTGACGGTA	-7.75314	-2.86027	-6.48002
AMRU_Ao_GACGCGTTCCAACCAA	-13.963	2.78609	-5.90818
AMRU_Ao_TCCACACCAAATCCGT	3.01511	-12.485	28.8953
AMRU_Ao_CCACCTATCCAGTATG	1.39311	-7.42682	7.10395
AMRU_Ao_CTAACTTCACTTCTGC	-12.5908	3.71745	-3.60415
AMRU_Ao_CGGCTAGAGTATCGAA	-12.8769	4.05145	-3.95891
AMRU_Ao_CGATGTAAGGAGCGTT	-10.5568	-0.772402	-6.21993
AMRU_Ao_CAGATCAGTACACCGC	-3.03738	-4.43846	10.8824
AMRU_Ao_TCAGATGTCTTCGAGA	1.43728	-9.95782	-9.84778
AMRU_Ao_CTGTTTACAGCTCCGA	-11.3181	0.10846	-4.67168
AMRU_Ao_CAGGTGCGTTCAACCA	-10.246	0.205761	-5.24107
AMRU_Ao_TAGTTGGGTTGTCGCG	-10.357	-1.0388	-4.44947
AMRU_Ao_GTGTTAGAGCGGATCA	-7.74988	-3.48785	-6.47207
AMRU_Ao_GCTGGGTTCCTTTACA	30.1859	-17.8974	-18.3679
AMRU_Ao_CGGAGCTAGTATTGGA	-0.507271	-7.48334	-8.25784
AMRU_Ao_TCTTTCCCACCCATTC	-8.09464	-2.39976	-6.02695
AMRU_Ao_CGAGAAGCAATCGAAA	17.4658	-18.8631	-16.2625
AMRU_Ao_CAGGTGCGTTGCGCAC	-0.21299	-9.95823	22.0323
AMRU_Ao_AGAGCGAGTGTTCTTT	-8.23427	-0.241127	-3.64376
AMRU_Ao_TACACGAGTGGTCTCG	-2.99584	-2.20211	0.841534
AMRU_Ao_GTTACAGTCCACGTTC	1.7135	-10.2503	24.6738
AMRU_Ao_CATTATCTCATGGTCA	30.7828	32.8333	2.53733
AMRU_Ao_GCATACACACCATCCT	-8.13582	-2.54502	-6.17954
AMRU_Ao_TTTGCGCGTAGCGTCC	-10.951	7.06103	-2.74211
AMRU_Ao_GACTAACCACGAAACG	-8.83463	-3.00235	-7.04386
AMRU_Ao_CTCTACGCAATGTTGC	-10.0063	-1.23991	-5.88505
AMRU_Ao_GTGCATACAATGAATG	10.7501	-16.4927	-13.2741
AMRU_Ao_AAGGAGCCAAGGTTTC	-10.6598	0.347215	-3.48788
AMRU_Ao_TAGACCACAATTCCTT	-13.1075	4.03059	-3.81216
AMRU_Ao_ACACCGGTCCGCAGTG	-12.3175	6.39761	-4.18344
AMRU_Ao_TCGGGACAGGTGATTA	-11.5286	5.26187	-3.04709
AMRU_Ao_AGTGGGACAGTCAGCC	-12.0916	-0.197893	-4.5517
AMRU_Ao_GATCTAGTCTACCAGA	1.83486	-10.7946	24.1986
AMRU_Ao_ACCGTAACATCGGAAG	-11.8737	1.49929	-3.23808
AMRU_Ao_GGCGACTTCAAACGGG	-9.57715	-1.13409	-5.02867
AMRU_Ao_GAAACTCAGTACGATA	2.59511	-11.9768	27.4939
AMRU_Ao_CATGACATCATCGCTC	-8.42615	-2.33697	-6.66087
AMRU_Ao_CAGCTAATCTTCATGT	-11.5171	0.592304	-4.45706
AMRU_Ao_ACGCAGCCACGGACAA	-9.87736	-1.03703	-5.70349
AMRU_Ao_CGTTCTGCAGTACACT	2.70194	-12.4082	29.5839
AMRU_Ao_TCAGCAAAGACGACGT	-9.20035	-1.24376	-3.04264
AMRU_Ao_CCGTACTGTGAAATCA	2.82216	-11.6964	25.403
AMRU_Ao_GAAATGATCGTGACAT	-9.66759	-1.45151	-5.39318
AMRU_Ao_TGTCCCAAGGTGATTA	-6.56468	-3.06963	4.82906
AMRU_Ao_CACCACTGTTAGTGGG	9.50899	-13.1281	-8.45401
AMRU_Ao_CTCATTACAGTTCATG	3.3915	-12.6692	28.2328
AMRU_Ao_CGATTGAGTCTTTCAT	-7.52468	-0.0433985	-4.40802
AMRU_Ao_CACATAGCAGTACACT	-8.6382	0.0746246	-2.92362
AMRU_Ao_CACATTTAGTGCGTGA	7.54685	-15.3085	-11.5003
AMRU_Ao_CCGGGATCATAAGACA	-10.2184	-1.62937	-4.88278
AMRU_Ao_AGATCTGGTCGCGAAA	-14.4941	7.37046	-4.58699
AMRU_Ao_CAAGGCCTCGTTTATC	-15.0831	3.31458	-5.27144
AMRU_Ao_CGGGTCACAACCGCCA	-10.3679	-1.15033	-4.4117
AMRU_Ao_CATGGCGCAGTAAGCG	-7.91365	-3.36457	-7.61157
AMRU_Ao_AGAGCGAGTTCCACGG	5.63725	-8.92439	-10.9391
AMRU_Ao_CCGGGATAGTACGCCC	-11.7574	2.72337	-3.77226
AMRU_Ao_TAGAGCTGTGGAAAGA	8.81935	-13.231	-12.0336
AMRU_Ao_TGCTGCTTCCGCAAGC	2.57966	-9.68083	-10.0706
AMRU_Ao_AAAGTAGGTGTCAATC	-5.18059	-4.65219	-6.34736
AMRU_Ao_ATCCGAAAGCACACAG	-6.89458	-3.8441	-7.05144
AMRU_Ao_CTACGTCGTTCAGCGC	0.684325	-10.7406	23.7159
AMRU_Ao_GACGCGTTCATCTGTT	-8.27842	-2.81144	-3.88837
AMRU_Ao_GTAACGTGTATTAGCC	3.04485	-12.7799	29.6696
AMRU_Ao_AACCATGAGTTTAGGA	-14.5218	6.80111	-4.95803
AMRU_Ao_AGCGTCGAGGGATCTG	-9.85309	-1.18669	-5.97398
AMRU_Ao_TCGTAGAGTCCAGTAT	-12.0652	2.64555	-3.24201
AMRU_Ao_GGATTACTCGGATGTT	3.04631	-12.433	28.4876
AMRU_Ao_GGAACTTAGACCTTTG	-8.26343	-2.66884	-7.08677
AMRU_Ao_TTTCCTCTCCAGTATG	-8.1845	-1.33806	-3.28393
AMRU_Ao_TCAGGATTCTTCTGGC	-11.7028	-0.326056	-4.91456
AMRU_Ao_TGAAAGACACGGTGTC	-11.4527	0.541528	-4.42527
AMRU_Ao_AATCCAGAGTAGCCGA	-10.9087	-1.23097	-6.5933
AMRU_Ao_GACTACAAGATTACCC	-12.7198	5.11715	-3.51442
AMRU_Ao_TAGCCGGAGTACACCT	-9.90983	1.15458	-5.27284
AMRU_Ao_TCACAAGGTTGAGTTC	-8.44512	-3.35643	-6.15896
AMRU_Ao_AGCGTCGTCGTCACGG	27.1869	-20.0482	-18.3349
AMRU_Ao_TTAGGCAAGAAACGCC	-8.92704	-1.95035	-6.58718
AMRU_Ao_AAAGATGTCTTGCAAG	-7.7398	-2.08045	-4.90085
AMRU_Ao_CAACCTCGTGTATGGG	9.29452	-17.9629	-13.3174
AMRU_Ao_CCACGGAAGCGATCCC	-12.3324	1.83472	-3.81798
AMRU_Ao_CAGAGAGGTGGACGAT	1.78682	-9.74682	25.1557
AMRU_Ao_CCGTTCAGTATCTGCA	-8.58469	-1.06409	1.39463
AMRU_Ao_GTACTCCGTAAATACG	-2.70341	-6.66009	10.0288
AMRU_Ao_GAACCTACATGCTAGT	32.9081	-15.9035	-16.4885
AMRU_Ao_ACTGTCCTCGCCAAAT	-10.5395	-0.521012	-4.80386
AMRU_Ao_AACTGGTTCATGCTCC	-12.1768	0.524099	-4.48692
AMRU_Ao_AGAGTGGTCGTACCGG	24.1275	-21.6018	-18.9061
AMRU_Ao_AGGCCGTGTTGGGACA	0.102892	-10.301	24.1508
AMRU_Ao_AGAGTGGTCACTTACT	12.0323	-16.538	-14.1112
AMRU_Ao_GCGGGTTTCAGCCTAA	-9.73382	-0.345534	-3.15309
AMRU_Ao_ACACTGAGTGGTACAG	-4.29283	-5.95906	-8.59005
AMRU_Ao_GCTGCGACATGCATGT	0.812275	-10.6612	-10.8601
AMRU_Ao_CTAGCCTTCTTGTATC	-13.6337	6.57011	-5.02627
AMRU_Ao_CTCATTAGTGGTCCGT	-9.36099	-1.27013	-5.61265
AMRU_Ao_GAACGGACAAGGTTCT	2.79687	-12.1876	26.0264
AMRU_Ao_AGGTCCGTCCTATGTT	-10.2247	6.76584	-3.54715
AMRU_Ao_TGCACCTAGCTTCGCG	-9.18904	-1.28534	-5.52196
AMRU_Ao_CCGGGATTCTTGTCAT	-13.9177	6.28704	-4.63401
AMRU_Ao_AACTCTTTCACTATTC	-10.6511	0.122723	-4.08257
AMRU_Ao_GCACATAGTACCAGTT	-7.03917	0.601692	2.25195
AMRU_Ao_ACGGCCAGTGAGCGAT	-8.72938	2.34067	-2.10889
AMRU_Ao_TCTGGAAAGATTACCC	-11.4737	1.74001	-2.30228
AMRU_Ao_ATTTCTGTCCCAGGTG	-8.37058	-3.49108	-7.38379
AMRU_Ao_TTTGTCACAGTATAAG	-6.86315	-3.90038	-6.7019
AMRU_Ao_AAGGAGCAGAAGCCCA	-3.60721	-1.29155	-0.0241583
AMRU_Ao_CTCCTAGTCACTTCAT	2.93256	-12.6518	28.4204
AMRU_Ao_CGTTGGGGTCCCGACA	1.33495	-10.635	23.5663
AMRU_Ao_GCGGGTTGTATGAATG	-10.0111	-0.605798	-5.08493
AMRU_Ao_ACGGGCTAGCTAACAA	2.391	-9.51019	-10.507
AMRU_Ao_GATCTAGTCAAACGGG	-13.9895	5.93442	-4.05694
AMRU_Ao_GTTCGGGAGCTATGCT	-10.3404	-1.11344	-6.16995
AMRU_Ao_TCTATTGGTCCGTCAG	-12.658	1.08922	-4.12818
AMRU_Ao_CTGATCCGTACGCTGC	5.06803	-9.89122	25.091
AMRU_Ao_CTTCTCTGTGTCAATC	34.5868	-7.53873	-11.5507
AMRU_Ao_GCATGATTCTTAGAGC	-9.29984	-2.80456	-7.25082
AMRU_Ao_ATTGGTGCAGACAAGC	-2.95786	-7.10404	-7.44734
AMRU_Ao_AGATTGCGTTTGCATG	-0.823537	-8.63269	21.0388
AMRU_Ao_TTCGAAGGTGCTCTTC	13.282	-17.2125	-14.4893
AMRU_Ao_GGGAATGTCGCATGAT	-8.02862	-3.46331	-6.57225
AMRU_Ao_CCTTACGCAGCCTATA	-4.83493	-2.27282	-5.59161
AMRU_Ao_CTACATTTCACCTCGT	3.64964	-12.8495	28.9941
AMRU_Ao_GATGAAAGTGAGTGAC	-13.0837	2.90355	-4.32008
AMRU_Ao_GGTGTTAAGTGGTCCC	-4.63638	-5.86064	-8.16652
AMRU_Ao_CTCAGAAGTAGCGTCC	-6.84949	6.30422	-2.15022
AMRU_Ao_TGACAACCAGAGTGTG	-10.3353	7.13217	-4.18914
AMRU_Ao_GCATGATCACTATCTT	-13.4177	6.51816	-5.54767
AMRU_Ao_TCCCGATGTCGACTGC	-12.5183	3.4309	-3.29168
AMRU_Ao_TACGGATTCACCGTAA	-3.2923	-3.71694	-7.36155
AMRU_Ao_AAATGCCTCTGCTGCT	22.9168	32.6267	3.40965
AMRU_Ao_TCAGCAACATACTCTT	-9.26584	-2.16885	-6.3737
AMRU_Ao_GTCAAGTTCGGCCGAT	-0.943201	-0.659602	-1.12396
AMRU_Ao_CGCGGTAAGGGCATGT	4.45642	-11.7471	26.2376
AMRU_Ao_TTTACTGCACAAGCCC	0.523562	-10.0116	-9.49725
AMRU_Ao_AAATGCCAGTTAGCGG	-8.54313	3.41556	-2.09991
AMRU_Ao_AAACGGGGTTATCCGA	-14.5719	7.22779	-5.32143
AMRU_Ao_TGCCCATGTAGGAGTC	-11.7243	1.25494	-3.52
AMRU_Ao_TCACGAACATTCTTAC	13.3512	-11.9283	-11.8883
AMRU_Ao_ACTGCTCTCGGAGCAA	-5.10093	-3.53268	-4.65089
AMRU_Ao_GGAATAAAGGGCATGT	-10.8293	-0.270531	-4.7033
AMRU_Ao_AGCGTATAGTGTTTGC	27.1218	-19.0431	-17.7432
AMRU_Ao_CTCGAGGGTGTTCGAT	-9.81925	-2.02796	-4.29662
AMRU_Ao_GTCATTTCATCCGGGT	-6.10328	-3.70017	-6.98243
AMRU_Ao_ATCCACCAGATCGATA	-6.2723	-0.698055	-2.05151
AMRU_Ao_GAACATCAGGATCGCA	-12.5425	2.70301	-3.88479
AMRU_Ao_GCAATCATCCGTTGTC	-9.82714	-2.06373	-5.65852
AMRU_Ao_TTCCCAGTCCAAACAC	-5.18558	-2.41272	-5.34689
AMRU_Ao_TGCACCTGTGCAGACA	12.2777	-16.2609	-13.74
AMRU_Ao_ACGCCAGGTTCGTGAT	-11.1832	1.76061	-4.06853
AMRU_Ao_TTTACTGTCATGCTCC	-11.2324	2.02569	-3.71256
AMRU_Ao_CCCAATCCACGACTCG	2.69309	-12.4282	28.5915
AMRU_Ao_CTTAACTTCACATGCA	2.25881	-12.1645	26.5321
AMRU_Ao_CCACGGACACCAACCG	2.22993	-10.2402	-10.1562
AMRU_Ao_GTCGTAACAGAGTGTG	-8.09747	-2.64504	-7.02324
AMRU_Ao_GGGCATCAGCACAGGT	27.1771	-22.1477	-19.9438
AMRU_Ao_GGGTCTGGTAGCTCCG	-12.7193	2.47923	-4.76515
AMRU_Ao_GAAGCAGAGGCGTACA	-11.7411	3.87593	-3.29073
AMRU_Ao_TGACGGCAGACAATAC	-5.42148	-3.93261	-6.20532
AMRU_Ao_CCCTCCTTCTCAAACG	-10.5369	1.3244	-3.66604
AMRU_Ao_CGTAGGCAGACCTTTG	-11.0189	-0.780507	-4.0477
AMRU_Ao_AGTGGGAAGAGAACAG	-4.51853	-2.61279	-1.54432
AMRU_Ao_TGTGGTACATGCATGT	-7.97462	-2.15793	-4.28743
AMRU_Ao_ATAACGCCAGGACCCT	-10.4719	-0.814688	-4.64151
AMRU_Ao_AGTAGTCTCCTCATTA	14.2297	-12.3886	-9.0959
AMRU_Ao_AACCGCGTCCGCATAA	-10.6647	-0.723361	-4.58228
AMRU_Ao_CCGTTCATCCATGAAC	-10.6004	-0.614912	-5.14447
AMRU_Ao_TGTATTCAGAGGTAGA	-11.6036	6.16564	-5.06262
AMRU_Ao_CTCAGAACACCCATGG	11.3594	-4.41645	0.569249
AMRU_Ao_ATAGACCCATCGGAAG	-11.1333	1.95831	-3.98242
AMRU_Ao_CACACAAAGTCCGGTC	19.8201	-18.1461	-16.3337
AMRU_Ao_TAAGAGACAATAACGA	6.46539	-4.97146	20.2588
AMRU_Ao_TTCTTAGCAGTCAGCC	-9.15186	-1.70845	-5.87076
AMRU_Ao_TTCTCCTTCTTCAACT	-12.0106	0.615053	-5.09016
AMRU_Ao_CCGTGGACAGACAAGC	-8.49501	-2.79557	-5.31811
AMRU_Ao_GGTGCGTTCGAATCCA	-13.6149	4.44963	-4.12607
AMRU_Ao_AGTAGTCTCACAGGCC	-5.10859	-5.81535	-8.86206
AMRU_Ao_ATTGGTGGTCTAAACC	-12.2971	1.35418	-4.14547
AMRU_Ao_GATCGTAAGTCATGCT	-1.32856	-9.08586	-9.27731
AMRU_Ao_CCGGGATCAGCCTTGG	11.7732	-16.5995	-14.0361
AMRU_Ao_GACGGCTTCTGGTATG	2.89802	-12.3523	27.8966
AMRU_Ao_GAAGCAGTCTTGACGA	-0.265225	-8.06844	-7.83982
AMRU_Ao_TACGGATCAAGTAATG	13.4427	-17.9309	-17.1095
AMRU_Ao_CTTCTCTGTTGTTTGG	-7.20953	-2.61269	-5.1993
AMRU_Ao_TGAGGGATCACATACG	-8.06714	-1.00516	-3.91456
AMRU_Ao_ACACCGGCACGAGGTA	-8.43514	-3.37179	-7.22506
AMRU_Ao_TACTTGTTCACCTTAT	-8.12729	-3.46622	-7.5455
AMRU_Ao_TCGTAGATCGCTTGTC	-9.51338	0.802727	0.396029
AMRU_Ao_ACGGAGATCACTGGGC	-10.7561	-0.328301	-6.81643
AMRU_Ao_GATGAGGCAGACAAAT	-14.2046	7.48657	-4.75629
AMRU_Ao_TTGGCAAGTTTGGGCC	-6.67283	-3.44133	-6.68042
AMRU_Ao_CCTTACGGTTATCACG	-2.71578	-6.25409	10.3916
AMRU_Ao_CCATGTCTCCGCATCT	-9.16821	-2.60632	-6.29337
AMRU_Ao_CGTCAGGGTACGAAAT	17.0214	-17.069	-14.5018
AMRU_Ao_TGGTTCCCACATCTTT	-8.94123	-3.24978	-7.36795
AMRU_Ao_GTCAAGTCAGCCTTTC	-8.69136	3.54691	0.755586
AMRU_Ao_CGCTTCATCCGCTGTT	-12.1936	1.58945	-3.8353
AMRU_Ao_GTGGGTCGTAAGGGCT	2.69495	-12.4499	28.0287
AMRU_Ao_CATCGAAGTCCGACGT	-7.80253	-3.76847	-6.39662
AMRU_Ao_CCATTCGAGTGTCCCG	-6.441	-4.50971	-8.19621
AMRU_Ao_CGATCGGTCTGTACGA	7.06597	-14.6455	-10.2076
AMRU_Ao_GCGCAGTCAATGGAGC	-10.6304	-0.993648	-5.61641
AMRU_Ao_AGAGCTTCATCTCCCA	-12.0732	1.15389	-3.64931
AMRU_Ao_TACTTACGTCATCCCT	-13.2161	6.84046	-4.77558
AMRU_Ao_AGGGATGCAATCGGTT	-12.103	1.39272	-3.9514
AMRU_Ao_CGTTAGAAGGACGAAA	-7.86904	-1.79909	-5.02963
AMRU_Ao_ATTCTACGTTGCCTCT	-8.47725	-1.98913	-6.97903
AMRU_Ao_GGCGACTGTCGCTTTC	-10.6823	1.73082	-3.67774
AMRU_Ao_GCCTCTAAGGAATTAC	-3.25568	-1.61748	-0.897297
AMRU_Ao_TATCTCACAGTGGGAT	-4.43826	-5.5714	13.346
AMRU_Ao_CCACGGACACAACGCC	11.8813	24.2912	4.57959
AMRU_Ao_TACTCGCGTCCAGTGC	3.7257	-12.7868	28.5976
AMRU_Ao_GATCGCGGTTAAAGAC	16.1682	-17.2637	-14.703
AMRU_Ao_GTACTCCGTTACGGAG	-7.59655	1.62468	-1.92991
AMRU_Ao_CTAGTGAAGATGCCTT	-9.14183	-2.86371	-6.77585
AMRU_Ao_CGACCTTAGAAGGGTA	28.8064	-18.2841	-17.6339
AMRU_Ao_CTTGGCTGTAGTACCT	-12.0661	1.29833	-4.73516
AMRU_Ao_TGGCTGGAGAACTGTA	23.9785	-16.5325	-17.2664
AMRU_Ao_CATGGCGTCCATGCTC	40.3652	3.97459	-8.19417
AMRU_Ao_TCTTCGGAGCTATGCT	-6.43424	10.0747	-1.3527
AMRU_Ao_CTGGTCTGTCGTCTTC	-11.0702	0.581475	-4.20255
AMRU_Ao_TATCTCACAAAGGAAG	-9.18088	-1.63508	-4.62451
AMRU_Ao_GGATGTTAGCTAGTGG	-7.71299	-0.970638	2.20209
AMRU_Ao_GCAGTTATCCGTCATC	13.0047	-16.8456	-14.8343
AMRU_Ao_AGCTCTCGTCTCTTTA	-12.6672	6.19174	-3.94227
AMRU_Ao_AAAGATGGTGCTCTTC	3.47813	-13.0245	29.7789
AMRU_Ao_TATGCCCCACTTACGA	31.7241	-16.1454	-16.9473
AMRU_Ao_GACGTGCCATTGTGCA	-12.4549	1.60912	-5.16946
AMRU_Ao_GCGGGTTAGGGTGTGT	-11.1993	0.946368	-3.5414
AMRU_Ao_GCGCAACTCGGTCTAA	-14.4936	5.8017	-5.08384
AMRU_Ao_TACCTATAGAGTTGGC	3.15699	-12.1763	27.4557
AMRU_Ao_TAGCCGGTCCTTGCCA	1.84268	-8.97017	-9.51876
AMRU_Ao_GGCAATTTCCGGGTGT	-10.1585	-0.503342	-4.87865
AMRU_Ao_GATGAGGCATATGCTG	-11.2175	-0.390786	-5.32648
AMRU_Ao_TCATTTGAGCCGGTAA	-5.58351	-5.58893	-7.21919
AMRU_Ao_ACGCCAGTCAACCATG	-13.5834	4.37787	-3.93633
AMRU_Ao_TAGCCGGGTAGCTTGT	-4.02394	-5.27824	-7.73028
AMRU_Ao_GCTGCGATCCCTGACT	-11.2123	0.660582	-4.59789
AMRU_Ao_GCATACAGTAGAAAGG	-7.00025	-0.284762	-6.00709
AMRU_Ao_TGCACCTAGACGACGT	-13.481	7.51689	-5.06054
AMRU_Ao_GATCTAGCAAGTAATG	-11.6737	3.64695	-3.21358
AMRU_Ao_CAACCAATCGTTGACA	-8.25697	0.714811	-1.52807
AMRU_Ao_GCTGCGAAGTGGGTTG	-4.07152	-1.92504	0.540164
AMRU_Ao_TGCGTGGCACGTTGGC	-11.5628	1.02441	-3.40897
AMRU_Ao_CACAAACAGAATGTGT	-10.8632	0.80531	-3.98541
AMRU_Ao_CTCTGGTGTATCACCA	7.891	-12.4037	-10.7552
AMRU_Ao_CTGCCTAAGCTGGAAC	-7.7401	-3.34184	7.05434
AMRU_Ao_ACTGTCCTCCTACAGA	3.19987	-12.3532	28.8472
AMRU_Ao_GCTGGGTCACAGGCCT	-8.65809	-3.29394	-6.28242
AMRU_Ao_ACCCACTTCTTAACCT	2.95158	-12.3102	27.7681
AMRU_Ao_TGTGTTTTCACTTACT	-4.94689	-4.56383	10.8332
AMRU_Ao_TAGTGGTGTCCTAGCG	36.0773	13.7189	-3.21817
AMRU_Ao_AGCTCCTGTCTGGAGA	20.2313	-20.2907	-17.4175
AMRU_Ao_ACCCACTCACCGATAT	1.04405	-10.0031	21.656
AMRU_Ao_CATGACAGTAGGCTGA	20.8796	-20.7981	-18.2221
AMRU_Ao_TTGAACGGTGCAACTT	-6.8019	-2.31499	-5.74945
AMRU_Ao_GTCTCGTGTTGAGGTG	-11.1304	5.08753	-4.27985
AMRU_Ao_CAACCTCGTATCACCA	-3.10218	-7.72067	-9.79353
AMRU_Ao_GTGGGTCTCCTACAGA	-3.4337	-6.95114	11.6012
AMRU_Ao_GGCAATTGTTACGCGC	3.05055	-12.9367	28.8139
AMRU_Ao_TATCTCAAGGTGGGTT	13.2662	-16.8141	-14.5845
AMRU_Ao_TGTGTTTCAGTCCTTC	-11.123	1.48166	-4.47854
AMRU_Ao_CGTAGCGGTTTGTTGG	2.95297	-4.76878	-5.3576
AMRU_Ao_ACGGAGAGTGGTCCGT	-13.3527	6.27193	-3.45294
AMRU_Ao_TCCCGATGTACGAAAT	1.42469	-10.7876	25.2377
AMRU_Ao_CAAGTTGTCCTTGGTC	-7.72593	-1.75404	-5.71956
AMRU_Ao_ACATACGTCATCGGAT	-11.988	1.43599	-3.96352
AMRU_Ao_CTGAAACTCGGGAGTA	-10.4125	-0.667916	-4.7265
AMRU_Ao_TCCACACTCTGCCAGG	-11.8858	0.722105	-4.1795
AMRU_Ao_GAGGTGACACTAAGTC	-0.444313	-10.1346	22.2025
AMRU_Ao_AGGTCATAGATGAGAG	27.0399	-14.3863	-14.1538
AMRU_Ao_GTGCTTCCATTAGCCA	16.4344	22.9664	3.77889
AMRU_Ao_ACTGTCCCACGTGAGA	1.57722	-10.6083	23.6384
AMRU_Ao_TATCAGGGTATGGTTC	3.45177	-12.6876	29.0857
AMRU_Ao_ACACCAACAGCGAACA	-1.49314	-7.60464	-8.64044
AMRU_Ao_TGCGGGTTCACAGGCC	-12.0591	2.4904	-2.72719
AMRU_Ao_GGGAATGAGATCTGAA	-5.31202	-5.28657	-6.37842
AMRU_Ao_CATCGAACAGGTCCAC	-9.95098	-0.936979	-5.35021
AMRU_Ao_CGGCTAGAGAGTAAGG	-12.3396	3.11184	-3.14915
AMRU_Ao_TCTCATACAGTCAGAG	7.5133	-8.95375	-1.61515
AMRU_Ao_CCAATCCGTACCATCA	3.2782	-12.5958	28.247
AMRU_Ao_GACGCGTGTCGGATCC	4.72511	-10.6079	26.7342
AMRU_Ao_TGAGCATCAGCGTCCA	25.1307	-21.1413	-18.3445
AMRU_Ao_AAGGTTCAGCACACAG	-10.1411	-1.37636	-5.7206
AMRU_Ao_AGGGAGTTCTTACCTA	-9.32649	-1.45296	-5.92014
AMRU_Ao_ACGCCGATCAGGTAAA	-9.13264	2.20025	-4.37397
AMRU_Ao_CGCGGTAGTTCACCTC	-10.3745	-1.23397	-5.83126
AMRU_Ao_AGAATAGAGGCCCTTG	-12.8429	2.58994	-3.06886
AMRU_Ao_TCTATTGAGTGAATTG	-6.10535	-3.74574	-6.47522
AMRU_Ao_AAAGTAGGTGGCAAAC	2.8603	-11.878	27.2593
AMRU_Ao_CTCAGAAAGAGGACGG	23.8973	-21.3244	-17.36
AMRU_Ao_CGTTGGGAGTGACATA	-4.45985	-3.75568	-6.00961
AMRU_Ao_CGTTAGATCACCATAG	-11.6687	0.967375	-5.01466
AMRU_Ao_CGTCACTGTCTGATTG	32.8658	-12.5695	-14.958
AMRU_Ao_GATGAAATCTATCCCG	-10.7837	-0.382128	-4.7193
AMRU_Ao_TCAACGATCCCGACTT	-5.33364	-5.43639	-8.40425
AMRU_Ao_CAAGGCCTCCGTCAAA	12.901	-16.5458	-13.9869
AMRU_Ao_ACATCAGCATGCCTTC	-11.9633	2.28882	-3.72034
AMRU_Ao_CGGGTCAGTTAGATGA	-11.4155	0.828405	-3.85651
AMRU_Ao_CTACCCATCACCAGGC	11.4589	24.4727	4.59985
AMRU_Ao_TTGAACGTCTAACCGA	-2.26438	-4.63305	-6.87588
AMRU_Ao_GCTCCTATCCTGTAGA	-5.45792	-3.17799	-6.40954
AMRU_Ao_AGCTCCTTCTTGCATT	-9.38546	-2.20004	-5.2422
AMRU_Ao_TGGCTGGAGATAGGAG	-14.2629	4.68196	-3.93913
AMRU_Ao_CTCTGGTCAGTGGGAT	-1.63751	-7.74092	-9.11577
AMRU_Ao_TACTTGTGTAAAGGAG	-10.7534	0.805694	-3.31443
AMRU_Ao_TCTTCGGCATGAGCGA	-3.65703	-7.10581	-8.61526
AMRU_Ao_ATCATGGCAGCCAGAA	-13.0652	6.40467	-4.44762
AMRU_Ao_TTCTCAACAAGAGGCT	-9.69855	-1.52596	-4.60129
AMRU_Ao_TACACGACACCAGCAC	-11.4091	3.81084	-3.36777
AMRU_Ao_CCTCTGAGTCAAGCGA	-14.4236	6.93678	-5.02191
AMRU_Ao_CTAGCCTAGTGTACCT	-2.67739	-3.35607	-1.91114
AMRU_Ao_ACGAGGACAAACTGCT	7.63024	-14.0179	-11.1944
AMRU_Ao_GTCATTTAGCGTAGTG	-9.56085	0.933398	-4.69027
AMRU_Ao_TCTATTGCAAATACAG	-12.2447	1.97569	-4.83397
AMRU_Ao_AGAGCGATCGCCTGTT	-13.1591	2.70395	-3.81658
AMRU_Ao_ACGATACCACAGCCCA	-12.0055	1.52946	-3.6423
AMRU_Ao_CACAAACTCGCTTGTC	0.883736	-10.212	24.1841
AMRU_Ao_GAAATGACAGATTGCT	-10.4814	0.246548	-4.52818
AMRU_Ao_AAACGGGGTTACGGAG	18.7426	30.3963	4.48645
AMRU_Ao_CAAGATCGTCCCGACA	-8.41341	-3.05799	-7.50846
AMRU_Ao_CCGTTCAAGGTTACCT	-8.74555	0.45619	-4.22086
AMRU_Ao_TAAGCGTCAGCCAGAA	-8.35024	-2.84645	-6.81698
AMRU_Ao_CTAATGGAGATATGCA	-6.91151	-1.83103	6.11992
AMRU_Ao_AGCAGCCGTCAGAAGC	-0.132106	-9.80528	23.5315
AMRU_Ao_CAACCAAAGAAACGAG	-7.52164	-1.71873	-5.32396
AMRU_Ao_GATCGCGTCCCGGATG	22.0017	34.0592	4.9928
AMRU_Ao_GGCTCGAGTCATCGGC	2.96807	-12.1136	26.5156
AMRU_Ao_CCTAAAGCATGGGAAC	-13.8225	4.90409	-4.57622
AMRU_Ao_AGCTTGATCGAATGGG	33.7099	-15.5008	-15.9455
AMRU_Ao_CGTCAGGCACTGCCAG	3.1343	-12.7523	29.3104
AMRU_Ao_TGTATTCGTCCGTGAC	16.5277	-19.7016	-16.9487
AMRU_Ao_AAAGATGTCATGCTCC	1.99318	-12.0807	25.9737
AMRU_Ao_CGCGGTAAGTACGCGA	1.65222	-10.4977	23.7733
AMRU_Ao_CTCATTATCCGCGTTT	-10.8351	0.016317	-4.23591
AMRU_Ao_GTGCATAAGAGCTTCT	-4.51372	-5.98274	-7.56951
AMRU_Ao_TTTGCGCGTTCTGGTA	14.6616	-15.8006	-13.2877
AMRU_Ao_GTCCTCATCTTCATGT	-10.8927	0.165097	-4.29703
AMRU_Ao_GGCCGATCACCTATCC	3.16044	-12.7447	28.8389
AMRU_Ao_GGACGTCAGCTGTTCA	-10.5901	-0.13867	-5.0406
AMRU_Ao_CTACCCAAGATGAGAG	-11.9956	1.50815	-3.33596
AMRU_Ao_AGCTTGATCCCAAGAT	-11.796	-0.312649	-5.45985
AMRU_Ao_GTCATTTAGGCCATAG	3.55738	-11.7773	-11.1887
AMRU_Ao_TCACGAATCTTGCAAG	-0.254343	-9.90759	23.6671
AMRU_Ao_TCACAAGGTAGCTTGT	-0.248947	-10.3787	23.8234
AMRU_Ao_GAATGAATCACAACGT	-11.1661	0.871618	-4.36223
AMRU_Ao_TCAACGATCTTTAGTC	-11.7032	1.15969	-4.32187
AMRU_Ao_CAGCGACGTAGGCATG	-6.09258	-4.65188	-7.33777
AMRU_Ao_CCCAATCTCACCATAG	-12.8156	4.25077	-4.23885
AMRU_Ao_GATCGATGTAGGACAC	-7.07535	-3.5528	-6.62261
AMRU_Ao_CGCTATCAGCAGACTG	-11.4075	0.895891	-4.21843
AMRU_Ao_AAGCCGCAGCCGGTAA	-10.6776	0.494645	-4.61491
AMRU_Ao_GAGCAGACAATGGACG	-9.77988	-0.00291222	-5.10063
AMRU_Ao_GCACATAGTAATAGCA	-3.61575	-6.09434	-6.2161
AMRU_Ao_GGCGACTGTCGTGGCT	3.78084	-12.6207	28.0014
AMRU_Ao_ATCTACTCAGGTGGAT	2.3136	-11.8433	26.7837
AMRU_Ao_AGTGGGATCATTGCCC	3.46935	-12.6873	28.9548
AMRU_Ao_CATCGAAGTGCGCTTG	16.5847	-18.8991	-15.4901
AMRU_Ao_TAGGCATAGCGGATCA	-4.75245	-5.07156	-7.69993
AMRU_Ao_TTCCCAGAGCCGTCGT	-9.4415	-1.41801	-6.18162
AMRU_Ao_CGATGGCAGACCGGAT	-8.28192	-1.98731	-6.89688
AMRU_Ao_TTCGGTCTCTGTGCAA	-2.1267	-8.17212	13.7756
AMRU_Ao_CGAGCACTCCATGAGT	-13.5422	3.88144	-4.39399
AMRU_Ao_CTACATTCAAGCCTAT	-11.4692	0.552545	-3.6064
AMRU_Ao_GATGAGGGTTAGTGGG	-11.1729	-0.547754	-5.04668
AMRU_Ao_CACACTCCAGCCTGTG	-7.38831	-4.27119	-7.30785
AMRU_Ao_CAGATCATCCCACTTG	-10.6298	0.0930938	-4.8262
AMRU_Ao_TGACAACAGTTCGCGC	-2.16897	-7.51529	-8.58029
AMRU_Ao_ATTGGACGTCCTCTTG	-5.29453	-5.93668	-8.57563
AMRU_Ao_CGACCTTCACGGATAG	-8.08645	-4.51855	-4.51382
AMRU_Ao_CATATTCGTATCTGCA	-11.6563	1.79103	-3.31838
AMRU_Ao_CTCAGAACATCTCCCA	1.82852	-11.5964	24.3597
AMRU_Ao_CTACACCCACCGAATT	-10.5506	-0.914243	-4.89256
AMRU_Ao_CCTTACGTCATGTCCC	2.72703	-11.7325	26.9955
AMRU_Ao_CTCACACAGCTATGCT	-13.5542	5.29393	-3.69742
AMRU_Ao_CATCAAGGTGTAAGTA	-9.11501	1.21504	-2.89656
AMRU_Ao_CAGCGACTCCATGCTC	-12.1305	1.14126	-4.08831
AMRU_Ao_GCTGCAGGTAGCTGCC	10.134	-15.1748	-12.7656
AMRU_Ao_CAAGAAAGTTGAGGTG	15.43	-16.9631	-14.6392
AMRU_Ao_GTTTCTATCGGCGGTT	4.61598	-11.0131	20.0412
AMRU_Ao_TCTGGAAGTCTGGTCG	-11.9992	1.6269	-4.2393
AMRU_Ao_ACGAGGAAGTAAGTAC	-12.0255	3.10539	-3.73771
AMRU_Ao_CCTTACGAGAAGATTC	-0.877327	-7.77421	16.9258
AMRU_Ao_CTGTGCTAGTTAAGTG	-13.6268	6.84786	-4.22304
AMRU_Ao_GGTATTGCACCTGGTG	-10.2034	-1.21439	-4.43999
AMRU_Ao_GCTTCCAAGGACGAAA	-7.73698	-4.45584	-7.6451
AMRU_Ao_GACGGCTAGGTCGGAT	2.80949	-11.7352	25.9143
AMRU_Ao_CCTTCGAGTAGCTGCC	-9.33311	-2.13592	-6.0688
AMRU_Ao_ATCGAGTCATCTGGTA	21.3697	33.0897	4.38627
AMRU_Ao_TTGCCGTAGTATCGAA	-7.07144	-4.10026	-7.85111
AMRU_Ao_ACTATCTTCCGTAGTA	-12.4745	2.01124	-3.50812
AMRU_Ao_CTCGTACAGGGAAACA	2.13218	-11.7883	26.3247
AMRU_Ao_AGGCCACAGCCCAACC	-7.60373	-2.39484	-6.4131
AMRU_Ao_CGAATGTGTCGAAAGC	-7.88219	-3.20251	-6.32375
AMRU_Ao_GACTGCGTCCTGCCAT	32.2815	28.1245	0.662161
AMRU_Ao_GGCAATTAGACCCACC	-1.81655	-7.14166	-8.05986
AMRU_Ao_CGATTGAAGGCGCTCT	2.56223	-10.8918	26.2229
AMRU_Ao_AACTGGTTCTGCGACG	-7.40795	-1.32415	-4.16349
AMRU_Ao_ATTATCCTCAAACAAG	8.40714	17.4161	4.53428
AMRU_Ao_CATGCCTGTATTCTCT	-6.43656	-4.87474	-7.64718
AMRU_Ao_TGGCCAGAGGGCTTGA	-4.83415	-5.91206	-8.30508
AMRU_Ao_TCTCATAGTTTGGGCC	-6.93355	-5.17764	-7.22742
AMRU_Ao_AGTCTTTTCATTTGGG	35.7523	-0.800873	-9.91759
AMRU_Ao_GGCGACTTCCATGCTC	-8.18355	-2.94195	-6.01492
AMRU_Ao_CGCGGTAGTCGCCATG	-9.44079	-1.89891	-6.09342
AMRU_Ao_CAGCTAAAGTGTGAAT	-7.25304	-4.134	-6.05775
AMRU_Ao_GACTACATCCCAAGAT	-11.6764	2.3332	-2.13046
AMRU_Ao_ACGCCAGCAGTTAACC	-12.9722	4.76957	-4.31253
AMRU_Ao_ATCTACTGTCTAGCCG	-11.298	2.80042	-2.51025
AMRU_Ao_CCGTGGATCGCACTCT	3.4455	-13.1694	29.145
AMRU_Ao_TGCTGCTTCTGCTGTC	-12.8727	6.22552	-4.70835
AMRU_Ao_CATGACACAGGACGTA	-8.84917	1.48153	-3.0749
AMRU_Ao_CTCTACGCAAAGGCGT	-13.8979	5.88828	-4.64672
AMRU_Ao_CTCGGGATCGCGGATC	29.7299	42.2616	6.12593
AMRU_Ao_ACGCAGCCAAGGCTCC	-13.9534	6.86737	-4.92105
AMRU_Ao_GCTGCGAGTTGGTGGA	-13.2537	6.51937	-3.36501
AMRU_Ao_AGTCTTTAGAGTAAGG	-11.5838	2.59644	-3.90823
AMRU_Ao_CCGTGGAAGCGTTTAC	9.15357	-14.9243	-13.6026
AMRU_Ao_TGAAAGACAGCCTGTG	2.58719	-12.1256	26.4603
AMRU_Ao_ACATGGTCAACACGCC	26.9272	34.3186	4.52562
AMRU_Ao_ATTGGACAGGAATTAC	-11.5149	3.91297	-3.02111
AMRU_Ao_ACTTACTCATGAACCT	24.4423	-21.3896	-18.1136
AMRU_Ao_CATATGGAGTGAAGAG	-9.19517	-1.20127	-3.16729
AMRU_Ao_CTTGGCTTCCGTTGTC	-5.63446	-5.60787	-8.09792
AMRU_Ao_ACGGCCACAAGCCATT	-2.61459	-2.98974	7.71642
AMRU_Ao_GTACTTTGTACCGTAT	13.1889	-15.4657	-13.1978
AMRU_Ao_TTCTTAGTCAACACCA	-12.9257	2.64441	-3.56382
AMRU_Ao_AGAGCGAAGAGAACAG	-13.2368	3.61915	-3.53287
AMRU_Ao_GTGCGGTTCAGCTGGC	17.615	-14.0139	-15.5152
AMRU_Ao_CCTATTATCCAAGTAC	4.84082	-11.5053	-10.1384
AMRU_Ao_GATCGTAGTGAGGCTA	-8.22966	-1.45087	4.80512
AMRU_Ao_TATGCCCTCGCACTCT	-1.07981	-0.731822	0.463428
AMRU_Ao_CTACGTCGTTGCCTCT	-13.0948	3.26509	-3.42282
AMRU_Ao_TGAGGGATCTTGGGTA	1.01192	-10.6085	-10.0912
AMRU_Ao_GTGTTAGCACCAACCG	12.6953	-17.1682	-14.6819
AMRU_Ao_CAGCTAAGTAAGGGCT	-11.6064	1.09491	-3.26591
AMRU_Ao_TTAGTTCTCCGAACGC	-0.66715	-9.00767	-9.39839
AMRU_Ao_AGAGCGACATGCTAGT	-6.17236	-4.24289	-6.94936
AMRU_Ao_AAATGCCGTCCCTTGT	20.2734	-21.5992	-17.9249
AMRU_Ao_TGTTCCGCAGCGATCC	0.162317	-9.33544	-9.82068
AMRU_Ao_GAAATGAGTACCTACA	13.985	27.123	5.2608
AMRU_Ao_TTGAACGTCACGACTA	7.35066	-10.1395	-8.07828
AMRU_Ao_TACGGTAAGAGGGCTT	-10.4531	0.758734	-4.80786
AMRU_Ao_GGAACTTAGCAACGGT	1.41721	-10.5598	25.2217
AMRU_Ao_CTGATCCGTAACGACG	16.3367	-18.6149	-15.5298
AMRU_Ao_CGTGTCTTCCAAATGC	-3.5768	-6.20611	-8.39003
AMRU_Ao_TTTACTGCACAAGACG	-2.41035	-7.83475	-9.75243
AMRU_Ao_TGAGCATTCGTTGCCT	31.8461	-17.5316	-18.0066
AMRU_Ao_GGTGAAGTCTGCTTGC	-6.45449	-4.66951	-7.30291
AMRU_Ao_GTAACGTGTCCTCTTG	-11.8444	2.68184	-3.03406
AMRU_Ao_CTGCCTAGTGACTCAT	-15.0265	6.6567	-5.01373
AMRU_Ao_CTGCTGTGTTCAACCA	-3.55595	-6.59807	-7.83444
AMRU_Ao_ATTCTACGTTCCACAA	3.038	-12.1174	27.6733
AMRU_Ao_CTCAGAAGTAAGTTCC	-9.40404	-1.9634	-5.89416
AMRU_Ao_GTAGGCCCAGCTGGCT	-7.73646	-3.41309	-6.78351
AMRU_Ao_CAGCAGCGTATAGGTA	2.13154	-11.2449	26.0145
AMRU_Ao_TATCAGGGTCTCCCTA	-11.381	-0.223574	-5.46899
AMRU_Ao_ATCTGCCGTGATGTCT	-12.2972	6.15127	-4.75002
AMRU_Ao_CCGTGGAAGTCACGCC	-5.97796	-4.34417	-6.48679
AMRU_Ao_AGAGTGGCACAGGTTT	2.56359	-11.0085	-10.8448
AMRU_Ao_AGCTCTCGTTACGCGC	-9.24052	-2.49622	-7.21709
AMRU_Ao_ACTGTCCTCCTGCTTG	18.7295	-19.4745	-16.4179
AMRU_Ao_GCGCGATAGCTATGCT	-3.85539	-5.43214	-4.54423
AMRU_Ao_ACGCCGAAGAAACCGC	0.193581	-8.4852	-8.6434
AMRU_Ao_AACTCAGCAATTGCTG	-10.0025	5.93312	-3.88741
AMRU_Ao_CATGGCGTCCCACTTG	-11.6685	1.4988	-3.36642
AMRU_Ao_CTGATCCTCTGCTGTC	30.3728	-16.8709	-17.0428
AMRU_Ao_CTGCCTAAGTACGATA	-8.96529	8.74848	-3.81282
AMRU_Ao_TGCGCAGTCCAGATCA	-3.88612	-6.2858	-7.78559
AMRU_Ao_TGTTCCGTCCGGGTGT	2.93024	-12.537	28.4158
AMRU_Ao_TTAGGACCAACACGCC	-9.19475	-2.16353	-6.15384
AMRU_Ao_CATGGCGGTCAACATC	1.16265	-8.88903	-9.24653
AMRU_Ao_CAGTCCTAGTTGCAGG	-8.53117	-0.175133	-1.31123
AMRU_Ao_TGTCCCACAAGCCGTC	-9.89432	-1.49992	-6.95665
AMRU_Ao_TAAGAGACATTTGCCC	11.2736	-12.391	-9.83706
AMRU_Ao_CAACTAGAGCGATAGC	-11.9518	1.34128	-4.33389
AMRU_Ao_CTTACCGTCACAATGC	-5.75832	-5.30188	-7.36064
AMRU_Ao_CTGCGGAAGAATTCCC	-7.52941	-1.77618	-4.68018
AMRU_Ao_ACTTGTTTCACCATAG	-13.2868	1.25676	-4.83169
AMRU_Ao_GTGCAGCGTGCTGTAT	-10.2804	-0.0048391	-4.05318
AMRU_Ao_AAACCTGTCTCGAGTA	-9.38706	-2.17383	-6.60193
AMRU_Ao_CCACCTATCTACTTAC	18.332	-18.7166	-16.9546
AMRU_Ao_TTCCCAGGTCCGACGT	-12.0041	1.02947	-3.70138
AMRU_Ao_AAGGCAGAGTGCCATT	22.5362	-20.9585	-17.22
AMRU_Ao_TGCTACCCAGATCGGA	-2.05608	-7.71878	11.6198
AMRU_Ao_GGGCATCTCCGCGGTA	-2.89016	-6.02832	9.40202
AMRU_Ao_GCATGTACAAATCCGT	0.56587	-9.05005	25.1676
AMRU_Ao_GAGGTGAAGAGTAAGG	-7.53051	-3.1924	-7.19992
AMRU_Ao_CGACCTTGTCTTGATG	-11.5304	4.80391	-4.11206
AMRU_Ao_CGATGGCCAGGGTATG	-13.7702	5.72734	-4.71016
AMRU_Ao_CTGCCTACAGGCTGAA	-9.99385	-1.25838	-5.95904
AMRU_Ao_TGCGCAGTCGGCGCTA	-5.39577	-5.68458	-8.01421
AMRU_Ao_GGAATAAAGCCAGAAC	-12.6807	3.65501	-3.14037
AMRU_Ao_AAGGCAGGTCCGAACC	3.09278	-11.8024	26.7949
AMRU_Ao_AAATGCCTCGGTCTAA	-12.7796	5.91063	-3.82751
AMRU_Ao_CGCGTTTCAGTTTACG	2.55281	-12.2429	28.3725
AMRU_Ao_GCGCCAACACAAGACG	-12.6313	2.8925	-4.02544
AMRU_Ao_CAGAGAGCATGAGCGA	3.6959	-13.2284	29.5679
AMRU_Ao_CCCAATCCATATACCG	-11.1532	0.927397	-3.01689
AMRU_Ao_ATGGGAGAGCACCGTC	-1.71569	-7.75993	-9.0946
AMRU_Ao_TGACTAGAGATATACG	-10.3242	-1.11527	-3.21614
AMRU_Ao_GCACATAAGCGATAGC	-8.52172	-3.45826	-7.50043
AMRU_Ao_CTTACCGAGCCGCCTA	-12.4657	2.20936	-3.5219
AMRU_Ao_CAGAGAGCATCACGAT	-12.3171	2.61491	-3.17431
AMRU_Ao_GTCACAATCTCCCTGA	-12.771	6.71432	-4.25873
AMRU_Ao_GGAAAGCAGGCTAGCA	3.2278	-12.4706	27.9683
AMRU_Ao_GGCTGGTCAATGACCT	3.14316	-12.5933	29.2469
AMRU_Ao_TATGCCCAGTGTACGG	3.02217	-12.5452	28.2794
AMRU_Ao_AACTCCCTCTAAGCCA	-14.2052	4.89945	-4.94192
AMRU_Ao_CCTATTATCGCATGGC	-13.8441	7.34551	-4.86979
AMRU_Ao_TCGTAGATCCGTCAAA	-12.7629	3.55277	-3.75244
AMRU_Ao_TGGCTGGTCTACTCAT	35.2953	-8.35999	-12.9514
AMRU_Ao_TGGCTGGAGGATATAC	-12.8251	6.29443	-4.31816
AMRU_Ao_CACATTTGTTAGAACA	-4.28353	-1.6034	-0.458362
AMRU_Ao_CTCATTAGTACAGACG	-9.44924	-1.63456	-4.93391
AMRU_Ao_GCGCGATCAGTCCTTC	19.3449	-18.0851	-15.3197
AMRU_Ao_CATGCCTAGTTACGGG	-13.082	6.1425	-4.69397
AMRU_Ao_CATCCACCACAACGCC	-9.25458	-1.52384	-5.52661
AMRU_Ao_CGTAGGCCACCAACCG	-5.27739	-2.23978	-2.85066
AMRU_Ao_CGCTTCAGTCACAAGG	-12.6565	4.03924	-3.83547
AMRU_Ao_TTGGAACCACGTCAGC	5.21232	-12.6213	-11.6198
AMRU_Ao_TTCGGTCCACACATGT	3.72854	-11.0734	-10.9991
AMRU_Ao_GGCGTGTGTCGCTTCT	-7.51275	-3.87981	-7.01655
AMRU_Ao_TCAATCTGTAAGTAGT	-8.67846	1.29674	-2.52181
AMRU_Ao_ACAGCTAAGCTGCCCA	-13.5627	6.31079	-3.9082
AMRU_Ao_TGTCCCAAGACAAGCC	-10.9784	-0.956235	-5.68685
AMRU_Ao_TCGGGACCAGTATAAG	10.5391	-16.1378	-13.5629
AMRU_Ao_ATCCGAACATGCCTTC	11.4117	-16.8268	-15.067
AMRU_Ao_GTTTCTAAGCCCGAAA	-5.61149	-5.27041	-8.85643
AMRU_Ao_GGGCACTAGACACGAC	-7.11436	-3.82515	-7.01781
AMRU_Ao_GCGACCAGTGTCAATC	-9.76891	0.763352	0.48752
AMRU_Ao_AACTGGTGTGTGACCC	-12.8282	4.27783	-3.92779
AMRU_Ao_ACCGTAACAGTGGAGT	-8.79743	1.29013	-3.44826
AMRU_Ao_CCGTGGATCAGTGTTG	-14.5435	6.9817	-5.32683
AMRU_Ao_ACCCACTAGGGAGTAA	1.72464	-9.83317	-8.0163
AMRU_Ao_AGCATACGTCGCGTGT	-11.7111	3.38491	-3.17937
AMRU_Ao_CTCGAAATCGATCCCT	-10.8741	0.417844	-4.09645
AMRU_Ao_CATCAAGAGAATGTGT	3.97048	-12.7357	29.1492
AMRU_Ao_CCCTCCTTCTATCCTA	11.0421	-16.3332	-14.4183
AMRU_Ao_CGATGGCCACAACGCC	-12.6202	2.11784	-4.35382
AMRU_Ao_TAAGCGTGTCTTCTCG	-10.9645	-0.696416	-5.06252
AMRU_Ao_ACTGTCCCATTCGACA	-7.49142	-2.83233	-5.87306
AMRU_Ao_GCTGCGAAGCAATATG	-10.0055	-1.30834	-4.77809
AMRU_Ao_CGGAGCTGTAAATGTG	-8.2399	-2.60054	-6.61889
AMRU_Ao_GACACGCGTTACAGAA	2.41863	-12.3261	28.0882
AMRU_Ao_ATGGGAGCATACAGCT	-6.48077	-4.42247	-7.78108
AMRU_Ao_CTCGAAACACAGTCGC	9.74201	-14.9327	-13.6947
AMRU_Ao_TATCAGGAGTCGTACT	-11.0327	-0.464289	-4.50067
AMRU_Ao_CTACGTCAGTTATCGC	24.1926	30.2588	3.54088
AMRU_Ao_GGGACCTTCTCCAACC	-10.1133	-1.20793	-6.67955
AMRU_Ao_GTTCATTCAAACTGTC	-12.7402	3.15837	-3.72503
[truncated: 11,503 more rows]
