# Supplementary material for: Single-cell transcription analysis of Plasmodium vivax blood-stage parasites identifies stage- and species-specific profiles of expression
Source: PLoS Biol. 2020 May 4;18(5):e3000711. doi: 10.1371/journal.pbio.3000711 (PMC7224573; doi:10.1371/journal.pbio.3000711)
Supplement: S8 Data — (XLSX) [file pbio.3000711.s037.xlsx]

## Sheet: Sheet1
Type	Bin	ReadCutoff	Reads
asexual_0	0	cut1000	6153
asexual_1	1	cut1000	1469
asexual_2	2	cut1000	699
asexual_3	3	cut1000	674
asexual_4	4	cut1000	302
asexual_5	5	cut1000	157
asexual_6	6	cut1000	200
asexual_7	7	cut1000	266
asexual_8	8	cut1000	380
asexual_9	9	cut1000	801
female_0	0	cut1000	10
female_1	1	cut1000	115
female_2	2	cut1000	184
female_3	3	cut1000	106
female_4	4	cut1000	185
female_5	5	cut1000	334
female_6	6	cut1000	724
female_7	7	cut1000	405
female_8	8	cut1000	56
female_9	9	cut1000	6
Male	Male	cut1000	118
outlier	outlier	cut1000	156
asexual_0	0	cut5000	4512
asexual_1	1	cut5000	975
asexual_2	2	cut5000	538
asexual_3	3	cut5000	605
asexual_4	4	cut5000	265
asexual_5	5	cut5000	121
asexual_6	6	cut5000	141
asexual_7	7	cut5000	174
asexual_8	8	cut5000	199
asexual_9	9	cut5000	258
female_0	0	cut5000	1
female_1	1	cut5000	42
female_2	2	cut5000	95
female_3	3	cut5000	55
female_4	4	cut5000	110
female_5	5	cut5000	201
female_6	6	cut5000	526
female_7	7	cut5000	251
female_8	8	cut5000	13
female_9	9	cut5000	2
Male	Male	cut5000	94
outlier	outlier	cut5000	37
