# Supplementary material for: Single-cell transcription analysis of Plasmodium vivax blood-stage parasites identifies stage- and species-specific profiles of expression
Source: PLoS Biol. 2020 May 4;18(5):e3000711. doi: 10.1371/journal.pbio.3000711 (PMC7224573; doi:10.1371/journal.pbio.3000711)
Supplement: S9 Data — (XLSX) [file pbio.3000711.s038.xlsx]

## Sheet: Sheet1
Distance	#Bins	Proportion
-2	883	0.0676421
-1	921	0.0705531
0	1973	0.151141
1	1697	0.129998
2	746	0.0571472
3	513	0.0392983
4	471	0.0360809
5	446	0.0341658
X	5404	0.413973
