# Supplementary material for: Single-cell transcription analysis of Plasmodium vivax blood-stage parasites identifies stage- and species-specific profiles of expression
Source: PLoS Biol. 2020 May 4;18(5):e3000711. doi: 10.1371/journal.pbio.3000711 (PMC7224573; doi:10.1371/journal.pbio.3000711)
Supplement: S10 Data — (XLSX) [file pbio.3000711.s039.xlsx]

## Sheet: Sheet1
	PC1	PC2	PC3	PC4	Sample
AMRU_Ao_TCTGGAAAGCGTAGTG	32.5276	22.0123	-28.7837	25.0415	AMRU Ao
AMRU_Ao_CAGGTGCCAATAGCAA	-10.609	1.66712	5.52367	-1.49186	AMRU Ao
AMRU_Ao_ACGGCCAAGATCCCAT	-9.20094	2.45738	7.09569	-4.17725	AMRU Ao
AMRU_Ao_GCTGCGATCATTGCGA	-16.4762	2.40735	-0.795132	3.32	AMRU Ao
AMRU_Ao_TGATTTCTCACAAACC	15.1243	-41.7155	-6.97695	0.22148	AMRU Ao
AMRU_Ao_TCATTTGAGCACCGTC	-11.1782	2.03062	4.44861	-1.6848	AMRU Ao
AMRU_Ao_GAAACTCAGAGGTAGA	-12.5893	1.63941	2.43048	-0.0817224	AMRU Ao
AMRU_Ao_CGATTGAAGTGAACGC	-14.3559	1.52905	1.52737	1.62151	AMRU Ao
AMRU_Ao_CCCAATCTCTACCTGC	24.4474	9.57271	25.1043	-6.25478	AMRU Ao
AMRU_Ao_GCTGCGACACCGGAAA	-5.41786	2.98283	10.05	-6.69173	AMRU Ao
AMRU_Ao_CTGTGCTGTGGCAAAC	-11.336	1.85069	4.80578	-1.74488	AMRU Ao
AMRU_Ao_TTAACTCAGAGGGCTT	-11.3619	3.46619	6.62234	-2.93917	AMRU Ao
AMRU_Ao_TGACGGCGTGGGTATG	7.70833	-30.7463	-5.79434	0.320917	AMRU Ao
AMRU_Ao_CAACCAAGTCTAGTGT	-10.4859	1.65372	5.77049	-2.82532	AMRU Ao
AMRU_Ao_CATCGGGCAGATTGCT	-12.054	2.53039	-1.65949	1.3343	AMRU Ao
AMRU_Ao_TTGAACGGTTTCCACC	-16.6154	1.62843	-0.859325	3.22322	AMRU Ao
AMRU_Ao_TGTATTCGTCAAAGAT	-15.3369	1.9088	-2.3054	4.84769	AMRU Ao
AMRU_Ao_CATATTCGTAACGTTC	9.19468	-32.4363	-6.34011	0.906909	AMRU Ao
AMRU_Ao_TTCTCAATCCGTTGTC	-5.11375	3.63809	10.9948	-6.90033	AMRU Ao
AMRU_Ao_GGGCACTGTTACTGAC	3.85053	3.50349	15.2795	-9.82245	AMRU Ao
AMRU_Ao_TTCTCCTTCTCATTCA	-15.6399	2.52205	-1.80314	4.56883	AMRU Ao
AMRU_Ao_CGATGGCTCATTTGGG	-9.82771	1.6059	5.56354	-2.42565	AMRU Ao
AMRU_Ao_TCGGTAACACAGACTT	-14.444	1.80569	1.07168	2.13175	AMRU Ao
AMRU_Ao_AAGACCTCACTTAAGC	12.3994	-38.4291	-6.41787	0.66923	AMRU Ao
AMRU_Ao_TGACGGCAGTCGATAA	-14.1629	2.01081	0.783838	1.16257	AMRU Ao
AMRU_Ao_GTAGGCCTCCAGGGCT	5.65049	4.45948	16.5487	-8.33345	AMRU Ao
AMRU_Ao_CTTGGCTGTTAAAGAC	11.4845	5.28387	20.3595	-10.0901	AMRU Ao
AMRU_Ao_CATCAGATCCAGAGGA	-12.7234	2.00835	4.03658	-0.933668	AMRU Ao
AMRU_Ao_TTGGCAACAACACCTA	-15.3251	2.28106	-1.62769	4.02342	AMRU Ao
AMRU_Ao_GGGCATCGTATCTGCA	14.6164	-42.4323	-8.08276	0.965258	AMRU Ao
AMRU_Ao_GTAACGTCATATGAGA	-9.65125	1.26851	5.15725	-2.61641	AMRU Ao
AMRU_Ao_ACCTTTAGTCTTCAAG	-18.0422	5.10571	-5.42574	4.60775	AMRU Ao
AMRU_Ao_CTGTTTATCCGGGTGT	-12.7926	2.49271	3.5715	-0.475328	AMRU Ao
AMRU_Ao_ACATACGCACGCTTTC	1.08652	2.97561	14.6598	-9.54139	AMRU Ao
AMRU_Ao_AAATGCCGTTGTGGCC	-11.4743	2.82691	5.6469	-2.93377	AMRU Ao
AMRU_Ao_GACCTGGAGACAAGCC	-0.376581	3.94286	14.2441	-8.47714	AMRU Ao
AMRU_Ao_TTATGCTCATTCCTCG	4.53655	4.80453	16.0597	-9.42056	AMRU Ao
AMRU_Ao_ATCCGAATCCTCCTAG	-5.24923	1.7939	9.69717	-6.29005	AMRU Ao
AMRU_Ao_GGGAATGGTATGGTTC	-6.35055	1.54312	4.91741	-3.44397	AMRU Ao
AMRU_Ao_GAAGCAGCAGTCACTA	-14.5289	0.860954	0.940589	2.16047	AMRU Ao
AMRU_Ao_CCATTCGCAGTGAGTG	12.0888	-38.1658	-7.04244	0.730319	AMRU Ao
AMRU_Ao_ACGGGCTAGACTAGAT	-9.7901	1.48639	5.53766	-4.11525	AMRU Ao
AMRU_Ao_TGCACCTTCTTCTGGC	8.22281	-20.3571	-5.14023	1.48944	AMRU Ao
AMRU_Ao_TTCCCAGAGGGATCTG	-0.550395	3.83706	13.4971	-8.92441	AMRU Ao
AMRU_Ao_ATCCGAACACTGAAGG	12.6542	-37.7252	-6.67182	0.829225	AMRU Ao
AMRU_Ao_ACGGGCTTCATGTGGT	-12.5059	2.13121	4.67676	-1.96575	AMRU Ao
AMRU_Ao_GACGCGTGTGAAAGAG	0.105625	3.88224	12.994	-8.20898	AMRU Ao
AMRU_Ao_GTCACAACAGGTTTCA	-5.43067	3.29295	8.8263	-6.83202	AMRU Ao
AMRU_Ao_GAAACTCGTTAAGATG	-13.2951	2.10538	-1.24669	2.62432	AMRU Ao
AMRU_Ao_GACCTGGAGCGACGTA	-10.4278	3.74619	6.26387	-3.61962	AMRU Ao
AMRU_Ao_GGGCATCAGAGACGAA	21.1876	8.81497	24.9329	-8.34628	AMRU Ao
AMRU_Ao_TCATTACTCAACGAAA	-10.4852	3.14085	6.32768	-3.48842	AMRU Ao
AMRU_Ao_GACTAACAGGCAGGTT	11.6847	-38.1937	-7.23412	0.692236	AMRU Ao
AMRU_Ao_CAGATCAAGGCTCATT	13.5896	-41.5567	-7.25788	-0.00160262	AMRU Ao
AMRU_Ao_CGATGTATCGGTTCGG	12.176	-38.2988	-6.59867	0.357672	AMRU Ao
AMRU_Ao_ATAGACCCATGGAATA	-16.2678	1.84992	-0.687268	3.80284	AMRU Ao
AMRU_Ao_TGCGGGTAGCGCCTCA	11.9839	6.06559	20.4464	-9.82677	AMRU Ao
AMRU_Ao_TGCGCAGGTAATAGCA	1.53162	3.39787	14.5028	-8.45744	AMRU Ao
AMRU_Ao_ATCCGAATCTACCAGA	14.0723	-41.35	-7.50358	0.894352	AMRU Ao
AMRU_Ao_GATGCTAAGTACGACG	-3.20219	3.92524	12.8116	-8.20468	AMRU Ao
AMRU_Ao_TTCGGTCCATGACATC	-6.52861	2.29201	7.11295	-5.26355	AMRU Ao
AMRU_Ao_AAGCCGCTCGCCAAAT	9.45355	8.66162	3.47218	8.52795	AMRU Ao
AMRU_Ao_TCGGGACAGTTATCGC	9.17857	5.20224	19.2026	-10.0314	AMRU Ao
AMRU_Ao_AGCATACAGAATAGGG	-6.52222	3.9538	10.1963	-6.68043	AMRU Ao
AMRU_Ao_AGGTCATGTAAGAGAG	14.8204	-42.383	-7.855	0.875209	AMRU Ao
AMRU_Ao_GGGCATCCAAGCCGTC	-9.73337	2.76991	7.45861	-4.08658	AMRU Ao
AMRU_Ao_CTACATTTCAGCTGGC	-14.0561	1.69541	1.89103	2.2406	AMRU Ao
AMRU_Ao_CAGTCCTTCGCCAAAT	7.88317	5.04734	19.1189	-9.91332	AMRU Ao
AMRU_Ao_AGCGGTCCACACATGT	21.8205	9.52131	25.5063	-7.07295	AMRU Ao
AMRU_Ao_CCTTACGCAATACGCT	11.4026	4.83745	19.7942	-10.2177	AMRU Ao
AMRU_Ao_CACTCCAAGCTTCGCG	-9.23557	3.02536	6.47032	-4.02636	AMRU Ao
AMRU_Ao_CTTAGGATCTTCTGGC	18.3837	7.79056	23.6193	-8.41731	AMRU Ao
AMRU_Ao_CGAATGTTCGAGGTAG	7.39614	5.34826	20.1519	-11.2269	AMRU Ao
AMRU_Ao_AGCTTGACAACACCCG	-12.4233	1.92016	3.23978	-0.416948	AMRU Ao
AMRU_Ao_TGAGCATGTTGCGTTA	-10.6831	1.36879	5.08598	-2.98783	AMRU Ao
AMRU_Ao_TTTCCTCGTCTGCCAG	-15.1787	1.20783	-0.119993	2.85463	AMRU Ao
AMRU_Ao_CGCTGGAAGGCTAGGT	-16.0855	5.83922	-5.52596	1.95624	AMRU Ao
AMRU_Ao_CTGCTGTTCGTGGACC	13.1332	-39.0407	-6.66624	0.210865	AMRU Ao
AMRU_Ao_GACGTGCAGTGAAGTT	-12.4524	1.34184	1.89193	0.600486	AMRU Ao
AMRU_Ao_ATCATGGCAATGGAGC	11.9887	-37.8063	-6.76531	0.0534337	AMRU Ao
AMRU_Ao_GCGCAACAGTCCGTAT	-16.2761	4.4375	-3.50514	4.42094	AMRU Ao
AMRU_Ao_CCTAGCTGTAGGCTGA	-11.9548	2.16841	3.66108	-1.20782	AMRU Ao
AMRU_Ao_CCAATCCGTTGCTCCT	10.5854	5.93324	20.3791	-10.6447	AMRU Ao
AMRU_Ao_TAGTGGTTCGAATCCA	-13.2336	1.6247	1.25014	0.284453	AMRU Ao
AMRU_Ao_TAGCCGGGTTTGTGTG	-12.0081	2.74371	5.82582	-2.43303	AMRU Ao
AMRU_Ao_CCTTTCTAGTGTTAGA	3.10192	4.42755	15.9548	-10.1712	AMRU Ao
AMRU_Ao_TACTCGCTCGATAGAA	16.0547	18.4856	-38.5784	-39.6913	AMRU Ao
AMRU_Ao_CATTATCCAATCACAC	-14.1994	1.23512	-0.676129	2.6018	AMRU Ao
AMRU_Ao_TCTTCGGAGCGATATA	0.728554	-21.9935	-3.95729	1.11804	AMRU Ao
AMRU_Ao_CTGAAACAGTCATCCA	-19.2055	5.96624	-5.91372	4.94916	AMRU Ao
AMRU_Ao_TACAGTGAGAAACGAG	6.87881	4.0789	17.4895	-9.27428	AMRU Ao
AMRU_Ao_TCGTACCCAGCGTCCA	0.711111	3.13144	14.7297	-9.56726	AMRU Ao
AMRU_Ao_CCGTTCAGTTCCACAA	-7.75922	3.37333	8.32326	-5.19851	AMRU Ao
AMRU_Ao_ATTGGACTCTGCTGCT	-14.1715	3.09634	2.07027	0.434873	AMRU Ao
AMRU_Ao_TCTCATATCTAACGGT	-15.0384	2.45925	-0.411525	2.52514	AMRU Ao
AMRU_Ao_GACGTGCGTACACCGC	-7.57982	3.02602	11.1875	-7.1487	AMRU Ao
AMRU_Ao_CATTATCCAGGACCCT	14.059	-41.1184	-7.46448	0.474028	AMRU Ao
AMRU_Ao_GACGTTATCTGAGGGA	-16.6779	4.58352	-6.07966	4.0781	AMRU Ao
AMRU_Ao_GGCAATTCATGAGCGA	-15.6267	2.98293	-3.47139	3.59702	AMRU Ao
AMRU_Ao_CCACCTAGTGACAAAT	10.4039	-33.6555	-7.49196	0.630328	AMRU Ao
AMRU_Ao_CAACCTCGTTAGAACA	-15.1914	2.04856	-1.0368	3.24858	AMRU Ao
AMRU_Ao_CTCGAGGGTTGGAGGT	-13.6524	1.89496	4.86837	-0.921068	AMRU Ao
AMRU_Ao_CGTAGCGTCACCACCT	12.8071	-37.3023	-6.28094	0.347956	AMRU Ao
AMRU_Ao_TTAGTTCGTGGCGAAT	-18.2779	2.30499	-3.62704	6.45046	AMRU Ao
AMRU_Ao_GATGAAATCACTTACT	-11.0762	0.967364	1.88334	0.797788	AMRU Ao
AMRU_Ao_CCACTACGTGCCTGGT	-12.5329	1.9682	3.82098	-1.28802	AMRU Ao
AMRU_Ao_AACACGTAGATATGGT	-16.1164	2.32901	-3.91027	4.65508	AMRU Ao
AMRU_Ao_TGATTTCTCTGCAAGT	-11.9674	3.22957	5.37581	-2.51961	AMRU Ao
AMRU_Ao_GAACATCTCGCCAAAT	-0.543476	2.81136	12.251	-8.88659	AMRU Ao
AMRU_Ao_TAGCCGGTCATAGCAC	-12.9068	1.33364	3.0139	0.196305	AMRU Ao
AMRU_Ao_CTAGAGTGTCCGTGAC	14.798	17.2606	-35.0951	-42.074	AMRU Ao
AMRU_Ao_AGCATACGTGCAACGA	-10.0862	-4.39495	-2.30454	4.30529	AMRU Ao
AMRU_Ao_GTGGGTCCACATGTGT	28.232	24.5751	-45.9764	1.27723	AMRU Ao
AMRU_Ao_ACGAGCCAGATGTCGG	-11.5898	2.13066	3.13588	-0.832996	AMRU Ao
AMRU_Ao_TTGCCGTTCTTATCTG	-0.431804	3.26166	14.6663	-9.63478	AMRU Ao
AMRU_Ao_CCTACCAGTGTGGTTT	-12.1984	2.09529	3.41407	-0.980281	AMRU Ao
AMRU_Ao_GGTGAAGGTGCTCTTC	9.28341	6.08228	19.5469	-10.7879	AMRU Ao
AMRU_Ao_ATTTCTGGTCTCAACA	-11.3882	-1.88947	-1.34897	3.2468	AMRU Ao
AMRU_Ao_CTACCCATCATTCACT	-11.6703	2.07487	3.82919	-2.02658	AMRU Ao
AMRU_Ao_AAAGCAAGTTAAGTAG	15.1207	-39.9602	-6.36153	0.697483	AMRU Ao
AMRU_Ao_CTCGTACCACAACGCC	-15.8664	3.65828	-2.25895	4.04048	AMRU Ao
AMRU_Ao_CGTCACTGTGCATCTA	-2.84781	3.56492	12.3404	-8.04478	AMRU Ao
AMRU_Ao_AAAGATGAGGTGCACA	-9.28426	3.40538	8.41331	-4.79402	AMRU Ao
AMRU_Ao_GTTACAGAGCTAGCCC	-14.2191	1.97564	-1.07911	3.90781	AMRU Ao
AMRU_Ao_CAACCAAGTAGCTTGT	33.9931	12.9559	15.336	13.0852	AMRU Ao
AMRU_Ao_GCACATAAGCAGGTCA	6.51916	4.66877	17.6895	-9.54531	AMRU Ao
AMRU_Ao_CCCTCCTTCAAGAAGT	35.869	22.7504	-27.56	30.5863	AMRU Ao
AMRU_Ao_CGGCTAGGTATGAATG	13.543	-42.1647	-7.7963	0.745649	AMRU Ao
AMRU_Ao_ACTTACTAGAAGAAGC	12.8154	-36.7699	-5.80447	0.417749	AMRU Ao
AMRU_Ao_CGGACGTGTGCACGAA	-10.3614	2.05654	6.10855	-3.74323	AMRU Ao
AMRU_Ao_GTCCTCAAGACATAAC	-18.4155	5.93138	-5.15817	5.89933	AMRU Ao
AMRU_Ao_AAGGAGCAGGTCGGAT	-13.0809	2.55524	4.3288	-0.414889	AMRU Ao
AMRU_Ao_TTATGCTAGTAGTGCG	-15.2792	2.41214	-0.560324	3.40876	AMRU Ao
AMRU_Ao_TTGGCAAGTCTTGTCC	-17.3955	2.72105	-1.85319	4.83353	AMRU Ao
AMRU_Ao_ATTGGACTCTTGTTTG	-11.7889	3.35511	4.77913	-1.6856	AMRU Ao
AMRU_Ao_TGCGCAGAGGCGACAT	11.1445	-34.1647	-5.33287	0.49304	AMRU Ao
AMRU_Ao_CAAGAAACACTAGTAC	12.7617	-36.8904	-6.47646	0.441282	AMRU Ao
AMRU_Ao_TGCTGCTGTCTGCAAT	-10.9642	2.47584	4.77386	-2.33249	AMRU Ao
AMRU_Ao_CGTTGGGCACTTAAGC	-2.87528	3.62316	13.1169	-9.90075	AMRU Ao
AMRU_Ao_AAGTCTGTCGCGTTTC	-8.4887	2.64036	7.05761	-5.34788	AMRU Ao
AMRU_Ao_AGTGGGAAGCTAAGAT	-14.2785	1.52928	1.02588	1.83392	AMRU Ao
AMRU_Ao_GGCGACTCATGCCTTC	36.4297	15.2752	10.2389	18.7252	AMRU Ao
AMRU_Ao_TGCGTGGAGAAGGACA	12.9133	-40.2609	-7.44639	0.593266	AMRU Ao
AMRU_Ao_ATCCACCAGTCTCCTC	11.5817	-37.1738	-6.14469	0.38387	AMRU Ao
AMRU_Ao_GTACTTTGTATATGGA	-10.6785	1.91007	4.11945	-2.31986	AMRU Ao
AMRU_Ao_CTCAGAACAACGATCT	-13.8582	2.0272	3.12771	0.350563	AMRU Ao
AMRU_Ao_AGAGTGGCAGCCTGTG	-3.26437	3.55259	11.5627	-7.54198	AMRU Ao
AMRU_Ao_TAAGCGTGTCGGCTCA	6.49438	-1.21434	0.418639	0.291355	AMRU Ao
AMRU_Ao_CTGTGCTAGGCACATG	37.0406	15.5943	11.1984	19.9701	AMRU Ao
AMRU_Ao_TCAACGAAGTCCTCCT	-13.464	2.38723	4.94345	-0.543638	AMRU Ao
AMRU_Ao_ATCTACTGTAAACACA	-15.1908	5.14158	-4.5922	3.92798	AMRU Ao
AMRU_Ao_TACAGTGTCCTGCAGG	-16.9013	2.72849	-1.96465	4.6187	AMRU Ao
AMRU_Ao_GCGCAACAGCCACCTG	21.0583	8.30835	24.5312	-6.52902	AMRU Ao
AMRU_Ao_GCGGGTTTCCAAACTG	14.384	-41.4251	-7.35063	1.15374	AMRU Ao
AMRU_Ao_CTTGGCTCAACTGCGC	-15.016	2.589	-0.0971903	2.40205	AMRU Ao
AMRU_Ao_AGGGATGCAGCGTCCA	-16.2422	2.48205	1.32498	1.59367	AMRU Ao
AMRU_Ao_GGGCACTGTTCCACAA	-10.3289	-2.77151	-2.63486	3.25092	AMRU Ao
AMRU_Ao_TAAACCGCAGCTGTGC	14.9107	-41.5542	-7.65773	0.432796	AMRU Ao
AMRU_Ao_CGTAGCGTCCCGGATG	11.547	-35.0391	-5.63236	0.525847	AMRU Ao
AMRU_Ao_GACGTTACAAGGTTTC	-13.8232	1.89944	0.0935454	1.5693	AMRU Ao
AMRU_Ao_CAGATCAAGCTAAGAT	-14.843	2.25925	-2.15527	3.38521	AMRU Ao
AMRU_Ao_TCGGGACTCATCACCC	-15.7103	1.75573	-0.149798	3.00532	AMRU Ao
AMRU_Ao_TTCTACATCTCGAGTA	25.3584	9.73051	26.2934	-6.56791	AMRU Ao
AMRU_Ao_AGGCCGTAGCTCTCGG	20.5392	9.23949	24.2558	-7.4227	AMRU Ao
AMRU_Ao_TACTCGCTCGGAAACG	-4.74932	2.80709	11.4446	-7.53779	AMRU Ao
AMRU_Ao_TCAGGATTCTGATACG	-17.4961	2.76279	-3.23861	6.07014	AMRU Ao
AMRU_Ao_AACTTTCAGGTGATTA	-10.7907	1.87011	6.73346	-3.3989	AMRU Ao
AMRU_Ao_GCATGTAAGCTGTCTA	-16.2208	2.60499	-1.08143	4.45193	AMRU Ao
AMRU_Ao_TTCGAAGCACGGCGTT	12.5896	-39.2203	-6.90554	0.847715	AMRU Ao
AMRU_Ao_GTCGGGTGTACTTGAC	-4.05473	2.69931	11.9297	-7.7722	AMRU Ao
AMRU_Ao_CGGACACGTTCCACGG	-15.5874	2.49188	0.588839	2.12176	AMRU Ao
AMRU_Ao_TGAGAGGCATCCCATC	-14.4983	1.83195	3.51811	0.41977	AMRU Ao
AMRU_Ao_CAGCGACTCACCCGAG	-2.31666	3.13786	13.5226	-8.9623	AMRU Ao
AMRU_Ao_CGAGCACCACAACGTT	25.5484	10.4509	25.9779	-5.17956	AMRU Ao
AMRU_Ao_AGATCTGAGCTAACTC	-8.00846	2.72943	8.25377	-4.66816	AMRU Ao
AMRU_Ao_CTTACCGCACTCAGGC	-4.61928	3.9526	9.89883	-6.19705	AMRU Ao
AMRU_Ao_ATCACGAAGATAGGAG	-7.08653	3.2562	1.67515	-1.71528	AMRU Ao
AMRU_Ao_CACAAACTCTTCTGGC	-15.4833	2.65774	-1.82882	3.67864	AMRU Ao
AMRU_Ao_CGTCTACAGAGTAAGG	-3.78332	3.58679	11.9438	-7.22884	AMRU Ao
AMRU_Ao_TCATTACGTTAGAACA	3.34635	4.38857	16.7185	-10.1974	AMRU Ao
AMRU_Ao_ATCTACTCAATCCGAT	14.6544	-39.7624	-7.09221	1.18192	AMRU Ao
AMRU_Ao_ACGATACGTAGGGTAC	-4.18852	3.54499	11.6532	-7.74034	AMRU Ao
AMRU_Ao_GGCCGATGTCTTTCAT	-6.47313	2.72933	9.41681	-6.07276	AMRU Ao
AMRU_Ao_TGGCCAGGTTAAGTAG	-11.1259	2.05982	6.24841	-2.32692	AMRU Ao
AMRU_Ao_TGTGTTTCAGTCGTGC	12.8053	6.97566	22.1278	-9.97473	AMRU Ao
AMRU_Ao_GTGCGGTAGCGTCTAT	-14.1649	2.01326	1.81782	1.14013	AMRU Ao
AMRU_Ao_ACATCAGTCCATGAAC	-9.13874	1.78728	5.6009	-3.3588	AMRU Ao
AMRU_Ao_TGTGTTTCAGTTTACG	-12.616	1.4694	4.09235	-0.698615	AMRU Ao
AMRU_Ao_ACTTTCAGTAAATGAC	13.9446	-39.4607	-6.99852	1.01065	AMRU Ao
AMRU_Ao_ATTTCTGCACTACAGT	-13.4969	2.46055	4.14132	-0.983185	AMRU Ao
AMRU_Ao_ACCTTTATCCACGTTC	14.2605	-41.4322	-7.39981	1.02356	AMRU Ao
AMRU_Ao_ACTTGTTGTGCAGTAG	-7.27489	-8.79639	-2.74372	2.88102	AMRU Ao
AMRU_Ao_GACACGCTCGCCTGAG	-16.461	4.8435	-4.69741	4.48126	AMRU Ao
AMRU_Ao_GGACATTGTACAGCAG	-12.0219	1.54196	5.1443	-2.52672	AMRU Ao
AMRU_Ao_GATGAAAGTTCGGGCT	-18.4093	5.53319	-5.0572	5.51339	AMRU Ao
AMRU_Ao_GCAGCCATCTTCTGGC	23.7847	9.29957	25.4845	-6.38712	AMRU Ao
AMRU_Ao_ACATGGTTCCAATGGT	-18.3515	6.94566	-5.9689	5.59738	AMRU Ao
AMRU_Ao_TCAATCTCATCCCATC	-14.9739	1.83458	0.28196	3.1079	AMRU Ao
AMRU_Ao_TCACAAGTCTGATACG	-2.97751	4.16433	12.3947	-8.7158	AMRU Ao
AMRU_Ao_GAACCTACAAAGAATC	-6.56348	2.01898	8.50768	-6.70051	AMRU Ao
AMRU_Ao_AATCCAGTCAATCACG	13.1779	-40.0606	-7.15956	0.896528	AMRU Ao
AMRU_Ao_TACGGGCAGCGATAGC	-10.9048	3.33885	6.81068	-3.84075	AMRU Ao
AMRU_Ao_CCTCAGTGTACGCACC	8.7153	5.6797	20.2552	-10.0049	AMRU Ao
AMRU_Ao_GCGAGAAGTCGGGTCT	-15.388	1.66106	-0.245579	3.25205	AMRU Ao
AMRU_Ao_ATCCGAATCTGTCCGT	27.5338	10.6281	25.7951	-4.11595	AMRU Ao
AMRU_Ao_TACTTGTAGGCCGAAT	5.14134	4.18023	17.1354	-9.26023	AMRU Ao
AMRU_Ao_CTCGTCAGTTCGGGCT	-13.0197	2.47689	3.39783	-0.458561	AMRU Ao
AMRU_Ao_GACGTTATCCTGCTTG	-15.8159	2.0453	-1.79924	4.10513	AMRU Ao
AMRU_Ao_TACGGATGTTTGACAC	13.2281	-40.1808	-7.29436	0.21533	AMRU Ao
AMRU_Ao_AGGGAGTGTTTAAGCC	14.1872	-41.3542	-7.88517	1.02035	AMRU Ao
AMRU_Ao_TACGGGCGTGCAGACA	-12.66	2.07129	3.60414	-0.762493	AMRU Ao
AMRU_Ao_GTACTTTTCGGCGCTA	13.537	-39.7064	-7.30555	0.281312	AMRU Ao
AMRU_Ao_CTACCCACAAGACACG	-11.3136	2.72406	5.00811	-2.41596	AMRU Ao
AMRU_Ao_TCACGAAAGTGTGAAT	-14.7849	1.39129	-1.07115	3.3326	AMRU Ao
AMRU_Ao_CGCTATCGTACATCCA	4.95204	4.66817	17.7046	-9.93583	AMRU Ao
AMRU_Ao_CCCAATCAGCGTCAAG	-14.8343	1.41345	-1.57166	5.19833	AMRU Ao
AMRU_Ao_AAGACCTAGGAGTACC	-14.6612	1.44254	1.18172	2.69055	AMRU Ao
AMRU_Ao_AGTGTCATCCTTGGTC	-9.80949	-0.151498	0.454883	0.583076	AMRU Ao
AMRU_Ao_AGACGTTTCGGTGTCG	13.6617	5.33552	20.3207	-9.25857	AMRU Ao
AMRU_Ao_AGATTGCTCACGGTTA	14.0438	-40.1985	-6.77189	0.437788	AMRU Ao
AMRU_Ao_CACAAACCATGATCCA	-9.20656	1.13152	4.8483	-2.19055	AMRU Ao
AMRU_Ao_GCTGCAGTCCTTAATC	-14.5874	1.7544	1.37833	1.987	AMRU Ao
AMRU_Ao_CACCTTGAGCTAACAA	-5.53695	3.3484	9.28608	-5.85206	AMRU Ao
AMRU_Ao_ACGGGCTCACCGATAT	-15.4302	2.57577	-1.88842	4.01843	AMRU Ao
AMRU_Ao_ACATGGTAGTACATGA	-17.5678	4.91211	-6.41624	5.56379	AMRU Ao
AMRU_Ao_CCACTACTCTATCCTA	-9.35266	3.27307	7.17084	-3.72569	AMRU Ao
AMRU_Ao_TGGGAAGAGGCTATCT	-9.13803	3.49909	7.09367	-4.1747	AMRU Ao
AMRU_Ao_CCACCTAGTTGTTTGG	3.86905	2.44622	1.83426	-0.789425	AMRU Ao
AMRU_Ao_CCCATACGTAGGACAC	-19.571	5.60021	-5.12395	6.65784	AMRU Ao
AMRU_Ao_CAAGATCCACATGTGT	3.98346	4.69629	16.7074	-10.0602	AMRU Ao
AMRU_Ao_AAATGCCCATAGACTC	26.8867	6.93161	17.4428	4.73408	AMRU Ao
AMRU_Ao_AACGTTGAGTGTCTCA	14.5121	-40.6925	-7.37111	0.385345	AMRU Ao
AMRU_Ao_ACACCAATCATATCGG	-9.87171	3.09112	7.67248	-3.67679	AMRU Ao
AMRU_Ao_AGCTCCTCAATGAAAC	-3.68456	2.35025	9.95581	-4.83681	AMRU Ao
AMRU_Ao_CGGAGCTTCTCTGTCG	12.8186	-40.1686	-6.91241	0.421207	AMRU Ao
AMRU_Ao_GCAAACTAGCGTAGTG	-14.3424	1.56357	2.55047	0.332233	AMRU Ao
AMRU_Ao_ACACCGGAGTGTCCCG	-11.4443	2.28435	5.80001	-2.664	AMRU Ao
AMRU_Ao_CGATGTACAGGATTGG	-14.1042	1.27073	1.95411	1.42767	AMRU Ao
AMRU_Ao_ACTGAACGTACTCAAC	-11.8817	2.422	3.69588	-0.105847	AMRU Ao
AMRU_Ao_TGACAACTCATTCACT	16.2036	7.32407	23.2502	-9.52188	AMRU Ao
AMRU_Ao_ATAAGAGGTAGATTAG	-12.9867	1.52025	3.01865	0.395789	AMRU Ao
AMRU_Ao_CTAGTGATCACTGGGC	-15.2611	1.35354	0.290681	3.67519	AMRU Ao
AMRU_Ao_TGAGCCGGTGAGTATA	14.0092	-42.0751	-7.66349	0.557825	AMRU Ao
AMRU_Ao_ACGATACCACGGTGTC	11.7142	6.44553	20.1807	-9.55892	AMRU Ao
AMRU_Ao_TCAATCTTCTATCGCC	11.4992	5.53172	20.101	-10.3621	AMRU Ao
AMRU_Ao_GTGCTTCCATCCAACA	-11.1055	2.8942	5.06097	-2.34363	AMRU Ao
AMRU_Ao_TGGGAAGTCATAACCG	-13.5923	1.55202	0.870437	2.02729	AMRU Ao
AMRU_Ao_CAGAGAGTCCCAACGG	-16.6799	2.43418	-2.4199	4.14627	AMRU Ao
AMRU_Ao_TGGTTAGAGTCAATAG	-9.4318	3.22444	5.69976	-3.50657	AMRU Ao
AMRU_Ao_AGTTGGTCAGAGTGTG	-14.1531	1.69277	0.391051	2.15654	AMRU Ao
AMRU_Ao_GCGGGTTTCAGGCCCA	-8.99665	3.00559	6.97897	-4.70867	AMRU Ao
AMRU_Ao_AGTAGTCCAGTATAAG	4.1939	-21.447	-4.45033	0.55614	AMRU Ao
AMRU_Ao_CTACATTGTCTGATTG	29.1496	11.2548	25.9742	-2.91878	AMRU Ao
AMRU_Ao_GCCAAATTCAGAAATG	19.0109	5.89977	22.4911	-7.70657	AMRU Ao
AMRU_Ao_GGCTGGTCAGTAAGCG	9.57869	-35.0131	-6.05458	0.583382	AMRU Ao
AMRU_Ao_CTCGAAACAATGTAAG	12.4299	-36.517	-5.90753	0.388375	AMRU Ao
AMRU_Ao_TTCCCAGAGATGGGTC	12.9806	-40.8238	-7.20057	0.958263	AMRU Ao
AMRU_Ao_TGTGTTTGTGGCCCTA	-13.2062	2.3914	1.94903	0.561212	AMRU Ao
AMRU_Ao_GACGTGCTCAGAGGTG	14.4374	-41.5324	-7.02485	0.147946	AMRU Ao
AMRU_Ao_CTAGCCTAGTACCGGA	-5.49382	-11.1978	-3.14579	2.61139	AMRU Ao
AMRU_Ao_CTTTGCGAGTGTCCAT	-13.5521	1.99072	3.84059	-0.34676	AMRU Ao
AMRU_Ao_TACGGTAAGGTGCTAG	-15.4637	2.93264	0.223763	2.97955	AMRU Ao
AMRU_Ao_TACCTTATCTGCCAGG	12.0991	-36.1163	-6.61002	0.7646	AMRU Ao
AMRU_Ao_CGAACATGTTACCAGT	-8.7284	3.25034	7.01403	-4.66869	AMRU Ao
AMRU_Ao_TTCTTAGCATCCGTGG	13.6418	-41.9931	-7.80903	1.09624	AMRU Ao
AMRU_Ao_CAGTCCTCAATCGGTT	-11.7688	0.9168	3.3846	-1.10545	AMRU Ao
AMRU_Ao_CTGAAGTTCACTGGGC	27.9026	11.0981	28.5458	-5.12548	AMRU Ao
AMRU_Ao_TAGGCATGTAGCTTGT	-6.9714	3.3236	10.0335	-6.99102	AMRU Ao
AMRU_Ao_CGTGTAAAGTGCCAGA	26.3704	9.65984	26.8796	-6.12572	AMRU Ao
AMRU_Ao_CACCTTGTCTTGGGTA	-14.9434	2.92585	-1.41802	3.45318	AMRU Ao
AMRU_Ao_CATCGGGGTCTAACGT	-13.2993	2.33351	3.25733	0.0771367	AMRU Ao
AMRU_Ao_GACACGCCATTACCTT	10.7148	-35.7518	-6.47303	0.307204	AMRU Ao
AMRU_Ao_ACTGCTCCAGGATCGA	-12.4943	1.28788	2.72307	0.117351	AMRU Ao
AMRU_Ao_ACGATACGTTACGCGC	-15.223	3.0126	0.885166	1.12053	AMRU Ao
AMRU_Ao_TTTATGCAGCAATCTC	13.7839	-39.9664	-7.55208	0.636719	AMRU Ao
AMRU_Ao_GCTGCGATCTTACCGC	20.8796	8.65938	25.9099	-9.23322	AMRU Ao
AMRU_Ao_GATCAGTGTTAGGGTG	20.7318	21.8158	-43.3213	-29.8531	AMRU Ao
AMRU_Ao_GGGCACTGTCCGAAGA	-8.52756	3.217	7.72823	-5.79843	AMRU Ao
AMRU_Ao_CCTACACTCGAACGGA	-10.2844	2.3046	4.58912	-0.726088	AMRU Ao
AMRU_Ao_GAATAAGGTAGCAAAT	-9.26441	4.51005	-8.06912	-7.24065	AMRU Ao
AMRU_Ao_GCACATACATCGACGC	-16.1091	2.22468	-1.14746	3.32783	AMRU Ao
AMRU_Ao_ATAACGCCAGTATCTG	29.7332	24.1964	-40.8156	12.5922	AMRU Ao
AMRU_Ao_CGAGCCAAGAGACGAA	-11.2082	3.03121	6.79945	-2.42211	AMRU Ao
AMRU_Ao_TGCCCTAAGGATGGAA	-17.2365	5.46396	-5.99901	4.67287	AMRU Ao
AMRU_Ao_CAAGATCTCTATGTGG	33.5762	12.3891	-2.04868	22.9668	AMRU Ao
AMRU_Ao_TTGACTTCATGAACCT	-8.12516	-0.557554	-5.2891	2.56229	AMRU Ao
AMRU_Ao_CGGGTCACAGTGGGAT	-12.3139	1.93225	4.23692	-1.14183	AMRU Ao
AMRU_Ao_TCACAAGTCCCTTGTG	19.2006	8.26815	24.7619	-9.24	AMRU Ao
AMRU_Ao_GTCTCGTCATTGGCGC	-13.8974	1.54562	2.12589	0.533618	AMRU Ao
AMRU_Ao_CACCACTTCCTGTAGA	-12.2295	2.37496	4.28496	-0.570164	AMRU Ao
AMRU_Ao_TGACTAGTCGCGCCAA	-15.9079	1.69385	0.17447	3.33834	AMRU Ao
AMRU_Ao_GACCTGGAGACATAAC	14.3264	-40.3202	-7.34658	0.478775	AMRU Ao
AMRU_Ao_GGGCACTCATGCAATC	-15.2913	2.24395	-2.26181	3.30365	AMRU Ao
AMRU_Ao_TTAGTTCAGTGTCCAT	-15.3224	2.05155	-0.796761	3.50856	AMRU Ao
AMRU_Ao_TTTGCGCAGGCGACAT	-12.3523	3.12265	4.54145	-2.28602	AMRU Ao
AMRU_Ao_AACCGCGCATGCTAGT	13.9568	16.451	-33.6765	-39.2907	AMRU Ao
AMRU_Ao_GTGAAGGAGCAATCTC	-11.4597	2.07085	5.68673	-2.5964	AMRU Ao
AMRU_Ao_CTGATAGAGATATGCA	-7.86894	2.33801	7.82442	-4.76644	AMRU Ao
AMRU_Ao_GAAGCAGCACTGTTAG	-15.8439	3.5949	-3.53844	5.411	AMRU Ao
AMRU_Ao_AGGCCACAGCTGCAAG	-14.7083	1.41775	-0.820426	2.67446	AMRU Ao
AMRU_Ao_TAGCCGGGTCATCCCT	17.302	7.17342	21.4673	-8.04463	AMRU Ao
AMRU_Ao_AGAGCTTCACCATGTA	3.35981	-24.2694	-2.53745	-0.0310683	AMRU Ao
AMRU_Ao_CGGACACGTTTAAGCC	-7.88391	3.01028	8.82024	-6.36507	AMRU Ao
AMRU_Ao_CCGTGGAGTTGTCTTT	12.8321	-36.9009	-6.094	0.174172	AMRU Ao
AMRU_Ao_AGCAGCCGTGCAGGTA	6.9844	4.40708	17.6686	-9.71351	AMRU Ao
AMRU_Ao_TACGGTATCATGCTCC	38.8774	17.3047	6.78294	23.6694	AMRU Ao
AMRU_Ao_CGATCGGTCATTCACT	-12.3057	0.947287	3.01368	-0.561428	AMRU Ao
AMRU_Ao_CGATGGCCAGTCTTCC	-15.1996	1.88569	-0.06928	2.58454	AMRU Ao
AMRU_Ao_TTAGGACTCAACGCTA	-6.82759	3.13533	10.7055	-6.6159	AMRU Ao
AMRU_Ao_GTTCATTGTCTCTTAT	-15.4011	3.71902	-4.06397	4.57692	AMRU Ao
AMRU_Ao_AGCGTATGTACTTGAC	-9.98416	3.22031	7.23538	-4.37241	AMRU Ao
AMRU_Ao_CTCGAGGTCAGTTAGC	-17.2676	2.48664	-2.01329	4.53133	AMRU Ao
AMRU_Ao_CGGAGCTGTGAAAGAG	-12.0917	2.65486	5.66678	-2.24875	AMRU Ao
AMRU_Ao_CTGAAACCAGTCGATT	-11.366	2.77442	7.73831	-4.72119	AMRU Ao
AMRU_Ao_AACACGTTCCAGTAGT	-14.1232	1.62292	3.78867	-0.144849	AMRU Ao
AMRU_Ao_GTTCATTTCTGCAAGT	-10.319	1.25718	3.163	-0.462903	AMRU Ao
AMRU_Ao_ATCTACTAGGCCGAAT	-16.4708	2.20612	-3.23717	5.22185	AMRU Ao
AMRU_Ao_TGAGCATCACCCATTC	-14.6152	1.75097	1.64667	1.85731	AMRU Ao
AMRU_Ao_GATCAGTAGCATCATC	36.3957	14.6015	12.3739	18.3851	AMRU Ao
AMRU_Ao_CCACCTAAGCCAACAG	-11.2024	2.51552	6.04495	-2.76654	AMRU Ao
AMRU_Ao_TGCCCATGTTCGCTAA	11.8157	5.40007	21.5814	-10.0373	AMRU Ao
AMRU_Ao_TCAATCTCACCGTTGG	-13.1362	1.9352	2.83265	-0.729046	AMRU Ao
AMRU_Ao_ACTTACTGTCCCTTGT	-18.5836	5.44317	-6.62603	5.59156	AMRU Ao
AMRU_Ao_TCGGGACGTCATATGC	-11.8736	2.9631	5.49839	-2.17714	AMRU Ao
AMRU_Ao_AACACGTGTGTGGCTC	-10.5933	3.25605	6.40756	-3.81323	AMRU Ao
AMRU_Ao_TAGCCGGAGCGTTGCC	-8.79577	-0.310857	4.65031	-1.18327	AMRU Ao
AMRU_Ao_AAAGATGCAGTCGATT	-15.4015	2.02592	-0.0683203	2.95551	AMRU Ao
AMRU_Ao_CTGAAACCACGAAGCA	-6.66378	3.5815	9.01532	-5.70189	AMRU Ao
AMRU_Ao_ATTTCTGCAGGTCTCG	35.4593	24.6368	-34.1258	29.0346	AMRU Ao
AMRU_Ao_AGTGAGGTCAGCTCGG	-15.5772	2.05742	1.08088	1.26431	AMRU Ao
AMRU_Ao_CATGACACAGACGCAA	18.9788	8.63845	20.9242	-3.82652	AMRU Ao
AMRU_Ao_ACGCCGATCATGCATG	13.4688	-41.1776	-7.01711	0.884841	AMRU Ao
AMRU_Ao_AACTGGTCAAGCTGAG	-15.673	2.96475	1.38146	1.26159	AMRU Ao
AMRU_Ao_TGCCCATAGCCGATTT	-17.8082	6.29904	-5.90959	6.09332	AMRU Ao
AMRU_Ao_ACCGTAAGTGTATGGG	-3.13774	2.97889	12.3025	-8.68592	AMRU Ao
AMRU_Ao_TGAGCATGTAGCTCCG	-5.60241	4.92269	-8.57468	-5.6476	AMRU Ao
AMRU_Ao_AACCATGCACGAAACG	-12.2715	2.4729	4.28803	-1.09218	AMRU Ao
AMRU_Ao_AACTGGTGTGCGAAAC	-16.9899	2.54957	-2.72441	4.66406	AMRU Ao
AMRU_Ao_GCTCTGTCATCAGTCA	-9.30047	3.84626	6.96118	-3.99104	AMRU Ao
AMRU_Ao_GCTGCAGGTCTACCTC	29.6884	11.0469	22.86	0.777052	AMRU Ao
AMRU_Ao_ACGGAGAGTCTCATCC	-14.574	2.61854	-0.811587	1.98749	AMRU Ao
AMRU_Ao_CAGCTAAAGACCGGAT	-14.0378	2.38093	-3.73445	5.13263	AMRU Ao
AMRU_Ao_AGTTGGTAGATCCCAT	-12.0793	2.10943	5.70806	-1.60469	AMRU Ao
AMRU_Ao_ATTATCCAGGATGTAT	-15.2693	2.88526	-0.313819	2.29398	AMRU Ao
AMRU_Ao_GCTGCAGTCAATACCG	-13.1678	2.04402	2.45094	0.266459	AMRU Ao
AMRU_Ao_TAAACCGGTTCACGGC	-16.797	1.46626	-0.69523	2.81234	AMRU Ao
AMRU_Ao_GGACAGATCGCGTTTC	-13.7189	1.7148	1.78923	1.36701	AMRU Ao
AMRU_Ao_GGCGACTGTATCTGCA	8.8247	4.52175	18.8884	-9.40843	AMRU Ao
AMRU_Ao_CACTCCATCAAACCGT	-16.2428	2.45745	-3.5236	5.01786	AMRU Ao
AMRU_Ao_CGTCCATAGAACTGTA	-8.03725	3.08108	8.68307	-5.19768	AMRU Ao
AMRU_Ao_GCGACCACATCGTCGG	-1.26682	3.54246	12.6307	-8.23181	AMRU Ao
AMRU_Ao_CGAACATAGTAGGTGC	-15.39	2.58616	0.898824	2.63995	AMRU Ao
AMRU_Ao_TGGGCGTTCCGCATAA	-11.0043	2.57285	5.17351	-2.77462	AMRU Ao
AMRU_Ao_CAGGTGCAGATCGGGT	-12.5029	2.36102	4.46009	-0.90492	AMRU Ao
AMRU_Ao_AGTAGTCGTGTATGGG	-6.85708	3.38457	9.63963	-6.3469	AMRU Ao
AMRU_Ao_TTCTACAGTTCCCGAG	-14.3441	2.37519	1.71895	0.433982	AMRU Ao
AMRU_Ao_GCTTGAATCGGTCCGA	-10.9738	1.97769	6.07747	-4.18945	AMRU Ao
AMRU_Ao_GATGCTACAAGAAAGG	-10.7987	2.66348	1.97885	0.434283	AMRU Ao
AMRU_Ao_TTGAACGGTGAGCGAT	9.72458	5.17227	19.962	-9.9338	AMRU Ao
AMRU_Ao_CATTATCCAGGGTACA	-13.8025	1.59924	-1.76835	3.38034	AMRU Ao
AMRU_Ao_GTCTTCGCAATGACCT	-6.75092	3.52735	7.77318	-5.20037	AMRU Ao
AMRU_Ao_AGCGGTCAGTTCGATC	-3.34027	3.72622	12.0979	-7.83312	AMRU Ao
AMRU_Ao_ACTTACTCAGATCCAT	-14.979	2.70551	-2.60284	4.15136	AMRU Ao
AMRU_Ao_ATAGACCGTGCAACTT	-17.5998	2.63727	-2.22388	5.65593	AMRU Ao
AMRU_Ao_TTCTCAAGTGTGAATA	33.6881	13.6466	21.1005	7.0693	AMRU Ao
AMRU_Ao_TTAGGACAGGTGATTA	5.60167	4.46862	17.9296	-9.84859	AMRU Ao
AMRU_Ao_TCGTACCTCAAACAAG	9.7035	-32.423	-5.45129	1.19049	AMRU Ao
AMRU_Ao_AGTTGGTCAGTTCATG	-15.3809	2.65945	-0.581635	3.16713	AMRU Ao
AMRU_Ao_CTCCTAGTCGTTGACA	6.18747	4.71028	18.0982	-9.85779	AMRU Ao
AMRU_Ao_TGTGTTTGTGTTTGGT	25.526	9.65472	27.8443	-7.76897	AMRU Ao
AMRU_Ao_CGAGCCAGTTGTGGCC	8.34732	5.51658	18.8744	-9.92686	AMRU Ao
AMRU_Ao_TGCCCATAGATCGATA	6.13878	3.57921	17.6068	-10.2539	AMRU Ao
AMRU_Ao_CCATGTCGTGCGATAG	-15.3308	1.36349	-1.39301	3.76153	AMRU Ao
AMRU_Ao_TTCTTAGAGCACCGCT	-8.4244	3.39656	8.78608	-5.40625	AMRU Ao
AMRU_Ao_ACGGGTCCACGTAAGG	-14.3666	2.51816	2.2981	1.15961	AMRU Ao
AMRU_Ao_GTGTGCGGTGTTTGGT	-8.48516	3.15631	5.82349	-3.9359	AMRU Ao
AMRU_Ao_CTGCTGTGTATGGTTC	13.106	-39.2594	-7.05981	1.12566	AMRU Ao
AMRU_Ao_CAGATCAGTTCAGGCC	21.511	-54.8815	-11.6035	-0.369519	AMRU Ao
AMRU_Ao_GAACGGAGTGAGTGAC	-6.77319	2.58445	8.7333	-5.47093	AMRU Ao
AMRU_Ao_GAAGCAGTCAGCTCTC	12.9245	-38.6918	-6.33505	0.332595	AMRU Ao
AMRU_Ao_CGTGAGCAGTCTCGGC	11.9176	-39.1502	-7.38063	0.85049	AMRU Ao
AMRU_Ao_ACGGAGATCCGCAAGC	-12.6184	1.76827	5.05726	-2.08036	AMRU Ao
AMRU_Ao_GCTTCCAAGATAGGAG	-11.8331	1.6712	5.3477	-2.01182	AMRU Ao
AMRU_Ao_AGTAGTCCAGGCAGTA	14.2508	-38.9186	-7.25025	-0.175714	AMRU Ao
AMRU_Ao_GTAGTCATCCTTTCTC	14.4609	-39.443	-7.06355	0.982	AMRU Ao
AMRU_Ao_CAAGGCCTCAGGTAAA	-12.7608	1.92691	3.96481	-0.189061	AMRU Ao
AMRU_Ao_GTATCTTTCAGTCAGT	-13.5942	1.63378	2.21014	0.787342	AMRU Ao
AMRU_Ao_CTTTGCGTCTCTGCTG	29.6146	25.7179	-48.0082	2.98619	AMRU Ao
AMRU_Ao_GCGCCAAAGGCTAGAC	-11.6199	2.40107	5.54245	-2.82727	AMRU Ao
AMRU_Ao_TCCACACCACGTCAGC	-11.4684	2.11211	4.78118	-2.0991	AMRU Ao
AMRU_Ao_TACTCATGTGCAGGTA	12.7672	-36.8789	-6.54441	0.505166	AMRU Ao
AMRU_Ao_GAATGAACACGGATAG	-2.01728	2.9734	12.3981	-7.86171	AMRU Ao
AMRU_Ao_AAGGTTCTCCGAAGAG	-8.4504	1.92005	7.63182	-4.85232	AMRU Ao
AMRU_Ao_ATGAGGGCATATGGTC	-17.4631	3.50199	-3.00475	4.6863	AMRU Ao
AMRU_Ao_GCTCCTATCAATACCG	-15.7117	2.19091	-1.70915	4.44359	AMRU Ao
AMRU_Ao_GGACAAGCAGTTAACC	-15.4433	2.10217	-1.69282	4.10487	AMRU Ao
AMRU_Ao_GTTAAGCTCTGATACG	-5.8469	2.6414	4.84142	-1.36409	AMRU Ao
AMRU_Ao_GGGTCTGGTCTCAACA	2.15857	4.21372	15.9638	-8.95588	AMRU Ao
AMRU_Ao_GCTCCTAGTAACGTTC	12.7221	-38.2406	-6.76105	0.727363	AMRU Ao
AMRU_Ao_CATCAAGCAATGGTCT	-7.04882	4.00724	8.02235	-5.27825	AMRU Ao
AMRU_Ao_GAGCAGATCGGTCCGA	-13.6907	1.96442	1.75218	0.886813	AMRU Ao
AMRU_Ao_TACGGGCCACTGAAGG	33.1145	13.0439	20.9615	6.56349	AMRU Ao
AMRU_Ao_CAGCTAAGTACCTACA	-7.41197	2.24375	9.26876	-5.6376	AMRU Ao
AMRU_Ao_ACATCAGTCTACTTAC	-7.72633	3.21183	7.55196	-5.08716	AMRU Ao
AMRU_Ao_CGTCAGGAGCTAACAA	-7.49009	2.78863	8.65681	-5.50752	AMRU Ao
AMRU_Ao_ACGAGGAGTGTGAATA	13.9985	-38.482	-6.07047	0.452399	AMRU Ao
AMRU_Ao_TGTATTCGTTCAGACT	13.5162	-40.1267	-7.38489	0.324854	AMRU Ao
AMRU_Ao_TAAGTGCAGTGAACGC	-13.2719	1.86922	3.66886	0.234723	AMRU Ao
AMRU_Ao_GGGTTGCTCCGTCAAA	-14.6749	5.72865	-4.98642	3.77895	AMRU Ao
AMRU_Ao_CGATGGCTCAGGTAAA	28.05	24.1959	-44.4801	2.82614	AMRU Ao
AMRU_Ao_TGCGTGGTCATGCTCC	22.7746	9.79223	25.8136	-7.87076	AMRU Ao
AMRU_Ao_AGCGTATTCAGATAAG	-8.38251	2.48781	7.15259	-4.56844	AMRU Ao
AMRU_Ao_GGACAAGCATCACGAT	-14.5754	1.06632	0.184637	2.43898	AMRU Ao
AMRU_Ao_GTGCTTCGTAATCACC	-7.79779	3.01734	8.14198	-5.79546	AMRU Ao
AMRU_Ao_CTAACTTCACGTCTCT	10.1002	-32.6621	-5.33937	0.228073	AMRU Ao
AMRU_Ao_CTAGTGACAGCTGTAT	-12.8657	1.80322	2.76865	0.544446	AMRU Ao
AMRU_Ao_CAGCGACTCGACGGAA	-17.7161	5.93206	-5.61215	4.46046	AMRU Ao
AMRU_Ao_TCAGCTCGTGGTTTCA	-15.4388	1.56053	1.38048	2.07633	AMRU Ao
AMRU_Ao_GGAATAAAGTACGTTC	14.682	-41.0137	-7.41279	1.14308	AMRU Ao
AMRU_Ao_CAGTAACCACTATCTT	-8.82706	2.68204	6.84321	-3.3825	AMRU Ao
AMRU_Ao_TTCTTAGAGGTGATAT	2.23706	4.24389	16.2223	-9.91736	AMRU Ao
AMRU_Ao_GTAGGCCGTTCCATGA	-10.1272	3.71906	7.84984	-3.91181	AMRU Ao
AMRU_Ao_GCATGCGGTTGAACTC	-16.1567	2.26397	-2.9732	5.31543	AMRU Ao
AMRU_Ao_TACAGTGTCCTCATTA	-16.5277	1.32575	0.126665	3.9639	AMRU Ao
AMRU_Ao_TGGTTAGTCCGTCATC	-14.4317	1.25047	1.67978	1.25506	AMRU Ao
AMRU_Ao_TGGACGCTCAGTGCAT	13.0971	-39.7157	-7.07365	0.348622	AMRU Ao
AMRU_Ao_TGCTGCTGTCTGCCAG	6.05171	5.19527	17.9462	-9.48702	AMRU Ao
AMRU_Ao_GCGCGATGTCGGCTCA	8.57628	-30.265	-4.89258	1.17574	AMRU Ao
AMRU_Ao_GAACATCCAGTATGCT	-16.1062	0.888877	-1.05555	3.4023	AMRU Ao
AMRU_Ao_GTTCATTAGACTAGGC	-12.9965	2.10766	4.15935	-0.684959	AMRU Ao
AMRU_Ao_CCGTACTCAGTGGGAT	-19.6502	6.0185	-5.79441	5.94241	AMRU Ao
AMRU_Ao_CTGATAGGTACGCACC	12.8679	6.6721	22.1622	-10.0221	AMRU Ao
AMRU_Ao_ACAGCCGCACCAGGTC	-13.4677	1.4409	2.36219	0.82939	AMRU Ao
AMRU_Ao_CTCACACCAGCCTATA	-11.4165	3.17998	4.03486	-2.06602	AMRU Ao
AMRU_Ao_CTCTAATAGCAATATG	2.18445	-10.2968	0.35745	-3.74779	AMRU Ao
AMRU_Ao_CGATCGGTCCAGTAGT	33.9256	23.9133	-38.5079	23.2159	AMRU Ao
AMRU_Ao_GCATGTACACAACGCC	-3.09771	2.99882	12.0097	-7.87302	AMRU Ao
AMRU_Ao_TTGACTTGTCAGTGGA	-13.5342	1.68492	3.67587	-0.489541	AMRU Ao
AMRU_Ao_ATCCACCTCTTAGCCC	-11.4332	1.90575	5.98199	-2.66757	AMRU Ao
AMRU_Ao_TATCTCACACAGCGTC	0.327104	4.30277	14.2239	-8.43337	AMRU Ao
AMRU_Ao_TTAACTCGTCGACTGC	18.2705	7.54881	24.7751	-9.0042	AMRU Ao
AMRU_Ao_CTCAGAACATCTCGCT	-12.3097	2.81949	4.01137	-1.03064	AMRU Ao
AMRU_Ao_ATTCTACTCGTTGCCT	-11.2313	2.14869	5.25433	-2.18951	AMRU Ao
AMRU_Ao_CATCGGGAGCTTTGGT	2.92194	-11.8496	-0.650682	-3.80667	AMRU Ao
AMRU_Ao_CGTGAGCGTGCATCTA	-19.3903	4.74624	-5.26934	5.57159	AMRU Ao
AMRU_Ao_AGATTGCCAATGGACG	2.78544	-10.3464	-0.512998	-3.12964	AMRU Ao
AMRU_Ao_TACGGGCGTTGTACAC	-14.6983	1.90674	1.0807	1.45838	AMRU Ao
AMRU_Ao_GTGGGTCCACATAACC	12.9566	-38.8133	-7.0867	1.01712	AMRU Ao
AMRU_Ao_CCTTCCCGTGGCCCTA	29.547	11.4322	25.1241	-1.27337	AMRU Ao
AMRU_Ao_GAGTCCGAGGTTACCT	-9.41987	3.13602	7.56786	-4.37516	AMRU Ao
AMRU_Ao_ACGGGCTGTATTCGTG	-13.2945	2.02018	3.33951	-0.138759	AMRU Ao
AMRU_Ao_ACTGCTCCAGTCTTCC	-18.0515	4.02345	-6.38493	4.73283	AMRU Ao
AMRU_Ao_GAGGTGAGTCACCTAA	-12.1973	2.75558	5.19548	-2.22067	AMRU Ao
AMRU_Ao_GGTGAAGAGTGTCTCA	10.539	5.90166	21.5274	-10.5573	AMRU Ao
AMRU_Ao_CTCATTACAACGATCT	26.978	9.46449	23.9092	-3.28161	AMRU Ao
AMRU_Ao_GATGCTACACGAGAGT	-12.8088	3.45296	5.63302	-2.58122	AMRU Ao
AMRU_Ao_GGACAGATCAGGTTCA	-9.32408	2.47313	7.62337	-4.73818	AMRU Ao
AMRU_Ao_CGTAGCGTCCACGTTC	-7.25409	2.7968	8.79004	-6.30493	AMRU Ao
AMRU_Ao_GGCGACTGTAATCGTC	-15.9512	2.82922	-3.85242	5.23182	AMRU Ao
AMRU_Ao_AAAGATGCATCGTCGG	-3.84921	3.07972	11.6848	-7.85007	AMRU Ao
AMRU_Ao_TGGTTAGCAAGTACCT	31.2814	12.3994	23.891	1.19676	AMRU Ao
AMRU_Ao_CCACGGAGTTCTCATT	-14.841	2.20067	-0.733047	3.16795	AMRU Ao
AMRU_Ao_GACCTGGGTATAAACG	-5.20539	3.65225	10.7126	-6.44328	AMRU Ao
AMRU_Ao_AGCTCCTGTTCCCTTG	-5.18565	-0.855143	3.02182	-0.474018	AMRU Ao
AMRU_Ao_ATGAGGGTCCAGAGGA	10.6229	-36.9144	-6.65953	0.578783	AMRU Ao
AMRU_Ao_GCGAGAACAGACACTT	13.664	-40.2281	-7.17226	0.732801	AMRU Ao
AMRU_Ao_CGTGAGCAGTGCGTGA	-15.3905	0.660863	-2.18883	4.79546	AMRU Ao
AMRU_Ao_CATTCGCGTGCCTGCA	-13.1371	2.80481	3.35778	-0.560326	AMRU Ao
AMRU_Ao_CTGTTTAGTCTAGAGG	-10.996	1.66234	4.02885	-1.87645	AMRU Ao
AMRU_Ao_ACTTGTTAGTTTGCGT	-14.3771	2.08038	2.22565	1.22361	AMRU Ao
AMRU_Ao_AAGGCAGGTCCGAAGA	-14.7177	1.8432	1.08793	1.53905	AMRU Ao
AMRU_Ao_GAACGGACAAGCCCAC	-17.9428	3.40774	-2.85103	5.17875	AMRU Ao
AMRU_Ao_TCTATTGCATGGTCAT	-15.3256	2.87624	0.996383	1.86962	AMRU Ao
AMRU_Ao_ACACTGATCCGAACGC	-1.38932	4.22158	12.1683	-8.08389	AMRU Ao
AMRU_Ao_TGGCCAGGTGCTTCTC	5.08992	-22.4938	-3.97067	0.809082	AMRU Ao
AMRU_Ao_TCTTTCCAGGGTGTGT	1.02451	4.20481	13.9149	-8.55418	AMRU Ao
AMRU_Ao_AAGACCTCATTCCTGC	14.6764	-41.2525	-6.78386	0.9553	AMRU Ao
AMRU_Ao_GAACCTAAGCCTATGT	7.17018	5.68715	17.1237	-8.03324	AMRU Ao
AMRU_Ao_CCAGCGAAGAGCAATT	-12.698	2.29852	4.92104	-1.73692	AMRU Ao
AMRU_Ao_CCTTTCTGTTCCAACA	-15.1327	2.237	0.55659	2.3891	AMRU Ao
AMRU_Ao_TTCTTAGGTACGCACC	-8.82434	3.54879	8.20336	-4.80142	AMRU Ao
AMRU_Ao_CTTGGCTGTCGAATCT	-14.5647	1.9907	0.707975	2.77462	AMRU Ao
AMRU_Ao_ACGGGTCTCGGAATCT	-5.03329	2.90572	10.8277	-7.56415	AMRU Ao
AMRU_Ao_CTAGTGATCTGTCCGT	-8.256	3.13254	7.90944	-5.05527	AMRU Ao
AMRU_Ao_GTATCTTAGGGTATCG	-9.82078	2.32687	6.85453	-3.68844	AMRU Ao
AMRU_Ao_CCGTTCAAGCGTAGTG	-15.2605	2.3698	0.863432	2.22215	AMRU Ao
AMRU_Ao_CTGAAACGTCAGATAA	18.4346	7.59993	23.2194	-8.76194	AMRU Ao
AMRU_Ao_GTCACGGCAAAGTCAA	5.80253	4.48764	16.2755	-9.46703	AMRU Ao
AMRU_Ao_TTGAACGAGGATGCGT	-14.0496	1.09444	2.42528	1.19785	AMRU Ao
AMRU_Ao_AAGGTTCAGAAACCTA	20.1232	8.20829	26.3839	-9.25739	AMRU Ao
AMRU_Ao_TTTGGTTAGTGGGCTA	-2.02979	3.2938	12.6225	-8.48216	AMRU Ao
AMRU_Ao_CCACCTATCCTCAATT	14.8734	-42.3833	-7.68916	0.449294	AMRU Ao
AMRU_Ao_TCGTACCGTTCAGTAC	-16.1932	2.17564	-2.25854	4.40583	AMRU Ao
AMRU_Ao_ACTTTCAAGCGCTCCA	-9.21286	3.33124	7.98741	-4.37172	AMRU Ao
AMRU_Ao_CGATCGGGTAGCGATG	24.9175	9.68006	26.2151	-6.91706	AMRU Ao
AMRU_Ao_TGCCCTAGTTAAGATG	-17.2854	5.68773	-5.43255	4.65807	AMRU Ao
AMRU_Ao_ATGGGAGTCCACGCAG	-11.5063	4.07391	5.98355	-2.702	AMRU Ao
AMRU_Ao_CGTCACTCAGGCTCAC	5.72526	4.75861	18.728	-12.1923	AMRU Ao
AMRU_Ao_AATCCAGTCAACCAAC	-1.58153	4.06228	14.0564	-8.36714	AMRU Ao
AMRU_Ao_ATCATCTCACATTTCT	36.595	15.9838	10.6248	20.2661	AMRU Ao
AMRU_Ao_GGGACCTGTTGACGTT	13.6867	-41.7497	-7.72898	0.579299	AMRU Ao
AMRU_Ao_GGGCACTCACTATCTT	-8.87996	3.1757	6.59546	-4.00592	AMRU Ao
AMRU_Ao_GGAAAGCGTGCCTGTG	26.0919	9.23658	27.8272	-7.71965	AMRU Ao
AMRU_Ao_AGAATAGAGGGCATGT	-15.5976	5.10821	-5.04039	3.89953	AMRU Ao
AMRU_Ao_GGGACCTTCACAATGC	-10.8857	2.87461	7.17381	-3.94436	AMRU Ao
AMRU_Ao_TCAGCAAGTACTTAGC	18.8846	9.62981	15.434	2.38942	AMRU Ao
AMRU_Ao_TCGGTAAGTCACACGC	9.4647	5.21137	19.5208	-9.75432	AMRU Ao
AMRU_Ao_ATAACGCTCAGCTGGC	-16.3231	1.77129	-0.00167033	3.41856	AMRU Ao
AMRU_Ao_ACGGAGAGTTCGAATC	-11.2371	2.45264	6.55459	-2.77562	AMRU Ao
AMRU_Ao_CAAGTTGAGGCATGTG	29.8008	20.7301	-33.2852	20.8867	AMRU Ao
AMRU_Ao_GCATGCGGTTTAAGCC	8.78849	6.18857	18.9596	-9.34909	AMRU Ao
AMRU_Ao_GCGCGATAGTGAAGAG	-17.385	1.84526	-1.9042	4.69043	AMRU Ao
AMRU_Ao_TTAACTCAGTCCCACG	-6.5069	3.57428	8.95152	-6.61474	AMRU Ao
AMRU_Ao_CTCCTAGCAAATACAG	5.96264	-27.8049	-7.42814	1.68811	AMRU Ao
AMRU_Ao_TGCCCATCAGACGCCT	-12.1898	2.01886	3.12685	-0.375248	AMRU Ao
AMRU_Ao_CGTCAGGCACGCCAGT	-11.952	2.10005	5.33884	-2.46683	AMRU Ao
AMRU_Ao_GTTCATTAGTCGATAA	-17.005	2.40255	-2.67855	4.81649	AMRU Ao
AMRU_Ao_ATGTGTGCAAGAAAGG	9.7419	5.32937	19.5804	-9.22691	AMRU Ao
AMRU_Ao_ACGTCAAAGCACCGTC	12.6732	-36.717	-5.7043	0.156012	AMRU Ao
AMRU_Ao_GTAGGCCCACTAAGTC	-2.43437	3.51582	12.3409	-8.09784	AMRU Ao
AMRU_Ao_GAACATCGTCCCTTGT	15.8398	-41.5569	-7.26866	0.422027	AMRU Ao
AMRU_Ao_AGAGCTTAGTGAAGAG	36.0796	13.0876	17.8131	11.7794	AMRU Ao
AMRU_Ao_GGCTGGTAGCTCAACT	34.115	21.5229	-24.0276	26.6296	AMRU Ao
AMRU_Ao_ACTGAGTAGAGCAATT	-6.72378	-2.61833	-1.35082	2.99008	AMRU Ao
AMRU_Ao_CTGTGCTTCGGAGCAA	-13.6553	2.24873	-0.736938	3.40438	AMRU Ao
AMRU_Ao_ACTTTCAGTACATGTC	-14.2479	1.99722	1.2351	1.33287	AMRU Ao
AMRU_Ao_ACCAGTACAGCTGTTA	-7.09513	3.06888	7.88563	-3.66	AMRU Ao
AMRU_Ao_CATCAAGAGCACAGGT	5.81606	-23.6741	-4.34265	0.804243	AMRU Ao
AMRU_Ao_AGTTGGTAGAATTCCC	-12.3655	2.38996	5.0767	-1.00743	AMRU Ao
AMRU_Ao_TTAACTCTCCAAACAC	-16.4715	3.28371	-3.62664	4.09566	AMRU Ao
AMRU_Ao_GAGCAGACAAGGACTG	-17.4047	5.18722	-5.6314	4.45762	AMRU Ao
AMRU_Ao_TAGTTGGTCTCGCTTG	-9.02547	2.23663	8.02519	-4.97341	AMRU Ao
AMRU_Ao_AAGTCTGAGACTGGGT	-4.40338	3.05028	11.1157	-8.05499	AMRU Ao
AMRU_Ao_TCGCGAGGTCTAAACC	-4.23595	3.21157	11.0437	-6.88195	AMRU Ao
AMRU_Ao_CTTTGCGGTAATTGGA	-1.3684	3.94655	13.5567	-7.73702	AMRU Ao
AMRU_Ao_ATCATCTTCGTCACGG	-14.5406	2.65003	-1.59462	4.37447	AMRU Ao
AMRU_Ao_GCATGATTCTCGAGTA	10.4299	-35.7672	-5.58199	0.7557	AMRU Ao
AMRU_Ao_CAGAATCAGCGATTCT	-13.3658	2.44933	0.745687	1.63056	AMRU Ao
AMRU_Ao_ACAGCTACACCACGTG	-16.2008	2.82316	-2.59482	4.92614	AMRU Ao
AMRU_Ao_TTGCCGTGTCAACATC	-16.8765	2.64777	-2.14295	5.04026	AMRU Ao
AMRU_Ao_TAAACCGCATTGAGCT	2.24001	4.29688	16.4342	-9.44599	AMRU Ao
AMRU_Ao_CACACAAAGTGGACGT	-14.1711	2.58341	-3.18533	3.4023	AMRU Ao
AMRU_Ao_CAGCGACCAGGTCTCG	37.8201	16.0377	2.76389	25.2208	AMRU Ao
AMRU_Ao_GTAACTGTCTTACCTA	-12.9856	2.35728	0.650881	1.49904	AMRU Ao
AMRU_Ao_CAGCCGACAAAGGAAG	-16.9845	4.68623	-4.50958	5.11302	AMRU Ao
AMRU_Ao_GTTAAGCGTGACTACT	16.9632	6.91132	21.0746	-9.47224	AMRU Ao
AMRU_Ao_AAAGATGCATGGATGG	-16.995	3.20801	-2.81916	5.10035	AMRU Ao
AMRU_Ao_CGGACACAGACAGGCT	23.3102	23.9421	-48.0584	-24.9781	AMRU Ao
AMRU_Ao_TCGTAGATCTACTATC	35.0878	13.29	18.8951	9.06127	AMRU Ao
AMRU_Ao_ATCGAGTTCAACACCA	12.2359	-38.2277	-6.94233	0.685908	AMRU Ao
AMRU_Ao_CAACCTCCACCGAAAG	-13.7902	1.98108	0.935302	1.68337	AMRU Ao
AMRU_Ao_TAAGTGCTCCCTGACT	-16.2041	1.94972	-3.33381	6.03597	AMRU Ao
AMRU_Ao_ATTATCCCATCACAAC	-9.52206	2.99831	7.08693	-3.74485	AMRU Ao
AMRU_Ao_GGTGAAGGTCAGCTAT	-14.0153	2.28787	3.21364	-0.318916	AMRU Ao
AMRU_Ao_ATCACGATCTACTTAC	-12.5229	2.12656	1.68389	-0.417335	AMRU Ao
AMRU_Ao_TAAACCGTCTAAGCCA	16.254	18.8014	-37.8367	-27.364	AMRU Ao
AMRU_Ao_ACGATGTGTGTTTGGT	-6.35429	2.29205	9.13942	-6.27089	AMRU Ao
AMRU_Ao_TTCGGTCTCGTCTGAA	-3.61284	3.43941	12.5425	-8.51353	AMRU Ao
AMRU_Ao_CCACTACCAACAACCT	13.3725	-40.2272	-6.95894	0.530778	AMRU Ao
AMRU_Ao_TGAAAGACATCCCACT	33.3743	12.7898	19.9976	7.39016	AMRU Ao
AMRU_Ao_GTCAAGTCACGAGAGT	-15.1846	2.09377	-0.444209	3.05912	AMRU Ao
AMRU_Ao_GAACGGACACAGGTTT	-1.40726	2.6371	12.981	-8.20084	AMRU Ao
AMRU_Ao_AATCGGTGTACCCAAT	-11.6924	3.50172	3.594	-1.47074	AMRU Ao
AMRU_Ao_GTCATTTTCTTATCTG	-9.44072	2.21403	6.89225	-3.64077	AMRU Ao
AMRU_Ao_ATAAGAGTCAATCACG	-10.6178	3.49906	6.89908	-3.352	AMRU Ao
AMRU_Ao_CGAATGTCAGTAAGCG	2.03088	3.3121	13.8298	-11.0215	AMRU Ao
AMRU_Ao_TAAGTGCAGGTTACCT	9.77445	5.93553	16.2985	-6.82833	AMRU Ao
AMRU_Ao_CACCAGGGTGAAAGAG	-12.3719	1.67352	3.23399	-0.783535	AMRU Ao
AMRU_Ao_TACGGGCCAAGGACAC	-14.8281	1.22629	-0.647612	3.26022	AMRU Ao
AMRU_Ao_TGAGAGGGTGACAAAT	-10.7194	2.97061	4.26861	-1.86504	AMRU Ao
AMRU_Ao_ATGAGGGGTGTGGTTT	-6.02613	3.57208	11.1483	-7.32392	AMRU Ao
AMRU_Ao_TTCGAAGGTTACTGAC	-14.9661	2.03789	1.43221	2.47499	AMRU Ao
AMRU_Ao_CCTCTGATCATCGATG	-11.7037	1.95916	3.73716	-1.19704	AMRU Ao
AMRU_Ao_AGAGTGGGTATAGGTA	-9.14842	3.66932	8.08266	-4.89677	AMRU Ao
AMRU_Ao_CAGCCGAAGCGTGAGT	-12.2073	2.95085	6.56048	-2.10892	AMRU Ao
AMRU_Ao_TGCTACCCACTCAGGC	11.9167	-37.0012	-6.61032	0.434887	AMRU Ao
AMRU_Ao_AAACCTGGTCATATCG	-17.3386	6.81522	-6.39532	3.52219	AMRU Ao
AMRU_Ao_AGAGTGGGTCCAGTGC	10.8458	15.822	-17.9216	15.5146	AMRU Ao
AMRU_Ao_CGGACGTGTGCGGTAA	-8.94158	1.84991	7.74582	-4.08341	AMRU Ao
AMRU_Ao_CAAGATCGTCATATCG	7.04089	4.74824	17.7697	-9.64418	AMRU Ao
AMRU_Ao_GAACGGAAGTTCGATC	40.5435	16.0753	8.61322	25.1421	AMRU Ao
AMRU_Ao_AGAGTGGTCACAAACC	-12.2806	2.40945	5.23685	-2.7129	AMRU Ao
AMRU_Ao_GCTGCTTTCATCATTC	13.0208	-39.5888	-7.19589	1.10164	AMRU Ao
AMRU_Ao_GCTGGGTAGAGTACCG	-12.0395	2.98365	3.54683	-0.873288	AMRU Ao
AMRU_Ao_CAGCATAAGTGCTGCC	-15.282	2.04724	-0.236604	3.40832	AMRU Ao
AMRU_Ao_TTCTTAGAGACAAAGG	-12.2346	0.777558	2.80173	-0.82154	AMRU Ao
AMRU_Ao_CACCTTGTCGTATCAG	-6.81895	2.9875	7.95039	-5.90841	AMRU Ao
AMRU_Ao_TGGCGCATCTGTTGAG	11.1163	-34.2157	-6.47294	0.221926	AMRU Ao
AMRU_Ao_GTAACGTGTGGTGTAG	-7.45004	3.42257	8.65643	-6.29061	AMRU Ao
AMRU_Ao_CTAATGGCAGATGGCA	13.1627	-39.9302	-7.51149	0.243378	AMRU Ao
AMRU_Ao_TGGCCAGAGAGCCCAA	-14.0473	1.64851	0.629804	1.97634	AMRU Ao
AMRU_Ao_GAGCAGATCAGAGCTT	33.0478	13.4772	13.438	14.3941	AMRU Ao
AMRU_Ao_GAATAAGGTACTCAAC	-1.46083	3.16246	13.4803	-8.63256	AMRU Ao
AMRU_Ao_ACTGAGTCAAAGGCGT	23.3531	9.07678	25.5983	-8.65281	AMRU Ao
AMRU_Ao_CTGATAGAGCTCCTTC	22.452	8.62534	26.7384	-7.92997	AMRU Ao
AMRU_Ao_GATGCTATCACATGCA	-18.4356	6.16309	-4.86173	5.09044	AMRU Ao
AMRU_Ao_GGCCGATTCGAGGTAG	-7.98002	3.02067	7.72484	-5.91509	AMRU Ao
AMRU_Ao_ACGCCGAAGTGGGATC	-13.4023	0.510084	1.92759	1.50023	AMRU Ao
AMRU_Ao_GGAACTTGTCACTGGC	-10.291	2.56268	5.45728	-2.2063	AMRU Ao
AMRU_Ao_TCGGGACTCTTAGAGC	-14.4502	1.53121	0.231349	2.96521	AMRU Ao
AMRU_Ao_GACTACAAGAAACGAG	37.8061	15.5985	11.9927	17.8896	AMRU Ao
AMRU_Ao_AGACGTTGTCACACGC	21.6343	19.8883	-32.339	15.2064	AMRU Ao
AMRU_Ao_CTCTAATAGTAGCGGT	18.5838	7.7987	24.1721	-8.2151	AMRU Ao
AMRU_Ao_CAACCAAGTCGGCTCA	-18.2104	5.5852	-5.98232	4.54718	AMRU Ao
AMRU_Ao_GCCAAATAGCACGCCT	-5.35723	3.17053	11.9671	-8.03062	AMRU Ao
AMRU_Ao_ATTGGACAGACACTAA	-13.2763	2.83864	3.37753	2.99188e-05	AMRU Ao
AMRU_Ao_ATCTGCCAGCGAGAAA	0.589532	4.05636	15.5199	-9.00221	AMRU Ao
AMRU_Ao_CACACAAAGAGTCGGT	-14.0034	1.88727	1.73128	0.446292	AMRU Ao
AMRU_Ao_CCGGTAGTCTTTCCTC	13.9835	-40.227	-7.21093	0.233578	AMRU Ao
AMRU_Ao_TTCGAAGTCGGTGTCG	-16.9966	5.50221	-5.68924	4.36942	AMRU Ao
AMRU_Ao_CCGGGATAGCGTTCCG	-14.4247	-0.12418	-0.783362	4.56233	AMRU Ao
AMRU_Ao_CATTCGCCATGTAAGA	-14.1362	0.00181842	-2.45729	3.70882	AMRU Ao
AMRU_Ao_TTGGCAAAGCCTTGAT	-12.9298	2.64402	2.10388	-0.091491	AMRU Ao
AMRU_Ao_GAGCAGAAGAAGAAGC	11.1627	-37.9621	-6.55868	0.739554	AMRU Ao
AMRU_Ao_ACCGTAAAGGCTCTTA	13.5238	-39.7867	-7.35087	0.85548	AMRU Ao
AMRU_Ao_GCGACCAGTCAGATAA	-14.7634	2.18286	2.99074	1.27928	AMRU Ao
AMRU_Ao_CAGTAACTCAGGCAAG	-14.0661	2.97738	3.90792	0.065377	AMRU Ao
AMRU_Ao_CAAGGCCAGACGCTTT	9.52927	-35.0943	-6.36313	0.922948	AMRU Ao
AMRU_Ao_GTGCTTCCAGCTATTG	-15.2952	1.9503	-0.00302765	3.33847	AMRU Ao
AMRU_Ao_CAGTCCTAGTGTCCCG	12.7286	-38.4582	-6.3206	0.256979	AMRU Ao
AMRU_Ao_TTTGCGCGTAACGCGA	-17.1127	1.68947	-1.19844	4.82847	AMRU Ao
AMRU_Ao_GGGCACTCAGCCAATT	-10.0893	2.69757	6.78037	-4.37439	AMRU Ao
AMRU_Ao_TGACAACTCCCTAACC	12.7724	-40.4234	-7.59014	0.752474	AMRU Ao
AMRU_Ao_GACCTGGGTTGCCTCT	10.0216	-31.9331	-5.24141	0.761637	AMRU Ao
AMRU_Ao_GACACGCAGGCGATAC	-15.2829	2.00903	-1.47183	3.90848	AMRU Ao
AMRU_Ao_TTCGAAGCAAATACAG	-14.3609	2.5194	1.72855	1.58661	AMRU Ao
AMRU_Ao_CCCATACTCTTGTTTG	-7.00023	2.59978	9.74995	-6.36849	AMRU Ao
AMRU_Ao_CACCAGGAGTGGGCTA	-16.0476	2.71557	-0.310244	2.66254	AMRU Ao
AMRU_Ao_ACGGCCACATCCGTGG	14.1567	7.03858	22.4921	-9.53022	AMRU Ao
AMRU_Ao_GCGCAGTAGGCAAAGA	-13.5199	3.04779	2.75574	-0.163252	AMRU Ao
AMRU_Ao_GAAACTCAGTGTCCAT	-3.39765	3.66946	12.1151	-7.50127	AMRU Ao
AMRU_Ao_TAAGAGATCCTAGGGC	-16.6633	3.35011	-2.63901	4.20101	AMRU Ao
AMRU_Ao_GTGCAGCAGTGGGCTA	23.8304	9.14313	25.5227	-6.86714	AMRU Ao
AMRU_Ao_ATGTGTGCACCAGCAC	16.5157	7.54925	23.1644	-10.3176	AMRU Ao
AMRU_Ao_GAGTCCGGTTCGGGCT	12.7553	-36.9943	-6.32837	1.16423	AMRU Ao
AMRU_Ao_ACTGAGTAGATATACG	-12.404	1.70781	3.00076	-0.145746	AMRU Ao
AMRU_Ao_ATCATCTAGAGCTATA	-16.2844	5.6396	-5.38458	5.18455	AMRU Ao
AMRU_Ao_GAGGTGAGTAGCGCAA	4.89522	4.93488	19.4639	-12.9695	AMRU Ao
AMRU_Ao_TTCTACATCTCAAGTG	-5.08043	-6.29084	-2.67513	2.41311	AMRU Ao
AMRU_Ao_GTCGTAACACATGACT	-10.7791	2.41672	7.13997	-3.01799	AMRU Ao
AMRU_Ao_CGAGCCATCTACCAGA	-15.401	1.45637	0.0631758	2.78765	AMRU Ao
AMRU_Ao_TGAAAGATCCTCGCAT	-10.3489	3.12836	6.76686	-4.1897	AMRU Ao
AMRU_Ao_ACGGGTCAGGTGATAT	7.47547	5.21212	18.0838	-10.6264	AMRU Ao
AMRU_Ao_GGACATTAGCGCCTTG	-15.4635	1.38215	-0.202493	2.94177	AMRU Ao
AMRU_Ao_GTGAAGGAGGCATGGT	-15.8276	3.42235	-2.56209	4.33289	AMRU Ao
AMRU_Ao_CGCCAAGAGCGCCTTG	8.84353	-31.0185	-5.45601	0.674789	AMRU Ao
AMRU_Ao_GACGCGTGTGATAAGT	13.4941	-40.0023	-6.58404	1.10745	AMRU Ao
AMRU_Ao_CCTAAAGAGAGCCTAG	27.5464	10.6165	23.5931	-2.83435	AMRU Ao
AMRU_Ao_TACGGTAAGTGTCCAT	16.0179	6.62258	22.2195	-8.47373	AMRU Ao
AMRU_Ao_GACGGCTAGTGGACGT	-14.3971	2.35743	-0.376177	2.10788	AMRU Ao
AMRU_Ao_CCCTCCTTCTTATCTG	28.4904	10.6165	26.1686	-3.23475	AMRU Ao
AMRU_Ao_TGGCTGGTCCTATTCA	-11.0149	2.87698	0.587627	1.62838	AMRU Ao
AMRU_Ao_ATGAGGGAGGATGGAA	15.7116	-40.9602	-7.10626	0.820794	AMRU Ao
AMRU_Ao_ATGCGATAGTACGCGA	-12.6242	2.65072	4.37556	-0.366218	AMRU Ao
AMRU_Ao_AGTGTCAGTACTTAGC	-8.05903	2.33084	9.75443	-6.03922	AMRU Ao
AMRU_Ao_GGGACCTCAGTGAGTG	28.5688	10.9561	24.4268	-1.55047	AMRU Ao
AMRU_Ao_CATTCGCTCAAACGGG	-15.1471	1.63547	-0.220444	3.8334	AMRU Ao
AMRU_Ao_GACCAATCACGAAACG	-14.3518	1.58393	-0.413818	3.16226	AMRU Ao
AMRU_Ao_AGCTCCTTCGCCTGAG	-6.43189	2.89188	9.9145	-7.8308	AMRU Ao
AMRU_Ao_CGGAGCTGTCTCGTTC	7.69598	-28.3827	-4.9623	-0.723561	AMRU Ao
AMRU_Ao_GGCTCGATCCGCGGTA	-13.7142	2.26515	2.43328	1.03233	AMRU Ao
AMRU_Ao_AACACGTAGGTAGCCA	33.4313	24.2069	-38.1639	22.6178	AMRU Ao
AMRU_Ao_CCGGGATTCCATGAAC	-16.8801	4.26765	-5.87492	5.50372	AMRU Ao
AMRU_Ao_TGGTTAGTCAGGTTCA	-12.327	1.92098	-2.44218	2.90409	AMRU Ao
AMRU_Ao_TGCTACCTCACAAACC	30.1246	11.7538	23.0621	1.69492	AMRU Ao
AMRU_Ao_CATTCGCCAAGCCGCT	0.403242	3.74452	13.4588	-9.06232	AMRU Ao
AMRU_Ao_AGCCTAAAGCGTTGCC	-14.092	2.07923	3.43069	0.0935243	AMRU Ao
AMRU_Ao_TGCGCAGTCAGGATCT	-2.24807	-16.7458	-3.57616	1.80117	AMRU Ao
AMRU_Ao_CAGCAGCGTGTGACCC	1.04889	3.56963	14.7003	-8.25716	AMRU Ao
AMRU_Ao_ATGCGATGTAGCAAAT	-12.7065	2.49652	3.55915	-1.06487	AMRU Ao
AMRU_Ao_TACGGATCAGTTCCCT	-0.785736	4.04474	14.2115	-8.1818	AMRU Ao
AMRU_Ao_TTCTCAAGTTGCGCAC	-15.6281	2.25361	-2.63057	5.15921	AMRU Ao
AMRU_Ao_GTATCTTTCGCATGAT	-16.9464	3.08831	-3.16209	4.57942	AMRU Ao
AMRU_Ao_AAAGCAATCATCTGCC	-12.3593	1.45107	1.63403	1.12641	AMRU Ao
AMRU_Ao_GACTGCGAGCATGGCA	-11.9169	0.989415	4.18723	-1.06925	AMRU Ao
AMRU_Ao_CAGCCGAGTCCTGCTT	13.84	-40.4656	-6.68537	0.319771	AMRU Ao
AMRU_Ao_CGTGTAAGTCAGAATA	-5.98638	3.21515	10.548	-6.63262	AMRU Ao
AMRU_Ao_TCGGTAAGTAAACGCG	-12.1762	1.99736	-0.36655	1.19634	AMRU Ao
AMRU_Ao_GAATGAAAGCTCCTCT	34.7087	26.3141	-39.5528	22.3655	AMRU Ao
AMRU_Ao_CTAAGACGTAGGCTGA	13.636	-40.8479	-6.59682	0.335865	AMRU Ao
AMRU_Ao_TCTTCGGTCAACCAAC	35.1465	13.9211	25.1656	4.73059	AMRU Ao
AMRU_Ao_ATTATCCTCACGCGGT	-7.47847	2.23636	8.84714	-5.76397	AMRU Ao
AMRU_Ao_CATATTCAGCGGCTTC	14.2764	-42.1745	-7.96904	0.385559	AMRU Ao
AMRU_Ao_GACAGAGTCGTACCGG	-9.97593	2.44519	6.1643	-3.51576	AMRU Ao
AMRU_Ao_TTCTCCTTCGATAGAA	-11.4838	2.82793	6.4625	-2.80963	AMRU Ao
AMRU_Ao_TAAACCGGTACAGTGG	-14.9782	1.88062	0.953446	2.35773	AMRU Ao
AMRU_Ao_TCAGCTCCACGGCGTT	-11.898	3.09678	1.63249	-4.44688	AMRU Ao
AMRU_Ao_AACACGTGTCGGCACT	28.2693	10.3706	26.5871	-4.16545	AMRU Ao
AMRU_Ao_CGGGTCAAGTGTACGG	-14.7667	1.93609	0.69536	2.37262	AMRU Ao
AMRU_Ao_GCTTGAATCGGCCGAT	21.8379	9.06465	26.2533	-7.78831	AMRU Ao
AMRU_Ao_GACTGCGGTGCACCAC	10.2473	5.61587	19.9532	-10.5813	AMRU Ao
AMRU_Ao_ACACTGACACCACGTG	27.2578	10.7251	28.5537	-6.84281	AMRU Ao
AMRU_Ao_TTAGGCAGTCCTGCTT	-14.972	2.17612	2.26104	0.568378	AMRU Ao
AMRU_Ao_CACATTTGTTAGTGGG	-5.69191	2.77421	10.0882	-6.62699	AMRU Ao
AMRU_Ao_ACGGCCACATGGTAGG	31.3931	13.131	23.7399	1.84148	AMRU Ao
AMRU_Ao_TCGGGACAGTCCCACG	12.8961	-39.9776	-6.95657	-0.0647876	AMRU Ao
AMRU_Ao_AACCGCGAGATATACG	-14.1253	1.60693	2.45562	0.203143	AMRU Ao
AMRU_Ao_GGTGTTAAGCGACGTA	8.73877	7.39496	8.48069	6.64337	AMRU Ao
AMRU_Ao_ACATGGTGTAGCGCAA	11.9405	-36.1692	-6.2519	0.724463	AMRU Ao
AMRU_Ao_CGAGCACTCTCGCATC	12.7082	-41.5709	-6.83027	0.264102	AMRU Ao
AMRU_Ao_GTTCTCGAGGGTTCCC	-14.9411	2.27157	-0.425767	2.92303	AMRU Ao
AMRU_Ao_AGGGAGTCATAAAGGT	-15.47	2.37912	-0.912869	2.28042	AMRU Ao
AMRU_Ao_GCTGCAGTCCTCAATT	29.1629	11.3847	27.4712	-3.56886	AMRU Ao
AMRU_Ao_TCATTTGAGGATGTAT	39.2152	15.6362	6.87251	24.8228	AMRU Ao
AMRU_Ao_CACAAACGTTCGCGAC	-14.6143	1.6868	1.40395	1.25002	AMRU Ao
AMRU_Ao_AGATCTGAGACTGGGT	14.2665	-43.5219	-8.5716	0.731951	AMRU Ao
AMRU_Ao_GAAACTCCACACATGT	-11.3132	2.43787	5.77191	-2.7933	AMRU Ao
AMRU_Ao_AAGGAGCTCCCAAGAT	-10.4829	3.01797	5.81291	-2.51569	AMRU Ao
AMRU_Ao_CTGAAGTCACACCGAC	-9.33124	1.00942	5.50163	-1.59529	AMRU Ao
AMRU_Ao_GGCGACTAGCTCCCAG	-13.4217	2.30371	5.02924	-1.15275	AMRU Ao
AMRU_Ao_GACCAATCATGTAAGA	-6.87216	3.15171	9.43217	-6.35094	AMRU Ao
AMRU_Ao_CGCGTTTCACGAAATA	-2.70854	3.15603	11.7711	-7.41841	AMRU Ao
AMRU_Ao_ATTATCCAGTGCCAGA	11.3562	-33.8186	-5.53883	0.275375	AMRU Ao
AMRU_Ao_TTTACTGAGTCGAGTG	-12.4961	2.78858	4.94268	-1.30375	AMRU Ao
AMRU_Ao_TGTGTTTTCAGATAAG	-7.11088	-5.2534	-2.06764	1.83612	AMRU Ao
AMRU_Ao_GGACAAGGTCTAGTCA	-14.7131	2.07187	-0.379323	2.58794	AMRU Ao
AMRU_Ao_TCTATTGGTCTGCAAT	-11.7178	2.4759	4.82822	-2.66321	AMRU Ao
AMRU_Ao_TGCTGCTGTCCCTACT	-15.5535	2.31553	-2.37189	4.03051	AMRU Ao
AMRU_Ao_ACGGAGATCTCTGCTG	-10.5189	2.7533	6.53017	-3.28652	AMRU Ao
AMRU_Ao_TGTATTCTCCTGTACC	-6.03179	2.72643	6.99955	-5.49549	AMRU Ao
AMRU_Ao_ATAACGCTCCGCGCAA	-16.355	2.89334	-3.50428	4.37117	AMRU Ao
AMRU_Ao_GCAAACTTCGAGGTAG	-14.828	2.39783	-2.84776	3.90348	AMRU Ao
AMRU_Ao_CAGCATAAGTCAATAG	-13.8749	1.54323	1.91825	0.841501	AMRU Ao
AMRU_Ao_CTGCTGTGTATAGGGC	-12.9844	2.42009	3.46421	-0.342581	AMRU Ao
AMRU_Ao_CCTATTAGTGCAGTAG	-4.55654	-11.0074	-2.80053	1.90384	AMRU Ao
AMRU_Ao_TCGCGTTTCAAGGCTT	7.19748	-31.4857	-6.40114	1.55291	AMRU Ao
AMRU_Ao_GAAGCAGAGTGGTAGC	27.8628	10.8582	25.0814	-2.23448	AMRU Ao
AMRU_Ao_GTAACTGCAACAACCT	-15.1538	3.11889	-0.265239	2.45342	AMRU Ao
AMRU_Ao_TGCTACCCAATAACGA	14.8319	-41.3263	-7.30048	0.742928	AMRU Ao
AMRU_Ao_GAATGAACATCCAACA	16.1333	18.5028	-37.5816	-39.4847	AMRU Ao
AMRU_Ao_GGCGACTGTCCCTACT	32.3902	12.4326	22.9458	3.56378	AMRU Ao
AMRU_Ao_CATCGAACAGGACCCT	24.1727	8.84744	26.6445	-6.85967	AMRU Ao
AMRU_Ao_CTGTTTAAGTCTCGGC	-11.7194	1.79229	1.66702	2.67779	AMRU Ao
AMRU_Ao_CTTTGCGCAGTGACAG	3.90074	4.50652	16.6702	-10.199	AMRU Ao
AMRU_Ao_GTGCGGTGTAAGAGGA	-10.527	3.36323	7.5039	-3.77093	AMRU Ao
AMRU_Ao_AGAGCGAAGCGTGTCC	7.89263	14.8201	-28.7357	-28.5093	AMRU Ao
AMRU_Ao_CGCTTCAGTCAACTGT	6.01424	6.01095	19.7787	-12.7805	AMRU Ao
AMRU_Ao_GGCTGGTAGTGACATA	-12.5948	2.06117	2.98619	-0.452126	AMRU Ao
AMRU_Ao_ATGTGTGAGGGCTCTC	-14.7207	2.03631	1.96425	0.992928	AMRU Ao
AMRU_Ao_TCTATTGTCTCCAGGG	-9.81545	1.61849	6.91218	-4.71114	AMRU Ao
AMRU_Ao_CTGCCTAAGCTGCAAG	-9.50739	2.50199	6.98455	-3.98755	AMRU Ao
AMRU_Ao_CGTTGGGTCACCGGGT	14.1657	-42.2722	-7.65894	0.83025	AMRU Ao
AMRU_Ao_CGTAGCGTCCATGAAC	-10.3157	2.70601	7.57011	-4.21679	AMRU Ao
AMRU_Ao_GTTCTCGGTCGACTAT	-16.1565	2.3298	-2.37401	3.79233	AMRU Ao
AMRU_Ao_GAATGAAAGTGGTAAT	-16.573	2.66161	-1.6792	4.28363	AMRU Ao
AMRU_Ao_CCCATACTCTGAAAGA	0.391523	3.72499	12.0032	-10.2384	AMRU Ao
AMRU_Ao_GGCTCGAAGTACATGA	-15.4704	3.1731	-2.25819	3.86473	AMRU Ao
AMRU_Ao_CATATTCTCAGTACGT	-13.0639	1.09013	2.33033	0.829242	AMRU Ao
AMRU_Ao_CCTCTGAAGCCAGAAC	-3.13067	-14.9722	-3.22084	1.69385	AMRU Ao
AMRU_Ao_AACTTTCCATATGAGA	-12.886	2.81635	3.06186	-0.665303	AMRU Ao
AMRU_Ao_TCGGTAAGTTAAGGGC	-11.8103	1.53719	3.46029	-0.826179	AMRU Ao
AMRU_Ao_CCACCTATCAACCAAC	1.65901	-9.51081	-0.298754	-3.05416	AMRU Ao
AMRU_Ao_GACGGCTTCCGCAAGC	-12.2793	1.60843	2.71909	-0.59521	AMRU Ao
AMRU_Ao_GCTCTGTGTGCAGGTA	-16.6414	1.74404	-0.61951	3.8081	AMRU Ao
AMRU_Ao_ACTGCTCAGACGACGT	-14.7083	1.81089	-1.03559	2.82123	AMRU Ao
AMRU_Ao_TGTGTTTTCATCGATG	14.4975	-41.8523	-8.0612	0.539118	AMRU Ao
AMRU_Ao_GCTGCTTTCTCTGCTG	-9.49015	-6.25121	-2.57814	3.05299	AMRU Ao
AMRU_Ao_AGGGTGAGTTAGGGTG	7.37824	-22.6517	-3.35093	-1.04791	AMRU Ao
AMRU_Ao_CAGAATCAGGCTCTTA	-14.3997	2.35544	1.38406	1.44621	AMRU Ao
AMRU_Ao_CTCTACGGTAGGCATG	-13.1603	1.67912	3.9737	0.0160463	AMRU Ao
AMRU_Ao_AAGACCTCATCCCATC	5.54489	4.44066	16.8774	-8.55896	AMRU Ao
AMRU_Ao_TATGCCCTCAACACGT	-18.549	6.2121	-5.68951	4.82017	AMRU Ao
AMRU_Ao_GCTGCTTTCCTGCAGG	-14.5002	1.84559	0.92707	1.73524	AMRU Ao
AMRU_Ao_AGGGATGAGAGGTTGC	-15.958	2.79211	-1.842	3.91141	AMRU Ao
AMRU_Ao_GCACTCTCACCATCCT	17.9705	7.85441	25.2554	-9.36563	AMRU Ao
AMRU_Ao_GCTTCCACACCGCTAG	-10.7138	2.92503	4.41858	-2.26603	AMRU Ao
AMRU_Ao_GCTTCCACACCATGTA	8.76007	15.6743	-32.0297	-39.1634	AMRU Ao
AMRU_Ao_CAGTCCTTCGGCGCTA	-13.1645	1.83511	3.83216	-0.790136	AMRU Ao
AMRU_Ao_TGGACGCAGTGAAGAG	14.0024	-40.8198	-7.48007	1.16969	AMRU Ao
AMRU_Ao_GTACTCCTCAGGCCCA	-11.3537	1.84007	5.24491	-2.41053	AMRU Ao
AMRU_Ao_TCGTACCCATATACCG	-18.0479	2.43951	-0.602964	3.67703	AMRU Ao
AMRU_Ao_GTCAAGTAGGATCGCA	-9.02257	3.14367	9.1211	-4.97858	AMRU Ao
AMRU_Ao_CTCGGAGGTAGCGCTC	-14.4493	2.36863	-0.95343	-1.33834	AMRU Ao
AMRU_Ao_GGTGCGTAGAGAGCTC	-10.4553	2.84419	4.50127	-2.53398	AMRU Ao
AMRU_Ao_CTCAGAAAGAGGGCTT	11.545	-36.7088	-6.62823	0.719742	AMRU Ao
AMRU_Ao_GACTACATCAGGCAAG	21.7234	8.34634	24.6007	-6.75933	AMRU Ao
AMRU_Ao_TGAGCCGCAATAGCGG	-13.2254	0.776258	3.10537	1.23643	AMRU Ao
AMRU_Ao_CTCGAGGGTGAACCTT	37.5883	15.3439	7.80874	22.0426	AMRU Ao
AMRU_Ao_GACACGCCATGCCCGA	-15.5194	1.37921	0.176454	2.22837	AMRU Ao
AMRU_Ao_CATATTCAGAAGCCCA	-3.51438	-14.4367	-2.61422	0.767895	AMRU Ao
AMRU_Ao_GCTCCTAGTGTGTGCC	-8.17974	3.17524	8.5514	-5.17933	AMRU Ao
AMRU_Ao_GCATGCGGTAAGTTCC	-15.3183	2.72023	-1.35478	4.38083	AMRU Ao
AMRU_Ao_CTGAAACAGTTAACGA	-12.9495	2.09531	-1.03123	3.35882	AMRU Ao
AMRU_Ao_GTAGGCCTCACTCCTG	-15.7189	2.87334	-3.04849	4.32541	AMRU Ao
AMRU_Ao_AAACCTGAGCTCAACT	-16.208	3.59963	-2.33142	3.99641	AMRU Ao
AMRU_Ao_GATGAAACAATCTGCA	-7.79357	-2.42514	0.241863	1.5224	AMRU Ao
AMRU_Ao_GGCGACTAGCGATATA	-11.8974	2.39824	4.54433	-1.16671	AMRU Ao
AMRU_Ao_GTCTCGTGTTTGTGTG	-13.4887	3.1113	4.89692	-0.957517	AMRU Ao
AMRU_Ao_CGCTATCCAACCGCCA	33.1642	24.7352	-38.2827	19.5788	AMRU Ao
AMRU_Ao_AAGTCTGGTCAATGTC	-12.6293	2.90782	1.62164	0.608973	AMRU Ao
AMRU_Ao_TGCTACCAGTCCAGGA	24.2704	8.94432	25.0021	-6.27131	AMRU Ao
AMRU_Ao_AAGTCTGTCTACTCAT	12.509	-38.6609	-6.67649	0.728813	AMRU Ao
AMRU_Ao_GAAACTCGTCGCGGTT	-12.2111	2.02764	2.79781	-0.413905	AMRU Ao
AMRU_Ao_CTCGGAGGTTTGGGCC	9.18986	5.91601	18.6351	-10.0449	AMRU Ao
AMRU_Ao_ACTTTCAAGAAGGGTA	1.80992	4.72447	13.104	-9.10491	AMRU Ao
AMRU_Ao_TGCCCATGTCTAACGT	-8.90127	3.02165	8.15211	-4.87715	AMRU Ao
AMRU_Ao_AACTTTCCAATCTACG	-1.81587	3.30577	13.0444	-8.16581	AMRU Ao
AMRU_Ao_CATCAGAAGCTAGGCA	-12.2379	2.42048	-0.171342	1.65532	AMRU Ao
AMRU_Ao_GTACTTTCACAACGTT	12.4694	-36.1551	-6.5072	-0.482558	AMRU Ao
AMRU_Ao_GCAAACTTCATAGCAC	-12.0941	2.56426	5.31866	-1.87081	AMRU Ao
AMRU_Ao_CATTATCAGATAGCAT	-14.9844	2.17901	-1.16134	3.04987	AMRU Ao
AMRU_Ao_GTCATTTCAGTCGTGC	11.0248	5.70199	22.2494	-11.0025	AMRU Ao
AMRU_Ao_GTGCTTCCACCGATAT	-14.3933	1.80631	-2.23892	3.69013	AMRU Ao
AMRU_Ao_TGCCCTACACTCTGTC	13.1567	-39.5651	-6.67174	0.95612	AMRU Ao
AMRU_Ao_CAGCTGGCATCTATGG	11.5055	5.94438	21.1372	-10.7307	AMRU Ao
AMRU_Ao_TCTGAGAGTGACGCCT	9.1773	-33.0822	-5.85266	0.275907	AMRU Ao
AMRU_Ao_AAACCTGGTCAATACC	-13.6609	0.874119	-0.706014	2.407	AMRU Ao
AMRU_Ao_GCGGGTTAGCAACGGT	-10.6879	2.18064	6.13822	-2.58823	AMRU Ao
AMRU_Ao_GTCCTCAAGCTAACTC	-16.2512	2.18874	-1.56401	4.36032	AMRU Ao
AMRU_Ao_CGTAGCGTCGGATGGA	0.00258191	2.85615	13.2953	-8.36878	AMRU Ao
AMRU_Ao_GCCTCTAGTTCAGCGC	-16.1762	2.42514	-1.99964	3.63748	AMRU Ao
AMRU_Ao_ATCGAGTAGCTAGCCC	-11.7374	1.16001	3.92174	-0.846821	AMRU Ao
AMRU_Ao_ACGTCAAAGCTGCCCA	-9.80507	2.28702	6.28222	-4.10164	AMRU Ao
AMRU_Ao_ACCCACTTCAACACGT	-14.8074	1.62784	0.832138	2.12814	AMRU Ao
AMRU_Ao_TTTGCGCAGGAGCGAG	-7.56492	1.94913	8.26824	-4.7241	AMRU Ao
AMRU_Ao_ACTGAGTAGCAAATCA	-8.84721	2.85282	7.1342	-4.13655	AMRU Ao
AMRU_Ao_CATATTCAGGCTCAGA	11.8851	-36.817	-6.40833	0.563735	AMRU Ao
AMRU_Ao_GTTTCTAAGTATCGAA	-16.3309	2.25439	-0.856365	3.44931	AMRU Ao
AMRU_Ao_GTTAAGCAGGACTGGT	-16.5272	3.51958	-2.80515	3.94914	AMRU Ao
AMRU_Ao_CACATAGTCCAAACTG	-18.4982	6.23722	-6.28878	4.59976	AMRU Ao
AMRU_Ao_GTGCGGTCAGATTGCT	-8.31118	2.44815	8.63946	-5.11803	AMRU Ao
AMRU_Ao_GTACGTACATCAGTCA	-17.1751	5.3001	-4.68856	3.79333	AMRU Ao
AMRU_Ao_TGACTTTTCGTAGGTT	-12.4315	2.00574	4.83985	-1.79454	AMRU Ao
AMRU_Ao_GTGGGTCCACGACTCG	-9.44411	3.08135	6.41916	-3.17863	AMRU Ao
AMRU_Ao_CTCAGAAGTGAGTGAC	-15.0985	1.71509	-0.201628	2.98498	AMRU Ao
AMRU_Ao_GAAATGAGTACAGCAG	-11.3999	2.16103	5.43826	-2.22199	AMRU Ao
AMRU_Ao_GGATTACTCTGCGACG	11.7045	-23.551	-5.29716	-1.59404	AMRU Ao
AMRU_Ao_TGGTTAGAGGCTCTTA	14.5781	-42.6173	-8.04516	1.10782	AMRU Ao
AMRU_Ao_GGCAATTAGCTTCGCG	-3.93702	-15.9133	-3.40821	2.22565	AMRU Ao
AMRU_Ao_CGCTGGACAGCTGGCT	-9.65647	3.06089	6.51672	-2.99403	AMRU Ao
AMRU_Ao_TGGGCGTCAGCTGTAT	-15.4098	1.99726	-0.833329	2.3782	AMRU Ao
AMRU_Ao_TTGCGTCTCCATGCTC	8.25917	6.14117	14.9527	-2.67959	AMRU Ao
AMRU_Ao_GTGCATATCAATAAGG	-14.3995	1.78036	0.338313	2.20732	AMRU Ao
AMRU_Ao_AGGGATGTCTCTGAGA	-13.3802	-1.43529	-2.4312	4.58024	AMRU Ao
AMRU_Ao_TAAGAGACAACAACCT	-2.83155	3.15125	13.1445	-8.7217	AMRU Ao
AMRU_Ao_ACATCAGAGAGTCTGG	14.2006	-40.137	-7.4632	0.322366	AMRU Ao
AMRU_Ao_TATTACCCAAGTCTAC	-4.72889	3.13247	11.6591	-7.51147	AMRU Ao
AMRU_Ao_CGATCGGGTGTAACGG	13.2429	-39.4545	-6.38128	0.164992	AMRU Ao
AMRU_Ao_GCGCGATTCACAGTAC	13.7838	-41.1006	-7.88056	0.456674	AMRU Ao
AMRU_Ao_TTTGCGCGTATCACCA	39.381	17.2351	2.86853	27.6054	AMRU Ao
AMRU_Ao_TGCACCTAGGCTCTTA	5.21593	-28.1348	-5.01274	0.130956	AMRU Ao
AMRU_Ao_GGACAAGTCATAACCG	-3.73197	2.34695	11.7007	-7.52905	AMRU Ao
AMRU_Ao_TGGCTGGGTAAACACA	-13.7846	2.61594	2.64238	0.168347	AMRU Ao
AMRU_Ao_CAGCTGGAGTGTACCT	-7.52291	2.42948	9.95124	-6.80788	AMRU Ao
AMRU_Ao_GTCACAAAGCTCCTTC	-12.3569	2.77408	5.03687	-2.61539	AMRU Ao
AMRU_Ao_CTACATTCACAGTCGC	-11.2528	1.67376	4.25538	-1.2693	AMRU Ao
AMRU_Ao_CTTAACTAGAGCTGGT	-17.487	3.31644	-2.88483	4.18341	AMRU Ao
AMRU_Ao_AAGGTTCTCGACCAGC	-11.2995	3.04872	5.90214	-2.75828	AMRU Ao
AMRU_Ao_GTCTCGTGTGGGTATG	-8.70107	2.87824	6.98635	-3.97683	AMRU Ao
AMRU_Ao_GTTACAGGTGCCTGCA	-3.90423	-14.952	-3.14637	1.66665	AMRU Ao
AMRU_Ao_AGCGGTCTCTGCGTAA	11.6015	-37.5801	-6.2279	0.650572	AMRU Ao
AMRU_Ao_GCAATCACAACCGCCA	14.5117	-42.1657	-7.89653	1.10987	AMRU Ao
AMRU_Ao_CAGCGACCACCGATAT	14.4586	-42.0772	-7.64876	0.679891	AMRU Ao
AMRU_Ao_GTGAAGGAGCTAGTCT	34.1905	20.3467	-23.9422	27.6978	AMRU Ao
AMRU_Ao_TAAACCGTCGTACCGG	-2.16054	3.16251	12.147	-7.19536	AMRU Ao
AMRU_Ao_CATGACAAGGATGCGT	-12.5734	2.51838	4.09148	-0.987715	AMRU Ao
AMRU_Ao_TTGACTTCAAGCCATT	-12.5852	2.29353	2.11487	0.616029	AMRU Ao
AMRU_Ao_CACACAACATTGGGCC	-14.3623	3.03983	-1.95889	3.4881	AMRU Ao
AMRU_Ao_TCTATTGTCTCGTTTA	1.8566	-11.4933	-0.500961	-2.4868	AMRU Ao
AMRU_Ao_TGCCCTACAAGCGCTC	12.6213	-37.949	-6.30875	-0.0423976	AMRU Ao
AMRU_Ao_CATGCCTAGAGTGAGA	32.1131	12.954	23.9373	2.03018	AMRU Ao
AMRU_Ao_AGCATACAGAGAGCTC	-16.6291	2.68703	-0.706839	3.41141	AMRU Ao
AMRU_Ao_GTACTTTGTGTGCCTG	-7.89113	3.61811	8.0955	-4.788	AMRU Ao
AMRU_Ao_TCGCGTTAGCTAGTGG	-12.2677	3.95636	3.59163	-1.80949	AMRU Ao
AMRU_Ao_CGTAGGCCAGGATTGG	-8.43269	2.95141	8.4526	-4.63079	AMRU Ao
AMRU_Ao_CTTGGCTAGACGACGT	19.3615	20.8578	-41.417	-28.1111	AMRU Ao
AMRU_Ao_CCGGGATCAACTTGAC	28.3287	11.17	25.4769	-3.67286	AMRU Ao
AMRU_Ao_AGGGTGACACATTTCT	-7.51622	1.76681	9.26158	-6.70342	AMRU Ao
AMRU_Ao_TGCCAAAAGCGATTCT	-10.7831	2.65226	6.45936	-2.35922	AMRU Ao
AMRU_Ao_TACCTTATCAGCACAT	-13.2508	2.59146	4.66126	-0.78176	AMRU Ao
AMRU_Ao_ATCATCTCAGGGATTG	19.7012	7.9807	24.0223	-7.87861	AMRU Ao
AMRU_Ao_CACATAGGTACTCGCG	34.0566	13.8229	19.2069	8.41374	AMRU Ao
AMRU_Ao_GTTACAGAGGGTTCCC	-6.54386	2.20552	9.37436	-6.55354	AMRU Ao
AMRU_Ao_GGGACCTCAATCCGAT	15.5141	-40.8899	-6.44474	1.0512	AMRU Ao
AMRU_Ao_TCACAAGCATCAGTCA	-12.9121	1.56144	4.06439	-0.816647	AMRU Ao
AMRU_Ao_CAGATCATCCTATGTT	-7.38889	3.91876	8.64342	-5.19827	AMRU Ao
AMRU_Ao_CGTCCATAGGTGCACA	11.9786	4.78985	18.3816	-9.60509	AMRU Ao
AMRU_Ao_TGGTTAGTCGGTGTTA	-18.331	5.35471	-6.12263	6.27931	AMRU Ao
AMRU_Ao_CTGTTTAGTGCCTTGG	-12.1837	2.55574	4.20907	-0.557019	AMRU Ao
AMRU_Ao_ATTTCTGGTCAGGACA	-16.1254	2.7884	-1.33156	4.48726	AMRU Ao
AMRU_Ao_TTGGCAATCAACACCA	-15.1571	2.84617	0.158154	3.10782	AMRU Ao
AMRU_Ao_CGACCTTGTGTAATGA	-15.7118	1.87878	1.00196	2.80299	AMRU Ao
AMRU_Ao_GTGCATACAGCTGCTG	13.9052	-41.5088	-7.82799	0.749743	AMRU Ao
AMRU_Ao_CTCTAATGTCCAGTAT	14.778	-41.432	-7.22462	0.291129	AMRU Ao
AMRU_Ao_CAGCTGGAGGAGCGAG	13.9628	-40.6924	-7.2111	0.937632	AMRU Ao
AMRU_Ao_CTAGCCTAGCCAGTAG	-11.8118	2.39398	4.68134	-1.58679	AMRU Ao
AMRU_Ao_GCTTCCAGTTTAGGAA	10.7627	6.79783	19.0275	-12.6189	AMRU Ao
AMRU_Ao_AACTCTTCAACTGCTA	-0.856063	2.9363	12.9874	-8.07447	AMRU Ao
AMRU_Ao_TATCAGGCAGTCGATT	-16.2347	1.79491	-0.156865	4.0679	AMRU Ao
AMRU_Ao_AGAATAGAGGGATGGG	-5.29256	2.88133	11.0828	-7.08333	AMRU Ao
AMRU_Ao_CTTCTCTGTAGAGCTG	5.00036	4.12135	16.8584	-9.54625	AMRU Ao
AMRU_Ao_TGACGGCAGCTAAACA	-7.33655	3.00489	9.75533	-5.97192	AMRU Ao
AMRU_Ao_AGGGATGCATCGATTG	-8.24459	2.56555	7.55655	-4.33977	AMRU Ao
AMRU_Ao_ATAGACCGTTAAGAAC	-15.7421	4.0368	-4.6565	5.79145	AMRU Ao
AMRU_Ao_TGCTACCTCTGGTTCC	-12.3796	1.38827	2.22695	0.264989	AMRU Ao
AMRU_Ao_AAGGTTCGTCACACGC	32.0526	25.1502	-42.6822	16.8571	AMRU Ao
AMRU_Ao_CGATTGATCGCCATAA	-14.2187	1.88104	1.78877	1.42898	AMRU Ao
AMRU_Ao_TGGGAAGTCAGGTAAA	4.81351	4.7728	16.6744	-9.27588	AMRU Ao
AMRU_Ao_GACCTGGAGTGGTAAT	-9.32791	3.30407	8.24471	-4.87413	AMRU Ao
AMRU_Ao_CTGATAGGTATTCGTG	1.96014	3.44731	12.409	-8.55326	AMRU Ao
AMRU_Ao_AGGTCCGCAATCTACG	16.0485	7.06617	23.4618	-9.67909	AMRU Ao
AMRU_Ao_GAGCAGAAGTATTGGA	1.55443	-22.7226	-4.28887	1.32577	AMRU Ao
AMRU_Ao_TCAGATGGTAGAGCTG	-9.72829	3.09193	7.72998	-4.86605	AMRU Ao
AMRU_Ao_TCAGCTCAGACTACAA	-6.10945	1.68344	9.5991	-6.35646	AMRU Ao
AMRU_Ao_GGCGACTCAATGAAAC	1.65647	-11.3487	-0.420739	-3.05839	AMRU Ao
AMRU_Ao_ACGGCCACAAAGGCGT	13.0024	-40.4799	-7.42686	0.5892	AMRU Ao
AMRU_Ao_CGATGTACAGGAATGC	-5.86043	3.68903	10.488	-6.90788	AMRU Ao
AMRU_Ao_GTAACTGTCTCTAAGG	-12.5073	3.29828	4.55738	-1.93392	AMRU Ao
AMRU_Ao_CCGTTCATCAGCTGGC	13.8489	-40.7622	-7.71136	0.680873	AMRU Ao
AMRU_Ao_GGACAAGCAATTGCTG	-17.2927	5.44327	-5.95979	4.7143	AMRU Ao
AMRU_Ao_CCCAATCTCCGCGCAA	-7.91309	1.85267	7.7173	-5.79559	AMRU Ao
AMRU_Ao_TACTTGTGTCCGTTAA	-12.2173	2.19898	4.21909	-1.49058	AMRU Ao
AMRU_Ao_CATATGGCAAACAACA	-10.5278	2.19522	5.04856	-1.40205	AMRU Ao
AMRU_Ao_AGTGAGGAGAAACCTA	18.8986	6.53039	21.8592	-8.69412	AMRU Ao
AMRU_Ao_TCTATTGCAATCGGTT	-14.258	2.40654	-0.982288	2.95135	AMRU Ao
AMRU_Ao_GAAATGACACAGGTTT	-2.2658	3.43714	12.2284	-8.04157	AMRU Ao
AMRU_Ao_CGTCAGGGTTCGAATC	-15.8867	2.4644	-1.1178	2.6084	AMRU Ao
AMRU_Ao_GGACAGACAGGGTATG	13.4054	-38.3302	-7.51375	1.30989	AMRU Ao
AMRU_Ao_TGCTACCGTTCACGGC	-8.85107	2.42914	5.05989	-2.38392	AMRU Ao
AMRU_Ao_ATCTGCCAGACCGGAT	34.9459	18.7097	-17.1571	29.3586	AMRU Ao
AMRU_Ao_GGAACTTAGTGGTAGC	13.5724	16.5196	-32.6797	-47.3596	AMRU Ao
AMRU_Ao_CGACCTTGTCAACATC	-18.0622	5.97382	-5.57168	4.90859	AMRU Ao
AMRU_Ao_GATGAAAGTAAAGGAG	-11.7361	0.437724	1.31851	0.847565	AMRU Ao
AMRU_Ao_AAATGCCAGCCAGGAT	-13.6277	2.03029	-1.80435	3.24291	AMRU Ao
AMRU_Ao_CCACGGAAGAGACTAT	-17.2072	5.25421	-6.6941	5.37272	AMRU Ao
AMRU_Ao_ATCGAGTGTTTGTGTG	10.5252	-34.6906	-5.17797	0.259021	AMRU Ao
AMRU_Ao_GCTGCTTGTTCGTCTC	27.5586	10.4941	26.0158	-2.98643	AMRU Ao
AMRU_Ao_GTTTCTAGTCCGAAGA	-11.0312	2.95014	0.436014	0.961696	AMRU Ao
AMRU_Ao_AACTCCCCACCGAAAG	-13.7592	-1.70119	-3.59025	4.47674	AMRU Ao
AMRU_Ao_CAGGTGCGTACACCGC	-5.73004	2.67076	10.431	-6.82212	AMRU Ao
AMRU_Ao_CGAGCCACAAGAAAGG	-11.39	2.65881	5.8588	-2.56807	AMRU Ao
AMRU_Ao_CTTGGCTGTCGACTAT	-15.7358	2.22642	-0.372794	3.30487	AMRU Ao
AMRU_Ao_GGAGCAACATCGTCGG	-12.2056	2.71321	2.88938	-0.0186893	AMRU Ao
AMRU_Ao_TGCGTGGAGCTAACAA	-17.8198	5.30112	-4.51967	4.77859	AMRU Ao
AMRU_Ao_TCGTAGATCTTGTCAT	-12.1142	3.24948	5.64594	-2.41394	AMRU Ao
AMRU_Ao_AGGTCCGCATGGGAAC	31.627	12.3733	27.0518	-0.385132	AMRU Ao
AMRU_Ao_CTCGTCATCCTCTAGC	-13.1651	2.37339	4.46933	-1.39002	AMRU Ao
AMRU_Ao_TACTTGTAGTGGTAGC	-14.2454	2.25646	1.73674	1.07005	AMRU Ao
AMRU_Ao_GGCGTGTTCCAGTATG	-8.10379	2.69606	8.65855	-5.35687	AMRU Ao
AMRU_Ao_GGGTCTGTCAGCGATT	13.3995	-39.6653	-6.49387	-0.0588511	AMRU Ao
AMRU_Ao_TGTGGTAGTCTAGAGG	-8.73599	2.06806	7.8077	-4.95079	AMRU Ao
AMRU_Ao_GATGCTAGTACAGTTC	-6.21485	2.78386	9.04926	-5.86681	AMRU Ao
AMRU_Ao_CATATTCCATCCCATC	-11.5846	2.02096	6.35247	-3.17718	AMRU Ao
AMRU_Ao_TTTGTCAAGATGCCAG	32.9281	20.0744	-21.0835	27.0544	AMRU Ao
AMRU_Ao_TTAGGACCAAACTGTC	14.9641	-42.0266	-7.8924	1.02717	AMRU Ao
AMRU_Ao_TGTATTCTCCGTTGTC	-10.6451	2.22657	5.9183	-2.60936	AMRU Ao
AMRU_Ao_CGTCTACCAAGCGAGT	-15.3688	2.46303	-1.7802	4.08337	AMRU Ao
AMRU_Ao_CTTGGCTAGTCCATAC	13.91	-41.1488	-7.92373	0.693348	AMRU Ao
AMRU_Ao_GTTACAGTCTTAGAGC	-11.4466	2.79896	6.03025	-2.81308	AMRU Ao
AMRU_Ao_CATCAGACAGCATGAG	-4.67498	-13.9909	-3.78235	1.70285	AMRU Ao
AMRU_Ao_CGACCTTAGGACAGAA	6.66444	-27.784	-4.5073	0.402812	AMRU Ao
AMRU_Ao_CGTCCATGTGTTTGGT	-12.2835	2.14409	4.50431	-1.18055	AMRU Ao
AMRU_Ao_TGGGAAGTCTGCTGCT	8.43585	-29.7592	-5.19428	0.800428	AMRU Ao
AMRU_Ao_AGTGAGGTCATGTAGC	10.8498	-35.3023	-6.6037	0.967996	AMRU Ao
AMRU_Ao_AGCTCTCCAGATCTGT	13.1073	5.74077	21.5661	-10.3823	AMRU Ao
AMRU_Ao_ATGAGGGGTGAGGGAG	0.168838	4.1041	14.7062	-8.79184	AMRU Ao
AMRU_Ao_ATAAGAGAGATGCCTT	12.7162	-34.7126	-4.14843	0.018978	AMRU Ao
AMRU_Ao_TTAACTCCAGTGGAGT	13.5934	-40.9932	-7.64544	0.46299	AMRU Ao
AMRU_Ao_CTCGGAGAGGCAATTA	21.5207	8.78338	25.0937	-7.8996	AMRU Ao
AMRU_Ao_CTAACTTCAAACAACA	-9.9063	2.70116	7.34677	-4.42052	AMRU Ao
AMRU_Ao_ACGGGCTAGTCTTGCA	-3.09662	3.96659	13.1927	-8.47534	AMRU Ao
AMRU_Ao_GACGTTATCACCCTCA	-5.21292	3.6021	10.5038	-6.84343	AMRU Ao
AMRU_Ao_AGATTGCTCACCCGAG	1.66879	-22.7776	-4.75682	1.09091	AMRU Ao
AMRU_Ao_GTGGGTCTCTGCTGCT	-11.8191	2.70453	6.36601	-2.98261	AMRU Ao
AMRU_Ao_TGTGTTTAGAGACTTA	-7.57723	3.1394	9.22519	-5.60728	AMRU Ao
AMRU_Ao_GATTCAGAGTATTGGA	14.3992	-38.412	-6.58136	1.009	AMRU Ao
AMRU_Ao_ATTTCTGTCTACCTGC	-14.4486	1.83985	0.644841	2.88386	AMRU Ao
AMRU_Ao_CCAGCGAGTAAGGGCT	-16.6685	6.55154	-6.05864	3.84265	AMRU Ao
AMRU_Ao_CATCAAGAGAAGATTC	10.7631	-31.4184	-4.82229	0.84472	AMRU Ao
AMRU_Ao_CAGCAGCAGATCGATA	-15.2073	1.20916	-0.023726	3.22003	AMRU Ao
AMRU_Ao_CCGTACTCATACAGCT	-15.1569	1.54206	-0.206497	3.9288	AMRU Ao
AMRU_Ao_GATCGTACAGGTCTCG	-5.79676	3.32767	10.2302	-6.70599	AMRU Ao
AMRU_Ao_GTGCATACAAGCCATT	-12.4646	1.26877	3.61602	-1.14834	AMRU Ao
AMRU_Ao_CAACCAATCAGTGCAT	22.8756	9.13924	24.8779	-6.56835	AMRU Ao
AMRU_Ao_GTGTGCGGTCTCTTTA	13.2352	-38.6914	-6.69972	0.780387	AMRU Ao
AMRU_Ao_TCTGAGATCATAAAGG	-5.6354	2.53938	9.804	-6.99917	AMRU Ao
AMRU_Ao_CCTACCAAGAGTAATC	-15.9646	2.03503	-1.191	3.0115	AMRU Ao
AMRU_Ao_AACACGTTCGTCCGTT	-5.83281	3.27482	8.12938	-5.57761	AMRU Ao
AMRU_Ao_GTCCTCACATGTTCCC	5.05107	6.10895	9.54282	-15.2529	AMRU Ao
AMRU_Ao_CATTCGCCATCAGTAC	-13.7801	1.73339	2.45277	0.336875	AMRU Ao
AMRU_Ao_AGTTGGTGTCCAGTGC	-12.8684	2.75877	3.75207	-0.86698	AMRU Ao
AMRU_Ao_CCGGGATTCATAAAGG	-13.9932	1.90465	0.640467	1.72273	AMRU Ao
AMRU_Ao_GGCCGATCATATGCTG	-4.35481	2.72982	10.8662	-7.17642	AMRU Ao
AMRU_Ao_CTAATGGGTAGCTCCG	-5.34814	-10.6272	-3.266	3.04191	AMRU Ao
AMRU_Ao_GACGTTATCTGCCAGG	-12.5527	2.84928	3.95316	-0.794429	AMRU Ao
AMRU_Ao_GCATGCGAGAGCTGGT	-2.81827	5.02494	10.9622	-7.34155	AMRU Ao
AMRU_Ao_CGTAGCGCAATCGAAA	31.992	15.1928	-9.66169	25.3039	AMRU Ao
AMRU_Ao_CAGTCCTGTCTGCCAG	31.2996	11.9653	24.1857	1.63732	AMRU Ao
AMRU_Ao_GTGAAGGCACAGATTC	-10.2048	3.45012	6.64581	-3.23783	AMRU Ao
AMRU_Ao_AAGCCGCTCAAGATCC	-14.6832	0.838838	0.735859	1.72332	AMRU Ao
AMRU_Ao_ATCGAGTGTGAAATCA	18.4645	7.19647	23.4991	-8.42861	AMRU Ao
AMRU_Ao_CAGGTGCCACGAGGTA	12.5775	-40.5657	-7.85773	1.30719	AMRU Ao
AMRU_Ao_GGTGTTATCTCACATT	1.50984	3.28174	15.1497	-11.0447	AMRU Ao
AMRU_Ao_TCTATTGAGGAACTGC	13.8004	7.2526	22.7621	-9.58736	AMRU Ao
AMRU_Ao_GTTACAGCAGCTGCAC	9.67956	5.71307	19.5724	-9.55941	AMRU Ao
AMRU_Ao_TTCTACATCGTTGACA	34.9689	21.1574	-21.1445	29.1144	AMRU Ao
AMRU_Ao_CACCACTCATCACGAT	-17.3444	1.706	-4.77929	5.94189	AMRU Ao
AMRU_Ao_CATTATCTCCAGTAGT	-2.73042	4.15583	12.3968	-8.50309	AMRU Ao
AMRU_Ao_CATCGGGGTCTAGCCG	2.01854	3.70558	14.5945	-9.50197	AMRU Ao
AMRU_Ao_GCCTCTACATGCTAGT	34.4331	13.6604	13.7978	14.0531	AMRU Ao
AMRU_Ao_TACCTTAAGCTCCTCT	10.0793	15.8274	-32.8208	-57.3116	AMRU Ao
AMRU_Ao_ATCCACCTCGGCTACG	-6.04336	3.16791	10.7218	-6.55275	AMRU Ao
AMRU_Ao_GTTCTCGCACCATCCT	-13.0316	3.10378	4.10924	-1.16249	AMRU Ao
AMRU_Ao_AGCTCCTAGATGCGAC	-6.40795	3.57712	10.1961	-6.69575	AMRU Ao
AMRU_Ao_TACTCATAGTGGAGAA	4.10215	4.13277	14.8311	-10.628	AMRU Ao
AMRU_Ao_CCGTGGAAGCTGAACG	-14.6118	1.97635	1.69258	0.725469	AMRU Ao
AMRU_Ao_GTCGGGTGTTCGGCAC	-0.0117877	4.67719	13.2345	-10.5523	AMRU Ao
AMRU_Ao_CCCATACCAGCCTTGG	9.60414	12.6832	-31.0144	-60.8193	AMRU Ao
AMRU_Ao_GCAAACTCATGCGCAC	-13.2226	2.02309	3.39665	-0.260822	AMRU Ao
AMRU_Ao_GCTTCCATCCTAGTGA	20.7292	5.48109	20.4083	-2.42472	AMRU Ao
AMRU_Ao_CGTAGCGAGTACCGGA	7.34125	3.84331	16.6196	-9.53986	AMRU Ao
AMRU_Ao_GCGCAGTGTCGCTTTC	12.2736	-37.803	-7.1182	1.24877	AMRU Ao
AMRU_Ao_CTGCCTAAGCACCGCT	-14.1185	2.53129	1.58474	1.36971	AMRU Ao
AMRU_Ao_CACAGGCAGGCGACAT	26.4892	10.4555	26.1147	-5.50596	AMRU Ao
AMRU_Ao_TCAATCTCAGACAGGT	-9.21757	3.51759	7.56697	-4.49328	AMRU Ao
AMRU_Ao_GGCGTGTTCTTATCTG	-7.05096	3.0538	10.3125	-6.08861	AMRU Ao
AMRU_Ao_TCTCATACAGTCGTGC	-17.017	1.17288	-2.50025	5.09494	AMRU Ao
AMRU_Ao_CCATTCGTCGTTGACA	-16.2298	1.86624	-1.55164	3.59419	AMRU Ao
AMRU_Ao_GCGCGATAGAAGATTC	-13.8218	1.70192	1.74465	0.982751	AMRU Ao
AMRU_Ao_TGGGAAGTCATTATCC	-15.3023	2.94016	-0.0108604	3.04066	AMRU Ao
AMRU_Ao_GGCTCGAAGACTGTAA	1.77005	3.40622	13.5927	-9.03514	AMRU Ao
AMRU_Ao_TGGTTAGAGTATCTCG	3.59098	2.22491	15.8697	-10.4346	AMRU Ao
AMRU_Ao_AAACCTGAGTTGAGAT	-5.15167	3.16103	11.1661	-7.12615	AMRU Ao
AMRU_Ao_AGCTCCTTCCAGAGGA	16.2136	7.40105	21.5748	-8.56574	AMRU Ao
AMRU_Ao_CTGGTCTCACCCTATC	-9.05758	0.750237	5.23205	-2.61365	AMRU Ao
AMRU_Ao_CTAATGGCAGGGTTAG	-15.7966	1.60409	0.351956	3.12724	AMRU Ao
AMRU_Ao_TTTGCGCCACAACTGT	-14.8246	1.57478	2.62117	0.294945	AMRU Ao
AMRU_Ao_TTTGTCAGTCCCGACA	-12.623	1.88601	2.9825	0.318335	AMRU Ao
AMRU_Ao_TCAATCTTCTGGTTCC	-12.5943	2.94236	3.45866	-1.04408	AMRU Ao
AMRU_Ao_GAACCTACAAGTCTGT	-12.2237	1.73342	1.66119	-1.21118	AMRU Ao
AMRU_Ao_TGCGCAGCAAGTCTAC	-16.382	1.85203	-3.32552	5.44344	AMRU Ao
AMRU_Ao_ACTGAACCAATAGAGT	-15.7965	2.42262	-0.799378	3.20536	AMRU Ao
AMRU_Ao_CATGGCGTCAACGGGA	-14.6415	1.34122	0.30529	2.52442	AMRU Ao
AMRU_Ao_CTACACCCACTATCTT	-12.011	3.47613	5.00178	-1.50388	AMRU Ao
AMRU_Ao_GGACGTCCAATGAATG	-11.2322	1.93026	6.07374	-2.89787	AMRU Ao
AMRU_Ao_TGTTCCGTCATTATCC	-11.6913	1.9521	5.01632	-1.83146	AMRU Ao
AMRU_Ao_CTCATTATCGGAAATA	-16.2915	3.71047	-3.07453	3.93844	AMRU Ao
AMRU_Ao_CGGGTCACAACTTGAC	-17.4493	4.54421	-3.257	4.92784	AMRU Ao
AMRU_Ao_CTTACCGTCCCTGACT	-12.1583	2.75465	4.41253	-1.38643	AMRU Ao
AMRU_Ao_CTACGTCTCGTAGGTT	-12.938	1.38457	4.27883	-1.17235	AMRU Ao
AMRU_Ao_CTACGTCCACAACTGT	-3.11152	3.25319	12.1292	-8.16178	AMRU Ao
AMRU_Ao_CGATTGAAGAAAGTGG	-17.6541	4.70101	-5.15524	4.09428	AMRU Ao
AMRU_Ao_CTTGGCTTCAGTTTGG	-18.3698	3.77147	-3.20892	5.80339	AMRU Ao
AMRU_Ao_AGAGTGGCAAGCGTAG	-7.18818	2.59001	9.01139	-6.28898	AMRU Ao
AMRU_Ao_TTCTACATCACGATGT	-13.6051	2.03882	1.7904	1.4572	AMRU Ao
AMRU_Ao_CCTACACAGTAATCCC	-15.34	2.48069	-0.426492	2.73649	AMRU Ao
AMRU_Ao_CATCAAGGTCACACGC	-12.8506	1.8632	3.57504	-1.23408	AMRU Ao
AMRU_Ao_AACTGGTTCTGTCAAG	12.9617	-37.896	-6.50844	0.474588	AMRU Ao
AMRU_Ao_TATCTCAGTCGCGGTT	-15.5031	2.90392	1.1863	1.56855	AMRU Ao
AMRU_Ao_CCAGCGAGTCGGATCC	-10.5265	2.83839	6.95746	-2.10101	AMRU Ao
AMRU_Ao_TGCGCAGCATGAAGTA	-13.8971	2.95638	-0.982142	3.15363	AMRU Ao
AMRU_Ao_ACAGCCGAGCCAGAAC	-7.5393	2.81758	9.52951	-5.71156	AMRU Ao
AMRU_Ao_GCGACCAGTCCCGACA	-12.3042	2.35941	3.28716	-0.0726531	AMRU Ao
AMRU_Ao_GATCTAGCAGTCGTGC	-6.71932	4.35227	9.50197	-6.12162	AMRU Ao
AMRU_Ao_CGAGAAGCAAGCCGTC	-13.6472	2.68364	2.13078	0.0937916	AMRU Ao
AMRU_Ao_AATCCAGAGGGTTCCC	-8.44457	-4.1851	-1.49156	2.13842	AMRU Ao
AMRU_Ao_CCTTTCTGTTGATTGC	-8.01612	3.57909	8.27208	-4.72573	AMRU Ao
AMRU_Ao_CCTAAAGCACCCTATC	-16.0719	2.48242	-0.195131	3.04921	AMRU Ao
AMRU_Ao_AATCCAGGTTACTGAC	-5.51434	3.41929	11.4872	-6.42114	AMRU Ao
AMRU_Ao_ACTATCTGTGCACTTA	-4.67001	3.29964	9.31973	-5.82053	AMRU Ao
AMRU_Ao_CCTCAGTGTAAGTGTA	-9.65273	2.58723	7.40408	-3.91384	AMRU Ao
AMRU_Ao_GCTTCCACAAAGGTGC	-7.31752	2.50503	8.99817	-6.80683	AMRU Ao
AMRU_Ao_GGAGCAACAGTTCCCT	-9.71093	2.21111	5.35237	-2.88025	AMRU Ao
AMRU_Ao_CTGTTTAGTATGAAAC	17.8337	6.03952	22.8854	-9.03566	AMRU Ao
AMRU_Ao_CAGCTAACAAACCCAT	-15.8731	2.41171	-0.296189	3.03291	AMRU Ao
AMRU_Ao_AGATCTGCATTAACCG	7.73496	4.98387	18.8791	-10.4645	AMRU Ao
AMRU_Ao_AGCCTAATCTTGACGA	-19.9513	4.66037	-6.0223	4.09589	AMRU Ao
AMRU_Ao_CGTGAGCGTATCTGCA	-14.2206	2.15162	1.28472	1.91298	AMRU Ao
AMRU_Ao_TGAGCCGGTCGCTTTC	-17.4844	5.27971	-5.8231	3.77582	AMRU Ao
AMRU_Ao_TCAGCTCGTCATCGGC	12.9717	15.5522	-32.2985	-48.79	AMRU Ao
AMRU_Ao_TGATTTCTCTCCAACC	-3.62585	2.82326	11.7236	-7.89355	AMRU Ao
AMRU_Ao_GGGAGATCAGTGGGAT	-14.1222	1.88431	0.779544	2.46775	AMRU Ao
AMRU_Ao_TAAGTGCTCAGAGCTT	-16.2782	5.15458	-6.28621	5.71951	AMRU Ao
AMRU_Ao_CGATGGCAGATACACA	13.9545	-39.1741	-6.49247	0.774065	AMRU Ao
AMRU_Ao_AGGCCACCACCCATTC	-12.8543	1.58234	3.77685	-0.374196	AMRU Ao
AMRU_Ao_AGCATACCATACGCCG	-10.318	4.20704	7.0677	-4.35298	AMRU Ao
AMRU_Ao_CTCTACGAGACTGTAA	-19.4152	6.09865	-4.90434	4.71212	AMRU Ao
AMRU_Ao_TAGAGCTGTCGAAAGC	24.5274	23.5972	-44.3068	-6.64526	AMRU Ao
AMRU_Ao_CGGAGCTTCATCATTC	-10.4899	2.45589	5.82428	-3.19771	AMRU Ao
AMRU_Ao_CTCAGAAAGGTGCAAC	13.6679	-41.3271	-7.40544	0.548187	AMRU Ao
AMRU_Ao_CGTGAGCTCCTTGCCA	-10.0996	3.1758	8.0546	-5.59006	AMRU Ao
AMRU_Ao_TAGAGCTGTCTCTTTA	-14.5394	2.43114	0.827544	1.45737	AMRU Ao
AMRU_Ao_GACTAACAGGCTAGCA	30.3386	25.2758	-43.1827	13.7855	AMRU Ao
AMRU_Ao_GTTCGGGGTTGGGACA	-5.33514	2.12554	9.66817	-6.15639	AMRU Ao
AMRU_Ao_AGCGTCGTCGTTTGCC	-9.64492	2.48506	8.23422	-4.34991	AMRU Ao
AMRU_Ao_GGGCATCGTACGCTGC	19.0544	20.6655	-41.8849	-30.3687	AMRU Ao
AMRU_Ao_TGTGTTTCAGTCACTA	-14.456	2.41026	0.125486	2.67691	AMRU Ao
AMRU_Ao_ACGAGCCTCGCAAACT	17.314	-41.9534	-7.58344	-0.440992	AMRU Ao
AMRU_Ao_GTAGGCCCAGCCTATA	-10.7025	2.23658	4.88066	-1.85206	AMRU Ao
AMRU_Ao_CCATGTCTCCAACCAA	-5.82109	-10.8297	-3.35388	2.88377	AMRU Ao
AMRU_Ao_ACACCAATCACTTCAT	31.3885	23.7994	-38.0285	20.0344	AMRU Ao
AMRU_Ao_GAGGTGAAGTGAACAT	-5.62843	2.82309	10.3858	-7.01445	AMRU Ao
AMRU_Ao_CTGAAACCAGCTGTGC	-13.1558	1.67679	2.30714	0.220963	AMRU Ao
AMRU_Ao_GAAGCAGAGACTCGGA	-5.92385	2.82389	10.0413	-6.69008	AMRU Ao
AMRU_Ao_ACAGCCGGTTCAGTAC	-9.22075	1.73279	-0.534386	-0.231688	AMRU Ao
AMRU_Ao_GAACATCAGAAGGGTA	-18.3454	5.12995	-5.8095	5.691	AMRU Ao
AMRU_Ao_ATCCGAATCCCAACGG	-2.49571	-10.5674	-2.1156	0.0562651	AMRU Ao
AMRU_Ao_ACTGTCCAGCTGGAAC	-15.7081	3.82184	-2.54047	4.04126	AMRU Ao
AMRU_Ao_GTGGGTCCATTTCAGG	-4.03857	2.90578	12.0396	-9.66125	AMRU Ao
AMRU_Ao_GCGAGAATCTTCCTTC	-13.8521	3.0018	1.79329	0.384353	AMRU Ao
AMRU_Ao_ACGGAGAAGCAGACTG	13.3656	-40.9466	-7.4287	0.39616	AMRU Ao
AMRU_Ao_CGATTGATCGAATGGG	-15.2941	3.38343	1.12053	1.58493	AMRU Ao
AMRU_Ao_GCCTCTACAGACGCAA	-9.75035	1.43385	7.06235	-3.90964	AMRU Ao
AMRU_Ao_CGGGTCAAGGTTCCTA	15.1151	-42.9763	-8.09653	0.988221	AMRU Ao
AMRU_Ao_AAGACCTTCAGCGATT	6.68959	-32.0461	-6.55644	1.45357	AMRU Ao
AMRU_Ao_GTCAAGTCAGATCGGA	-12.8022	1.71146	5.81999	-2.12784	AMRU Ao
AMRU_Ao_CGGACACTCTTGCAAG	13.979	-42.3667	-7.02836	0.482426	AMRU Ao
AMRU_Ao_ACACTGATCGCTAGCG	-9.0649	2.3891	8.54435	-5.49405	AMRU Ao
AMRU_Ao_GTATCTTAGCCAGTAG	-11.2849	2.61765	6.13921	-2.5115	AMRU Ao
AMRU_Ao_AAAGATGTCTCCTATA	14.0428	-40.9305	-7.11704	0.728474	AMRU Ao
AMRU_Ao_CTCCTAGGTCCGAACC	-10.7082	3.24089	4.8002	-1.8189	AMRU Ao
AMRU_Ao_CAAGATCGTACCGGCT	-12.0948	2.29321	4.46699	-1.48715	AMRU Ao
AMRU_Ao_GCTGCAGCAGGACCCT	10.6156	5.25543	20.7612	-10.8744	AMRU Ao
AMRU_Ao_CCAATCCAGTCAATAG	-11.2616	2.86866	4.92699	-2.07866	AMRU Ao
AMRU_Ao_CGAACATTCTGTCTCG	-17.0918	4.71114	-4.28227	4.44743	AMRU Ao
AMRU_Ao_TCCCGATCAAGTAGTA	-7.77807	3.37822	8.09736	-5.25568	AMRU Ao
AMRU_Ao_CCCAATCGTCAATGTC	-12.6776	1.72688	-0.195137	1.57765	AMRU Ao
AMRU_Ao_GACGGCTCACATCTTT	12.9794	5.6551	21.1357	-10.1308	AMRU Ao
AMRU_Ao_TCGCGTTCATCATCCC	-9.22453	1.52553	4.62474	-2.9842	AMRU Ao
AMRU_Ao_ATCTACTTCGCATGGC	-16.4722	2.81173	-2.41957	5.55116	AMRU Ao
AMRU_Ao_CTGAAGTCACAGCCCA	-6.77474	2.41404	9.8608	-6.05201	AMRU Ao
AMRU_Ao_CTCGTCATCGCTAGCG	-8.76144	2.13126	6.3018	-3.99187	AMRU Ao
AMRU_Ao_TAGTGGTGTTAGGGTG	-14.3302	3.03923	1.38495	2.13028	AMRU Ao
AMRU_Ao_GCATGTATCTTGACGA	-18.8756	5.32962	-4.9954	4.86762	AMRU Ao
AMRU_Ao_GCAAACTCAGTAACGG	-4.72319	2.63882	10.3085	-6.78301	AMRU Ao
AMRU_Ao_CTTAACTTCTACTATC	33.2807	21.2869	-27.4483	27.0862	AMRU Ao
AMRU_Ao_TGGGCGTCATTCCTGC	4.41976	3.74472	15.8837	-9.36631	AMRU Ao
AMRU_Ao_AACTCCCGTATAGGGC	-13.1328	2.5886	1.66145	0.567632	AMRU Ao
AMRU_Ao_AGGGAGTAGCTCCTCT	15.2211	7.21228	23.3361	-9.90633	AMRU Ao
AMRU_Ao_CCTCTGAAGTGTCCCG	18.6325	7.09089	24.9401	-9.2226	AMRU Ao
AMRU_Ao_ACGGAGATCAGTTCGA	-8.00428	2.3021	8.24473	-5.47564	AMRU Ao
AMRU_Ao_GGGATGACAGTGGAGT	-13.5939	1.80252	1.19602	1.63746	AMRU Ao
AMRU_Ao_GGAATAAGTCGCGGTT	-16.8938	2.03954	-2.7263	5.60685	AMRU Ao
AMRU_Ao_GTTCATTTCGAATGCT	-6.16366	3.26857	8.29875	-5.42443	AMRU Ao
AMRU_Ao_GTACGTAAGTGAACGC	-12.3531	1.55086	4.80625	-2.12783	AMRU Ao
AMRU_Ao_AAGGTTCTCAGTCAGT	-0.74149	4.24264	13.8658	-8.12024	AMRU Ao
AMRU_Ao_CGACCTTGTCCAACTA	14.5068	-42.2322	-7.49555	0.863408	AMRU Ao
AMRU_Ao_ATAACGCTCTGTCTAT	33.7159	12.3813	17.9076	9.00925	AMRU Ao
AMRU_Ao_GGACATTGTAAACGCG	10.2463	5.75995	19.4962	-9.72941	AMRU Ao
AMRU_Ao_TTGCCGTGTGAAAGAG	-18.0254	5.82623	-6.79659	3.96122	AMRU Ao
AMRU_Ao_CATCGGGCATCTGGTA	-13.8243	2.2509	-3.33809	3.9687	AMRU Ao
AMRU_Ao_GTCTCGTAGCGATGAC	13.4627	-39.8397	-6.91479	-0.698834	AMRU Ao
AMRU_Ao_GTAGTCAAGGCCCTCA	8.84863	-35.7785	-6.18997	0.937377	AMRU Ao
AMRU_Ao_AACACGTAGTCACGCC	-5.11464	1.52786	7.36472	-5.60866	AMRU Ao
AMRU_Ao_CGAACATCAAGCCGCT	-13.6286	1.33028	2.31046	0.395433	AMRU Ao
AMRU_Ao_CTAATGGTCTCTTATG	15.7961	-40.3336	-7.6622	1.16419	AMRU Ao
AMRU_Ao_AGAGCTTTCATCGCTC	-10.8447	2.56983	5.32558	-2.86491	AMRU Ao
AMRU_Ao_CCTTACGTCAGTTAGC	9.27468	4.72743	19.4248	-10.4763	AMRU Ao
AMRU_Ao_CGATCGGCAAGCCTAT	-13.4814	2.17379	1.46113	0.56092	AMRU Ao
AMRU_Ao_CCTACACAGTACGCGA	3.01612	4.19513	15.3027	-8.15683	AMRU Ao
AMRU_Ao_CGTCCATCAAGTTAAG	-11.0931	2.31321	5.19733	-3.23527	AMRU Ao
AMRU_Ao_GACGTTACAATGGATA	-15.2757	2.41935	-1.99172	3.98844	AMRU Ao
AMRU_Ao_GCACATAGTCTTGTCC	-8.56948	2.15351	5.57489	-3.02392	AMRU Ao
AMRU_Ao_CAGGTGCCATGACGGA	-15.528	2.30161	0.169257	2.78078	AMRU Ao
AMRU_Ao_GAGTCCGCAGCGTAAG	-14.7849	1.94317	-1.9675	3.95692	AMRU Ao
AMRU_Ao_AACTCCCTCACATGCA	2.495	3.74823	15.9265	-9.55717	AMRU Ao
AMRU_Ao_TACGGGCGTCGTCTTC	14.792	-42.861	-7.95248	0.717322	AMRU Ao
AMRU_Ao_CCCATACCAGATCTGT	-7.76879	1.89738	9.11046	-5.16504	AMRU Ao
AMRU_Ao_CACCACTGTAGCCTCG	-12.9181	1.42343	2.02348	-1.01354	AMRU Ao
AMRU_Ao_CTGTTTATCTGCAGTA	-13.2785	0.873468	1.75584	1.14062	AMRU Ao
AMRU_Ao_AGGTCCGGTTTGTGTG	15.1593	-42.1961	-7.53903	0.467995	AMRU Ao
AMRU_Ao_GGATTACCATGGAATA	-9.47183	4.94429	-6.30172	-6.17512	AMRU Ao
AMRU_Ao_ATGGGAGCACGCTTTC	-12.0557	3.07698	5.59276	-2.52175	AMRU Ao
AMRU_Ao_ATTCTACCATGTTCCC	-12.2978	3.03201	4.89333	-1.12156	AMRU Ao
AMRU_Ao_GGAACTTTCGTTGACA	-17.2579	5.99361	-5.40436	4.71154	AMRU Ao
AMRU_Ao_ACGGCCATCGGCGGTT	9.43762	5.2427	18.8642	-9.46253	AMRU Ao
AMRU_Ao_AAAGCAAAGACACTAA	-7.94872	2.52299	8.57672	-5.42266	AMRU Ao
AMRU_Ao_ATCATGGGTGCATCTA	8.13609	-30.3412	-5.52618	0.422883	AMRU Ao
AMRU_Ao_ATCATGGGTGACGGTA	-9.90447	2.67066	7.12237	-3.5587	AMRU Ao
AMRU_Ao_TCCACACCAAATCCGT	13.5739	-40.5816	-7.51822	1.14802	AMRU Ao
AMRU_Ao_CTAACTTCACTTCTGC	-14.8934	2.19881	-3.00657	5.27686	AMRU Ao
AMRU_Ao_CGGCTAGAGTATCGAA	-16.2618	3.2542	-2.7836	4.80725	AMRU Ao
AMRU_Ao_CGATGTAAGGAGCGTT	-13.2252	3.18548	4.09774	-1.18393	AMRU Ao
AMRU_Ao_CAGATCAGTACACCGC	-0.260843	-11.9834	-3.64437	1.91461	AMRU Ao
AMRU_Ao_TCAGATGTCTTCGAGA	2.86141	3.25059	16.3951	-10.277	AMRU Ao
AMRU_Ao_CTGTTTACAGCTCCGA	-14.7567	2.20412	2.93621	-0.180146	AMRU Ao
AMRU_Ao_CAGGTGCGTTCAACCA	-13.7687	2.87651	3.34008	-0.129667	AMRU Ao
AMRU_Ao_TAGTTGGGTTGTCGCG	-12.7006	1.46908	3.79448	-1.09564	AMRU Ao
AMRU_Ao_GTGTTAGAGCGGATCA	-9.9054	2.31847	7.72529	-5.37836	AMRU Ao
AMRU_Ao_GCTGGGTTCCTTTACA	31.869	12.8689	21.987	2.54543	AMRU Ao
AMRU_Ao_CGGAGCTAGTATTGGA	0.16657	3.89043	12.5407	-8.58031	AMRU Ao
AMRU_Ao_TCTTTCCCACCCATTC	-9.65072	2.15771	6.24097	-3.62481	AMRU Ao
AMRU_Ao_CGAGAAGCAATCGAAA	19.1934	8.05271	24.1457	-8.08172	AMRU Ao
AMRU_Ao_CAGGTGCGTTGCGCAC	7.35351	-30.588	-5.27008	0.664239	AMRU Ao
AMRU_Ao_GTTACAGTCCACGTTC	11.1457	-35.7183	-7.38916	0.760153	AMRU Ao
AMRU_Ao_CATTATCTCATGGTCA	32.0203	25.3721	-40.0142	20.0165	AMRU Ao
AMRU_Ao_GCATACACACCATCCT	-9.85954	2.82261	6.58505	-3.80085	AMRU Ao
AMRU_Ao_GACTAACCACGAAACG	-10.2787	2.9564	7.33297	-4.32727	AMRU Ao
AMRU_Ao_CTCTACGCAATGTTGC	-11.0643	2.6744	4.85703	-2.34859	AMRU Ao
AMRU_Ao_GTGCATACAATGAATG	12.7814	5.63538	21.7068	-10.5338	AMRU Ao
AMRU_Ao_AAGGAGCCAAGGTTTC	-13.7007	1.04204	1.38816	1.12741	AMRU Ao
AMRU_Ao_TAGACCACAATTCCTT	-16.0574	2.9705	-2.87631	4.62667	AMRU Ao
AMRU_Ao_ACACCGGTCCGCAGTG	-18.4318	6.09407	-5.69376	5.1444	AMRU Ao
AMRU_Ao_AGTGGGACAGTCAGCC	-15.1676	1.30955	2.25378	1.15918	AMRU Ao
AMRU_Ao_GATCTAGTCTACCAGA	11.3409	-34.2209	-6.31985	0.679022	AMRU Ao
AMRU_Ao_GGCGACTTCAAACGGG	-11.8076	1.61695	3.74049	-2.00474	AMRU Ao
AMRU_Ao_GAAACTCAGTACGATA	12.4975	-39.0604	-7.32204	1.09868	AMRU Ao
AMRU_Ao_CATGACATCATCGCTC	-11.0031	3.60908	6.73461	-3.52539	AMRU Ao
AMRU_Ao_CAGCTAATCTTCATGT	-14.083	1.45288	1.72165	1.64008	AMRU Ao
AMRU_Ao_ACGCAGCCACGGACAA	-11.5108	2.64622	4.8911	-2.22021	AMRU Ao
AMRU_Ao_CGTTCTGCAGTACACT	13.542	-42.0803	-7.96596	1.04832	AMRU Ao
AMRU_Ao_TCAGCAAAGACGACGT	-11.2258	-0.469593	2.68191	0.572345	AMRU Ao
AMRU_Ao_CCGTACTGTGAAATCA	12.3894	-36.263	-6.24341	1.02135	AMRU Ao
AMRU_Ao_GAAATGATCGTGACAT	-11.1089	2.22928	4.20373	-0.748053	AMRU Ao
AMRU_Ao_TGTCCCAAGGTGATTA	-5.81319	-5.76413	-1.05303	1.48182	AMRU Ao
AMRU_Ao_CTCATTACAGTTCATG	13.8888	-39.4982	-7.25423	1.01648	AMRU Ao
AMRU_Ao_CCGGGATCATAAGACA	-11.8565	1.98335	4.50062	-1.95693	AMRU Ao
AMRU_Ao_AGATCTGGTCGCGAAA	-18.4977	5.66838	-6.38649	5.93967	AMRU Ao
AMRU_Ao_CGGGTCACAACCGCCA	-12.1613	1.44562	2.84716	-0.48595	AMRU Ao
AMRU_Ao_CATGGCGCAGTAAGCG	-9.12319	3.39663	7.73434	-4.14691	AMRU Ao
AMRU_Ao_AGAGCGAGTTCCACGG	5.65944	6.17475	12.1383	-1.3208	AMRU Ao
AMRU_Ao_CCGGGATAGTACGCCC	-15.1621	2.15272	-1.71659	3.01685	AMRU Ao
AMRU_Ao_TGCTGCTTCCGCAAGC	3.21191	4.75324	15.2464	-10.111	AMRU Ao
AMRU_Ao_AAAGTAGGTGTCAATC	-4.69553	3.0963	7.94243	-5.58301	AMRU Ao
AMRU_Ao_ATCCGAAAGCACACAG	-7.71163	3.18781	7.75952	-4.24354	AMRU Ao
AMRU_Ao_CTACGTCGTTCAGCGC	9.29478	-33.6024	-5.78636	0.197117	AMRU Ao
AMRU_Ao_GACGCGTTCATCTGTT	-9.48956	0.0459893	4.52059	-1.95088	AMRU Ao
AMRU_Ao_GTAACGTGTATTAGCC	14.1646	-41.8245	-7.86994	0.891981	AMRU Ao
AMRU_Ao_AACCATGAGTTTAGGA	-19.146	5.39416	-5.32935	5.56805	AMRU Ao
AMRU_Ao_AGCGTCGAGGGATCTG	-12.419	2.71396	4.78687	-1.34576	AMRU Ao
AMRU_Ao_TCGTAGAGTCCAGTAT	-15.1568	1.6996	-1.98319	4.25909	AMRU Ao
AMRU_Ao_GGATTACTCGGATGTT	13.6941	-40.7533	-7.53394	0.742765	AMRU Ao
AMRU_Ao_GGAACTTAGACCTTTG	-9.80173	3.23468	6.76942	-3.81535	AMRU Ao
AMRU_Ao_TCAGGATTCTTCTGGC	-13.6627	1.33074	2.87856	0.389603	AMRU Ao
AMRU_Ao_TGAAAGACACGGTGTC	-14.8128	1.98634	1.69425	1.0969	AMRU Ao
AMRU_Ao_AATCCAGAGTAGCCGA	-13.3582	3.0319	4.60449	-1.08072	AMRU Ao
AMRU_Ao_GACTACAAGATTACCC	-16.5432	4.02725	-4.61911	5.35102	AMRU Ao
AMRU_Ao_TAGCCGGAGTACACCT	-13.1095	2.92339	1.34189	-0.221155	AMRU Ao
AMRU_Ao_TCACAAGGTTGAGTTC	-10.0691	1.45984	6.73684	-2.33365	AMRU Ao
AMRU_Ao_AGCGTCGTCGTCACGG	29.5534	11.4008	25.2897	-0.372887	AMRU Ao
AMRU_Ao_TTAGGCAAGAAACGCC	-11.1678	2.9252	5.59195	-2.27033	AMRU Ao
AMRU_Ao_CCGTTCAGTATCTGCA	-9.55217	-3.41545	-1.3592	3.39098	AMRU Ao
AMRU_Ao_GTACTCCGTAAATACG	0.43674	-8.89092	0.431918	-2.58359	AMRU Ao
AMRU_Ao_GAACCTACATGCTAGT	35.2215	13.7161	19.7582	9.08309	AMRU Ao
AMRU_Ao_ACTGTCCTCGCCAAAT	-12.8038	1.71879	3.07307	-0.931361	AMRU Ao
AMRU_Ao_AACTGGTTCATGCTCC	-13.9843	1.66529	1.37767	1.04223	AMRU Ao
AMRU_Ao_AGAGTGGTCGTACCGG	26.2713	10.1068	26.5433	-5.43226	AMRU Ao
AMRU_Ao_AGAGTGGTCACTTACT	14.2981	6.11344	22.3553	-10.3534	AMRU Ao
AMRU_Ao_GCGGGTTTCAGCCTAA	-10.4219	1.11265	2.55919	0.382609	AMRU Ao
AMRU_Ao_ACACTGAGTGGTACAG	-4.89796	4.01271	11.387	-7.33563	AMRU Ao
AMRU_Ao_GCTGCGACATGCATGT	1.15112	4.06966	15.869	-9.46167	AMRU Ao
AMRU_Ao_CTAGCCTTCTTGTATC	-17.9972	5.85081	-4.77749	5.59481	AMRU Ao
AMRU_Ao_GAACGGACAAGGTTCT	12.7679	-37.8239	-6.00666	0.189209	AMRU Ao
AMRU_Ao_TGCACCTAGCTTCGCG	-11.3734	2.57725	4.4078	-1.84287	AMRU Ao
AMRU_Ao_CCGGGATTCTTGTCAT	-17.6574	5.028	-4.97156	4.68309	AMRU Ao
AMRU_Ao_AACTCTTTCACTATTC	-12.6104	1.42091	2.10413	0.118595	AMRU Ao
AMRU_Ao_GCACATAGTACCAGTT	-7.60617	-2.8025	-3.81143	3.31523	AMRU Ao
AMRU_Ao_ACGGCCAGTGAGCGAT	-10.333	1.48042	-2.23817	0.177581	AMRU Ao
AMRU_Ao_ATTTCTGTCCCAGGTG	-10.0292	3.21292	7.11605	-3.81893	AMRU Ao
AMRU_Ao_TTTGTCACAGTATAAG	-7.99949	2.86403	8.42674	-5.25897	AMRU Ao
AMRU_Ao_CTCCTAGTCACTTCAT	13.242	-39.025	-6.82435	0.664115	AMRU Ao
AMRU_Ao_CGTTGGGGTCCCGACA	10.2442	-33.6781	-6.18357	0.544734	AMRU Ao
AMRU_Ao_GCGGGTTGTATGAATG	-11.9548	2.30579	3.64618	-2.00291	AMRU Ao
AMRU_Ao_ACGGGCTAGCTAACAA	3.19882	5.77779	16.2872	-9.99112	AMRU Ao
AMRU_Ao_GATCTAGTCAAACGGG	-19.7007	4.19584	-4.75382	6.20429	AMRU Ao
AMRU_Ao_GTTCGGGAGCTATGCT	-12.4773	3.14207	4.64436	-0.898854	AMRU Ao
AMRU_Ao_TCTATTGGTCCGTCAG	-16.0486	1.29	0.738271	2.29335	AMRU Ao
AMRU_Ao_CTGATCCGTACGCTGC	16.521	-36.2259	-7.39444	0.179715	AMRU Ao
AMRU_Ao_CTTCTCTGTGTCAATC	37.8386	14.5244	9.6405	20.9932	AMRU Ao
AMRU_Ao_GCATGATTCTTAGAGC	-11.1694	3.32501	7.563	-3.08908	AMRU Ao
AMRU_Ao_ATTGGTGCAGACAAGC	-3.12239	2.31377	12.0461	-8.04356	AMRU Ao
AMRU_Ao_AGATTGCGTTTGCATG	6.13096	-30.2277	-6.25803	1.54302	AMRU Ao
AMRU_Ao_TTCGAAGGTGCTCTTC	14.9215	6.59875	22.1995	-9.20947	AMRU Ao
AMRU_Ao_GGGAATGTCGCATGAT	-9.6647	2.76401	7.36705	-4.34988	AMRU Ao
AMRU_Ao_CTACATTTCACCTCGT	14.6145	-40.8652	-7.46376	0.862043	AMRU Ao
AMRU_Ao_GATGAAAGTGAGTGAC	-15.795	2.60576	-1.26157	3.8507	AMRU Ao
AMRU_Ao_GGTGTTAAGTGGTCCC	-5.37345	3.25802	10.2977	-6.91377	AMRU Ao
AMRU_Ao_CTCAGAAGTAGCGTCC	-9.36429	5.0585	-5.74831	-7.6176	AMRU Ao
AMRU_Ao_GCATGATCACTATCTT	-17.2775	5.76815	-4.5399	5.65613	AMRU Ao
AMRU_Ao_TCCCGATGTCGACTGC	-16.3311	1.95351	-3.03051	5.05627	AMRU Ao
AMRU_Ao_TACGGATTCACCGTAA	-3.28728	4.59731	9.69056	-6.82826	AMRU Ao
AMRU_Ao_TCAGCAACATACTCTT	-11.9075	3.39292	6.42523	-2.7425	AMRU Ao
AMRU_Ao_CGCGGTAAGGGCATGT	15.2846	-39.4556	-7.64339	0.451771	AMRU Ao
AMRU_Ao_TTTACTGCACAAGCCC	1.83053	3.78199	15.0951	-9.86613	AMRU Ao
AMRU_Ao_AAACGGGGTTATCCGA	-18.8082	5.80808	-5.52415	6.15545	AMRU Ao
AMRU_Ao_TGCCCATGTAGGAGTC	-14.5953	1.10936	-0.575802	3.69557	AMRU Ao
AMRU_Ao_TCACGAACATTCTTAC	15.7406	7.48702	15.2059	-9.02629	AMRU Ao
AMRU_Ao_GGAATAAAGGGCATGT	-13.9447	1.68267	2.97131	-0.0151206	AMRU Ao
AMRU_Ao_AGCGTATAGTGTTTGC	29.9071	11.83	23.7294	0.15469	AMRU Ao
AMRU_Ao_GTCATTTCATCCGGGT	-7.46858	2.68553	7.04674	-3.64236	AMRU Ao
AMRU_Ao_GAACATCAGGATCGCA	-15.3537	2.24076	-1.35692	3.74395	AMRU Ao
AMRU_Ao_GCAATCATCCGTTGTC	-11.5308	2.09527	4.83068	-1.81924	AMRU Ao
AMRU_Ao_TGCACCTGTGCAGACA	14.4227	6.26604	21.0867	-9.81891	AMRU Ao
AMRU_Ao_ACGCCAGGTTCGTGAT	-13.5099	2.41663	0.291507	1.63177	AMRU Ao
AMRU_Ao_TTTACTGTCATGCTCC	-13.046	1.7734	-0.0102418	1.59374	AMRU Ao
AMRU_Ao_CCCAATCCACGACTCG	13.3748	-40.8456	-7.52621	1.01371	AMRU Ao
AMRU_Ao_CTTAACTTCACATGCA	11.9864	-36.5354	-6.35737	0.832582	AMRU Ao
AMRU_Ao_CCACGGACACCAACCG	2.45128	3.50882	14.9011	-8.9994	AMRU Ao
AMRU_Ao_GTCGTAACAGAGTGTG	-9.80869	2.92013	6.6061	-3.94914	AMRU Ao
AMRU_Ao_GGGCATCAGCACAGGT	28.6562	11.3455	26.3116	-3.09532	AMRU Ao
AMRU_Ao_GGGTCTGGTAGCTCCG	-16.6239	3.04305	-1.15902	3.7325	AMRU Ao
AMRU_Ao_GAAGCAGAGGCGTACA	-14.9991	2.92744	-3.78261	5.13519	AMRU Ao
AMRU_Ao_TGACGGCAGACAATAC	-6.22515	2.15882	7.2525	-4.89567	AMRU Ao
AMRU_Ao_CCCTCCTTCTCAAACG	-11.9036	1.82286	0.185509	2.26107	AMRU Ao
AMRU_Ao_CGTAGGCAGACCTTTG	-14.1263	1.18478	2.72075	0.246665	AMRU Ao
AMRU_Ao_TGTGGTACATGCATGT	-9.75276	1.18605	4.94757	-3.32724	AMRU Ao
AMRU_Ao_ATAACGCCAGGACCCT	-13.4742	1.56364	3.2286	-0.50258	AMRU Ao
AMRU_Ao_CCGTTCATCCATGAAC	-12.9316	2.40517	2.87453	0.270649	AMRU Ao
AMRU_Ao_CACACAAAGTCCGGTC	22.5261	9.49092	24.0677	-6.67143	AMRU Ao
AMRU_Ao_TAAGAGACAATAACGA	14.4195	-24.8994	-10.1116	4.61293	AMRU Ao
AMRU_Ao_TTCTTAGCAGTCAGCC	-11.6383	3.01501	5.50196	-2.55521	AMRU Ao
AMRU_Ao_TTCTCCTTCTTCAACT	-14.0251	2.15471	1.53078	1.93441	AMRU Ao
AMRU_Ao_CCGTGGACAGACAAGC	-9.6298	1.65002	4.73547	-1.97768	AMRU Ao
AMRU_Ao_GGTGCGTTCGAATCCA	-17.4797	3.30798	-3.23678	5.30809	AMRU Ao
AMRU_Ao_AGTAGTCTCACAGGCC	-5.97421	4.04672	10.9831	-7.06496	AMRU Ao
AMRU_Ao_ATTGGTGGTCTAAACC	-14.6026	1.82395	-0.153242	2.57389	AMRU Ao
AMRU_Ao_GATCGTAAGTCATGCT	-0.604166	3.54135	13.3613	-8.55116	AMRU Ao
AMRU_Ao_CCGGGATCAGCCTTGG	13.7714	6.06876	22.4546	-10.012	AMRU Ao
AMRU_Ao_GACGGCTTCTGGTATG	12.9901	-39.7681	-7.26584	1.1257	AMRU Ao
AMRU_Ao_GAAGCAGTCTTGACGA	0.591414	2.82269	13.2646	-8.89576	AMRU Ao
AMRU_Ao_TGAGGGATCACATACG	-10.5449	1.82077	2.90597	-2.43306	AMRU Ao
AMRU_Ao_ACACCGGCACGAGGTA	-9.94916	2.92778	7.03068	-4.33118	AMRU Ao
AMRU_Ao_TACTTGTTCACCTTAT	-10.1598	3.2615	7.43694	-4.59531	AMRU Ao
AMRU_Ao_TCGTAGATCGCTTGTC	-11.7621	-2.65713	-2.38561	4.40972	AMRU Ao
AMRU_Ao_GATGAGGCAGACAAAT	-19.4682	5.99415	-6.5286	5.5229	AMRU Ao
AMRU_Ao_CCTTACGGTTATCACG	0.647623	-8.96651	-0.93138	-2.58813	AMRU Ao
AMRU_Ao_CCATGTCTCCGCATCT	-10.3252	1.99629	5.64476	-1.66919	AMRU Ao
AMRU_Ao_CGTCAGGGTACGAAAT	20.2808	7.87576	23.1597	-6.954	AMRU Ao
AMRU_Ao_TGGTTCCCACATCTTT	-10.4521	2.55505	8.17285	-4.66199	AMRU Ao
AMRU_Ao_CGCTTCATCCGCTGTT	-15.2311	1.53323	-0.793196	3.71053	AMRU Ao
AMRU_Ao_GTGGGTCGTAAGGGCT	13.9071	-41.0595	-7.14751	0.557438	AMRU Ao
AMRU_Ao_CATCGAAGTCCGACGT	-9.27388	2.01832	7.87153	-3.92093	AMRU Ao
AMRU_Ao_CCATTCGAGTGTCCCG	-7.17413	3.78007	9.27545	-6.61959	AMRU Ao
AMRU_Ao_GCGCAGTCAATGGAGC	-12.7765	2.26032	4.1245	-0.753399	AMRU Ao
AMRU_Ao_AGAGCTTCATCTCCCA	-14.916	1.20196	0.22523	3.39546	AMRU Ao
AMRU_Ao_TACTTACGTCATCCCT	-17.2927	5.91322	-5.75028	5.10964	AMRU Ao
AMRU_Ao_AGGGATGCAATCGGTT	-15.9069	1.33269	0.22149	2.81913	AMRU Ao
AMRU_Ao_CGTTAGAAGGACGAAA	-9.47414	2.19599	5.10479	-1.90075	AMRU Ao
AMRU_Ao_GGCGACTGTCGCTTTC	-13.8249	2.15308	-1.45359	1.91287	AMRU Ao
AMRU_Ao_TATCTCACAGTGGGAT	-0.462454	-19.1954	-4.01094	1.49094	AMRU Ao
AMRU_Ao_CCACGGACACAACGCC	14.5877	17.0486	-34.9831	-39.3613	AMRU Ao
AMRU_Ao_TACTCGCGTCCAGTGC	14.9167	-41.1874	-7.49821	0.7521	AMRU Ao
AMRU_Ao_GATCGCGGTTAAAGAC	18.5936	7.39922	22.1393	-8.01158	AMRU Ao
AMRU_Ao_CTAGTGAAGATGCCTT	-11.6603	3.01538	7.53561	-4.05037	AMRU Ao
AMRU_Ao_CGACCTTAGAAGGGTA	31.3085	12.0999	22.6193	2.26052	AMRU Ao
AMRU_Ao_CTTGGCTGTAGTACCT	-15.593	2.7632	0.908044	2.20555	AMRU Ao
AMRU_Ao_TGGCTGGAGAACTGTA	24.4186	11.4366	19.7646	0.194386	AMRU Ao
AMRU_Ao_CATGGCGTCCATGCTC	41.2186	19.304	-4.0394	30.4199	AMRU Ao
AMRU_Ao_TCTTCGGAGCTATGCT	-9.06744	7.77153	-13.2016	-11.9597	AMRU Ao
AMRU_Ao_CTGGTCTGTCGTCTTC	-13.649	2.08877	1.18758	1.85629	AMRU Ao
AMRU_Ao_TATCTCACAAAGGAAG	-11.3364	1.36704	4.46315	-0.85164	AMRU Ao
AMRU_Ao_GGATGTTAGCTAGTGG	-7.93715	-4.52648	-1.10242	2.03592	AMRU Ao
AMRU_Ao_GCAGTTATCCGTCATC	14.6481	6.99519	21.603	-9.15871	AMRU Ao
AMRU_Ao_AAAGATGGTGCTCTTC	14.3256	-41.8223	-7.33471	0.526908	AMRU Ao
AMRU_Ao_TATGCCCCACTTACGA	33.9023	13.587	20.7093	7.75616	AMRU Ao
AMRU_Ao_GACGTGCCATTGTGCA	-15.6824	2.9459	0.919144	2.15215	AMRU Ao
AMRU_Ao_GCGGGTTAGGGTGTGT	-13.1196	1.52265	0.0308994	1.30885	AMRU Ao
AMRU_Ao_TACCTATAGAGTTGGC	13.5145	-39.2107	-7.09302	0.561772	AMRU Ao
AMRU_Ao_TAGCCGGTCCTTGCCA	1.83553	4.0411	12.7866	-5.8277	AMRU Ao
AMRU_Ao_GGCAATTTCCGGGTGT	-12.1633	1.51318	3.32954	-0.895329	AMRU Ao
AMRU_Ao_GATGAGGCATATGCTG	-13.2496	2.15156	3.05716	0.717014	AMRU Ao
AMRU_Ao_TCATTTGAGCCGGTAA	-5.47509	2.47712	10.0031	-6.63406	AMRU Ao
AMRU_Ao_ACGCCAGTCAACCATG	-16.5517	3.5824	-3.1211	4.79024	AMRU Ao
AMRU_Ao_TAGCCGGGTAGCTTGT	-4.83047	3.23683	9.9633	-6.93018	AMRU Ao
AMRU_Ao_GCTGCGATCCCTGACT	-14.8055	1.97627	1.08264	1.69417	AMRU Ao
AMRU_Ao_TGCACCTAGACGACGT	-17.7902	6.20185	-5.99062	4.23081	AMRU Ao
AMRU_Ao_GATCTAGCAAGTAATG	-14.9857	2.46441	-2.9298	3.19926	AMRU Ao
AMRU_Ao_TGCGTGGCACGTTGGC	-14.3713	0.839487	-0.198608	2.71417	AMRU Ao
AMRU_Ao_CACAAACAGAATGTGT	-13.3906	2.09089	0.988961	2.0403	AMRU Ao
AMRU_Ao_ACTGTCCTCCTACAGA	14.3559	-41.2152	-7.45175	0.852545	AMRU Ao
AMRU_Ao_ACCCACTTCTTAACCT	13.8554	-40.4878	-6.92164	0.435795	AMRU Ao
AMRU_Ao_TGTGTTTTCACTTACT	-1.53849	-16.1186	-3.9551	1.45125	AMRU Ao
AMRU_Ao_AGCTCCTGTCTGGAGA	22.0603	9.44052	25.3347	-6.82595	AMRU Ao
AMRU_Ao_ACCCACTCACCGATAT	9.33061	-31.0296	-5.51401	1.14778	AMRU Ao
AMRU_Ao_CATGACAGTAGGCTGA	23.1508	9.36501	26.6685	-7.31298	AMRU Ao
AMRU_Ao_CAACCTCGTATCACCA	-2.94505	3.92151	13.4836	-8.70822	AMRU Ao
AMRU_Ao_GGCAATTGTTACGCGC	13.8796	-40.9489	-7.37187	0.249131	AMRU Ao
AMRU_Ao_TATCTCAAGGTGGGTT	14.8794	7.03547	22.2184	-9.04872	AMRU Ao
AMRU_Ao_TGTGTTTCAGTCCTTC	-14.4333	2.27233	-0.101276	1.63797	AMRU Ao
AMRU_Ao_ACGGAGAGTGGTCCGT	-17.4352	4.44916	-6.42696	6.96828	AMRU Ao
AMRU_Ao_TCCCGATGTACGAAAT	10.394	-36.5961	-6.96335	1.46697	AMRU Ao
AMRU_Ao_CAAGTTGTCCTTGGTC	-9.73831	2.76504	6.02974	-3.12283	AMRU Ao
AMRU_Ao_ACATACGTCATCGGAT	-15.3079	2.04832	0.265707	2.96299	AMRU Ao
AMRU_Ao_CTGAAACTCGGGAGTA	-13.3536	1.56866	3.44466	-0.157804	AMRU Ao
AMRU_Ao_TCCACACTCTGCCAGG	-14.6342	1.88585	1.20837	1.51761	AMRU Ao
AMRU_Ao_GAGGTGACACTAAGTC	7.12195	-31.2494	-4.89556	0.586932	AMRU Ao
AMRU_Ao_AGGTCATAGATGAGAG	30.0215	11.1842	17.5269	5.82304	AMRU Ao
AMRU_Ao_GTGCTTCCATTAGCCA	19.0425	16.1194	-32.4954	-2.85307	AMRU Ao
AMRU_Ao_ACTGTCCCACGTGAGA	10.565	-33.7644	-6.18449	0.608118	AMRU Ao
AMRU_Ao_TATCAGGGTATGGTTC	14.4602	-41.8523	-7.67224	0.615102	AMRU Ao
AMRU_Ao_ACACCAACAGCGAACA	-0.590938	3.21313	12.9886	-9.20512	AMRU Ao
AMRU_Ao_GGGAATGAGATCTGAA	-5.54226	2.19467	10.0661	-7.42237	AMRU Ao
AMRU_Ao_CATCGAACAGGTCCAC	-12.0586	2.20797	3.94268	-1.46811	AMRU Ao
AMRU_Ao_CGGCTAGAGAGTAAGG	-16.8214	1.77531	-2.4006	3.6777	AMRU Ao
AMRU_Ao_CCAATCCGTACCATCA	13.9696	-40.2514	-7.11514	0.450834	AMRU Ao
AMRU_Ao_GACGCGTGTCGGATCC	16.2256	-37.7901	-8.07882	0.293861	AMRU Ao
AMRU_Ao_TGAGCATCAGCGTCCA	27.481	10.3975	25.6458	-3.78032	AMRU Ao
AMRU_Ao_AAGGTTCAGCACACAG	-12.7563	2.17342	5.01104	-1.73548	AMRU Ao
AMRU_Ao_AGGGAGTTCTTACCTA	-12.2258	3.03007	5.38824	-1.59195	AMRU Ao
AMRU_Ao_CGCGGTAGTTCACCTC	-13.0904	2.32152	4.64775	-1.22992	AMRU Ao
AMRU_Ao_AGAATAGAGGCCCTTG	-16.7331	1.80855	-1.97093	5.41455	AMRU Ao
AMRU_Ao_TCTATTGAGTGAATTG	-7.63283	2.56046	8.48563	-5.12841	AMRU Ao
AMRU_Ao_AAAGTAGGTGGCAAAC	13.4323	-39.3036	-7.20155	0.407541	AMRU Ao
AMRU_Ao_CGTTAGATCACCATAG	-13.7771	2.71603	1.41677	1.66419	AMRU Ao
AMRU_Ao_CGTCACTGTCTGATTG	34.4897	14.1638	15.0188	13.6734	AMRU Ao
AMRU_Ao_GATGAAATCTATCCCG	-13.1511	1.92608	2.65845	-0.0100831	AMRU Ao
AMRU_Ao_TCAACGATCCCGACTT	-5.76215	3.69853	10.5778	-7.11842	AMRU Ao
AMRU_Ao_CAAGGCCTCCGTCAAA	14.7882	6.40507	21.3574	-8.56897	AMRU Ao
AMRU_Ao_CGGGTCAGTTAGATGA	-14.4719	1.39093	0.915239	1.64174	AMRU Ao
AMRU_Ao_CTACCCATCACCAGGC	14.1026	17.8895	-36.6714	-55.5671	AMRU Ao
AMRU_Ao_GCTCCTATCCTGTAGA	-4.76987	3.51019	7.39283	-4.13546	AMRU Ao
AMRU_Ao_AGCTCCTTCTTGCATT	-9.61328	1.40276	4.28113	-2.28172	AMRU Ao
AMRU_Ao_TGGCTGGAGATAGGAG	-17.3638	3.49036	-3.68537	5.66325	AMRU Ao
AMRU_Ao_CTCTGGTCAGTGGGAT	-1.62569	3.88745	12.6529	-7.80602	AMRU Ao
AMRU_Ao_TACTTGTGTAAAGGAG	-12.6544	1.47507	0.199826	2.98288	AMRU Ao
AMRU_Ao_TCTTCGGCATGAGCGA	-3.52028	2.97201	11.8157	-7.44539	AMRU Ao
AMRU_Ao_TTCTCAACAAGAGGCT	-11.4676	1.37529	3.99942	-1.0599	AMRU Ao
AMRU_Ao_TACACGACACCAGCAC	-15.6221	2.86195	-2.67602	4.33626	AMRU Ao
AMRU_Ao_CCTCTGAGTCAAGCGA	-19.0394	5.59173	-5.62769	5.08828	AMRU Ao
AMRU_Ao_ACGAGGACAAACTGCT	10.1338	4.62672	19.4482	-10.0467	AMRU Ao
AMRU_Ao_GTCATTTAGCGTAGTG	-12.2442	3.10008	0.957236	-4.29215	AMRU Ao
AMRU_Ao_TCTATTGCAAATACAG	-15.3186	3.20607	-0.0765938	3.43481	AMRU Ao
AMRU_Ao_AGAGCGATCGCCTGTT	-16.0032	1.82287	-1.2213	4.40184	AMRU Ao
AMRU_Ao_ACGATACCACAGCCCA	-14.8406	1.4203	0.362643	2.42982	AMRU Ao
AMRU_Ao_CACAAACTCGCTTGTC	9.63492	-34.6701	-6.81455	0.573368	AMRU Ao
AMRU_Ao_GAAATGACAGATTGCT	-13.25	2.19963	1.68923	1.0253	AMRU Ao
AMRU_Ao_AAACGGGGTTACGGAG	20.8275	21.5545	-41.0758	-20.8771	AMRU Ao
AMRU_Ao_CAAGATCGTCCCGACA	-9.96576	3.2169	7.39754	-4.00092	AMRU Ao
AMRU_Ao_CCGTTCAAGGTTACCT	-9.89196	2.83285	1.17816	-0.991708	AMRU Ao
AMRU_Ao_TAAGCGTCAGCCAGAA	-10.0986	2.91169	6.90148	-3.80749	AMRU Ao
AMRU_Ao_CTAATGGAGATATGCA	-6.35448	-10.0811	-3.55988	2.91917	AMRU Ao
AMRU_Ao_AGCAGCCGTCAGAAGC	7.76344	-32.2109	-6.41804	0.633014	AMRU Ao
AMRU_Ao_CAACCAAAGAAACGAG	-9.65356	1.87843	4.99258	-4.24599	AMRU Ao
AMRU_Ao_GATCGCGTCCCGGATG	24.3902	23.968	-46.3913	-15.8274	AMRU Ao
AMRU_Ao_GGCTCGAGTCATCGGC	13.4597	-39.5379	-6.95813	0.0950371	AMRU Ao
AMRU_Ao_CCTAAAGCATGGGAAC	-18.376	3.93335	-3.71151	5.91731	AMRU Ao
AMRU_Ao_AGCTTGATCGAATGGG	36.5145	14.0603	18.9217	12.4381	AMRU Ao
AMRU_Ao_CGTCAGGCACTGCCAG	13.906	-41.4331	-7.44114	1.07361	AMRU Ao
AMRU_Ao_TGTATTCGTCCGTGAC	18.3004	7.84625	24.4545	-9.30679	AMRU Ao
AMRU_Ao_AAAGATGTCATGCTCC	11.9751	-37.7587	-6.08039	0.0418573	AMRU Ao
AMRU_Ao_CGCGGTAAGTACGCGA	10.753	-33.5511	-5.85926	0.74706	AMRU Ao
AMRU_Ao_CTCATTATCCGCGTTT	-12.7076	1.82951	1.86445	0.450129	AMRU Ao
AMRU_Ao_GTGCATAAGAGCTTCT	-5.24234	2.53377	10.46	-6.58658	AMRU Ao
AMRU_Ao_TTTGCGCGTTCTGGTA	16.0328	6.01143	19.0227	-8.05645	AMRU Ao
AMRU_Ao_GTCCTCATCTTCATGT	-12.8553	2.11262	1.6502	1.13187	AMRU Ao
AMRU_Ao_GGCCGATCACCTATCC	14.0923	-40.3656	-7.06911	0.773043	AMRU Ao
AMRU_Ao_GGACGTCAGCTGTTCA	-13.1455	1.84245	2.08128	0.696609	AMRU Ao
AMRU_Ao_CTACCCAAGATGAGAG	-16.348	1.86267	-0.435903	2.14232	AMRU Ao
AMRU_Ao_GTCATTTAGGCCATAG	4.94096	4.69303	17.4148	-9.42882	AMRU Ao
AMRU_Ao_TCACGAATCTTGCAAG	7.23585	-31.4273	-6.65964	1.1023	AMRU Ao
AMRU_Ao_TCACAAGGTAGCTTGT	8.08332	-32.7136	-6.02219	0.795178	AMRU Ao
AMRU_Ao_GAATGAATCACAACGT	-14.4759	2.18033	1.55231	1.38477	AMRU Ao
AMRU_Ao_TCAACGATCTTTAGTC	-15.1128	2.44389	0.495355	2.41833	AMRU Ao
AMRU_Ao_CAGCGACGTAGGCATG	-6.82459	2.61543	9.48999	-6.62891	AMRU Ao
AMRU_Ao_GATCGATGTAGGACAC	-8.41087	2.51855	8.51777	-5.24743	AMRU Ao
AMRU_Ao_CGCTATCAGCAGACTG	-14.2028	1.79281	1.20743	1.6966	AMRU Ao
AMRU_Ao_AAGCCGCAGCCGGTAA	-13.6479	2.4564	1.82997	1.45691	AMRU Ao
AMRU_Ao_GAGCAGACAATGGACG	-12.328	3.08646	3.18547	-0.314348	AMRU Ao
AMRU_Ao_GCACATAGTAATAGCA	-3.50202	1.54258	10.4241	-7.06082	AMRU Ao
AMRU_Ao_GGCGACTGTCGTGGCT	14.8514	-39.685	-6.83959	0.200338	AMRU Ao
AMRU_Ao_ATCTACTCAGGTGGAT	12.53	-38.5792	-6.74244	1.07319	AMRU Ao
AMRU_Ao_AGTGGGATCATTGCCC	13.9996	-40.3578	-7.20055	0.847473	AMRU Ao
AMRU_Ao_CATCGAAGTGCGCTTG	18.6737	7.56438	23.5039	-8.74635	AMRU Ao
AMRU_Ao_TAGGCATAGCGGATCA	-5.56796	3.50366	11.2173	-7.37549	AMRU Ao
AMRU_Ao_TTCCCAGAGCCGTCGT	-12.5298	2.96504	5.12664	-1.39738	AMRU Ao
AMRU_Ao_CGATGGCAGACCGGAT	-10.8076	3.57564	6.08459	-2.51406	AMRU Ao
AMRU_Ao_TTCGGTCTCTGTGCAA	2.74247	-12.0278	-1.27704	-2.83579	AMRU Ao
AMRU_Ao_CGAGCACTCCATGAGT	-16.7443	3.26791	-2.51759	4.69811	AMRU Ao
AMRU_Ao_CTACATTCAAGCCTAT	-14.8335	0.995348	0.377818	2.97147	AMRU Ao
AMRU_Ao_GATGAGGGTTAGTGGG	-13.3123	2.11624	3.20322	0.173916	AMRU Ao
AMRU_Ao_CACACTCCAGCCTGTG	-8.24114	3.0604	8.09507	-5.02349	AMRU Ao
AMRU_Ao_CAGATCATCCCACTTG	-13.7992	2.08988	2.41353	0.536517	AMRU Ao
AMRU_Ao_TGACAACAGTTCGCGC	-2.03742	3.36893	11.7849	-7.47876	AMRU Ao
AMRU_Ao_ATTGGACGTCCTCTTG	-5.30148	3.7287	10.7838	-7.02705	AMRU Ao
AMRU_Ao_CATATTCGTATCTGCA	-14.6685	1.63347	-1.08304	2.76796	AMRU Ao
AMRU_Ao_CTCAGAACATCTCCCA	11.3171	-34.9564	-5.64255	0.329526	AMRU Ao
AMRU_Ao_CTACACCCACCGAATT	-13.0188	1.14016	3.41875	-0.105536	AMRU Ao
AMRU_Ao_CCTTACGTCATGTCCC	12.6266	-38.2038	-7.48647	1.26738	AMRU Ao
AMRU_Ao_CATCAAGGTGTAAGTA	-9.22653	1.82951	-0.320871	-0.341633	AMRU Ao
AMRU_Ao_CAGCGACTCCATGCTC	-15.2414	2.14846	0.990533	1.45659	AMRU Ao
AMRU_Ao_GCTGCAGGTAGCTGCC	12.0215	5.43858	20.0837	-9.55527	AMRU Ao
AMRU_Ao_CAAGAAAGTTGAGGTG	17.4257	7.44694	22.4694	-8.30447	AMRU Ao
AMRU_Ao_GTTTCTATCGGCGGTT	14.7245	-27.531	-2.94536	0.556711	AMRU Ao
AMRU_Ao_TCTGGAAGTCTGGTCG	-15.639	1.93591	0.00471723	2.82905	AMRU Ao
AMRU_Ao_ACGAGGAAGTAAGTAC	-15.5639	3.06511	-2.06661	3.53899	AMRU Ao
AMRU_Ao_CCTTACGAGAAGATTC	5.18734	-24.6048	-4.39732	0.420058	AMRU Ao
AMRU_Ao_CTGTGCTAGTTAAGTG	-19.7787	5.50607	-6.25909	5.16789	AMRU Ao
AMRU_Ao_GGTATTGCACCTGGTG	-12.5111	1.07414	3.60138	-1.68605	AMRU Ao
AMRU_Ao_GCTTCCAAGGACGAAA	-8.64547	2.65159	8.8873	-5.24017	AMRU Ao
AMRU_Ao_GACGGCTAGGTCGGAT	12.4219	-36.9754	-6.03544	0.548586	AMRU Ao
AMRU_Ao_ATCGAGTCATCTGGTA	22.7855	23.1342	-43.8609	-13.0331	AMRU Ao
AMRU_Ao_TTGCCGTAGTATCGAA	-7.89968	3.63339	8.57081	-4.74933	AMRU Ao
AMRU_Ao_ACTATCTTCCGTAGTA	-15.2936	1.72327	-0.786389	4.13277	AMRU Ao
AMRU_Ao_CTCGTACAGGGAAACA	12.2957	-38.7235	-6.40129	0.787081	AMRU Ao
AMRU_Ao_AGGCCACAGCCCAACC	-9.70739	3.12133	5.3662	-2.70497	AMRU Ao
AMRU_Ao_CGAATGTGTCGAAAGC	-9.21133	2.39625	7.10752	-3.93714	AMRU Ao
AMRU_Ao_GACTGCGTCCTGCCAT	32.8852	23.3925	-33.3451	24.8045	AMRU Ao
AMRU_Ao_GGCAATTAGACCCACC	-1.49936	3.17508	11.8479	-8.45199	AMRU Ao
AMRU_Ao_CGATTGAAGGCGCTCT	13.0202	-39.4505	-8.50706	1.67325	AMRU Ao
AMRU_Ao_AACTGGTTCTGCGACG	-8.32828	1.55386	3.41006	-1.4002	AMRU Ao
AMRU_Ao_CATGCCTGTATTCTCT	-7.08121	2.76209	9.19584	-6.29792	AMRU Ao
AMRU_Ao_TGGCCAGAGGGCTTGA	-5.30424	3.51548	10.9614	-7.23736	AMRU Ao
AMRU_Ao_TCTCATAGTTTGGGCC	-8.36879	2.11636	9.13638	-6.31298	AMRU Ao
AMRU_Ao_AGTCTTTTCATTTGGG	39.5771	17.5765	3.26164	27.4946	AMRU Ao
AMRU_Ao_GGCGACTTCCATGCTC	-9.96497	2.09634	6.66988	-4.33872	AMRU Ao
AMRU_Ao_CGCGGTAGTCGCCATG	-12.0092	2.62187	5.95868	-2.45365	AMRU Ao
AMRU_Ao_CAGCTAAAGTGTGAAT	-8.98298	2.1823	7.96717	-5.18861	AMRU Ao
AMRU_Ao_GACTACATCCCAAGAT	-14.6917	0.675976	-2.23019	4.56274	AMRU Ao
AMRU_Ao_ACGCCAGCAGTTAACC	-17.6628	4.02582	-3.68277	6.29767	AMRU Ao
AMRU_Ao_ATCTACTGTCTAGCCG	-13.7779	1.40082	-3.24416	5.01168	AMRU Ao
AMRU_Ao_CCGTGGATCGCACTCT	14.8478	-41.7273	-6.99967	0.896776	AMRU Ao
AMRU_Ao_CTCTACGCAAAGGCGT	-19.8085	4.21466	-4.26028	6.46421	AMRU Ao
AMRU_Ao_CTCGGGATCGCGGATC	30.3148	28.1038	-52.6103	-1.26562	AMRU Ao
AMRU_Ao_ACGCAGCCAAGGCTCC	-17.8485	5.60134	-5.76158	4.96116	AMRU Ao
AMRU_Ao_AGTCTTTAGAGTAAGG	-14.8869	3.29426	-1.32923	3.59941	AMRU Ao
AMRU_Ao_CCGTGGAAGCGTTTAC	10.7065	6.22564	20.2212	-10.1363	AMRU Ao
AMRU_Ao_TGAAAGACAGCCTGTG	12.5668	-36.0312	-6.24602	0.467048	AMRU Ao
AMRU_Ao_ACATGGTCAACACGCC	28.9666	24.559	-43.7868	7.27115	AMRU Ao
AMRU_Ao_ATTGGACAGGAATTAC	-16.0156	2.07214	-3.34574	5.54554	AMRU Ao
AMRU_Ao_ACTTACTCATGAACCT	27.1039	10.1466	26.1062	-5.3631	AMRU Ao
AMRU_Ao_CATATGGAGTGAAGAG	-10.5904	0.461926	3.11757	-0.402781	AMRU Ao
AMRU_Ao_CTTGGCTTCCGTTGTC	-6.17764	3.31918	10.0787	-6.39175	AMRU Ao
AMRU_Ao_GTACTTTGTACCGTAT	15.1869	6.62551	20.5048	-8.60576	AMRU Ao
AMRU_Ao_TTCTTAGTCAACACCA	-18.0547	2.48542	-1.47227	4.79644	AMRU Ao
AMRU_Ao_AGAGCGAAGAGAACAG	-17.4378	2.62176	-2.89037	6.14968	AMRU Ao
AMRU_Ao_GTGCGGTTCAGCTGGC	17.0326	9.90299	16.5413	0.93957	AMRU Ao
AMRU_Ao_CCTATTATCCAAGTAC	6.43302	4.01854	17.7133	-10.3378	AMRU Ao
AMRU_Ao_GATCGTAGTGAGGCTA	-7.78927	-8.50059	-3.28397	3.11376	AMRU Ao
AMRU_Ao_CTACGTCGTTGCCTCT	-16.8083	2.16173	-2.38925	5.83867	AMRU Ao
AMRU_Ao_TGAGGGATCTTGGGTA	1.39847	3.72497	15.8587	-9.45366	AMRU Ao
AMRU_Ao_GTGTTAGCACCAACCG	15.2001	6.73467	23.022	-9.52679	AMRU Ao
AMRU_Ao_CAGCTAAGTAAGGGCT	-14.3105	1.64098	0.364256	2.08697	AMRU Ao
AMRU_Ao_TTAGTTCTCCGAACGC	0.00635076	3.56918	13.7773	-9.29392	AMRU Ao
AMRU_Ao_AGAGCGACATGCTAGT	-7.25672	2.81637	8.2891	-5.16943	AMRU Ao
AMRU_Ao_AAATGCCGTCCCTTGT	22.5144	8.80886	27.0114	-8.27018	AMRU Ao
AMRU_Ao_TGTTCCGCAGCGATCC	0.0728476	4.14447	14.0201	-8.92863	AMRU Ao
AMRU_Ao_TTGAACGTCACGACTA	8.66181	3.40538	12.4276	-9.011	AMRU Ao
AMRU_Ao_TACGGTAAGAGGGCTT	-13.5661	2.64848	1.83369	1.02741	AMRU Ao
AMRU_Ao_GGAACTTAGCAACGGT	10.8632	-37.197	-7.05483	0.977028	AMRU Ao
AMRU_Ao_CTGATCCGTAACGACG	18.4915	7.51509	23.6023	-8.3665	AMRU Ao
AMRU_Ao_CGTGTCTTCCAAATGC	-4.59812	3.84139	11.0858	-6.62941	AMRU Ao
AMRU_Ao_TTTACTGCACAAGACG	-2.45983	4.40288	13.4701	-8.46061	AMRU Ao
AMRU_Ao_TGAGCATTCGTTGCCT	33.8823	13.3573	21.4865	7.24939	AMRU Ao
AMRU_Ao_GGTGAAGTCTGCTTGC	-7.65142	2.79383	9.76035	-6.66921	AMRU Ao
AMRU_Ao_GTAACGTGTCCTCTTG	-15.1457	1.43399	-2.16349	3.16922	AMRU Ao
AMRU_Ao_ATTCTACGTTCCACAA	13.6585	-40.4083	-7.45355	0.565549	AMRU Ao
AMRU_Ao_CTCAGAAGTAAGTTCC	-12.2707	2.70405	5.71756	-2.49307	AMRU Ao
AMRU_Ao_GTAGGCCCAGCTGGCT	-9.48679	2.88703	7.95058	-5.22828	AMRU Ao
AMRU_Ao_CAGCAGCGTATAGGTA	11.69	-37.245	-6.65308	0.657685	AMRU Ao
AMRU_Ao_TATCAGGGTCTCCCTA	-13.8089	2.78302	3.24076	0.0132673	AMRU Ao
AMRU_Ao_ATCTGCCGTGATGTCT	-16.9874	5.62837	-4.21645	3.6692	AMRU Ao
AMRU_Ao_CCGTGGAAGTCACGCC	-6.69534	2.93986	8.38336	-5.48835	AMRU Ao
AMRU_Ao_AGAGTGGCACAGGTTT	3.38322	4.51609	16.229	-9.7681	AMRU Ao
AMRU_Ao_AGCTCTCGTTACGCGC	-11.4757	3.26273	6.45104	-2.73161	AMRU Ao
AMRU_Ao_ACTGTCCTCCTGCTTG	21.0005	8.53504	24.9033	-8.69164	AMRU Ao
AMRU_Ao_ACGCCGAAGAAACCGC	1.52023	3.77692	13.442	-9.30646	AMRU Ao
AMRU_Ao_CATGGCGTCCCACTTG	-14.5023	1.59074	0.220809	2.47362	AMRU Ao
AMRU_Ao_CTGATCCTCTGCTGTC	32.393	12.8547	20.7156	6.43615	AMRU Ao
AMRU_Ao_TGCGCAGTCCAGATCA	-4.83865	2.80215	10.4153	-6.44271	AMRU Ao
AMRU_Ao_TGTTCCGTCCGGGTGT	13.1299	-39.1564	-7.15732	0.508298	AMRU Ao
AMRU_Ao_TTAGGACCAACACGCC	-10.7615	2.66833	6.60355	-3.03719	AMRU Ao
AMRU_Ao_CATGGCGGTCAACATC	1.86438	3.98955	14.6311	-9.84646	AMRU Ao
AMRU_Ao_TGTCCCACAAGCCGTC	-12.2099	3.45012	5.28351	-2.26961	AMRU Ao
AMRU_Ao_TAAGAGACATTTGCCC	13.3298	4.2046	15.4371	-7.77549	AMRU Ao
AMRU_Ao_CAACTAGAGCGATAGC	-13.9161	1.9019	0.0580725	3.00747	AMRU Ao
AMRU_Ao_CTTACCGTCACAATGC	-5.88333	2.86198	9.25879	-6.27271	AMRU Ao
AMRU_Ao_CTGCGGAAGAATTCCC	-10.5395	2.30695	4.18396	-2.02706	AMRU Ao
AMRU_Ao_ACTTGTTTCACCATAG	-16.2894	2.09221	1.22177	2.20201	AMRU Ao
AMRU_Ao_GTGCAGCGTGCTGTAT	-12.1301	1.13184	2.2417	-0.441105	AMRU Ao
AMRU_Ao_AAACCTGTCTCGAGTA	-11.8595	3.00819	6.40965	-3.39246	AMRU Ao
AMRU_Ao_TTCCCAGGTCCGACGT	-15.3813	1.62671	0.0206916	2.32276	AMRU Ao
AMRU_Ao_AAGGCAGAGTGCCATT	24.4762	8.85869	24.7654	-5.39778	AMRU Ao
AMRU_Ao_TGCTACCCAGATCGGA	2.07115	-11.3758	-0.887589	-2.54418	AMRU Ao
AMRU_Ao_GGGCATCTCCGCGGTA	0.190245	-8.20427	-0.141572	-3.01348	AMRU Ao
AMRU_Ao_GAGGTGAAGAGTAAGG	-8.51838	3.18041	8.1292	-4.81473	AMRU Ao
AMRU_Ao_CGATGGCCAGGGTATG	-18.4988	4.84195	-4.65166	6.91228	AMRU Ao
AMRU_Ao_CTGCCTACAGGCTGAA	-12.1402	2.72539	3.88727	-0.619256	AMRU Ao
AMRU_Ao_TGCGCAGTCGGCGCTA	-5.66297	3.22915	10.4151	-6.75833	AMRU Ao
AMRU_Ao_AAGGCAGGTCCGAACC	13.8832	-40.0926	-7.38356	0.93572	AMRU Ao
AMRU_Ao_AAATGCCTCGGTCTAA	-17.2084	4.20457	-5.56484	4.90481	AMRU Ao
AMRU_Ao_CGCGTTTCAGTTTACG	13.0295	-40.6172	-7.13333	0.726529	AMRU Ao
AMRU_Ao_GCGCCAACACAAGACG	-15.1547	2.60632	-1.81569	4.34513	AMRU Ao
AMRU_Ao_CAGAGAGCATGAGCGA	14.9824	-42.7554	-7.12669	0.390413	AMRU Ao
AMRU_Ao_ATGGGAGAGCACCGTC	-1.92874	3.69116	13.2557	-8.81683	AMRU Ao
AMRU_Ao_GCACATAAGCGATAGC	-9.52919	3.17371	7.49211	-4.22257	AMRU Ao
AMRU_Ao_CTTACCGAGCCGCCTA	-15.3376	2.43591	-1.46473	3.21432	AMRU Ao
AMRU_Ao_CAGAGAGCATCACGAT	-16.0296	1.61781	-2.43802	4.90682	AMRU Ao
AMRU_Ao_GTCACAATCTCCCTGA	-18.5383	5.47273	-5.83448	6.07345	AMRU Ao
AMRU_Ao_GGAAAGCAGGCTAGCA	14.5147	-40.4181	-7.28714	0.575416	AMRU Ao
AMRU_Ao_GGCTGGTCAATGACCT	14.154	-41.5931	-7.94991	0.592363	AMRU Ao
AMRU_Ao_TATGCCCAGTGTACGG	13.9557	-40.3185	-7.41216	0.608928	AMRU Ao
AMRU_Ao_CCTATTATCGCATGGC	-18.0367	6.03731	-5.66666	5.30424	AMRU Ao
AMRU_Ao_TCGTAGATCCGTCAAA	-15.8718	3.32467	-1.92802	3.63842	AMRU Ao
AMRU_Ao_TGGCTGGTCTACTCAT	37.9287	15.6869	10.6376	19.7671	AMRU Ao
AMRU_Ao_TGGCTGGAGGATATAC	-17.4935	5.32969	-5.42095	5.21763	AMRU Ao
AMRU_Ao_CTCATTAGTACAGACG	-11.6267	1.87724	4.9592	-2.22741	AMRU Ao
AMRU_Ao_GCGCGATCAGTCCTTC	22.3487	8.28858	23.0179	-6.94876	AMRU Ao
AMRU_Ao_CATGCCTAGTTACGGG	-19.65	4.8645	-5.26599	6.05211	AMRU Ao
AMRU_Ao_CATCCACCACAACGCC	-11.1303	2.46559	5.02887	-2.40292	AMRU Ao
AMRU_Ao_CGCTTCAGTCACAAGG	-16.586	2.9594	-3.30018	5.45146	AMRU Ao
AMRU_Ao_TTGGAACCACGTCAGC	7.28124	5.17008	18.5478	-9.62657	AMRU Ao
AMRU_Ao_TTCGGTCCACACATGT	4.57607	5.22768	16.5002	-9.89048	AMRU Ao
AMRU_Ao_GGCGTGTGTCGCTTCT	-8.74284	2.62913	7.81257	-5.15339	AMRU Ao
AMRU_Ao_ACAGCTAAGCTGCCCA	-18.0964	4.37208	-5.26443	5.34989	AMRU Ao
AMRU_Ao_TGTCCCAAGACAAGCC	-12.4501	2.06502	3.63226	-0.865735	AMRU Ao
AMRU_Ao_TCGGGACCAGTATAAG	12.6705	5.27681	21.2735	-9.48127	AMRU Ao
AMRU_Ao_ATCCGAACATGCCTTC	12.986	6.93625	22.0391	-10.3635	AMRU Ao
AMRU_Ao_GTTTCTAAGCCCGAAA	-6.2908	4.11548	10.4149	-7.97712	AMRU Ao
AMRU_Ao_GCGACCAGTGTCAATC	-11.2419	-1.76592	-2.39564	3.81462	AMRU Ao
AMRU_Ao_AACTGGTGTGTGACCC	-16.4266	3.72602	-3.42588	5.08999	AMRU Ao
AMRU_Ao_ACCGTAACAGTGGAGT	-10.2231	2.75027	0.501816	0.916356	AMRU Ao
AMRU_Ao_CCGTGGATCAGTGTTG	-19.9909	5.86477	-5.62765	4.97915	AMRU Ao
AMRU_Ao_AGCATACGTCGCGTGT	-16.1216	2.41662	-2.89097	5.80154	AMRU Ao
AMRU_Ao_CTCGAAATCGATCCCT	-14.4679	1.78407	1.79773	1.28547	AMRU Ao
AMRU_Ao_CATCAAGAGAATGTGT	15.3449	-41.428	-7.69638	0.923855	AMRU Ao
AMRU_Ao_CCCTCCTTCTATCCTA	12.5565	6.58937	21.5528	-10.5007	AMRU Ao
AMRU_Ao_CGATGGCCACAACGCC	-16.2142	2.23724	-0.566998	3.67911	AMRU Ao
AMRU_Ao_ACTGTCCCATTCGACA	-9.19832	1.67119	6.73598	-2.98207	AMRU Ao
AMRU_Ao_GCTGCGAAGCAATATG	-11.5857	2.54393	4.1103	-2.82137	AMRU Ao
AMRU_Ao_CGGAGCTGTAAATGTG	-9.8779	2.64958	5.95408	-3.19676	AMRU Ao
AMRU_Ao_GACACGCGTTACAGAA	12.8472	-40.3144	-7.2092	0.335986	AMRU Ao
AMRU_Ao_ATGGGAGCATACAGCT	-7.61647	3.28204	9.36004	-5.73683	AMRU Ao
AMRU_Ao_CTCGAAACACAGTCGC	11.3981	6.48851	20.8994	-9.95032	AMRU Ao
AMRU_Ao_TATCAGGAGTCGTACT	-13.7086	1.67358	2.76704	0.00725511	AMRU Ao
AMRU_Ao_CTACGTCAGTTATCGC	25.9976	22.1047	-39.166	13.9911	AMRU Ao
AMRU_Ao_GGGACCTTCTCCAACC	-12.213	3.3213	4.81893	-1.66721	AMRU Ao
AMRU_Ao_GTTCATTCAAACTGTC	-16.9602	2.41773	-1.74857	4.44295	AMRU Ao
AMRU_Ao_AGTGGGAGTGCACCAC	-17.6943	3.38887	-2.69711	4.82571	AMRU Ao
AMRU_Ao_ACCTTTAAGGACAGCT	-9.4442	2.33627	8.14535	-5.01909	AMRU Ao
AMRU_Ao_ATAACGCGTTATGCGT	13.5825	-39.6199	-6.87789	1.23699	AMRU Ao
AMRU_Ao_GCAAACTTCGTGGACC	37.0801	15.734	4.34872	24.2716	AMRU Ao
AMRU_Ao_TACGGATAGTGCCAGA	4.6326	-26.5785	-4.78728	1.01224	AMRU Ao
AMRU_Ao_ACGATACAGCCGATTT	-6.10273	3.66505	10.786	-7.11603	AMRU Ao
AMRU_Ao_CCTCAGTAGAGAGCTC	-14.7276	1.03872	1.37431	2.07482	AMRU Ao
AMRU_Ao_ACGTCAAAGACTTTCG	-7.58915	3.6237	9.60405	-5.60604	AMRU Ao
AMRU_Ao_GTTCTCGTCATCGCTC	-10.1388	2.84987	7.2765	-3.70745	AMRU Ao
AMRU_Ao_GTACTTTTCATCTGCC	-2.6603	-16.0993	-3.8022	2.02862	AMRU Ao
AMRU_Ao_ACAGCCGCAATGGATA	36.4848	21.9685	-22.1828	31.7702	AMRU Ao
AMRU_Ao_GACCAATGTAGCGTAG	-13.0029	2.43365	5.11284	-1.03701	AMRU Ao
AMRU_Ao_TTAACTCGTAGTGAAT	-7.62736	3.13225	9.46718	-5.52851	AMRU Ao
AMRU_Ao_CAGCTGGTCAACGCTA	-14.1775	1.10192	1.15956	0.956027	AMRU Ao
AMRU_Ao_CCCTCCTTCGGAAACG	5.66887	-25.2146	-5.03652	0.749922	AMRU Ao
AMRU_Ao_TGCCCTACATGGTTGT	17.3341	-41.0538	-7.23255	-0.139179	AMRU Ao
AMRU_Ao_GTCCTCATCGTGGTCG	-9.05157	2.76941	6.61547	-4.35284	AMRU Ao
AMRU_Ao_TCTATTGGTTCACCTC	-14.9579	2.46364	-1.61733	2.97891	AMRU Ao
AMRU_Ao_CCCAATCGTTCCTCCA	-12.863	2.72941	3.63729	-0.353137	AMRU Ao
AMRU_Ao_ACATCAGGTCGACTAT	13.8452	-41.1501	-7.69767	1.08313	AMRU Ao
AMRU_Ao_GATCGTACAAACCTAC	13.5275	-38.1074	-6.46198	0.177409	AMRU Ao
AMRU_Ao_TAGTGGTAGGGCTTCC	-13.6999	2.80895	3.88376	-0.254332	AMRU Ao
AMRU_Ao_ATTTCTGGTCCGTGAC	-17.7925	2.22093	-3.57721	5.36395	AMRU Ao
AMRU_Ao_TTCGGTCCACTGAAGG	-3.57692	2.76505	10.9959	-7.61709	AMRU Ao
AMRU_Ao_AAATGCCGTAGGCTGA	8.46329	4.81774	19.2871	-9.69688	AMRU Ao
AMRU_Ao_GGATTACCAGAGTGTG	2.91623	3.36488	15.8908	-9.10923	AMRU Ao
AMRU_Ao_ACCAGTATCACATACG	-16.8113	3.11144	-2.47734	4.63419	AMRU Ao
AMRU_Ao_CATCCACAGATCCCGC	-14.8047	1.6882	0.791074	2.15736	AMRU Ao
AMRU_Ao_CGCTTCACAGCGATCC	-10.7808	1.9467	5.9548	-1.68888	AMRU Ao
AMRU_Ao_CCATTCGGTTATGCGT	3.62324	4.62607	17.1038	-9.69993	AMRU Ao
AMRU_Ao_TGCGTGGAGTATTGGA	-14.8421	1.95773	0.839996	1.28238	AMRU Ao
AMRU_Ao_GCTGCAGGTCTCATCC	-15.5362	3.38833	-1.5257	4.48271	AMRU Ao
AMRU_Ao_GACGGCTAGGGATGGG	13.2967	-40.392	-7.6059	0.940319	AMRU Ao
AMRU_Ao_CTAGTGAAGAGAGCTC	-9.94709	3.33824	7.06243	-4.35196	AMRU Ao
AMRU_Ao_CTGATCCGTTGAACTC	-12.7063	1.57221	2.858	-0.708001	AMRU Ao
AMRU_Ao_CAGAATCAGGACACCA	2.24665	-21.797	-4.89991	1.32521	AMRU Ao
AMRU_Ao_GTAGGCCAGTCGTACT	4.61612	4.09899	16.1454	-9.81267	AMRU Ao
AMRU_Ao_TGCGCAGTCTCGCATC	-16.057	4.13457	-2.23099	3.84031	AMRU Ao
AMRU_Ao_TCTCTAAAGTCATGCT	1.11677	2.81848	14.4099	-9.00141	AMRU Ao
AMRU_Ao_CGAGCCAAGGGAGTAA	-16.832	2.54464	-2.17854	5.29704	AMRU Ao
AMRU_Ao_TGTCCCATCCGTCAAA	-12.2358	1.86543	5.57358	-1.48429	AMRU Ao
AMRU_Ao_AGTCTTTTCTATCCTA	-14.2017	1.36349	1.41942	1.59842	AMRU Ao
AMRU_Ao_AGCATACTCTCCGGTT	-16.1253	2.27632	-0.0798546	2.63535	AMRU Ao
AMRU_Ao_ATTCTACCAACGATGG	19.1819	7.58185	22.7686	-7.24093	AMRU Ao
AMRU_Ao_TAAACCGTCGATGAGG	13.0378	-39.0498	-6.92555	0.739417	AMRU Ao
AMRU_Ao_CAAGATCAGTGAACGC	-14.3504	2.21537	-0.648449	3.01372	AMRU Ao
AMRU_Ao_CCTTCGAAGGAGCGTT	14.8794	-40.9072	-7.14498	0.962147	AMRU Ao
AMRU_Ao_CCGGGATGTTCGAATC	-12.8441	2.73263	2.58849	0.419233	AMRU Ao
AMRU_Ao_ATTGGACTCTTCGAGA	24.8763	8.65129	23.5575	-5.59164	AMRU Ao
AMRU_Ao_ATTGGTGGTTTAGCTG	-12.4864	3.01887	5.14851	-1.40261	AMRU Ao
AMRU_Ao_ACCCACTTCAAACCAC	14.0795	-40.7269	-7.47265	0.80302	AMRU Ao
AMRU_Ao_ACTTGTTTCCTAGAAC	-14.5426	1.96619	1.78492	0.829404	AMRU Ao
AMRU_Ao_TTGTAGGAGGGCTTCC	-9.85726	2.5454	6.54194	-3.41403	AMRU Ao
AMRU_Ao_CCGTTCAAGGTCATCT	-5.27637	3.82745	10.3784	-6.65429	AMRU Ao
AMRU_Ao_GTACGTAGTCATACTG	1.36246	2.9255	13.9534	-9.9112	AMRU Ao
AMRU_Ao_CTAGCCTCAGCGTTCG	12.646	6.84924	21.442	-10.2879	AMRU Ao
AMRU_Ao_ATCTACTGTACCGGCT	-11.7615	3.04089	6.24621	-1.99969	AMRU Ao
AMRU_Ao_GTAGTCATCAACCAAC	-18.1759	5.36381	-5.74228	5.31403	AMRU Ao
AMRU_Ao_ATTGGTGCACGGATAG	39.8957	16.5972	8.55707	23.7953	AMRU Ao
AMRU_Ao_AGTGTCAAGGTCATCT	-2.90374	3.97037	10.4463	-7.84488	AMRU Ao
AMRU_Ao_CATATTCCAAACCCAT	-14.2856	2.2107	1.81505	1.60813	AMRU Ao
AMRU_Ao_GATGAAATCGTCTGCT	-14.3262	1.62819	3.04292	0.140444	AMRU Ao
AMRU_Ao_AAAGTAGAGCTACCGC	2.27266	3.84803	14.84	-8.68741	AMRU Ao
AMRU_Ao_AGCTCCTAGGGTCGAT	-4.58819	4.16705	11.0535	-7.47698	AMRU Ao
AMRU_Ao_CATTATCTCGGCGGTT	-18.7534	5.30303	-5.48465	4.95683	AMRU Ao
AMRU_Ao_ACACTGATCTGTGCAA	13.2957	-40.434	-7.49411	0.861168	AMRU Ao
AMRU_Ao_GGTGCGTCAACACCCG	7.59815	-33.0387	-6.15365	0.340847	AMRU Ao
AMRU_Ao_CACAGGCGTCTGGAGA	10.4202	5.50514	20.3761	-9.59061	AMRU Ao
AMRU_Ao_CAGAATCTCGATCCCT	-13.0074	3.19808	-3.59806	4.03358	AMRU Ao
AMRU_Ao_CATCGGGGTTCAGACT	-14.0261	1.38069	1.79814	1.37835	AMRU Ao
AMRU_Ao_GGCGTGTGTGGTTTCA	12.9366	-38.5205	-6.56306	0.294653	AMRU Ao
AMRU_Ao_AGCCTAACACGCGAAA	-13.8479	1.60428	1.37402	1.56372	AMRU Ao
AMRU_Ao_TGGCGCAGTTTGCATG	-1.19251	4.32446	13.4634	-9.0044	AMRU Ao
AMRU_Ao_GGAATAATCTCGCATC	-10.8824	3.07883	6.673	-3.31764	AMRU Ao
AMRU_Ao_AAGTCTGTCGTTGCCT	-15.7652	1.27737	0.408424	2.1793	AMRU Ao
AMRU_Ao_GAGGTGACAGACAGGT	-17.1466	5.15504	-6.20853	4.7863	AMRU Ao
AMRU_Ao_TGAGCATAGGAGTTTA	6.7205	5.02209	17.271	-9.59646	AMRU Ao
AMRU_Ao_TACCTTACAAATTGCC	39.7348	15.3358	10.9128	21.9313	AMRU Ao
AMRU_Ao_CAGAGAGCAGACGCCT	-11.5565	2.8081	4.92451	-1.77217	AMRU Ao
AMRU_Ao_CAGAGAGTCCACTCCA	-18.8886	6.04718	-5.30918	5.2018	AMRU Ao
AMRU_Ao_TGTTCCGTCTTAGCCC	-10.054	1.21369	-2.30729	2.38093	AMRU Ao
AMRU_Ao_CGTAGCGAGGTGCACA	-7.10562	2.58695	8.54785	-6.77022	AMRU Ao
AMRU_Ao_CACATTTTCAATCACG	-14.5251	3.12019	-0.157334	2.60686	AMRU Ao
AMRU_Ao_GGATGTTCACTGTCGG	-14.3106	2.70657	2.39085	0.509384	AMRU Ao
AMRU_Ao_TCCCGATCATAAGACA	-16.2481	2.97719	-2.30831	4.47543	AMRU Ao
AMRU_Ao_CTACATTAGTGCCAGA	-10.4078	2.47434	5.22032	-2.21501	AMRU Ao
AMRU_Ao_CGCTGGATCTAGAGTC	11.7023	-34.6289	-5.7898	0.63513	AMRU Ao
AMRU_Ao_ACTTTCACATTACGAC	-12.8756	1.56283	3.08827	-0.532158	AMRU Ao
AMRU_Ao_GCTCCTATCACGACTA	16.0086	6.67857	23.3298	-8.97283	AMRU Ao
AMRU_Ao_ACGTCAACATGTTCCC	-16.4279	2.19506	-2.73318	4.20954	AMRU Ao
AMRU_Ao_GATGAAACAGACGTAG	-15.8084	3.2137	-4.93741	5.045	AMRU Ao
AMRU_Ao_GGGCACTCAGCCTATA	-13.435	2.00519	2.19413	0.403288	AMRU Ao
AMRU_CQ_GATCGATTCGGAGGTA	-14.1138	2.0885	2.62134	0.604648	AMRU CQ
AMRU_CQ_TGTATTCAGGACATTA	-15.4558	2.85051	-2.97853	5.53473	AMRU CQ
AMRU_CQ_TAGAGCTGTTGTCTTT	-16.9043	3.94858	-4.08165	6.13697	AMRU CQ
AMRU_CQ_TGTATTCGTAATCGTC	-16.4267	1.18435	-1.645	3.80687	AMRU CQ
AMRU_CQ_CGATGGCGTTGGTTTG	-15.7487	2.35122	0.0599566	2.06923	AMRU CQ
AMRU_CQ_GCTTGAAAGCGCTCCA	6.753	-28.9758	-4.4807	1.1077	AMRU CQ
AMRU_CQ_ACTATCTAGAGCTGGT	-13.3167	0.46618	2.30855	-0.396589	AMRU CQ
AMRU_CQ_TACGGGCAGGACAGAA	-11.4674	3.18243	2.03276	0.349126	AMRU CQ
AMRU_CQ_CTCACACTCGCCAGCA	-14.9994	1.16639	0.43261	3.0381	AMRU CQ
AMRU_CQ_TCTTTCCAGTAAGTAC	-16.1603	1.97511	-2.55367	4.1715	AMRU CQ
AMRU_CQ_GGATTACGTAAGGGAA	-14.3743	1.34864	0.767618	1.98716	AMRU CQ
AMRU_CQ_AGCTTGAGTCTAGAGG	11.5168	-37.6543	-5.59066	-0.00372603	AMRU CQ
AMRU_CQ_CTCGGAGCAAATACAG	-16.0681	3.09275	0.0723506	2.84943	AMRU CQ
AMRU_CQ_ACATGGTAGATAGCAT	-16.359	4.35423	-4.87409	5.28014	AMRU CQ
AMRU_CQ_TCTTTCCAGTGGTCCC	-15.5461	3.05124	-1.4943	4.61602	AMRU CQ
AMRU_CQ_GGCTCGAGTAATTGGA	-8.12005	2.69516	7.50526	-4.71146	AMRU CQ
AMRU_CQ_GTTCGGGGTAAGGGCT	-12.7871	2.09147	3.25017	-0.516089	AMRU CQ
AMRU_CQ_GTGCTTCCAACTTGAC	-6.27292	1.77729	9.32613	-5.63829	AMRU CQ
AMRU_CQ_AGGTCCGAGGTAGCCA	-14.9486	0.593153	-0.964052	3.69473	AMRU CQ
AMRU_CQ_TGGCCAGAGGGAAACA	-10.8107	2.14654	-3.80281	2.2651	AMRU CQ
AMRU_CQ_GCAAACTCAGTGGGAT	-11.4723	2.37617	3.69733	-2.1638	AMRU CQ
AMRU_CQ_ATCGAGTCAAGCTGTT	-17.7567	2.1746	-1.9438	4.99236	AMRU CQ
AMRU_CQ_CGAACATTCGCCATAA	-15.9878	1.9814	-1.36975	4.1498	AMRU CQ
AMRU_CQ_CTGTGCTGTTAAGGGC	-18.6065	3.33038	-4.15173	4.90443	AMRU CQ
AMRU_CQ_CATTCGCCAGGCTCAC	-10.8361	2.86217	6.01841	-2.81694	AMRU CQ
AMRU_CQ_TCGCGAGCACCACGTG	-14.5038	2.62797	3.37599	0.232457	AMRU CQ
AMRU_CQ_TCACAAGGTTGGTGGA	-15.034	1.3998	1.51312	1.88481	AMRU CQ
AMRU_CQ_CCAGCGACATGTCTCC	-14.2284	1.99263	2.57538	0.917105	AMRU CQ
AMRU_CQ_ATGAGGGCAGTATAAG	-16.4395	3.04229	-1.85201	3.98244	AMRU CQ
AMRU_CQ_GACCTGGCAAGGACTG	-16.5884	1.88229	0.156709	2.6494	AMRU CQ
AMRU_CQ_ACGAGGATCAGTGCAT	-16.7675	2.46372	-0.17317	2.84814	AMRU CQ
AMRU_CQ_GGACAGAGTTCTGGTA	-16.4973	1.65446	-1.98134	4.14345	AMRU CQ
AMRU_CQ_GGTGAAGCAGACGCCT	-9.8759	0.806015	1.69989	-1.29671	AMRU CQ
AMRU_CQ_TGACGGCAGAAGCCCA	-16.4128	1.82422	-0.884428	3.70466	AMRU CQ
AMRU_CQ_TGACGGCCACAAGACG	-14.8014	2.75134	2.38915	0.570681	AMRU CQ
AMRU_CQ_GTCGGGTGTGCCTTGG	-14.5483	1.1842	0.240745	2.44738	AMRU CQ
AMRU_CQ_AGACGTTAGATCGATA	-15.8723	2.38488	-1.67208	3.64811	AMRU CQ
AMRU_CQ_ACATACGGTCACAAGG	-17.6956	3.38929	-2.47121	4.80735	AMRU CQ
AMRU_CQ_CGCCAAGGTTCACCTC	-15.9889	2.69058	-1.18988	2.69447	AMRU CQ
AMRU_CQ_GCCAAATTCAGCGATT	-8.48595	2.44956	7.07443	-5.5414	AMRU CQ
AMRU_CQ_CATCGAACAGCTGTTA	-16.5624	3.51145	-1.37403	3.34327	AMRU CQ
AMRU_CQ_GATCTAGTCCTTGCCA	-17.4491	2.28381	-1.882	4.67011	AMRU CQ
AMRU_CQ_CATTCGCGTCACACGC	-15.6574	2.07637	2.66261	0.331958	AMRU CQ
AMRU_CQ_GATGCTAAGCGTTTAC	-15.4218	2.07827	0.846962	2.40245	AMRU CQ
AMRU_CQ_AGAGTGGCAGTATCTG	-16.6198	2.87164	-2.82289	4.78828	AMRU CQ
AMRU_CQ_ACACCGGGTATAATGG	-15.2731	1.75851	1.03795	1.9833	AMRU CQ
AMRU_CQ_TTTATGCAGAGGTACC	-16.7523	2.28162	-2.31611	4.53917	AMRU CQ
AMRU_CQ_ATAAGAGGTCTAGAGG	-17.1626	2.49783	-0.0350981	4.14814	AMRU CQ
AMRU_CQ_AAGGAGCAGCGGATCA	-13.8015	2.29406	5.12291	-1.3783	AMRU CQ
AMRU_CQ_GGGCATCAGGCCGAAT	-20.0145	5.74176	-5.45977	5.97231	AMRU CQ
AMRU_CQ_GGGACCTCAGCTGCTG	-16.2797	2.95542	-4.04892	6.131	AMRU CQ
AMRU_CQ_AAGCCGCTCCCTGACT	-16.7399	3.06257	-1.87694	4.33635	AMRU CQ
AMRU_CQ_AGCGGTCCACTGTCGG	-14.3432	1.46045	1.66801	1.82417	AMRU CQ
AMRU_CQ_TCACGAATCACGCATA	-15.3143	2.3791	-0.0974437	2.95865	AMRU CQ
AMRU_CQ_CCTACCAAGGTACTCT	-16.7447	3.07066	-2.7863	4.31747	AMRU CQ
AMRU_CQ_AGTGGGAGTTTCGCTC	-15.2136	1.63355	1.16828	1.95154	AMRU CQ
AMRU_CQ_TATTACCCAGTATGCT	-17.3964	5.44383	-5.32713	4.74551	AMRU CQ
AMRU_CQ_GAACGGATCATGCAAC	-15.3774	1.37303	-0.611747	3.22456	AMRU CQ
AMRU_CQ_CATTCGCTCTTCCTTC	-16.9669	3.16429	-1.70606	5.70723	AMRU CQ
AMRU_CQ_GCATGCGAGGACGAAA	-5.98134	3.0366	10.5744	-6.68262	AMRU CQ
AMRU_CQ_GAGGTGACATCCTAGA	-13.2681	2.78168	4.53755	-1.50686	AMRU CQ
AMRU_CQ_CATCGGGTCAGCACAT	-17.7017	2.80229	-1.87218	4.46077	AMRU CQ
AMRU_CQ_TGGTTCCGTCCGTTAA	-13.0786	2.43667	1.75787	-0.218241	AMRU CQ
AMRU_CQ_GCTGCAGTCAAGGTAA	-14.1646	3.15224	-1.84594	3.26504	AMRU CQ
AMRU_CQ_AGCTCTCCAGTTAACC	-16.3807	2.69831	0.630812	2.0105	AMRU CQ
AMRU_CQ_CCTTTCTGTAGCCTCG	9.14126	-33.3306	-6.13302	-0.00335686	AMRU CQ
AMRU_CQ_GAACGGATCGATGAGG	-11.0009	2.65154	5.96041	-2.6663	AMRU CQ
AMRU_CQ_AGCGTCGTCTGGTATG	-12.4559	2.66731	5.47481	-1.52599	AMRU CQ
AMRU_CQ_GTAACGTCAAGTCTGT	-16.2084	2.15106	-1.3161	4.06829	AMRU CQ
AMRU_CQ_CCCAATCAGAGTACAT	-16.804	2.13157	-1.4396	4.20198	AMRU CQ
AMRU_CQ_GCATGATTCCAAATGC	-17.1536	3.23372	-2.81202	4.55988	AMRU CQ
AMRU_CQ_TAGACCAGTGATGCCC	10.9622	6.30861	21.6668	-11.7878	AMRU CQ
AMRU_CQ_TCACGAAAGTCCATAC	-16.5285	4.03451	-2.8873	5.09567	AMRU CQ
AMRU_CQ_TAAACCGTCGTTTATC	-14.266	1.97304	0.36136	2.60314	AMRU CQ
AMRU_CQ_GACGCGTTCAGTGTTG	-15.2315	1.92257	-0.803041	4.22712	AMRU CQ
AMRU_CQ_TGCGCAGTCGAGAGCA	-6.90611	2.9216	8.00664	-5.87239	AMRU CQ
AMRU_CQ_AAATGCCAGACTAAGT	-15.7947	2.23477	-1.45791	3.3593	AMRU CQ
AMRU_CQ_CCACGGAAGGCCCGTT	-16.4862	1.78686	-0.483563	3.32057	AMRU CQ
AMRU_CQ_TACAGTGCACCCTATC	-16.4528	2.67126	-2.25268	4.4652	AMRU CQ
AMRU_CQ_AAGACCTAGAGCCTAG	-16.9476	2.3016	-1.73637	4.37442	AMRU CQ
AMRU_CQ_TCATTTGCATCTGGTA	-15.9844	2.92172	-0.230171	2.39373	AMRU CQ
AMRU_CQ_TGAGCATGTTGCGTTA	12.264	-40.2008	-6.8953	0.42206	AMRU CQ
AMRU_CQ_GATCGATCATACGCCG	22.3758	21.2104	-40.0006	-7.30764	AMRU CQ
AMRU_CQ_AGGCCGTGTTAGATGA	-13.2722	1.87051	3.32728	-0.364463	AMRU CQ
AMRU_CQ_ACTGTCCCATTATCTC	-13.5171	2.10505	2.80521	-0.212709	AMRU CQ
AMRU_CQ_CCTACCAGTTCGTGAT	-16.0659	2.44974	-1.73757	4.16922	AMRU CQ
AMRU_CQ_GAACATCTCGGTTCGG	-10.6443	2.04798	7.09932	-3.6771	AMRU CQ
AMRU_CQ_TATGCCCTCGGAGGTA	-13.1699	3.00734	3.08521	-0.260451	AMRU CQ
AMRU_CQ_ATAACGCGTCAACTGT	-16.1452	1.84687	-0.915261	3.57936	AMRU CQ
AMRU_CQ_AACACGTGTCTCAACA	-17.2496	2.21199	-1.11394	4.27656	AMRU CQ
AMRU_CQ_AACACGTAGAACTGTA	-14.9918	1.63534	-0.00172498	2.86885	AMRU CQ
AMRU_CQ_TAGAGCTTCCAAACAC	-12.3755	2.28749	-0.139452	1.39912	AMRU CQ
AMRU_CQ_GAACATCGTGTGAATA	-11.6942	2.81321	5.20662	-1.79931	AMRU CQ
AMRU_CQ_CTCTACGGTCCTCCAT	-15.6644	2.11359	0.486688	2.329	AMRU CQ
AMRU_CQ_AGAATAGAGTCCATAC	-13.5955	2.1561	1.79371	0.739568	AMRU CQ
AMRU_CQ_GGGCATCTCACATAGC	-17.3333	2.22721	-0.634726	4.43311	AMRU CQ
AMRU_CQ_TGTTCCGAGCATGGCA	-17.223	5.24692	-5.25118	6.2772	AMRU CQ
AMRU_CQ_CTAAGACTCCAGTAGT	-17.322	2.11029	-1.2894	5.20986	AMRU CQ
AMRU_CQ_TGGCCAGGTCTACCTC	-16.0367	1.24211	1.26319	1.83163	AMRU CQ
AMRU_CQ_CTAATGGAGTGGAGAA	-13.0866	2.08576	4.93317	-1.34391	AMRU CQ
AMRU_CQ_GACGCGTCATCTACGA	-16.6927	2.26025	0.802252	2.99163	AMRU CQ
AMRU_CQ_TCGTACCTCTAAGCCA	-11.6899	2.75216	6.12609	-3.01484	AMRU CQ
AMRU_CQ_GGTGAAGAGATGGGTC	-16.0049	1.67854	-2.07216	3.89162	AMRU CQ
AMRU_CQ_CACCACTAGACTGTAA	-7.75041	3.20894	8.62536	-5.40979	AMRU CQ
AMRU_CQ_CATTCGCAGGATTCGG	-14.7798	2.91842	0.992657	0.832033	AMRU CQ
AMRU_CQ_GTGTTAGCACTCAGGC	-12.19	2.49615	6.23073	-3.02313	AMRU CQ
AMRU_CQ_ATAGACCCATTAACCG	-15.9992	2.36751	0.753989	3.10938	AMRU CQ
AMRU_CQ_CTAATGGAGACGACGT	-15.4109	1.7805	-2.56727	5.71897	AMRU CQ
AMRU_CQ_CATGGCGTCGTAGATC	-12.513	1.33514	2.47636	1.92452	AMRU CQ
AMRU_CQ_GGGCATCTCGTCGTTC	-17.9938	2.90114	-1.71083	4.22617	AMRU CQ
AMRU_CQ_TTTGCGCGTGAAAGAG	-16.4233	2.28381	0.842644	2.07765	AMRU CQ
AMRU_CQ_CAAGAAACACACCGAC	-15.9595	2.7323	0.788167	2.97277	AMRU CQ
AMRU_CQ_CTAATGGTCAGGTTCA	-13.3377	2.95663	-2.35647	2.00158	AMRU CQ
AMRU_CQ_TTATGCTTCTACGAGT	-13.9055	1.58154	1.8894	0.999565	AMRU CQ
AMRU_CQ_AAGGCAGTCAAGGCTT	10.2704	-37.3178	-6.40977	0.775334	AMRU CQ
AMRU_CQ_CTGTGCTTCGGCGCTA	-12.5998	2.75321	3.68084	-1.42486	AMRU CQ
AMRU_CQ_AGCTCCTTCGATGAGG	-13.8729	2.09245	1.56484	1.4097	AMRU CQ
AMRU_CQ_CTTACCGAGTATTGGA	-15.5781	1.54227	0.943321	1.79101	AMRU CQ
AMRU_CQ_CTACGTCTCCGTCATC	-15.818	2.55328	-1.36072	3.91474	AMRU CQ
AMRU_CQ_TTGCGTCTCAACGAAA	-12.1343	2.76991	6.89066	-2.70743	AMRU CQ
AMRU_CQ_CCCTCCTGTACCGTAT	-12.3108	2.69569	4.99847	-1.89439	AMRU CQ
AMRU_CQ_ATTCTACTCAATCTCT	-15.3924	2.21382	-0.707039	3.98553	AMRU CQ
AMRU_CQ_GAATGAAAGACAAAGG	-15.3376	3.19617	-2.21342	3.68308	AMRU CQ
AMRU_CQ_CGTCTACAGGCAGGTT	-14.2942	1.76337	1.13823	1.976	AMRU CQ
AMRU_CQ_AGAATAGCATGGTTGT	-17.1614	3.18117	-2.95113	5.27459	AMRU CQ
AMRU_CQ_TTCGAAGCACCGTTGG	-11.7065	2.50277	5.48674	-2.52673	AMRU CQ
AMRU_CQ_CGTCCATAGATGCGAC	-17.4084	6.27755	-4.60573	6.40578	AMRU CQ
AMRU_CQ_GATTCAGCAGCCTGTG	-12.2788	1.10399	-4.07634	2.27052	AMRU CQ
AMRU_CQ_GGCAATTAGGCAAAGA	-14.1459	1.1739	3.13424	0.297246	AMRU CQ
AMRU_CQ_GTAACTGCATACGCCG	-16.5908	3.60738	-3.94822	4.85619	AMRU CQ
AMRU_CQ_ATTGGTGCATCCTTGC	-12.3715	2.72114	5.23553	-1.24532	AMRU CQ
AMRU_CQ_GTCAAGTAGAGCTGGT	-12.2576	3.61311	5.94298	-2.25178	AMRU CQ
AMRU_CQ_ACAGCTAAGACTAGGC	-17.193	1.85726	-0.663616	3.15604	AMRU CQ
AMRU_CQ_CCAATCCGTAAGGGAA	-16.336	2.09241	-0.536065	3.45277	AMRU CQ
AMRU_CQ_CCATGTCGTCTCACCT	-12.9514	1.92071	2.66747	0.148105	AMRU CQ
AMRU_CQ_TAAGTGCGTTCCAACA	-16.4871	2.23779	-1.10513	4.58612	AMRU CQ
AMRU_CQ_TGACTTTGTATTCTCT	-16.1762	3.00682	-2.96236	3.82839	AMRU CQ
AMRU_CQ_ACCCACTAGACTAGGC	-16.1306	2.71701	-1.67912	4.27155	AMRU CQ
AMRU_CQ_CTCGGAGAGTACGCCC	-14.4148	1.32049	1.40458	1.75656	AMRU CQ
AMRU_CQ_CCGGGATTCAACCATG	-12.973	2.03978	-0.589772	3.20108	AMRU CQ
AMRU_CQ_GGTGCGTAGACAATAC	-9.8292	3.44074	8.94846	-5.64616	AMRU CQ
AMRU_CQ_GGCTCGATCCGTCAAA	-14.1939	2.21315	1.78013	1.24638	AMRU CQ
AMRU_CQ_GACCAATTCTTGACGA	-17.5805	2.67682	-3.3178	5.39134	AMRU CQ
AMRU_CQ_CGCGTTTCATCCTAGA	-14.6529	1.95708	2.20754	1.41078	AMRU CQ
AMRU_CQ_TCTTTCCCACGGCGTT	-2.3613	2.63005	11.1639	-8.60475	AMRU CQ
AMRU_CQ_AGTCTTTCACGGACAA	-10.1766	3.38212	6.98382	-3.97843	AMRU CQ
AMRU_CQ_CTGATAGAGAGGACGG	-16.0105	2.1879	0.436076	1.73489	AMRU CQ
AMRU_CQ_CTCTGGTAGCCCTAAT	-15.0586	2.25951	-2.74612	4.85102	AMRU CQ
AMRU_CQ_TTGAACGGTAGAGTGC	-14.2822	2.31008	0.00283942	3.18267	AMRU CQ
AMRU_CQ_TCGCGAGGTACCTACA	-14.417	1.78901	1.99479	1.48611	AMRU CQ
AMRU_CQ_AACACGTAGTGCAAGC	-13.1712	1.98957	4.10667	-0.0409505	AMRU CQ
AMRU_CQ_GCATACATCTTCAACT	-15.9747	3.0909	-1.18256	3.7971	AMRU CQ
AMRU_CQ_AGGCCGTGTCTGATTG	-13.2614	1.31208	3.05123	1.27706	AMRU CQ
AMRU_CQ_CTGATCCTCTATCCCG	-16.9039	3.0643	-1.85088	4.59078	AMRU CQ
AMRU_CQ_CGGGTCACATTCACTT	11.2439	4.73351	19.6563	-9.51703	AMRU CQ
AMRU_CQ_CGTCCATTCAGGCCCA	-16.0127	2.44681	-0.523473	3.0766	AMRU CQ
AMRU_CQ_AAAGATGTCTGTTGAG	-16.8193	2.46261	-2.35404	5.26977	AMRU CQ
AMRU_CQ_CTCTGGTGTATAATGG	-14.2235	2.02527	0.878365	2.14694	AMRU CQ
AMRU_CQ_GCAATCAGTACTCTCC	-12.5534	0.819614	1.33579	1.31185	AMRU CQ
AMRU_CQ_TGAGAGGCATCGATGT	-14.3703	2.44695	-0.51709	2.51604	AMRU CQ
AMRU_CQ_TTCTTAGAGTGGTCCC	-19.7605	5.52798	-5.71319	6.07614	AMRU CQ
AMRU_CQ_TACGGGCGTGTTCTTT	-14.1744	1.00683	2.78349	0.589875	AMRU CQ
AMRU_CQ_CCCAGTTTCTTCAACT	-12.8291	2.38273	1.20275	1.25413	AMRU CQ
AMRU_CQ_ATTATCCTCCAGAAGG	-16.7579	2.25308	-2.55077	5.31553	AMRU CQ
AMRU_CQ_CGGAGCTCAGCTGGCT	-14.7945	1.74103	0.693353	1.45271	AMRU CQ
AMRU_CQ_GCTGGGTGTCTAGTCA	-16.9448	4.25991	-3.97293	4.17439	AMRU CQ
AMRU_CQ_GGCGACTTCAACCATG	-14.4823	0.921732	1.20867	0.165027	AMRU CQ
AMRU_CQ_CATATGGTCAGTGTTG	1.35901	-13.2481	-0.296505	-3.54239	AMRU CQ
AMRU_CQ_GAGGTGATCTTGCATT	-15.7105	1.04757	-0.140569	2.59899	AMRU CQ
AMRU_CQ_TGGTTAGTCCACGACG	5.51347	0.685351	13.0861	-4.68477	AMRU CQ
AMRU_CQ_CTGCGGAAGCCACGCT	-15.3293	1.79314	-0.404579	2.70548	AMRU CQ
AMRU_CQ_TGCCAAACAGTAACGG	-16.3909	2.05046	-0.548104	2.60675	AMRU CQ
AMRU_CQ_GTACGTAAGAACAACT	-14.9588	1.67577	-0.0715468	2.90268	AMRU CQ
AMRU_CQ_CGAGAAGCAAGGACTG	-18.4149	4.42134	-4.26365	5.80883	AMRU CQ
AMRU_CQ_ATCCGAACAGGCTCAC	-15.8148	2.65817	-0.0724276	3.81063	AMRU CQ
AMRU_CQ_TCACAAGGTCGCTTCT	-16.9173	2.7898	-1.59386	4.15048	AMRU CQ
AMRU_CQ_CCTCAGTCACGGTTTA	-12.9042	2.80437	5.04924	-1.39066	AMRU CQ
AMRU_CQ_TGGACGCCAAGTCTAC	-14.1662	1.63023	1.87829	1.26436	AMRU CQ
AMRU_CQ_CAGCTAAGTGAGGCTA	-13.3927	0.873664	3.89599	0.0603181	AMRU CQ
AMRU_CQ_AACTGGTCACCTGGTG	-11.8724	-0.0417591	4.81096	-0.626296	AMRU CQ
AMRU_CQ_GCTGCGACATGTTCCC	-13.9852	1.65204	2.5904	-0.207421	AMRU CQ
AMRU_CQ_GGACAGACACACAGAG	-0.805275	2.32156	13.2928	-8.19359	AMRU CQ
AMRU_CQ_CTGCGGAGTGGCTCCA	-16.6041	3.19949	-1.5793	4.98266	AMRU CQ
AMRU_CQ_CTACGTCTCTGCTGCT	-13.4865	2.58915	5.03003	-0.930853	AMRU CQ
AMRU_CQ_TCGCGTTTCCCTAACC	-13.6873	2.19294	3.11885	-0.426231	AMRU CQ
AMRU_CQ_GCGCAGTTCACTATTC	-16.3221	2.40778	-1.60067	3.57808	AMRU CQ
AMRU_CQ_TCTATTGTCCTCTAGC	-15.5963	2.30937	0.207757	2.41019	AMRU CQ
AMRU_CQ_GGTATTGAGATAGTCA	-15.1211	1.14514	0.76411	1.97859	AMRU CQ
AMRU_CQ_TGCCAAAAGTCCCACG	-14.65	2.17143	2.62921	0.46335	AMRU CQ
AMRU_CQ_CCTTTCTCAGACAAAT	-13.2641	1.27763	0.197431	1.96659	AMRU CQ
AMRU_CQ_GCATACATCCGGCACA	-17.0406	2.98735	-1.61674	4.45895	AMRU CQ
AMRU_CQ_CTCTACGTCGCACTCT	-13.3849	2.47152	2.28937	1.04452	AMRU CQ
AMRU_CQ_CTGTTTACATCACGAT	-13.6545	1.22917	-0.583762	2.14057	AMRU CQ
AMRU_CQ_TGACTAGGTGTAAGTA	-14.1396	2.54024	-0.28074	0.965523	AMRU CQ
AMRU_CQ_ACACCGGGTCTAGTGT	-15.5744	1.8739	-0.000326427	2.63485	AMRU CQ
AMRU_CQ_TATTACCAGCGGATCA	-17.1305	3.19796	-2.37946	4.19934	AMRU CQ
AMRU_CQ_ATTGGACCAGCAGTTT	-16.4467	2.9036	-1.84867	5.27189	AMRU CQ
AMRU_CQ_GAAACTCGTCCGAAGA	-15.9466	3.07911	-0.427667	3.27294	AMRU CQ
AMRU_CQ_CTGGTCTCAGACAAAT	-15.7217	2.72737	0.106034	3.24965	AMRU CQ
AMRU_CQ_TACGGGCAGATGTGGC	-15.4572	2.21796	-0.372046	3.16041	AMRU CQ
AMRU_CQ_AAGCCGCGTAGCTGCC	-16.7891	1.86414	-0.683524	4.07467	AMRU CQ
AMRU_CQ_AATCCAGGTAAGTGGC	-13.8164	2.58203	0.230318	3.00197	AMRU CQ
AMRU_CQ_TGACAACAGAGACTAT	-9.24717	2.78823	7.16928	-4.23988	AMRU CQ
AMRU_CQ_ATAACGCGTCAGAATA	-16.4469	2.28078	-0.41456	3.49587	AMRU CQ
AMRU_CQ_CGCCAAGCACGGCGTT	-15.8148	2.02523	0.203926	3.08986	AMRU CQ
AMRU_CQ_CATATGGCAGAGTGTG	10.0189	14.8434	-29.353	-56.0936	AMRU CQ
AMRU_CQ_GTATCTTCACACCGAC	-14.57	1.25165	1.74901	1.59897	AMRU CQ
AMRU_CQ_GGCCGATGTCAGGACA	-14.7264	1.73092	1.698	1.58613	AMRU CQ
AMRU_CQ_ACGGAGAGTCGAACAG	-14.8751	2.34389	-2.53722	3.72986	AMRU CQ
AMRU_CQ_GCATACAGTTCGTTGA	-16.089	2.30397	-2.63064	4.58059	AMRU CQ
AMRU_CQ_CTCATTAAGAGTCGGT	-17.0923	6.40012	-4.80313	4.3047	AMRU CQ
AMRU_CQ_AGAGCTTCACGAAATA	-15.2746	1.89511	-0.387392	2.52009	AMRU CQ
AMRU_CQ_ATCACGACAAGCTGTT	-19.053	5.95078	-4.86616	6.46511	AMRU CQ
AMRU_CQ_TGCGGGTGTGAAATCA	-17.9705	2.69579	-2.15117	4.69334	AMRU CQ
AMRU_CQ_TACGGATCACTAGTAC	-14.7975	3.15066	1.2516	1.24934	AMRU CQ
AMRU_CQ_GACCAATCAAGCGCTC	-13.6028	2.00805	3.61499	0.0622234	AMRU CQ
AMRU_CQ_GCTCTGTTCGTCGTTC	-12.7609	2.37463	4.54595	-0.468193	AMRU CQ
AMRU_CQ_CCTACCACACGACGAA	-13.8513	3.18908	-0.327555	3.22125	AMRU CQ
AMRU_CQ_CACTCCAAGCGAAGGG	-16.4287	2.35402	-2.57221	4.31058	AMRU CQ
AMRU_CQ_GAGCAGACAGTCCTTC	-13.6069	2.4537	2.94846	-0.040811	AMRU CQ
AMRU_CQ_CACCTTGAGGTAGCCA	-16.2116	2.46171	-0.206608	3.43467	AMRU CQ
AMRU_CQ_AACTCCCCATACCATG	-15.4108	2.23149	0.642493	1.68714	AMRU CQ
AMRU_CQ_CGCTTCAGTCACTGGC	-15.8524	2.09443	-0.950177	2.21768	AMRU CQ
AMRU_CQ_TACTTACTCCTACAGA	-14.5028	2.31865	-1.96958	3.45359	AMRU CQ
AMRU_CQ_GAGCAGACAAGAGGCT	-14.0224	1.83575	0.525646	1.93733	AMRU CQ
AMRU_CQ_AGAATAGTCGATAGAA	-7.76673	2.22573	7.95325	-5.50218	AMRU CQ
AMRU_CQ_CACACCTCATAGTAAG	-17.3672	6.80205	-6.36136	4.23053	AMRU CQ
AMRU_CQ_GGCAATTAGTGCGTGA	-16.895	2.1141	-1.66803	4.89329	AMRU CQ
AMRU_CQ_GCTGCGAAGCTAGTTC	-16.3422	2.35741	-1.95312	4.63059	AMRU CQ
AMRU_CQ_TTATGCTTCCAGAGGA	11.8732	-36.7829	-5.63334	0.431709	AMRU CQ
AMRU_CQ_ACGCCAGCACTGCCAG	-14.3114	2.30091	-0.921263	2.92478	AMRU CQ
AMRU_CQ_GACGGCTAGCGGATCA	-16.639	1.66139	-1.02353	4.10065	AMRU CQ
AMRU_CQ_GTTTCTATCTGTTGAG	-11.0055	1.80681	5.00201	-1.05493	AMRU CQ
AMRU_CQ_AACTCAGCATGCAATC	-7.61267	1.76376	5.78811	-3.21635	AMRU CQ
AMRU_CQ_CGCTTCAGTGTCGCTG	-11.2219	2.36374	2.89843	-1.09736	AMRU CQ
AMRU_CQ_GCACTCTGTCGCATAT	-16.2847	2.51885	0.204395	3.3329	AMRU CQ
AMRU_CQ_GTGTTAGCATCCGCGA	-14.4518	1.62622	0.149849	1.66398	AMRU CQ
AMRU_CQ_CTAGAGTAGTCTCCTC	-16.1546	2.89212	-2.07625	4.69262	AMRU CQ
AMRU_CQ_GACTACACACTCAGGC	-8.59986	3.0684	8.37162	-5.19941	AMRU CQ
AMRU_CQ_AACCGCGTCAACCATG	-16.9103	2.80881	-0.453005	3.66164	AMRU CQ
AMRU_CQ_GACGGCTGTGTGCCTG	-14.0093	1.84357	-1.84371	2.08778	AMRU CQ
AMRU_CQ_GTTCTCGTCCATTCTA	-0.18012	0.725169	9.17549	-5.74289	AMRU CQ
AMRU_CQ_CGTTAGAGTCCAAGTT	-11.3858	2.82513	6.06006	-3.42292	AMRU CQ
AMRU_CQ_GATCTAGAGACTTTCG	-14.7958	1.98088	0.986501	3.10463	AMRU CQ
AMRU_CQ_TTGGAACGTGAGTATA	-15.0347	1.802	0.277652	2.22888	AMRU CQ
AMRU_CQ_GTCAAGTTCCGCAGTG	-12.9356	2.43749	4.9358	-1.32901	AMRU CQ
AMRU_CQ_GGCGACTTCCAAACTG	-14.5073	2.94143	-0.576378	1.22747	AMRU CQ
AMRU_CQ_GACACGCGTGGCGAAT	-8.08041	2.33263	6.38094	-3.81881	AMRU CQ
AMRU_CQ_CTAATGGGTTATGTGC	-16.4795	1.95359	0.978749	2.24889	AMRU CQ
AMRU_CQ_CACACTCCAGCTATTG	-16.0632	1.72766	-0.875854	4.15947	AMRU CQ
AMRU_CQ_TAGCCGGCAGATGGGT	-11.9705	2.08095	-2.07772	4.56687	AMRU CQ
AMRU_CQ_ATCATGGGTACACCGC	9.43383	-36.6328	-6.90056	1.06588	AMRU CQ
AMRU_CQ_TACGGTAGTGTAACGG	-14.0138	2.06519	2.23022	0.432843	AMRU CQ
AMRU_CQ_TCTCTAAAGGACGAAA	-14.3245	2.81015	1.42377	0.915881	AMRU CQ
AMRU_CQ_CACAGGCAGGTAAACT	11.373	-39.0279	-6.68915	0.973041	AMRU CQ
AMRU_CQ_TCAGGTACATTGGGCC	-18.4487	3.08104	-2.4234	5.68468	AMRU CQ
AMRU_CQ_TACCTTAGTTGAGGTG	-15.7207	2.14941	2.56204	0.904842	AMRU CQ
AMRU_CQ_AACGTTGAGTGTCTCA	15.4552	17.9483	-30.2605	11.4203	AMRU CQ
AMRU_CQ_ATCACGAGTTACGTCA	-14.7543	2.32163	0.596621	1.65331	AMRU CQ
AMRU_CQ_GTTCATTAGTATCTCG	-9.84602	2.46687	6.1059	-3.65375	AMRU CQ
AMRU_CQ_TTCTACACATTTGCCC	-14.3707	2.16273	0.865922	1.32766	AMRU CQ
AMRU_CQ_CATTCGCAGTTTGCGT	-6.63735	1.83163	5.52535	-2.1905	AMRU CQ
AMRU_CQ_TTTCCTCGTGCCTGTG	-15.8618	3.10099	-1.37449	3.84687	AMRU CQ
AMRU_CQ_CTTTGCGAGCCACTAT	-13.6465	3.06927	-3.18248	3.5862	AMRU CQ
AMRU_CQ_CTAGCCTGTGGCCCTA	-17.3083	3.90116	-4.44805	5.51154	AMRU CQ
AMRU_CQ_CTGAAACCACCGGAAA	-13.2445	1.82558	2.48278	-0.490865	AMRU CQ
AMRU_CQ_CAGCATACACCTTGTC	-14.3328	1.68289	0.453315	1.66458	AMRU CQ
AMRU_CQ_ATTATCCTCGCAAGCC	-17.3567	3.30972	-0.536218	4.04396	AMRU CQ
AMRU_CQ_AACCATGGTAGAGGAA	-17.0843	3.11711	-4.14605	5.44809	AMRU CQ
AMRU_CQ_ACATCAGAGATCGATA	-13.0218	2.52574	5.32379	-2.09533	AMRU CQ
AMRU_CQ_GATCGTAGTCAGTGGA	-13.6939	2.2712	-0.546213	2.98344	AMRU CQ
AMRU_CQ_GGACGTCTCACGAAGG	-16.9548	2.5473	-2.38716	5.83508	AMRU CQ
AMRU_CQ_ACTGCTCTCCAAACAC	-8.41069	2.1902	7.71215	-5.0006	AMRU CQ
AMRU_CQ_GTGTTAGAGCGAAGGG	-17.1641	1.62251	-1.27833	3.97104	AMRU CQ
AMRU_CQ_CATATGGTCGGATGTT	-16.0268	1.14025	1.30882	2.59941	AMRU CQ
AMRU_CQ_TCCCGATCAGGGTTAG	2.36265	4.77923	18.1345	-11.1895	AMRU CQ
AMRU_CQ_AACACGTCATGGTTGT	-13.209	2.54133	2.07701	-0.381972	AMRU CQ
AMRU_CQ_GAACCTACACGAGAGT	-16.2558	2.70755	-2.45395	5.01284	AMRU CQ
AMRU_CQ_CGCCAAGCAGGAATCG	-13.6868	0.907783	1.36906	1.5917	AMRU CQ
AMRU_CQ_CTCGTACAGGAGTCTG	-15.1087	2.35967	1.10346	1.79966	AMRU CQ
AMRU_CQ_TTGCGTCAGAGGTAGA	-17.3347	2.43829	-0.886597	3.59366	AMRU CQ
AMRU_CQ_TTCGAAGGTCTCATCC	-13.5592	1.28926	2.28012	1.28307	AMRU CQ
AMRU_CQ_TACGGATAGGACGAAA	-18.1584	4.45587	-3.43579	6.86895	AMRU CQ
AMRU_CQ_ATCCGAAGTCCAACTA	-14.0532	2.0313	2.32066	0.940534	AMRU CQ
AMRU_CQ_TTGAACGGTAATCGTC	-15.2729	2.44491	1.77873	1.90105	AMRU CQ
AMRU_CQ_CTGATCCGTGCAGTAG	-14.615	1.84656	3.05518	0.354554	AMRU CQ
AMRU_CQ_CTAGCCTCAATGCCAT	-2.74925	2.75425	10.4143	-6.65564	AMRU CQ
AMRU_CQ_TGAGAGGAGCTCCTTC	-16.8617	1.98156	-0.756048	3.38281	AMRU CQ
AMRU_CQ_TAAGAGAGTGGTAACG	-15.1227	1.00699	-1.23829	3.55168	AMRU CQ
AMRU_CQ_CTCGGGAGTGCCTGTG	-10.6723	2.94173	7.71615	-3.76231	AMRU CQ
[truncated: 7,216 more rows]
