# Supplementary material for: Single-cell transcription analysis of Plasmodium vivax blood-stage parasites identifies stage- and species-specific profiles of expression
Source: PLoS Biol. 2020 May 4;18(5):e3000711. doi: 10.1371/journal.pbio.3000711 (PMC7224573; doi:10.1371/journal.pbio.3000711)
Supplement: S11 Data — (XLSX) [file pbio.3000711.s040.xlsx]

## Sheet: Sheet1
GEMS	Type	Rank	%GR	%IG	%MG
Ches_Sa_GGCTCGAGTGTAAGTA	Asexual	0	0.710232	15.0442	6.56409
AMRU_CQ_TGCCCATGTAGGACAC	Asexual	1	0.710232	15	6.47431
NIH_Ao_GCAAACTGTGCACTTA	Asexual	2	0.730766	14.9377	6.46519
NIH_Ao_ACGCAGCAGAGCTTCT	Asexual	3	0.752725	14.9251	6.43069
Ches_Sa_GATCGTACAGGAATGC	Asexual	4	0.754304	14.933	6.43406
AMRU_Ao_CCGTGGATCAGTGTTG	Asexual	5	0.754304	14.7119	6.37159
AMRU_Ao_CCGTACTCAGTGGGAT	Asexual	6	0.767918	14.5874	6.2791
AMRU_Ao_GATGAGGCAGACAAAT	Asexual	7	0.773573	14.87	6.18935
Ches_Sa_AAGGTTCAGCTCCTTC	Asexual	8	0.765903	14.8825	6.18042
AMRU_CQ_GGGCATCAGGCCGAAT	Asexual	9	0.777295	15.1279	6.21088
NIH_Ao_GACTACAAGAGGTACC	Asexual	10	0.872657	15.1197	6.15864
AMRU_Sa_GGAACTTGTCTCCACT	Asexual	11	0.855769	14.9722	6.14822
AMRU_Ao_CTGTGCTAGTTAAGTG	Asexual	12	0.877497	14.9839	6.01181
AMRU_CQ_GTGAAGGCAACACCCG	Asexual	13	0.882374	15.0619	5.9114
NIH_Ao_TTCTACAAGTGTCTCA	Asexual	14	0.866221	14.9853	5.82111
AMRU_CQ_TTCTTAGAGTGGTCCC	Asexual	15	0.866221	15.0986	5.74269
AMRU_Ao_CTGAAACAGTCATCCA	Asexual	16	0.889359	14.965	5.77809
NIH_Ao_TAGAGCTGTCCAGTTA	Asexual	17	0.889359	15.1431	5.70568
AMRU_CQ_CAGATCACAATCTACG	Asexual	18	0.88634	15.0313	5.73521
AMRU_Ao_CTCTACGAGACTGTAA	Asexual	19	0.88634	14.9212	5.71547
AMRU_Ao_CCCATACGTAGGACAC	Asexual	20	0.885181	15.0673	5.62021
NIH_Ao_GACGTTAGTCTGCCAG	Asexual	21	0.896167	14.9957	5.57287
NIH_Ao_TTCTCCTAGTCCTCCT	Asexual	22	0.888891	15.0574	5.52591
Ches_Sa_GGGACCTAGCCCAACC	Asexual	23	0.898199	15.0451	5.62159
NIH_Ao_GATCGTAAGTGGGATC	Asexual	24	0.900642	14.5753	5.19879
NIH_Ao_CATCAAGGTTATTCTC	Asexual	25	0.926623	14.5818	5.22058
AMRU_Ao_ACATGGTTCCAATGGT	Asexual	26	0.987785	14.5058	5.28026
NIH_Ao_ATGGGAGCATTACCTT	Asexual	27	0.987884	14.5562	5.33118
AMRU_Ao_AGCCTAATCTTGACGA	Asexual	28	0.967216	14.5322	5.34864
AMRU_Ao_CACATAGTCCAAACTG	Asexual	29	0.973137	14.4842	5.30874
AMRU_CQ_TACGGTACAAGTCTAC	Asexual	30	0.990199	14.4801	5.40968
AMRU_Ao_CAGAGAGTCCACTCCA	Asexual	31	0.966323	14.4556	5.47129
AMRU_Ao_CCTCTGAGTCAAGCGA	Asexual	32	0.963189	14.5419	5.27548
NIH_Ao_GGAAAGCCAGTTCATG	Asexual	33	0.925184	14.6122	5.27879
NIH_Ao_TGCTACCTCGTTTATC	Asexual	34	0.925158	14.6222	5.36991
AMRU_Ao_TATGCCCTCAACACGT	Asexual	35	0.948043	14.8716	5.37866
AMRU_Ao_AAACGGGGTTATCCGA	Asexual	36	0.939473	14.8614	5.42136
AMRU_CQ_ATCACGACAAGCTGTT	Asexual	37	0.926642	14.9566	5.38175
NIH_Ao_CGTGTAACATCCGGGT	Asexual	38	0.930491	15.0259	5.29947
AMRU_Ao_AACCATGAGTTTAGGA	Asexual	39	0.930491	15.0566	5.24146
NIH_Ao_CATCGAAGTCATGCAT	Asexual	40	0.90197	15.1688	5.26524
AMRU_CQ_TCGCGAGGTCTTGATG	Asexual	41	0.902117	15.3887	5.32287
NIH_Ao_CGAGCACTCATCGGAT	Asexual	42	0.890215	15.5788	5.31397
NIH_Ao_GGGCACTTCAACACCA	Asexual	43	0.889022	15.6788	5.29702
AMRU_Ao_CATGCCTAGTTACGGG	Asexual	44	0.834398	15.6299	5.60841
AMRU_Ao_ACACCGGTCCGCAGTG	Asexual	45	0.834398	15.6303	5.48253
Ches_Sa_CTCGGAGTCTCCAACC	Asexual	46	0.87344	15.4465	5.49021
AMRU_Ao_AGATCTGGTCGCGAAA	Asexual	47	0.887523	14.9712	5.53311
PB_MACS_GCAGCCACACACCGCA	Asexual	48	0.884382	14.8684	5.39177
NIH_Ao_CTCGGAGTCCCTAATT	Asexual	49	0.884382	14.93	5.47198
Ches_Sa_CCTACACAGTGTTGAA	Asexual	50	0.89928	14.8514	5.48225
AMRU_Ao_ACTTACTGTCCCTTGT	Asexual	51	0.906943	15.1197	5.44873
NIH_Ao_TCCACACAGGGTATCG	Asexual	52	0.882759	15.0947	5.45396
NIH_Ao_ATGTGTGGTGCCTGTG	Asexual	53	0.841334	15.2645	5.4726
NIH_Ao_CTACCCACATTGAGCT	Asexual	54	0.82919	15.3576	5.57844
NIH_Ao_TCATTTGAGAGTGACC	Asexual	55	0.840118	15.4751	5.59109
NIH_Ao_ACAGCTATCACCATAG	Asexual	56	0.817277	15.5481	5.67585
NIH_Ao_GTTAAGCGTGTCCTCT	Asexual	57	0.817023	15.3406	5.70653
NIH_Ao_GCTTCCATCACGGTTA	Asexual	58	0.824075	15.3017	5.77025
NIH_Sa_CTAACTTGTCCTGCTT	Asexual	59	0.824374	15.2865	5.7236
NIH_Ao_CTCTACGTCTAACCGA	Asexual	60	0.730662	15.2092	5.85258
NIH_Ao_CTCGTCACAGCGTCCA	Asexual	61	0.700531	15.2265	5.92872
NIH_Ao_AGGGTGAGTGCATCTA	Asexual	62	0.650336	15.2432	5.87093
NIH_Ao_CAGCTGGCAGTTAACC	Asexual	63	0.638871	14.9994	5.72461
AMRU_Ao_GTCACAATCTCCCTGA	Asexual	64	0.638871	15.1245	5.8748
Ches_Sa_CGGCTAGCACTCTGTC	Asexual	65	0.638871	14.9401	5.90298
NIH_Ao_AGAGCTTTCGGTGTCG	Asexual	66	0.618915	14.9545	5.94242
NIH_Ao_AGCGGTCGTCTGCAAT	Asexual	67	0.641973	14.8083	6.01477
AMRU_Ao_CATTATCTCGGCGGTT	Asexual	68	0.642794	14.8594	5.99031
AMRU_CQ_GTCACAATCCAGAGGA	Asexual	69	0.664191	14.8244	6.09873
NIH_Ao_TGAAAGAGTACCGAGA	Asexual	70	0.671012	14.6959	6.14545
NIH_Ao_AATCCAGGTTCCGTCT	Asexual	71	0.675646	14.8427	6.26629
AMRU_Ao_CGTGAGCGTGCATCTA	Asexual	72	0.705601	14.8198	6.24558
NIH_Ao_TACTCGCCAATCCGAT	Asexual	73	0.687413	14.7906	6.19383
NIH_Ao_TCCACACAGTAGGTGC	Asexual	74	0.682385	14.787	6.11944
NIH_Ao_AGGTCATGTACTCAAC	Asexual	75	0.692883	14.8191	6.0573
NIH_Ao_CATGGCGTCTGCCAGG	Asexual	76	0.651842	14.8942	6.0908
Ches_Sa_TCTCTAAGTAGATTAG	Asexual	77	0.698243	14.9728	6.10231
AMRU_Ao_GTCCTCAAGACATAAC	Asexual	78	0.711914	14.968	6.10572
AMRU_Ao_GATGCTATCACATGCA	Asexual	79	0.682654	15.0625	6.10076
AMRU_Ao_GCATGTATCTTGACGA	Asexual	80	0.66333	15.0371	5.91497
NIH_Ao_GCGCGATGTTACGGAG	Asexual	81	0.66333	15.1356	5.87394
NIH_Ao_CGATTGACATCCCATC	Asexual	82	0.66673	15.1974	5.95759
NIH_Ao_CCTTCCCGTGCAGGTA	Asexual	83	0.713437	15.2924	5.92053
NIH_Ao_GCTCTGTCATATACGC	Asexual	84	0.698908	15.3458	5.87152
NIH_Ao_GCAAACTCAGTATAAG	Asexual	85	0.705565	15.4771	5.84059
NIH_Ao_AGGTCATAGCGGCTTC	Asexual	86	0.723973	15.413	5.79877
NIH_Ao_GTCCTCATCGACCAGC	Asexual	87	0.732742	15.3465	5.88396
AMRU_Ao_TTGCCGTGTGAAAGAG	Asexual	88	0.768238	15.407	5.97334
NIH_Ao_TATCTCAGTAGTACCT	Asexual	89	0.792375	15.4878	6.03907
NIH_Sa_GTTCATTTCTCGGACG	Asexual	90	0.790525	15.3566	6.0004
AMRU_CQ_TTTGTCATCATAACCG	Asexual	91	0.807161	15.1944	5.9217
NIH_Ao_AACTGGTGTAGCACGA	Asexual	92	0.807161	15.2262	6.00266
Ches_Sa_TGTGTTTTCTTCTGGC	Asexual	93	0.821748	15.2971	6.01892
NIH_Ao_ACACCCTTCTCTGTCG	Asexual	94	0.821748	15.2446	5.58456
NIH_Ao_CAGATCACAGGAACGT	Asexual	95	0.821748	15.1622	5.5414
AMRU_Ao_TGGTTAGTCGGTGTTA	Asexual	96	0.782706	15.3002	5.53221
AMRU_Ao_CAACCAAGTCGGCTCA	Asexual	97	0.78019	15.3579	5.50823
NIH_Ao_CGCGTTTAGATAGGAG	Asexual	98	0.75099	15.2221	5.59853
AMRU_Ao_CCTATTATCGCATGGC	Asexual	99	0.753423	15.144	5.56296
NIH_Ao_CGTGAGCAGATCGATA	Asexual	100	0.738526	15.0858	5.5375
NIH_Ao_ACCCACTCATCGACGC	Asexual	101	0.741641	14.8199	5.59141
AMRU_CQ_CAACCAATCGCAAACT	Asexual	102	0.741227	14.7943	5.61391
NIH_Ao_GGGACCTGTGTAATGA	Asexual	103	0.741869	14.6482	5.56317
NIH_Ao_TAGCCGGAGAAGAAGC	Asexual	104	0.726915	14.5305	5.44818
AMRU_Ao_CGACCTTGTCAACATC	Asexual	105	0.715987	14.3527	5.55435
NIH_Ao_AGATCTGAGCTGCCCA	Asexual	106	0.720857	14.416	5.49746
NIH_Ao_TACGGATTCTCGTTTA	Asexual	107	0.698544	14.4864	5.46974
AMRU_Ao_TGCCCATAGCCGATTT	Asexual	108	0.68394	14.4553	5.51153
Ches_Sa_CGTAGGCGTTATGTGC	Asexual	109	0.679917	14.4693	5.56994
AMRU_CQ_CCTTCCCCACAGGCCT	Asexual	110	0.680642	14.6314	5.43835
NIH_Ao_CCTAAAGAGGATTCGG	Asexual	111	0.709654	14.5853	5.39828
Ches_Sa_CATATGGTCGGGAGTA	Asexual	112	0.702091	14.52	5.51975
NIH_Sa_GCGAGAAAGTGTACCT	Asexual	113	0.719097	14.5439	5.65975
AMRU_Ao_TGCACCTAGACGACGT	Asexual	114	0.754969	14.5801	5.5665
NIH_Ao_GTTCTCGGTTCTGGTA	Asexual	115	0.776662	14.5756	5.57883
NIH_Ao_ATGGGAGCAGGGTTAG	Asexual	116	0.810783	14.4235	5.4513
NIH_Ao_TCATTACAGAAACGCC	Asexual	117	0.798912	14.4582	5.40728
PB_MACS_AATCGGTAGCTCCTCT	Asexual	118	0.799976	14.4069	5.38231
AMRU_Ao_GATGAAAGTTCGGGCT	Asexual	119	0.785258	14.4782	5.27103
NIH_CQ_CTTAGGAGTACCAGTT	Asexual	120	0.761971	14.3773	5.36222
NIH_Ao_CTCTACGGTAGAGTGC	Asexual	121	0.738952	14.3336	5.27472
Ches_Ao_ATTGGACGTCTAGCGC	Asexual	122	0.705273	14.3584	5.29731
Ches_Sa_TACGGGCTCCTCAACC	Asexual	123	0.733723	14.5157	5.28131
AMRU_Ao_GAACATCAGAAGGGTA	Asexual	124	0.733723	14.7508	5.37881
NIH_Ao_TACAGTGAGTGCCATT	Asexual	125	0.731111	14.7198	5.36089
Ches_CQ_TGAGAGGGTGCACTTA	Asexual	126	0.719029	14.7349	5.28986
NIH_Ao_CATTATCCAGGGTATG	Asexual	127	0.687635	14.7085	5.25893
NIH_Ao_ATTACTCTCGCCTGTT	Asexual	128	0.67786	14.5334	5.28595
NIH_Ao_TAGAGCTAGGCGTACA	Asexual	129	0.674823	14.5318	5.30076
NIH_Ao_TATCTCATCAGCTGGC	Asexual	130	0.690244	14.595	5.40488
AMRU_Ao_GTAGTCATCAACCAAC	Asexual	131	0.693416	14.6315	5.42481
NIH_Ao_ACAGCTACACCCATTC	Asexual	132	0.700115	14.5313	5.38875
NIH_Ao_TTGGAACTCAGCCTAA	Asexual	133	0.678767	14.6383	5.45557
Ches_Sa_ACGCCAGAGTGCTGCC	Asexual	134	0.676529	14.6454	5.54486
NIH_Ao_TGTCCCAAGGATGGTC	Asexual	135	0.656383	14.4645	5.71692
NIH_Ao_CCACTACCACAAGCCC	Asexual	136	0.620095	14.6832	5.73122
NIH_Ao_CTAGTGAAGATGTGGC	Asexual	137	0.596956	14.8419	5.62228
NIH_Ao_TACGGTAGTGCACCAC	Asexual	138	0.57271	14.7229	5.61394
NIH_Ao_GTGCATAGTACGACCC	Asexual	139	0.557362	14.8074	5.53991
NIH_Ao_CCACGGAAGTGTGAAT	Asexual	140	0.542052	14.8598	5.56227
NIH_Ao_ATCATCTAGTCATGCT	Asexual	141	0.545667	14.8195	5.67772
NIH_Ao_GATCGTATCCTTTCGG	Asexual	142	0.545667	14.85	5.66873
AMRU_Sa_CATGGCGCAGCTGTAT	Asexual	143	0.53108	14.8982	5.8441
NIH_Ao_ATCCGAACATCAGTCA	Asexual	144	0.604815	14.825	5.94639
NIH_Ao_TGACTAGTCCCAACGG	Asexual	145	0.626052	14.9822	5.96951
NIH_Ao_CGTAGCGCACGCATCG	Asexual	146	0.637348	14.9461	5.93646
NIH_Ao_GAACGGATCACCACCT	Asexual	147	0.63814	14.9579	5.93766
NIH_Ao_TTCTACATCCGTAGTA	Asexual	148	0.637957	15.1203	5.89862
NIH_Ao_CACATAGTCTGCCAGG	Asexual	149	0.653837	15.197	5.92342
NIH_Sa_CTAGTGATCAAAGTAG	Asexual	150	0.653837	15.3416	5.948
NIH_Sa_CACACAATCGGAGCAA	Asexual	151	0.679941	15.4409	5.93987
NIH_Ao_GTCTTCGTCGTAGGTT	Asexual	152	0.677132	15.4715	5.87047
NIH_Ao_CCGGTAGCACATCTTT	Asexual	153	0.675317	15.3497	6.02811
AMRU_CQ_CAACCTCCAAACTGCT	Asexual	154	0.688231	15.3394	6.03838
NIH_Ao_TCTCATACAGACGCTC	Asexual	155	0.706733	15.4336	6.00373
NIH_Ao_TAGCCGGAGCGACGTA	Asexual	156	0.681292	15.4169	6.07061
NIH_Ao_ACCCACTAGAAACCGC	Asexual	157	0.701228	15.3796	6.09823
NIH_Ao_TAAACCGGTACCAGTT	Asexual	158	0.701228	15.4026	6.08461
NIH_Sa_ACGTCAATCGTTGCCT	Asexual	159	0.704925	15.5073	6.05578
AMRU_CQ_CACACCTCATAGTAAG	Asexual	160	0.721156	15.4713	5.99019
NIH_Ao_CCACTACAGGCGATAC	Asexual	161	0.723456	15.5289	5.97689
NIH_Ao_CCTTCGACAGGAATGC	Asexual	162	0.733545	15.5765	5.92826
NIH_Ao_TTCTACACAGATCTGT	Asexual	163	0.719703	15.6427	5.97131
NIH_Ao_CTGAAACCACGTTGGC	Asexual	164	0.723102	15.5042	5.97893
AMRU_Ao_AAACCTGGTCATATCG	Asexual	165	0.701408	15.4479	5.95275
NIH_Ao_AGCTCCTTCATTGCGA	Asexual	166	0.696457	15.6601	5.99897
NIH_Ao_ATTCTACGTCCAGTTA	Asexual	167	0.712394	15.8024	6.20772
NIH_Ao_TGTATTCAGACTGGGT	Asexual	168	0.708298	15.8724	6.24854
AMRU_Ao_GATCTAGTCAAACGGG	Asexual	169	0.729588	15.8827	6.26239
NIH_Ao_TCGCGTTGTCGGCACT	Asexual	170	0.736965	15.8717	6.1772
NIH_Ao_GCTGCTTTCGGTGTCG	Asexual	171	0.760921	15.9255	6.22717
NIH_Ao_CTAATGGGTCAACATC	Asexual	172	0.770038	15.8439	6.25828
AMRU_CQ_GCGCAGTCAAGGTTCT	Asexual	173	0.743637	15.7341	6.29254
NIH_Ao_CGTAGCGCAACACCTA	Asexual	174	0.789936	15.5635	6.26877
AMRU_Ao_ACGCAGCCAAGGCTCC	Asexual	175	0.790348	15.4552	6.43166
NIH_Ao_CTTACCGGTTGAACTC	Asexual	176	0.824552	15.4042	6.45781
AMRU_Ao_CAGCGACTCGACGGAA	Asexual	177	0.821349	15.366	6.39817
NIH_Ao_ATGTGTGTCTGGCGAC	Asexual	178	0.897915	15.4582	6.37536
NIH_Ao_CAGCTGGTCTAACCGA	Asexual	179	0.893951	15.4592	6.41735
NIH_Ao_CACTCCACAAGGGTCA	Asexual	180	0.87853	15.5091	6.35952
NIH_Ao_AAGGAGCTCGAGAGCA	Asexual	181	0.894362	15.6618	6.37054
NIH_Ao_AGCAGCCTCCTAAGTG	Asexual	182	0.890063	15.806	6.40791
NIH_Ao_CGATTGACAATGTTGC	Asexual	183	0.893259	15.7144	6.35849
Ches_CQ_CACATAGCACATCTTT	Asexual	184	0.888382	15.6818	6.24518
NIH_Ao_GTACGTAGTCACTGGC	Asexual	185	0.892871	15.6146	6.08577
AMRU_CQ_TAGGCATGTCTAAACC	Asexual	186	0.904245	15.5382	6.04639
NIH_Ao_CTAGTGACAGCGTAAG	Asexual	187	0.904245	15.6069	6.14332
NIH_Ao_TCCACACCACGAAAGC	Asexual	188	0.889145	15.7155	6.26361
NIH_Ao_GTACTTTCACAGCCCA	Asexual	189	0.927322	15.66	6.29745
NIH_Ao_ATCTGCCAGAACTGTA	Asexual	190	0.96026	15.6742	6.17917
NIH_Ao_CCATGTCTCCACGCAG	Asexual	191	0.970052	15.7596	6.13397
NIH_Ao_GGGTCTGAGGCCCTTG	Asexual	192	0.991867	15.6747	6.1147
NIH_Ao_CACATAGGTGCAGTAG	Asexual	193	1.02097	15.5535	5.93726
NIH_Ao_CGTTGGGGTTCTGTTT	Asexual	194	0.964728	15.6127	5.86834
NIH_Ao_TCAACGAGTTCCGTCT	Asexual	195	1.01161	15.4774	5.86837
NIH_Ao_GATCTAGAGCTGGAAC	Asexual	196	1.0178	15.5694	5.89595
NIH_Ao_TTTGCGCGTAGATTAG	Asexual	197	1.04517	15.6086	5.91731
NIH_Ao_GAAATGAGTCCGAACC	Asexual	198	1.05779	15.5497	5.98227
Ches_Sa_TAAGCGTTCATTTGGG	Asexual	199	1.05889	15.5253	5.96352
AMRU_Ao_CTAGCCTTCTTGTATC	Asexual	200	1.06544	15.5165	6.01111
NIH_Ao_GCTGCTTGTCCCTACT	Asexual	201	1.0338	15.4982	6.02617
NIH_Sa_TAAGCGTAGGTTCCTA	Asexual	202	1.02275	15.6716	6.08427
NIH_Ao_TAAACCGAGACTAAGT	Asexual	203	1.00906	15.7938	6.01217
NIH_Ao_CTCGAAAAGTCTTGCA	Asexual	204	1.01203	15.9098	6.00657
NIH_Ao_TGCGGGTGTAGCGTAG	Asexual	205	1.00382	15.959	5.94528
NIH_Ao_TCATTTGAGTTCGCGC	Asexual	206	1.04908	15.9468	5.91885
AMRU_CQ_CGAACATCAATGTAAG	Asexual	207	1.04533	16.0522	5.89724
NIH_Ao_GTGCATATCCATGCTC	Asexual	208	1.04533	16.1231	5.87963
NIH_Ao_GGAGCAATCTTCGAGA	Asexual	209	1.05972	16.07	5.88796
NIH_Ao_TACACGAGTGTTGGGA	Asexual	210	1.06404	16.0887	5.8971
NIH_Ao_CACTCCAAGGCATGTG	Asexual	211	1.03255	16.0396	5.92732
AMRU_CQ_CCAGCGAGTAAACACA	Asexual	212	1.01668	16.0285	5.87979
NIH_Ao_ATCATGGTCTTTCCTC	Asexual	213	1.03218	16.1209	5.77714
NIH_Ao_CAAGATCGTCTAGCCG	Asexual	214	1.00836	16.1671	5.78486
AMRU_Ao_CTCTACGCAAAGGCGT	Asexual	215	1.02493	16.3284	5.86254
Ches_CQ_CCTACACGTCCAACTA	Asexual	216	0.996516	16.3748	5.85909
NIH_Ao_TTTGGTTGTAAGGGCT	Asexual	217	0.995665	16.1827	5.66854
NIH_Ao_GGGATGAAGTTTAGGA	Asexual	218	0.997016	16.1986	5.71341
NIH_Ao_CGCGTTTCAGGCTGAA	Asexual	219	0.982332	16.2811	5.66913
NIH_Ao_GAAACTCGTAGGACAC	Asexual	220	0.971456	16.3759	5.68994
NIH_Ao_TGTATTCAGTCGTACT	Asexual	221	0.960899	16.3389	5.66872
AMRU_Ao_ACCTTTAGTCTTCAAG	Asexual	222	0.942273	16.2406	5.69207
NIH_Ao_GATCGTAGTGTGGTTT	Asexual	223	0.957326	16.2716	5.67645
Ches_Sa_CAAGTTGAGACCGGAT	Asexual	224	0.937342	16.3564	5.66455
NIH_Ao_AGATCTGAGGTGCACA	Asexual	225	0.941657	16.5274	5.5491
NIH_Ao_GTTCTCGGTTCGTGAT	Asexual	226	0.904167	16.5169	5.52368
NIH_Ao_GATCGCGAGCTGTTCA	Asexual	227	0.893526	16.5543	5.52871
NIH_Sa_TCGTACCCACTATCTT	Asexual	228	0.840145	16.6353	5.51651
NIH_Ao_CCACCTAGTAGCTGCC	Asexual	229	0.864367	16.6778	5.49334
NIH_Ao_TCGCGAGAGATTACCC	Asexual	230	0.880375	16.6922	5.49066
PB_MACS_AGGGAGTAGGCTATCT	Asexual	231	0.864407	16.4608	5.55037
NIH_Ao_GCTCCTAAGGACGAAA	Asexual	232	0.90952	16.3697	5.47645
NIH_Ao_AGCTCTCGTGCGGTAA	Asexual	233	0.907382	16.2521	5.46084
NIH_Ao_GTCTTCGCAATGACCT	Asexual	234	0.927694	16.3067	5.50654
NIH_Ao_TACTTGTAGCTAGGCA	Asexual	235	0.921936	16.3837	5.52148
NIH_Ao_AAGACCTGTAAGTGTA	Asexual	236	0.950127	16.3064	5.54477
AMRU_CQ_AAGCCGCAGACCACGA	Asexual	237	0.97295	16.3011	5.49443
NIH_Ao_TTTCCTCGTCATGCCG	Asexual	238	0.976933	16.2276	5.30039
NIH_Ao_CTCCTAGCACGCGAAA	Asexual	239	0.9483	16.0871	5.34606
NIH_Ao_GGGATGAGTATATGGA	Asexual	240	0.937423	16.0833	5.56861
Ches_Sa_GCAGTTACAGGCTCAC	Asexual	241	0.925711	16.119	5.50778
NIH_Ao_GTGCAGCGTTGCGCAC	Asexual	242	0.933971	16.2076	5.55693
AMRU_CQ_ATTGGTGTCTGTCAAG	Asexual	243	0.918437	16.1611	5.49999
AMRU_Ao_CGATGGCCAGGGTATG	Asexual	244	0.91023	16.18	5.5923
NIH_Ao_CAGAATCCATCTATGG	Asexual	245	0.856879	16.2844	5.66485
NIH_Ao_GGGATGACACAGACTT	Asexual	246	0.885486	16.3662	5.7838
NIH_Ao_AGAGCGAAGGGTATCG	Asexual	247	0.875777	16.202	5.80264
NIH_Ao_CGTTAGATCATGTGGT	Asexual	248	0.880522	16.2346	5.76638
NIH_Ao_GTAACGTCAAGCCGCT	Asexual	249	0.886217	16.2562	5.78026
NIH_Ao_AGTGAGGCAACTGGCC	Asexual	250	0.895833	16.1617	5.72353
Ches_Sa_CCTTACGTCGTTGCCT	Asexual	251	0.925257	16.2528	5.72493
NIH_Ao_TGCTGCTCAGTCAGCC	Asexual	252	0.933419	16.0486	5.67312
NIH_Ao_GCAGTTATCCAGAGGA	Asexual	253	0.93464	15.996	5.56385
NIH_Ao_AGCGGTCCATGGTAGG	Asexual	254	0.939433	15.8282	5.59479
AMRU_CQ_GAACATCGTCAATGTC	Asexual	255	0.956895	15.9357	5.68845
AMRU_CQ_ACATGGTGTGCAGACA	Asexual	256	0.920028	16.0037	5.70541
NIH_Ao_ACGATACTCAGGCAAG	Asexual	257	0.945447	15.8923	5.66883
NIH_Ao_CCGGGATCAGGGAGAG	Asexual	258	0.957763	15.8346	5.68474
NIH_Ao_GTAGTCAAGAACTCGG	Asexual	259	0.938883	15.7886	5.61608
NIH_Ao_AGAGCGAGTAAATGTG	Asexual	260	0.915954	15.7757	5.70954
NIH_Ao_ATTACTCAGAGTACCG	Asexual	261	0.966871	15.7503	5.75685
NIH_Ao_TACTTACCAGTCGATT	Asexual	262	0.976905	15.7218	5.81874
NIH_Ao_GTCTCGTCATCACAAC	Asexual	263	0.978843	15.7483	5.81127
NIH_Ao_GATGAAAAGTACGTTC	Asexual	264	0.995809	15.7488	5.80134
NIH_Ao_TCTTTCCTCTCAAGTG	Asexual	265	1.00515	15.5454	5.77828
AMRU_Ao_TACTTACGTCATCCCT	Asexual	266	0.997495	15.4855	5.74001
NIH_Ao_TACTCGCAGTCCGTAT	Asexual	267	0.981337	15.4731	5.71671
NIH_Ao_ATGAGGGCACGGACAA	Asexual	268	0.976041	15.4171	5.63659
NIH_Ao_GATCGTATCGGAGCAA	Asexual	269	0.962758	15.4246	5.70529
NIH_Ao_TGGTTAGCACGAGGTA	Asexual	270	0.96525	15.3827	5.71032
AMRU_CQ_CCCTCCTTCCTAGTGA	Asexual	271	0.957644	15.2931	5.73893
NIH_Ao_GGCTGGTTCTTTACAC	Asexual	272	0.991888	15.422	5.67711
NIH_Ao_CGGAGCTCATGAGCGA	Asexual	273	0.978592	15.4542	5.65089
NIH_Sa_TGGTTAGAGACTGGGT	Asexual	274	0.963567	15.4919	5.65817
NIH_Ao_GCCAAATGTTCAGGCC	Asexual	275	0.924972	15.5646	5.57392
NIH_Ao_ATCCACCCAAGACACG	Asexual	276	0.951068	15.5707	5.54029
NIH_Ao_GAGGTGACAATTCCTT	Asexual	277	0.944146	15.5442	5.60547
NIH_Ao_TCTTCGGGTAATCGTC	Asexual	278	0.917066	15.6668	5.65884
NIH_Ao_CAGATCACACGTGAGA	Asexual	279	0.933819	15.7698	5.69904
AMRU_CQ_GGGACCTGTCTAGTGT	Asexual	280	0.955559	15.7198	5.68611
NIH_Ao_GGAGCAAAGATGGCGT	Asexual	281	0.992571	15.6899	5.66297
NIH_Ao_TCCACACTCAGGCGAA	Asexual	282	0.959707	15.7338	5.69149
NIH_Ao_CGGTTAACAAAGTCAA	Asexual	283	0.95289	15.8802	5.73465
NIH_Ao_TGGTTAGGTTCCACTC	Asexual	284	0.96194	15.8681	5.70063
NIH_Ao_ACCGTAAAGGAGTCTG	Asexual	285	0.972592	15.8888	5.7235
NIH_Ao_TAAGAGATCTCTTATG	Asexual	286	0.974182	15.8641	5.6912
NIH_Ao_GCGCGATCAGACTCGC	Asexual	287	0.951358	15.7617	5.65988
NIH_Ao_TTTACTGCACGAAGCA	Asexual	288	0.996399	15.8197	5.71659
AMRU_CQ_TGGGCGTCACCTCGTT	Asexual	289	0.988884	15.9738	5.62237
NIH_Ao_CCTTCGACACCACCAG	Asexual	290	0.971425	15.9587	5.4606
NIH_Ao_TCAGCTCTCATAGCAC	Asexual	291	0.950909	15.9412	5.49725
NIH_Ao_TTGACTTAGATCGGGT	Asexual	292	0.920834	16.1242	5.43372
NIH_Ao_CAGCGACCACCAGGTC	Asexual	293	0.928293	16.1741	5.47606
AMRU_CQ_GTCTTCGGTTATGTGC	Asexual	294	0.934294	16.2182	5.45098
NIH_Ao_CGCTTCAGTCGCTTCT	Asexual	295	0.954177	15.9852	5.38405
AMRU_Ao_GGAACTTTCGTTGACA	Asexual	296	0.925058	15.9652	5.35262
NIH_Ao_GATCGTAGTATTACCG	Asexual	297	0.905556	16.0105	5.28565
NIH_Ao_GCTGGGTGTATAGGGC	Asexual	298	0.886653	16.0406	5.29845
NIH_Ao_TCGTACCCATCCTTGC	Asexual	299	0.885631	16.0857	5.30669
AMRU_Ao_TGAGCCGGTCGCTTTC	Asexual	300	0.875886	16.1156	5.30825
NIH_Ao_CGATGTAGTTTAGCTG	Asexual	301	0.856287	16.2101	5.3442
NIH_Ao_TTCGGTCAGGCATTGG	Asexual	302	0.847627	16.2366	5.33899
NIH_Ao_CGGACGTCACGCATCG	Asexual	303	0.857914	16.3148	5.34695
NIH_Ao_CAAGGCCTCACATAGC	Asexual	304	0.850374	16.4633	5.31121
NIH_Ao_CGACTTCCATTAACCG	Asexual	305	0.826303	16.3404	5.30379
NIH_Ao_CAGCATAGTTGTGGAG	Asexual	306	0.843057	16.3069	5.2604
NIH_Sa_CTGATAGTCATCACCC	Asexual	307	0.81463	16.2128	5.33514
NIH_Ao_TGCTACCAGCATCATC	Asexual	308	0.802315	16.2238	5.33245
NIH_Ao_GCCTCTATCATATCGG	Asexual	309	0.815672	16.1648	5.39662
NIH_Sa_AGATTGCAGCGACGTA	Asexual	310	0.815672	16.1913	5.26894
NIH_Ao_CCAGCGACAAGTCTGT	Asexual	311	0.767361	16.3055	5.15749
AMRU_Ao_ACATGGTAGTACATGA	Asexual	312	0.759575	16.4259	5.13765
NIH_Ao_CTCGGGACAGATGGGT	Asexual	313	0.748422	16.4794	5.18163
AMRU_CQ_CGTCCATAGATGCGAC	Asexual	314	0.741107	16.5768	5.18396
NIH_Ao_CTTACCGCATCTATGG	Asexual	315	0.72093	16.6396	5.34877
NIH_Ao_AGCTTGACATCAGTCA	Asexual	316	0.72093	16.5576	5.34616
NIH_Ao_CTAATGGGTACAGCAG	Asexual	317	0.743737	16.5419	5.34562
AMRU_Ao_TGGCTGGAGGATATAC	Asexual	318	0.743357	16.5248	5.33903
AMRU_CQ_ATTTCTGCAAACAACA	Asexual	319	0.765558	16.4838	5.31159
NIH_Sa_AGATTGCTCAGGTTCA	Asexual	320	0.821234	16.5448	5.32817
NIH_Ao_CAACTAGGTCTGATTG	Asexual	321	0.83412	16.5189	5.28312
AMRU_Ao_GGACAAGCAATTGCTG	Asexual	322	0.838867	16.5589	5.27837
NIH_Ao_CCTTACGCAACACCCG	Asexual	323	0.855956	16.6542	5.36611
NIH_Ao_CACAGGCAGGACCACA	Asexual	324	0.869134	16.4303	5.46785
NIH_Ao_AAAGATGTCTTGCAAG	Asexual	325	0.881729	16.4609	5.56757
AMRU_CQ_ATGCGATCAAACTGCT	Asexual	326	0.849305	16.7224	5.67414
NIH_Ao_TCAGCAAGTCAGAGGT	Asexual	327	0.856469	16.785	5.7187
NIH_Ao_TTAACTCGTGATGTGG	Asexual	328	0.868131	16.6666	5.70902
NIH_Ao_CATCAGATCACGCGGT	Asexual	329	0.848812	16.5399	5.64613
AMRU_Ao_TGCCCTAGTTAAGATG	Asexual	330	0.8359	16.5443	5.64311
NIH_Ao_TAGAGCTAGAATAGGG	Asexual	331	0.810985	16.6308	5.54621
NIH_Ao_TGTTCCGAGAGACTAT	Asexual	332	0.814065	16.5898	5.56783
NIH_Ao_GAGTCCGTCCACGCAG	Asexual	333	0.828531	16.4981	5.54634
NIH_Ao_TCTCTAATCCAGAAGG	Asexual	334	0.801752	16.6018	5.62038
NIH_Ao_ACGGGCTAGTGTACTC	Asexual	335	0.793635	16.5263	5.63077
NIH_Ao_ACATACGTCACCGTAA	Asexual	336	0.783624	16.5766	5.7227
NIH_Ao_ACCAGTACACCAGCAC	Asexual	337	0.783624	16.4753	5.71788
NIH_Ao_CGAACATGTGTTTGGT	Asexual	338	0.761044	16.3375	5.74353
NIH_Ao_TGCTACCGTCGAGATG	Asexual	339	0.766251	16.2438	5.74514
AMRU_Ao_TGCCCTAAGGATGGAA	Asexual	340	0.819591	16.373	5.72905
NIH_Ao_TTTGCGCTCAGCATGT	Asexual	341	0.819591	16.4123	5.7328
NIH_Ao_GGCGTGTCACTTCGAA	Asexual	342	0.893655	16.2693	5.69291
NIH_Ao_AACTCTTCACTTCGAA	Asexual	343	0.886039	16.2914	5.76562
NIH_Ao_TGGTTCCTCCACGAAT	Asexual	344	0.918022	16.3224	5.7515
NIH_Ao_CACACCTAGGTGCTTT	Asexual	345	0.917989	16.4642	5.73832
AMRU_CQ_TATTACCCAGTATGCT	Asexual	346	0.901016	16.2961	5.67182
NIH_Ao_AACTCCCAGACCCACC	Asexual	347	0.893975	16.3742	5.68174
NIH_Ao_GGGAATGAGATCCTGT	Asexual	348	0.913192	16.325	5.62304
NIH_Ao_TGCACCTAGCCACTAT	Asexual	349	0.892388	16.2627	5.63008
AMRU_CQ_GACGTGCTCTCGCATC	Asexual	350	0.907214	16.3144	5.64907
AMRU_Ao_TGCGTGGAGCTAACAA	Asexual	351	0.944942	16.1291	5.57818
NIH_Ao_CTCGGGATCATGGTCA	Asexual	352	0.97111	16.3367	5.60392
NIH_Ao_CGCTGGATCATGTCCC	Asexual	353	0.968062	16.3583	5.61908
NIH_Ao_ACCTTTAGTTAAGAAC	Asexual	354	1.00141	16.3114	5.62155
NIH_Ao_CTCGGAGAGAAAGTGG	Asexual	355	1.01587	16.3457	5.51814
NIH_Sa_TCTTCGGAGGACATTA	Asexual	356	1.0491	16.2483	5.5102
NIH_Ao_CTAGCCTAGAACTCGG	Asexual	357	1.05579	16.3423	5.46285
AMRU_Ao_GAGCAGACAAGGACTG	Asexual	358	1.06895	16.3582	5.3826
PB_MACS_GCTTCCAGTCCTCTTG	Asexual	359	1.06874	16.3498	5.31211
NIH_Ao_AGCGGTCTCCGTTGTC	Asexual	360	1.06874	16.4403	5.49165
NIH_Ao_CTCGGGACATTCTTAC	Asexual	361	1.09289	16.452	5.51744
NIH_Ao_CCAGCGACAGGGAGAG	Asexual	362	1.10547	16.3639	5.56182
NIH_Ao_CAGCATACACGGCGTT	Asexual	363	1.13233	16.237	5.59056
AMRU_Ao_CCACGGAAGAGACTAT	Asexual	364	1.13389	16.483	5.64811
NIH_Ao_CATATGGGTGTGGTTT	Asexual	365	1.15118	16.5533	5.4796
NIH_Ao_CCACCTACACTTAACG	Asexual	366	1.16109	16.6105	5.56916
AMRU_Ao_ACAGCTAAGCTGCCCA	Asexual	367	1.1487	16.685	5.55781
NIH_Ao_GTCTCGTCACAAGTAA	Asexual	368	1.16167	16.7304	5.60977
NIH_Ao_TGAAAGACATGACATC	Asexual	369	1.18479	16.7184	5.55644
NIH_Ao_CGTCCATCATTGGCGC	Asexual	370	1.15493	16.691	5.48758
NIH_Ao_AGAATAGGTCCGTGAC	Asexual	371	1.13739	16.7549	5.462
NIH_Ao_ATCTACTCATCCCATC	Asexual	372	1.13034	16.6968	5.54383
NIH_Sa_AGGCCACCAATGGTCT	Asexual	373	1.12434	16.5331	5.55147
NIH_Ao_TGCCAAATCATATCGG	Asexual	374	1.12171	16.6141	5.54271
AMRU_CQ_AGTGAGGCAAGTTCTG	Asexual	375	1.11752	16.5219	5.54156
NIH_Sa_AAGGCAGTCCTTTACA	Asexual	376	1.13898	16.3718	5.60677
NIH_Ao_GTGCTTCAGTCAATAG	Asexual	377	1.15778	16.3693	5.52649
NIH_Ao_GCAATCAAGAGGTACC	Asexual	378	1.14611	16.3854	5.54619
NIH_Ao_TTCTCAAAGCGATTCT	Asexual	379	1.12708	16.3868	5.56431
NIH_Ao_TTAGGCATCAGTTGAC	Asexual	380	1.11757	16.5074	5.58181
NIH_Ao_TCATTACAGACACGAC	Asexual	381	1.1159	16.5322	5.63489
AMRU_Ao_CCGGGATTCTTGTCAT	Asexual	382	1.10278	16.4816	5.63691
NIH_Ao_TGGGCGTTCGGATGGA	Asexual	383	1.10257	16.5454	5.69072
NIH_Ao_ACTATCTGTCCAGTGC	Asexual	384	1.12476	16.3683	5.612
NIH_Ao_TTGAACGCATGACGGA	Asexual	385	1.13045	16.4801	5.56002
AMRU_CQ_CTCATTAAGAGTCGGT	Asexual	386	1.09931	16.3794	5.61411
AMRU_CQ_GATCAGTGTTGTCTTT	Asexual	387	1.09931	16.4667	5.62657
NIH_Ao_GACACGCAGCAACGGT	Asexual	388	1.10975	16.7041	5.61275
NIH_Ao_CACACAAAGCTCTCGG	Asexual	389	1.11745	16.7502	5.66305
Ches_Ao_AGAGCGATCTGTCAAG	Asexual	390	1.05664	16.6411	5.69966
AMRU_Ao_ACTGCTCCAGTCTTCC	Asexual	391	1.05664	16.5153	5.70928
NIH_Ao_TCTGAGAAGGTGATTA	Asexual	392	0.997392	16.459	5.73273
NIH_Ao_TATTACCCACTCGACG	Asexual	393	0.997703	16.5645	5.68887
NIH_Ao_CATTATCCAGGTCGTC	Asexual	394	1.01599	16.4072	5.71297
Ches_Sa_GACTAACCATCCGGGT	Asexual	395	0.98492	16.4232	5.70444
NIH_Ao_CAGGTGCAGGCGCTCT	Asexual	396	0.98492	16.3262	5.77575
NIH_Ao_CACCAGGGTCCTGCTT	Asexual	397	0.985258	16.4554	5.78284
NIH_Ao_TTAGGCATCTTACCGC	Asexual	398	0.98888	16.3946	5.76192
NIH_Ao_AGGGATGAGGATGGTC	Asexual	399	1.01886	16.4229	5.75769
AMRU_Ao_CCAGCGAGTAAGGGCT	Asexual	400	1.00961	16.2049	5.72863
NIH_Ao_GTACTTTGTAGGCATG	Asexual	401	0.957656	16.3207	5.75654
NIH_Ao_TGCGGGTTCTGGGCCA	Asexual	402	0.951488	16.3343	5.67889
NIH_Ao_CCGGTAGAGTACACCT	Asexual	403	0.955706	16.234	5.66833
NIH_Ao_GTGCTTCGTACCATCA	Asexual	404	0.937037	16.2116	5.69774
NIH_Ao_CACACAACAAACAACA	Asexual	405	0.973447	16.1789	5.76292
NIH_Ao_GATCGCGTCGGTTAAC	Asexual	406	0.939144	16.2103	5.85593
NIH_Ao_TTAGGCATCACTCTTA	Asexual	407	0.945743	16.1984	5.92658
NIH_Ao_GCACTCTAGGCCCGTT	Asexual	408	0.950811	16.1934	5.99431
AMRU_Ao_GAGGTGACAGACAGGT	Asexual	409	0.939383	16.3931	6.05699
NIH_Ao_CATGCCTAGACTAGGC	Asexual	410	0.96489	16.2079	5.8858
NIH_Ao_CCTAAAGTCAACCATG	Asexual	411	0.955141	16.2142	5.90827
NIH_Ao_GTAGTCATCCACGACG	Asexual	412	0.953981	16.2167	5.89926
AMRU_CQ_TGACTTTTCCCTTGCA	Asexual	413	0.923981	16.3601	5.84145
AMRU_CQ_CGAGAAGCAAGGACTG	Asexual	414	0.937195	16.095	5.83734
NIH_Ao_CCTTCGAAGCTGCCCA	Asexual	415	0.933874	16.0251	5.84373
NIH_Ao_AGATCTGTCTGTCCGT	Asexual	416	0.923967	16.1964	5.82215
Ches_Ao_CTACGTCGTCTAGGTT	Asexual	417	0.948482	16.0799	5.93743
NIH_Ao_CGCGTTTTCGGATGGA	Asexual	418	0.945895	16.1122	5.8793
NIH_Ao_TCCCGATGTCCAACTA	Asexual	419	0.944269	16.0663	6.07128
NIH_Ao_TAAGAGATCCATGAAC	Asexual	420	0.928354	16.2307	6.03627
NIH_Ao_CTTAGGAAGGCTAGCA	Asexual	421	0.947584	16.2883	6.1019
NIH_Ao_TGCTGCTCATCTCCCA	Asexual	422	0.915644	16.2857	6.16698
NIH_Ao_CCTTCGAGTACCCAAT	Asexual	423	0.918562	16.3289	6.10496
NIH_Ao_ATCCACCTCGAACGGA	Asexual	424	0.913413	16.379	6.02222
NIH_Sa_GAGCAGAGTTGTACAC	Asexual	425	0.907017	16.5036	5.98994
NIH_Ao_ATGCGATTCTGCAAGT	Asexual	426	0.885559	16.3922	5.93987
AMRU_Ao_CGATTGAAGAAAGTGG	Asexual	427	0.883183	16.3212	6.01128
NIH_Ao_CGACCTTTCCAGATCA	Asexual	428	0.894943	16.2896	5.92628
NIH_Ao_GGTGTTAAGGGTCTCC	Asexual	429	0.908668	16.276	5.88222
NIH_Ao_TCACGAACACTGAAGG	Asexual	430	0.908101	16.1105	5.94131
NIH_Ao_TGTATTCAGTGTACGG	Asexual	431	0.909823	16.0962	5.98663
AMRU_CQ_GATCGCGGTACAGACG	Asexual	432	0.901812	16.2428	5.98093
AMRU_Ao_TTCGAAGTCGGTGTCG	Asexual	433	0.899979	16.2643	5.94185
NIH_Sa_ACATCAGTCAAGGTAA	Asexual	434	0.872897	16.3687	5.98688
NIH_Sa_GCCAAATAGCTCCTCT	Asexual	435	0.883892	16.2656	6.04932
AMRU_Ao_GCATGATCACTATCTT	Asexual	436	0.921927	16.3784	5.95362
NIH_Ao_ACGGCCACATGAACCT	Asexual	437	0.978116	16.4743	5.98896
NIH_Ao_TCTGGAACAGGCTCAC	Asexual	438	0.941236	16.4607	6.00331
NIH_Ao_ATGTGTGTCTATCGCC	Asexual	439	0.93451	16.5439	6.11111
NIH_Ao_CGTGAGCCACGGCGTT	Asexual	440	0.956629	16.4798	6.12258
NIH_Ao_CTCCTAGAGTGCGATG	Asexual	441	0.976307	16.5612	6.11662
NIH_Ao_TCAGCTCCAGCTGCTG	Asexual	442	0.974738	16.6173	6.10965
AMRU_CQ_TGTTCCGAGCATGGCA	Asexual	443	0.96101	16.4628	6.09425
NIH_Sa_TGCGGGTCAAGTCTAC	Asexual	444	0.920419	16.5648	6.07613
NIH_Sa_CCATGTCCATTGGTAC	Asexual	445	0.953307	16.6594	6.10914
NIH_Ao_TTCGAAGAGGCTCATT	Asexual	446	0.963344	16.8119	6.09313
NIH_Ao_TACGGATAGAGCCTAG	Asexual	447	0.995462	16.7221	6.15675
NIH_Ao_TGTGTTTCACGCGAAA	Asexual	448	1.03145	16.7745	6.19559
NIH_Ao_CTTAACTGTGCGGTAA	Asexual	449	1.01678	16.7937	6.12076
NIH_Ao_ACGGGTCAGTACGACG	Asexual	450	1.03271	16.9315	6.13035
NIH_Ao_ACAGCCGAGATAGTCA	Asexual	451	1.0968	16.8805	6.05201
NIH_Ao_TGGTTAGAGTGGAGTC	Asexual	452	1.10552	16.7776	6.17188
NIH_Sa_ATCCGAATCCCTCTTT	Asexual	453	1.13321	16.8077	6.14349
NIH_Ao_AGGGTGACACTTCGAA	Asexual	454	1.1054	16.8421	6.18182
NIH_Ao_CTCTACGCACGGCGTT	Asexual	455	1.08248	16.9363	6.24642
NIH_Ao_GAACGGAGTCCGTCAG	Asexual	456	1.09537	16.9509	6.18788
Ches_Sa_GCAAACTGTGCAGTAG	Asexual	457	1.08186	17.0293	6.18373
NIH_Ao_TAAGTGCCACTACAGT	Asexual	458	1.06363	16.9418	6.16351
NIH_Ao_ACCCACTAGTTGAGAT	Asexual	459	1.05154	16.9803	6.07444
NIH_Sa_GTGTTAGGTTGCCTCT	Asexual	460	1.03689	17.0559	6.1191
NIH_Ao_CGTAGCGAGGAGCGTT	Asexual	461	1.06312	17.0215	6.14943
NIH_Ao_TAGTGGTCACATGTGT	Asexual	462	1.09021	17.0423	6.17291
AMRU_Ao_ACGGAGAGTGGTCCGT	Asexual	463	1.1043	17.1438	6.15283
AMRU_CQ_CAAGTTGGTCGAGTTT	Asexual	464	1.07291	17.103	6.0233
NIH_Ao_CTCACACAGGTGCTAG	Asexual	465	1.10887	17.1099	6.03018
NIH_Ao_TTATGCTGTGCTTCTC	Asexual	466	1.11988	16.9997	6.00952
NIH_Ao_TGTTCCGAGTGCAAGC	Asexual	467	1.10013	17.1454	5.96419
NIH_Ao_GCTGCAGAGACGCTTT	Asexual	468	1.10119	17.1117	6.02272
NIH_Ao_TCTCATAGTCTTTCAT	Asexual	469	1.09977	17.2844	5.85458
NIH_Ao_CAGCATATCTCCAGGG	Asexual	470	1.11469	17.2042	5.95714
Ches_Ao_GATGAGGTCGGCGGTT	Asexual	471	1.1429	17.1915	5.88904
AMRU_CQ_CTCAGAAGTCTTCAAG	Asexual	472	1.1735	17.21	5.77729
NIH_Ao_ACTTACTTCAGGCAAG	Asexual	473	1.18004	17.2373	5.793
NIH_Ao_AGAGCGAGTCTTGATG	Asexual	474	1.18624	17.2922	5.84386
NIH_Ao_TCTTTCCCATGGATGG	Asexual	475	1.18423	17.2114	5.9419
NIH_Ao_GGCTGGTAGAGTAAGG	Asexual	476	1.26335	17.3486	5.90966
NIH_Ao_CTTAGGAGTGGGTATG	Asexual	477	1.25858	17.3665	5.82739
NIH_Ao_ACACCGGGTCCTAGCG	Asexual	478	1.26135	17.372	5.85773
NIH_Ao_AGCTTGAAGCGTTGCC	Asexual	479	1.25372	17.4142	5.85575
NIH_Ao_TCGCGTTCACAGACTT	Asexual	480	1.24156	17.4801	5.82526
NIH_Ao_ACGCCAGCAGGCGATA	Asexual	481	1.2528	17.4323	5.78564
NIH_Ao_TTCCCAGCATAGACTC	Asexual	482	1.26202	17.4374	5.79133
NIH_Ao_ACACTGACATGATCCA	Asexual	483	1.24677	17.4977	5.7858
NIH_Ao_GGAACTTTCACAACGT	Asexual	484	1.25519	17.5869	5.75178
AMRU_CQ_CGTTAGAGTCTAGAGG	Asexual	485	1.25612	17.7042	5.76281
NIH_Ao_TGTTCCGCAACACGCC	Asexual	486	1.23646	17.5923	5.72723
NIH_Ao_GCGCGATAGGACAGAA	Asexual	487	1.18027	17.476	5.75113
NIH_Ao_TGGACGCAGGCTACGA	Asexual	488	1.21547	17.4367	5.83755
NIH_Sa_GGCTCGATCGTTTAGG	Asexual	489	1.20717	17.361	5.71998
NIH_Ao_TACAGTGTCAGCGATT	Asexual	490	1.21139	17.4968	5.72357
NIH_Ao_CAACCTCCATCAGTCA	Asexual	491	1.19911	17.439	5.69138
NIH_Ao_CTCGAAACAGACTCGC	Asexual	492	1.23437	17.3212	5.75373
NIH_Ao_ATGAGGGAGCATCATC	Asexual	493	1.23437	17.3024	5.77214
NIH_Ao_TGCTACCTCACATACG	Asexual	494	1.21881	17.3025	5.79053
NIH_Ao_TCCCGATAGAGACTAT	Asexual	495	1.19262	17.3748	5.77959
NIH_Ao_CGTCAGGTCAGAGCTT	Asexual	496	1.20402	17.3806	5.68134
NIH_Ao_CAGCCGAGTACTCTCC	Asexual	497	1.16904	17.4513	5.68381
NIH_Ao_CCTCAGTTCAGCTCTC	Asexual	498	1.13085	17.3449	5.75717
NIH_Ao_GTCTCGTCAGTTAACC	Asexual	499	1.13967	17.4061	5.83319
NIH_Ao_CGGACACGTCTAGCGC	Asexual	500	1.1125	17.4449	5.89943
NIH_Ao_TTTACTGGTATCGCAT	Asexual	501	1.05995	17.5506	5.99322
NIH_Ao_CCGGGATGTCTTTCAT	Asexual	502	1.04413	17.4795	5.94467
NIH_Ao_GCGGGTTCACTGAAGG	Asexual	503	1.00464	17.4382	6.02096
NIH_Sa_CGGAGCTTCGGTGTCG	Asexual	504	1.00464	17.502	6.04437
NIH_Ao_GCAAACTGTTCACCTC	Asexual	505	0.996165	17.518	5.99794
NIH_Ao_ACGGGCTAGAACAACT	Asexual	506	0.96049	17.45	6.04811
NIH_Ao_TGTTCCGAGAGAGCTC	Asexual	507	0.973263	17.4808	5.97629
NIH_Ao_GGGACCTTCACGGTTA	Asexual	508	1.00938	17.4886	6.00554
NIH_Ao_GATGCTATCGCTTGTC	Asexual	509	1.02337	17.3618	6.07741
NIH_Ao_GTGCATATCCTTTCGG	Asexual	510	1.01251	17.3461	6.15978
NIH_Sa_GACCAATAGGATCGCA	Asexual	511	1.08444	17.3435	6.38541
NIH_Ao_GCGGGTTGTTAAGATG	Asexual	512	1.05721	17.2032	6.31598
NIH_Ao_CACCTTGGTACTCAAC	Asexual	513	1.03682	17.0323	6.24772
NIH_Ao_GCGCGATCAGACAGGT	Asexual	514	1.05389	17.0538	6.30932
NIH_Ao_CTCAGAAAGTAGCGGT	Asexual	515	1.00915	17.0992	6.26965
NIH_Ao_TCACAAGGTAGCTGCC	Asexual	516	1.00691	17.1962	6.28884
NIH_Ao_CTAGAGTGTCCGAGTC	Asexual	517	0.985382	17.1282	6.24915
NIH_Ao_TGCGCAGGTACGCACC	Asexual	518	0.979023	17.1469	6.20364
NIH_CQ_ACGGAGAAGTGCCATT	Asexual	519	0.987782	17.0852	6.24157
AMRU_Ao_GTACGTACATCAGTCA	Asexual	520	0.988015	17.142	6.19307
NIH_Ao_TCGGTAACACCGATAT	Asexual	521	0.939438	17.1475	6.2435
NIH_Ao_AACACGTAGCGATAGC	Asexual	522	0.91253	17.0083	6.3049
NIH_Ao_CCTTCCCTCTTATCTG	Asexual	523	0.927508	17.0637	6.22429
AMRU_CQ_GCGCAACGTTCAGTAC	Asexual	524	0.921896	17.1104	6.29887
NIH_Ao_CGATGGCTCCATGAGT	Asexual	525	0.925967	17.1241	6.25371
NIH_Ao_GTATCTTTCTGGTATG	Asexual	526	0.846848	16.9664	6.24987
NIH_Ao_CTGTGCTGTCTTCTCG	Asexual	527	0.837699	17.0927	6.34248
NIH_Ao_AACCATGAGCGTCAAG	Asexual	528	0.82316	17.1977	6.41109
NIH_Ao_GATGAAATCTTGTACT	Asexual	529	0.831674	17.0983	6.43355
NIH_Ao_GGTGCGTTCACTATTC	Asexual	530	0.849715	16.9483	6.45465
NIH_Ao_CGACCTTGTAGGAGTC	Asexual	531	0.865721	16.9219	6.40681
NIH_Ao_AGGGAGTAGCGCCTTG	Asexual	532	0.873333	16.8593	6.46505
NIH_Ao_AGCGTCGCATCCCACT	Asexual	533	0.858481	16.8337	6.45872
NIH_Ao_ACGAGGAGTCTAACGT	Asexual	534	0.877638	16.6331	6.45007
NIH_Ao_TTTGCGCCACTGCCAG	Asexual	535	0.859681	16.583	6.41669
AMRU_CQ_GCGCCAAGTGGCTCCA	Asexual	536	0.845276	16.6478	6.51597
NIH_Ao_TACTCATGTCGCGTGT	Asexual	537	0.845276	16.7137	6.47303
NIH_Ao_AGATCTGTCAACGGCC	Asexual	538	0.825855	16.6182	6.53796
NIH_Ao_ACGCAGCGTTCCACGG	Asexual	539	0.850416	16.5683	6.62728
NIH_Ao_AATCGGTGTACTCTCC	Asexual	540	0.836298	16.4583	6.61356
NIH_Sa_CTGTTTAAGGGTCGAT	Asexual	541	0.843311	16.4711	6.61829
NIH_Ao_CCTCAGTGTCGAACAG	Asexual	542	0.800339	16.4981	6.61425
NIH_Ao_CCTTCCCAGATGGGTC	Asexual	543	0.827122	16.5723	6.61388
NIH_Ao_GTGCGGTTCAATACCG	Asexual	544	0.824094	16.6659	6.61811
NIH_Ao_CTAATGGGTTTGACTG	Asexual	545	0.819742	16.515	6.61017
NIH_Ao_GCGCCAAGTCGGCTCA	Asexual	546	0.815053	16.5728	6.62786
NIH_Sa_AAACGGGCACCTATCC	Asexual	547	0.842946	16.5165	6.55665
NIH_Ao_TACGGATAGACCACGA	Asexual	548	0.820809	16.5874	6.51762
PB_MACS_ATTGGACAGGTGCTTT	Asexual	549	0.796915	16.6044	6.55575
AMRU_CQ_GTTCATTCATTTCAGG	Asexual	550	0.812756	16.5595	6.51288
NIH_Ao_TACGGATTCATTATCC	Asexual	551	0.821729	16.4484	6.50222
NIH_Sa_GCACATACAGTGGGAT	Asexual	552	0.825907	16.4501	6.52181
Ches_CQ_GGCGTGTCAAGTCTGT	Asexual	553	0.834205	16.6096	6.49386
NIH_Sa_TAAGAGAGTTCCGTCT	Asexual	554	0.83683	16.5309	6.39899
Ches_Sa_ACTGAACGTGACTCAT	Asexual	555	0.829683	16.4717	6.3731
NIH_Ao_ATTGGTGCAAGTAGTA	Asexual	556	0.828391	16.5959	6.40445
NIH_Ao_CATCGGGAGCTAACAA	Asexual	557	0.827708	16.5176	6.51511
NIH_Ao_TCGGTAAGTCTAAACC	Asexual	558	0.794502	16.6052	6.55961
NIH_Ao_GACTACAGTTCGTTGA	Asexual	559	0.787585	16.5646	6.52978
Ches_CQ_CACACCTTCACCGGGT	Asexual	560	0.84532	16.6692	6.42953
NIH_Sa_TCATTTGCAGACGCCT	Asexual	561	0.74835	16.667	6.14674
Ches_Sa_AAGGCAGTCCGCAAGC	Asexual	562	0.764989	16.7664	6.11006
NIH_Ao_GGTGTTAAGCTAGTGG	Asexual	563	0.7795	16.7969	6.20406
NIH_Ao_CTCTAATCATGGTCTA	Asexual	564	0.764141	16.7881	6.23092
NIH_Ao_TGGACGCGTAGGAGTC	Asexual	565	0.778096	16.8355	6.37552
NIH_Ao_TAGGCATAGAATAGGG	Asexual	566	0.770519	16.6901	6.36521
NIH_Ao_TGGTTCCCACCAGGTC	Asexual	567	0.766753	16.7022	6.41636
NIH_Ao_GTACTCCTCTGAAAGA	Asexual	568	0.757587	16.7724	6.51376
NIH_Ao_GAATAAGAGATAGGAG	Asexual	569	0.744812	16.8908	6.55712
NIH_Ao_GCATGTAAGTGTTTGC	Asexual	570	0.744373	16.8586	6.55699
NIH_Ao_TGGTTCCGTGTAAGTA	Asexual	571	0.749664	16.9171	6.53451
NIH_Ao_AAACCTGTCTTGAGAC	Asexual	572	0.766998	17.0108	6.52005
NIH_Ao_CTGAAGTCATCTCGCT	Asexual	573	0.769453	16.9272	6.64059
NIH_Ao_GGGTTGCTCGTACGGC	Asexual	574	0.791573	16.9332	6.50493
AMRU_CQ_ATAAGAGCATTGGGCC	Asexual	575	0.787502	16.743	6.53322
NIH_Ao_TAGTTGGCACTGCCAG	Asexual	576	0.787502	16.8998	6.53128
NIH_Ao_AGAGCGACACCTCGTT	Asexual	577	0.809989	16.7597	6.4755
NIH_Ao_ACTATCTGTGCGATAG	Asexual	578	0.840885	16.6031	6.4909
NIH_Sa_ACTGATGCACTTCTGC	Asexual	579	0.829342	16.6822	6.50522
NIH_Ao_CAGTAACGTGAAGGCT	Asexual	580	0.808706	16.7419	6.40635
NIH_Ao_ATCTACTCATTCCTGC	Asexual	581	0.785339	16.7777	6.47685
NIH_Ao_ATGCGATGTTCCACTC	Asexual	582	0.768514	16.7456	6.44464
NIH_Ao_CATATGGTCAGCTCGG	Asexual	583	0.775166	16.6673	6.41521
NIH_Ao_TCCACACGTGTTTGGT	Asexual	584	0.747591	16.712	6.43785
NIH_Ao_ACCAGTATCGAGAACG	Asexual	585	0.806544	16.8451	6.4268
NIH_Ao_CGTGTCTGTCAACTGT	Asexual	586	0.802571	16.864	6.33458
NIH_Ao_GGTGTTAAGGACACCA	Asexual	587	0.81744	16.8106	6.41803
NIH_Ao_TGGCCAGTCCTGCCAT	Asexual	588	0.824366	16.9319	6.27724
AMRU_CQ_GGATTACTCACATACG	Asexual	589	0.791098	16.7607	6.11947
NIH_Ao_TTCTCAATCAAGGCTT	Asexual	590	0.81477	16.7523	6.12391
NIH_Ao_AAGACCTAGGATTCGG	Asexual	591	0.834734	16.854	6.11335
NIH_Ao_AGCGTATGTTGGGACA	Asexual	592	0.887458	17.0261	6.08644
NIH_Ao_AGGGAGTGTTCTGTTT	Asexual	593	0.870767	17.0463	6.0361
NIH_Ao_GTCGGGTAGGGAAACA	Asexual	594	0.89206	16.8955	6.06994
NIH_Ao_TATGCCCGTGTTTGGT	Asexual	595	0.925336	16.7858	6.1264
NIH_Ao_GGAATAACAATAGCAA	Asexual	596	0.922358	16.7061	6.1117
NIH_Sa_CTTTGCGCATTGGGCC	Asexual	597	0.915529	16.7463	6.21893
Ches_Sa_GCTCTGTAGGGTGTTG	Asexual	598	0.906795	16.7157	6.16991
NIH_Ao_CACACTCTCAGATAAG	Asexual	599	0.910137	16.7052	6.07219
NIH_Ao_CTAACTTCAATGGAGC	Asexual	600	0.893533	16.6819	6.03031
NIH_Ao_GGGCACTCACCCATGG	Asexual	601	0.887058	16.6517	6.07483
NIH_Ao_GGTATTGCATGTAGTC	Asexual	602	0.897298	16.7565	6.03517
NIH_Ao_CTAGAGTTCAGGTAAA	Asexual	603	0.891442	16.7033	6.08289
NIH_Ao_CGAATGTAGCTAACAA	Asexual	604	0.89944	16.6609	6.0709
NIH_Sa_CATGACAGTTTGCATG	Asexual	605	0.887318	16.6488	6.05691
NIH_Ao_CGGACTGGTCCGAAGA	Asexual	606	0.921679	16.5846	5.96617
Ches_CQ_AGGTCATCATTCTTAC	Asexual	607	0.9086	16.6651	5.89202
NIH_Ao_ACATACGCAGCCTGTG	Asexual	608	0.905693	16.5692	6.01059
NIH_Ao_ACGGCCACATGAGCGA	Asexual	609	0.930742	16.654	6.02887
NIH_Ao_CAGTAACCATCAGTAC	Asexual	610	0.879982	16.6516	6.04179
AMRU_Ao_ATCTGCCGTGATGTCT	Asexual	611	0.896965	16.7754	6.17656
NIH_Ao_TGACAACCAGTTTACG	Asexual	612	0.878402	16.958	6.3233
NIH_Ao_TGACTAGAGCGCTCCA	Asexual	613	0.869724	16.9974	6.35013
AMRU_CQ_CTGCCTAAGTCCATAC	Asexual	614	0.886045	17.0097	6.36513
NIH_Ao_CAGCATAGTAGCTGCC	Asexual	615	0.863688	16.963	6.31335
NIH_Ao_AAACGGGGTTTAGCTG	Asexual	616	0.872042	16.9434	6.26267
NIH_Ao_CGAGCCAGTCATCCCT	Asexual	617	0.87762	16.9614	6.25376
PB_MACS_TGCCCATTCCGCAAGC	Asexual	618	0.904141	16.885	6.18786
NIH_Ao_TCTCTAATCGTAGATC	Asexual	619	0.905515	16.717	6.09298
NIH_Ao_TTTACTGCACTGTCGG	Asexual	620	0.889145	16.706	6.07182
NIH_Ao_CAAGATCCATCCGCGA	Asexual	621	0.906676	16.6988	6.13708
NIH_Ao_TGCACCTCAGAAGCAC	Asexual	622	0.906737	16.723	6.08046
NIH_Ao_CGAGAAGCAAGGACTG	Asexual	623	0.872046	16.584	6.02438
PB_MACS_GAGGTGAGTCGCATAT	Asexual	624	0.852702	16.4834	5.99127
NIH_Ao_CTGCGGAGTCTCATCC	Asexual	625	0.863175	16.6192	5.95214
NIH_Sa_GCGACCATCTATCGCC	Asexual	626	0.863175	16.5232	5.92262
NIH_Ao_CTCGGGAGTCTAGTGT	Asexual	627	0.85727	16.4635	5.85503
NIH_Ao_GCTCCTATCAGGCAAG	Asexual	628	0.831872	16.5869	5.78176
NIH_Ao_GGGACCTTCAGCTTAG	Asexual	629	0.88619	16.5318	5.80465
NIH_Ao_CAACCTCAGAGCTGGT	Asexual	630	0.891664	16.6754	5.80258
NIH_Sa_GACCTGGAGAAGGTTT	Asexual	631	0.891313	16.7975	5.81101
NIH_Ao_GTCACGGAGAGTAATC	Asexual	632	0.891313	16.8123	5.85627
NIH_Ao_ACGATGTAGAGCAATT	Asexual	633	0.890781	16.9257	5.9154
NIH_Ao_GGCCGATAGTGTACCT	Asexual	634	0.931919	16.9193	5.93535
NIH_Ao_GCAGTTACAAACTGTC	Asexual	635	0.904437	16.8177	5.94855
NIH_Ao_TCTTTCCAGACTCGGA	Asexual	636	0.904437	16.888	5.93733
NIH_Ao_CTCGAAATCAACGAAA	Asexual	637	0.928011	16.8386	5.89367
NIH_Ao_CCATGTCGTACCTACA	Asexual	638	0.911947	16.8245	5.96794
NIH_Ao_TGGGCGTCAGATCTGT	Asexual	639	0.920499	16.9061	6.03443
NIH_Ao_ACCAGTAAGATATGGT	Asexual	640	0.90165	17.0922	6.20759
NIH_Ao_TGGGCGTCAGGACGTA	Asexual	641	0.867271	17.0256	6.20802
Ches_Ao_AGCTTGAAGCACCGCT	Asexual	642	0.819671	16.9518	6.18257
NIH_Ao_CTGTGCTAGATCTGCT	Asexual	643	0.809579	16.8965	6.29857
AMRU_Ao_AAATGCCTCGGTCTAA	Asexual	644	0.801615	16.9455	6.2584
NIH_Ao_CGTTGGGCAGGTCCAC	Asexual	645	0.779747	17.0434	6.21958
NIH_Ao_GCTTGAAAGTCAAGCG	Asexual	646	0.785772	17.0164	6.22858
AMRU_CQ_TACGGATAGGACGAAA	Asexual	647	0.80118	16.9938	6.23347
AMRU_Sa_ATTCTACCAAGAAGAG	Asexual	648	0.827485	17.1367	6.26872
NIH_Ao_CGAGCACTCTGATTCT	Asexual	649	0.858083	17.1002	6.29424
NIH_Ao_TGGCCAGCAGTATGCT	Asexual	650	0.875159	17.0694	6.34401
AMRU_CQ_GAAATGACAGACGCAA	Asexual	651	0.893523	17.1176	6.28021
Ches_Ao_ACTTTCAGTCAGAAGC	Asexual	652	0.890091	16.9765	6.26683
NIH_Ao_CGCTATCGTGTCAATC	Asexual	653	0.906801	17.0054	6.31229
NIH_Ao_CTACCCACAGGGCATA	Asexual	654	0.933829	17.1717	6.2915
NIH_Sa_CGTGTAATCGAATCCA	Asexual	655	0.961908	17.2272	6.29602
NIH_Ao_CGTAGCGGTTACGTCA	Asexual	656	0.958014	17.2707	6.30085
NIH_Sa_TTCCCAGCAAAGCAAT	Asexual	657	0.946739	17.1868	6.27588
NIH_Ao_ATTCTACTCCCTCAGT	Asexual	658	0.965462	17.4161	6.10316
NIH_Ao_CAGCTAACAGGAATGC	Asexual	659	0.962526	17.3382	6.08754
AMRU_Ao_CCTAAAGCATGGGAAC	Asexual	660	0.990461	17.4389	6.21141
NIH_Ao_TCAGCTCTCCGTCAAA	Asexual	661	0.95586	17.2735	6.12965
NIH_Sa_AGTGAGGAGAGCAATT	Asexual	662	0.957688	17.2342	6.0681
NIH_Ao_TATTACCAGTCCCACG	Asexual	663	0.958107	17.3011	6.06448
NIH_Ao_CGACTTCGTAGCGCAA	Asexual	664	0.948227	17.2682	6.12031
NIH_Ao_AGTAGTCTCGACCAGC	Asexual	665	0.945716	17.3195	6.03673
NIH_Sa_TGACGGCCAGCAGTTT	Asexual	666	0.988257	17.3834	6.10248
NIH_Ao_GGAACTTTCAGATAAG	Asexual	667	1.02794	17.4106	6.05021
NIH_Ao_CAGTCCTCACACAGAG	Asexual	668	0.999279	17.4469	6.13285
NIH_Ao_AGCTTGACAGCCACCA	Asexual	669	0.977308	17.4097	6.14917
NIH_Ao_GGGACCTCACTTAACG	Asexual	670	0.99102	17.4288	6.1899
AMRU_CQ_AGGTCCGGTACTTGAC	Asexual	671	0.994125	17.4165	6.11841
NIH_Ao_GCGAGAACACATGGGA	Asexual	672	1.00614	17.5075	6.17172
NIH_Ao_GCGCAGTGTGGGTCAA	Asexual	673	1.03341	17.8196	6.17345
NIH_Ao_GACTACAAGTTCGCAT	Asexual	674	1.02577	17.9041	6.30163
Ches_CQ_TATTACCGTGCGAAAC	Asexual	675	1.0339	17.9062	6.26417
NIH_Ao_CACCACTCACGAGGTA	Asexual	676	1.03762	17.942	6.37332
NIH_Ao_ACTTACTCAGGTTTCA	Asexual	677	1.00969	18.08	6.46443
NIH_Ao_GTATCTTTCAGGTAAA	Asexual	678	1.02559	18.0658	6.43967
NIH_Ao_GGACATTAGTTTAGGA	Asexual	679	0.968429	18.0673	6.39811
NIH_Ao_ACGATACGTCTTCAAG	Asexual	680	0.962954	18.061	6.42255
AMRU_CQ_CTGTGCTGTTAAGGGC	Asexual	681	0.965561	18.0166	6.46484
NIH_Ao_CGCTTCAAGTCAAGGC	Asexual	682	0.982838	17.9606	6.46878
NIH_Ao_TGAGCATAGCAGCGTA	Asexual	683	0.982063	17.9272	6.43748
NIH_Ao_CGTTAGATCCTCCTAG	Asexual	684	0.972664	18.0135	6.45703
NIH_Ao_CGAGAAGTCTATGTGG	Asexual	685	0.945667	17.9533	6.45306
NIH_Ao_CGTTGGGAGCAAATCA	Asexual	686	0.986751	17.8698	6.43775
NIH_Sa_TCCACACGTTGCGTTA	Asexual	687	0.948309	17.8243	6.55408
AMRU_Ao_GACGTTATCTGAGGGA	Asexual	688	0.941671	17.7371	6.45234
NIH_Ao_GTTTCTAAGCGATTCT	Asexual	689	0.96109	17.8684	6.46562
NIH_Ao_CTGTGCTCACGGCGTT	Asexual	690	0.944051	17.5536	6.19961
NIH_Ao_GCTTCCACAAGAAAGG	Asexual	691	0.944051	17.5609	6.13987
AMRU_Ao_ATCATCTAGAGCTATA	Asexual	692	0.999463	17.6486	6.18216
NIH_Ao_AGCGGTCAGATGTAAC	Asexual	693	1.03246	17.6652	6.10765
NIH_Ao_ACTGCTCGTATTAGCC	Asexual	694	1.10876	17.6362	6.09337
NIH_Ao_CATCAGAGTGACTCAT	Asexual	695	1.13609	17.6564	6.06477
NIH_Ao_CTCACACGTTATCCGA	Asexual	696	1.13182	17.5773	6.14165
Ches_Sa_CATTCGCTCTTGAGGT	Asexual	697	1.10689	17.5404	6.06693
NIH_Ao_ACTGCTCAGGAACTGC	Asexual	698	1.10684	17.5293	6.10991
NIH_Ao_GTACGTACAGGCAGTA	Asexual	699	1.07644	17.4765	6.15541
NIH_Ao_TGCGGGTCAAGAAGAG	Asexual	700	1.07185	17.6818	6.17248
NIH_Ao_TAAGCGTGTAGCGTAG	Asexual	701	1.0807	17.7027	6.19894
AMRU_CQ_TGCGTGGTCCTTGGTC	Asexual	702	1.05809	17.7976	6.32407
NIH_Ao_CTCGTACGTTGTGGCC	Asexual	703	1.04124	17.5909	6.53274
NIH_Ao_TCTTCGGTCTCGATGA	Asexual	704	1.02878	17.441	6.59885
NIH_Ao_GTAGTCAAGGCTCAGA	Asexual	705	0.996806	17.4699	6.55305
NIH_Ao_GCATGATAGACAAGCC	Asexual	706	0.977693	17.4038	6.56989
AMRU_Ao_CCGGGATTCCATGAAC	Asexual	707	0.982512	17.4486	6.61345
NIH_Ao_GGGCATCAGGGTTCCC	Asexual	708	0.963789	17.316	6.60559
NIH_Ao_CGTAGGCTCGCGTTTC	Asexual	709	0.935566	17.3966	6.60393
NIH_Ao_AAATGCCGTGACGCCT	Asexual	710	0.940705	17.2526	6.54795
NIH_Ao_CAGCATAAGCTACCGC	Asexual	711	0.954478	17.3255	6.54209
AMRU_CQ_CTTAACTAGGATGCGT	Asexual	712	0.955904	17.1726	6.45693
NIH_Sa_AAACGGGGTGTCGCTG	Asexual	713	0.984315	17.0459	6.48218
NIH_Ao_CTCGTCACATCTATGG	Asexual	714	0.993184	17.1605	6.5076
PB_MACS_TACTCGCCAGCAGTTT	Asexual	715	1.00654	17.1266	6.49825
NIH_Ao_GACTACAGTACAGACG	Asexual	716	0.95445	17.057	6.4172
Ches_Sa_GCTTGAACAGGGATTG	Asexual	717	0.929215	17.1509	6.51202
NIH_Ao_CTAAGACAGGCACATG	Asexual	718	0.935224	17.1293	6.42148
NIH_Ao_CATCGAAGTGGAAAGA	Asexual	719	0.94401	17.2275	6.47319
NIH_Ao_AACTGGTAGCAATATG	Asexual	720	0.948708	17.1684	6.47302
NIH_Ao_AGGCCACTCGGTGTCG	Asexual	721	0.922782	17.0713	6.44412
NIH_Ao_ATCTACTGTAGCGCTC	Asexual	722	0.894067	17.0528	6.42678
NIH_Ao_GGACATTTCATCACCC	Asexual	723	0.868885	16.8944	6.48997
NIH_Ao_TCATTTGAGCTGCAAG	Asexual	724	0.872963	16.8968	6.5176
AMRU_Ao_TAAGTGCTCAGAGCTT	Asexual	725	0.873952	16.8662	6.47697
NIH_Ao_GGCGACTAGGAACTGC	Asexual	726	0.872545	16.9698	6.45039
NIH_Ao_CACAGTACAAAGAATC	Asexual	727	0.872545	16.8494	6.41058
NIH_Ao_TCACGAACAGTTAACC	Asexual	728	0.864804	16.8607	6.43023
NIH_Ao_TTTATGCTCGATAGAA	Asexual	729	0.873334	16.8435	6.47299
NIH_Ao_GACTGCGAGGTAGCTG	Asexual	730	0.905133	16.8696	6.56405
NIH_Sa_TGACTAGTCCAAATGC	Asexual	731	0.897454	16.7976	6.50319
NIH_Ao_CTACACCAGTCCTCCT	Asexual	732	0.934295	16.7426	6.44438
AMRU_Ao_CGAACATTCTGTCTCG	Asexual	733	0.927029	16.6904	6.45239
NIH_Ao_GCTGCAGTCGGTCTAA	Asexual	734	0.908454	16.5785	6.41059
AMRU_Ao_CAGCCGACAAAGGAAG	Asexual	735	0.920953	16.6046	6.41356
NIH_Ao_ATTGGACCATACGCCG	Asexual	736	0.880788	16.7394	6.50515
Ches_Ao_GGACAAGCACAGGAGT	Asexual	737	0.886678	16.9002	6.37789
NIH_Ao_ACATACGGTACCGTAT	Asexual	738	0.936781	16.8084	6.38455
AMRU_Sa_TTAGTTCCAATTGCTG	Asexual	739	0.93668	16.8152	6.34655
AMRU_Ao_CGCTGGAAGGCTAGGT	Asexual	740	0.969638	17.0467	6.44749
NIH_Ao_CGACTTCGTATGGTTC	Asexual	741	0.995438	17.0439	6.48127
NIH_Ao_GGACGTCAGCGGATCA	Asexual	742	0.946093	16.9445	6.61513
NIH_Ao_GAAATGAAGTTCCACA	Asexual	743	0.928845	17.0343	6.64539
NIH_Ao_CTCACACTCTTCGAGA	Asexual	744	0.845538	16.9394	6.70196
NIH_Ao_AGCTCCTAGTCCATAC	Asexual	745	0.852956	16.8515	6.71406
NIH_Ao_CGATTGATCTGTCTAT	Asexual	746	0.846846	16.999	6.64211
NIH_Ao_CGTCTACGTGTTTGGT	Asexual	747	0.870443	16.9413	6.64249
NIH_Ao_AAAGTAGGTTGACGTT	Asexual	748	0.86792	16.8409	6.6104
NIH_Ao_CCCTCCTCAGCCTTGG	Asexual	749	0.884214	16.851	6.63641
NIH_Ao_GTGAAGGTCCCTAACC	Asexual	750	0.891029	16.83	6.61825
NIH_Sa_CTCGGAGAGGCAGTCA	Asexual	751	0.84895	16.8449	6.56936
NIH_Sa_TACGGTATCAACACTG	Asexual	752	0.847669	16.8339	6.42304
NIH_Ao_TACTTACGTTGCCTCT	Asexual	753	0.898855	17.0184	6.11577
NIH_Ao_CGTGTAAGTGGAAAGA	Asexual	754	0.873666	16.8822	6.084
PB_MACS_TCATTTGCAGCTCGAC	Asexual	755	0.88604	16.8382	6.14934
NIH_Ao_GCACTCTTCTGGTGTA	Asexual	756	0.904398	17.0933	6.15029
NIH_Ao_ACATCAGTCTCGCTTG	Asexual	757	0.914949	16.9564	6.09029
NIH_Ao_CACTCCATCGGACAAG	Asexual	758	0.939657	17.0984	6.10203
NIH_Ao_CGTGTCTCACGAGGTA	Asexual	759	0.946836	17.0193	6.10221
NIH_Ao_GTTTCTAGTTCTGGTA	Asexual	760	0.906786	17.0964	6.0347
AMRU_CQ_GTATCTTAGTGTTTGC	Asexual	761	0.889704	17.1624	6.27655
NIH_Ao_CGGACTGAGTATCGAA	Asexual	762	0.90219	17.1744	6.32032
NIH_Ao_ACGGCCACAGGATTGG	Asexual	763	0.897672	17.238	6.25282
NIH_Ao_GAAGCAGAGAGTTGGC	Asexual	764	0.88864	17.0347	6.13041
NIH_Sa_GTAGGCCTCAACGCTA	Asexual	765	0.887188	17.0269	6.22224
NIH_Ao_CTTTGCGGTTACGACT	Asexual	766	0.887188	17.143	6.28892
NIH_Ao_TTCCCAGAGGTAAACT	Asexual	767	0.883213	17.1421	6.32032
NIH_Ao_TGTCCCAAGGCGTACA	Asexual	768	0.899448	17.1338	6.37264
NIH_Ao_CCTAAAGGTCTAACGT	Asexual	769	0.917242	17.1632	6.34641
NIH_Ao_TCTGGAACACAAGACG	Asexual	770	0.902209	17.2369	6.33647
NIH_Ao_CGGACGTCAGCGTCCA	Asexual	771	0.920935	17.2088	6.39785
AMRU_CQ_TCGGGACAGGTGCAAC	Asexual	772	0.92281	17.1122	6.38563
NIH_Ao_AAAGATGGTCCAGTGC	Asexual	773	0.933129	17.0972	6.28176
NIH_Ao_TGAGGGAAGATGTCGG	Asexual	774	0.940086	17.119	6.215
AMRU_CQ_TGCGTGGTCTTTAGTC	Asexual	775	0.920496	17.2776	6.30441
NIH_Ao_TGACAACCAGGGTATG	Asexual	776	0.935976	17.2549	6.22783
NIH_Ao_GTACTTTGTATATGAG	Asexual	777	0.935976	17.2656	6.27736
NIH_Ao_GTTACAGAGCTGGAAC	Asexual	778	0.928693	17.2222	6.37388
NIH_Ao_TGAGCATCATATACGC	Asexual	779	0.918333	17.1079	6.45534
NIH_Ao_AGATTGCTCTTGCATT	Asexual	780	0.939689	17.0531	6.37181
NIH_Ao_GCTTCCATCACCATAG	Asexual	781	0.934719	17.0711	6.32059
NIH_Ao_GCGCGATCACAGCCCA	Asexual	782	0.91702	17.179	6.3198
NIH_Ao_TCCACACCATTGGGCC	Asexual	783	0.91702	17.2691	6.30895
NIH_Ao_TAGTGGTGTAGCCTAT	Asexual	784	0.903856	17.2173	6.32567
NIH_Ao_CGTTCTGGTTGCTCCT	Asexual	785	0.882243	17.2772	6.3914
NIH_Ao_GAACCTAAGAAGGCCT	Asexual	786	0.903023	17.1143	6.38645
Ches_Ao_GATCGATAGGCAATTA	Asexual	787	0.923307	17.0849	6.40628
NIH_Ao_AATCGGTTCAACACTG	Asexual	788	0.875516	17.2359	6.35491
AMRU_CQ_CAACCTCGTCTTGCGG	Asexual	789	0.850507	17.2986	6.3528
NIH_Ao_CCACCTAAGCAGCCTC	Asexual	790	0.836359	17.2219	6.42389
NIH_Ao_ATCCGAACAGCGATCC	Asexual	791	0.835113	17.2222	6.44838
NIH_Ao_AACTCCCAGCTATGCT	Asexual	792	0.818395	17.2504	6.3301
NIH_Sa_GTACGTAAGATATGCA	Asexual	793	0.814609	17.1432	6.32001
NIH_Ao_TGGCGCACATGCCTTC	Asexual	794	0.830195	17.2219	6.27346
NIH_Ao_GGGATGAGTTAAAGTG	Asexual	795	0.787038	17.3314	6.29248
NIH_Sa_AGGGATGTCAGCTGGC	Asexual	796	0.799574	17.3225	6.3407
NIH_Sa_TGGTTAGAGTCGATAA	Asexual	797	0.780573	17.4564	6.3154
NIH_Ao_CGGACTGGTACCATCA	Asexual	798	0.768165	17.4338	6.31272
NIH_Ao_CTTTGCGTCACCGTAA	Asexual	799	0.744805	17.4209	6.2306
Ches_CQ_GACGCGTAGTACACCT	Asexual	800	0.741731	17.3584	6.17699
AMRU_Ao_CTTGGCTTCAGTTTGG	Asexual	801	0.750456	17.3246	6.18862
NIH_Ao_GACACGCAGCACGCCT	Asexual	802	0.775013	17.3246	6.2598
NIH_Ao_TCAACGAAGTCTCGGC	Asexual	803	0.778709	17.2526	6.30032
NIH_Sa_TCAACGACACGACGAA	Asexual	804	0.782952	17.453	6.31346
NIH_Ao_TTCTCAACATAGTAAG	Asexual	805	0.808841	17.3393	6.2853
AMRU_CQ_TGACGGCGTAAAGGAG	Asexual	806	0.793369	17.2283	6.22739
PB_MACS_AGTCTTTAGTACGACG	Asexual	807	0.816022	17.2645	6.27125
NIH_Ao_CCTAAAGAGTACGTTC	Asexual	808	0.794026	17.1264	6.29795
AMRU_CQ_CTAGCCTGTGGCCCTA	Asexual	809	0.785882	17.1165	6.33618
PB_MACS_GACGCGTCAAATCCGT	Asexual	810	0.797159	16.9219	6.45672
NIH_Ao_GAACGGAAGGTGACCA	Asexual	811	0.900665	16.9406	6.29271
PB_MACS_GAGGTGAGTTTAAGCC	Asexual	812	0.904882	16.948	6.27391
NIH_Ao_ACTATCTCAGTCGATT	Asexual	813	0.893137	16.9068	6.27031
AMRU_Ao_ACGCCAGCAGTTAACC	Asexual	814	0.887394	17.0765	6.25563
NIH_Ao_CAACCTCGTTGTGGAG	Asexual	815	0.89039	17.0203	6.20319
NIH_Ao_CAAGTTGGTTCAGACT	Asexual	816	0.893223	16.9397	6.19866
NIH_Ao_ATCCGAACAATGACCT	Asexual	817	0.919439	16.8265	6.18669
NIH_Ao_CGATGTAAGACTAGGC	Asexual	818	0.910313	16.886	6.12043
NIH_Ao_GAACCTAAGCTGTCTA	Asexual	819	0.883533	16.7407	6.12538
NIH_Ao_CCTTCGACAGTAAGAT	Asexual	820	0.890322	16.6044	6.0737
NIH_Ao_TCCCGATAGCGATCCC	Asexual	821	0.87644	16.7234	6.10027
NIH_Ao_CATCCACGTTGACGTT	Asexual	822	0.895978	16.8523	6.03122
NIH_Ao_GACGCGTGTTCCGTCT	Asexual	823	0.896568	16.9585	6.10663
NIH_Ao_AACTGGTAGTAGCCGA	Asexual	824	0.914759	16.9439	6.08959
NIH_Ao_GAACGGATCACTGGGC	Asexual	825	0.914759	16.7926	6.13347
NIH_Sa_ACATCAGCATGGTAGG	Asexual	826	0.905832	16.8446	6.1857
PB_MACS_GCATGCGGTCACTGGC	Asexual	827	0.921083	16.874	6.16523
NIH_Sa_CGATCGGAGTCCAGGA	Asexual	828	0.914712	16.8532	6.17641
NIH_Ao_GAAGCAGCAACTGGCC	Asexual	829	0.932104	17.0257	6.13537
NIH_Ao_CATCAGATCGCCTGTT	Asexual	830	0.882523	17.0149	6.19106
NIH_Ao_AACTCAGGTCGACTAT	Asexual	831	0.884069	17.0647	6.29673
AMRU_Ao_GACACGCTCGCCTGAG	Asexual	832	0.847651	17.0299	6.22563
NIH_CQ_CAGAATCTCTTTAGGG	Asexual	833	0.888518	16.9363	6.29456
AMRU_CQ_CTAGAGTGTGTCCTCT	Asexual	834	0.909782	17.0614	6.26063
NIH_Ao_ACACTGAGTCGTGGCT	Asexual	835	0.948378	16.8392	6.16404
NIH_Ao_AAGCCGCCAAGTCTGT	Asexual	836	0.934422	16.9702	6.16547
NIH_Ao_TATTACCTCTGCGGCA	Asexual	837	0.941793	17.0904	6.22761
AMRU_Ao_CGGGTCACAACTTGAC	Asexual	838	0.939481	16.9347	6.22468
NIH_Sa_CTCGGAGCATCACGAT	Asexual	839	0.951172	16.8226	6.29328
NIH_Ao_GAAACTCGTTTACTCT	Asexual	840	0.976581	16.807	6.25851
NIH_Ao_TACAGTGCACGGACAA	Asexual	841	0.976163	16.807	6.33507
NIH_Ao_GGATTACCACATGACT	Asexual	842	0.990717	16.7956	6.26403
NIH_Ao_CCCTCCTTCTTTACGT	Asexual	843	0.996819	16.875	6.21277
Ches_Sa_TCAGGATGTGGCAAAC	Asexual	844	0.991844	16.9419	6.2339
NIH_Ao_TGGTTCCGTACGACCC	Asexual	845	0.985689	16.8328	6.22141
NIH_Ao_ACCGTAACAACACGCC	Asexual	846	1.00266	16.8637	6.24977
NIH_Ao_GAATGAATCTTCATGT	Asexual	847	1.01084	16.874	6.24314
NIH_Ao_GCTGGGTTCCTTGACC	Asexual	848	1.02752	16.9596	6.24592
NIH_Ao_TGAAAGAAGCCATCGC	Asexual	849	1.04653	17.002	6.31209
NIH_Ao_CTACATTAGTAAGTAC	Asexual	850	1.04227	17.0169	6.39264
NIH_Ao_CAGAATCTCAGGTAAA	Asexual	851	1.06894	17.0002	6.52127
NIH_Ao_TCTCATAGTCTAAACC	Asexual	852	1.05952	16.9944	6.50056
NIH_Ao_TTCTCCTCATTGGGCC	Asexual	853	1.00493	17.011	6.52226
NIH_Ao_GCATACATCTGTCTCG	Asexual	854	1.0381	17.0013	6.52479
NIH_Ao_CAAGGCCGTCTTCGTC	Asexual	855	0.999842	17.0966	6.54435
NIH_Ao_CTTACCGGTAAATGAC	Asexual	856	0.9972	17.0205	6.66208
NIH_Ao_GTAACTGGTGCGCTTG	Asexual	857	0.987877	17.0939	6.71936
Ches_CQ_CTCACACCAGGTCGTC	Asexual	858	1.00118	17.2085	6.70472
NIH_Ao_GACGTTAGTACAAGTA	Asexual	859	1.0137	17.3573	6.74619
NIH_Ao_GTCCTCAGTTTGGGCC	Asexual	860	1.05408	17.3314	6.67778
NIH_Ao_TCTGAGAAGCGTAGTG	Asexual	861	0.963946	17.3141	6.66239
NIH_Ao_AGCATACAGGCTCAGA	Asexual	862	0.965754	17.2922	6.72595
NIH_Ao_CACACTCTCATGCTCC	Asexual	863	0.9627	17.3218	6.784
NIH_Ao_ATCATGGGTAATCACC	Asexual	864	0.951961	17.352	6.77125
Ches_Ao_CATCAGATCTAACTTC	Asexual	865	0.939911	17.4557	6.82451
NIH_Ao_TGTGTTTCACGGACAA	Asexual	866	0.958896	17.6632	6.90084
NIH_Ao_GGCGACTAGAAGGCCT	Asexual	867	0.934889	17.7117	6.85058
NIH_Ao_TATGCCCGTAAGTTCC	Asexual	868	0.936031	17.7037	6.85506
NIH_Ao_TTCTACATCCAAATGC	Asexual	869	0.949483	17.8611	6.83503
PB_MACS_CCGGGATCAATGACCT	Asexual	870	0.928576	17.6718	6.8459
Ches_Sa_TACTCATGTCGCCATG	Asexual	871	0.923732	17.6034	6.80401
AMRU_CQ_AACGTTGAGACCTTTG	Asexual	872	1.00577	17.4486	6.9349
NIH_Ao_CAGCCGAGTCTGCCAG	Asexual	873	1.02408	17.4501	6.87913
NIH_Ao_GTGCAGCCAATGCCAT	Asexual	874	0.997494	17.5927	6.96973
NIH_Ao_CGGTTAAGTGTGGCTC	Asexual	875	1.0166	17.6184	6.95996
NIH_Sa_GTAGTCATCACAACGT	Asexual	876	1.02017	17.4716	6.92288
NIH_Ao_TGGGAAGGTCAGCTAT	Asexual	877	1.02182	17.5802	6.89695
AMRU_CQ_AGCTCTCTCGAGGTAG	Asexual	878	1.05473	17.7051	6.7533
NIH_Ao_GATGAAAAGTCTCGGC	Asexual	879	1.03769	17.7561	6.68565
Ches_Ao_TCGGGACGTTGTACAC	Asexual	880	1.08004	17.5614	6.64773
NIH_Ao_CTTTGCGGTTGTGGCC	Asexual	881	1.06982	17.486	6.63989
AMRU_CQ_TAGGCATGTGCTTCTC	Asexual	882	1.08844	17.3847	6.83239
AMRU_CQ_CTCGGGACAAGCGTAG	Asexual	883	1.05458	17.289	6.74863
NIH_Sa_ACACCCTGTCTTGATG	Asexual	884	1.03331	17.2823	6.74839
NIH_Ao_CGAGAAGAGCTAGTTC	Asexual	885	1.00407	17.4378	6.79452
NIH_Ao_CTTAGGACACCGAAAG	Asexual	886	1.01339	17.4296	6.70347
AMRU_CQ_GCTGGGTGTCTAGTCA	Asexual	887	0.991832	17.3307	6.60774
NIH_Ao_TACAGTGCAATGGTCT	Asexual	888	1.01334	17.4511	6.68772
AMRU_CQ_GGGTTGCGTAGGCATG	Asexual	889	1.07827	17.6312	6.68957
NIH_Ao_AACTCTTGTTGCCTCT	Asexual	890	1.04826	17.5964	6.71012
Ches_Sa_TACAGTGTCACTCTTA	Asexual	891	1.05081	17.5557	6.64316
NIH_Ao_GGGTTGCAGATATACG	Asexual	892	1.03626	17.4745	6.66561
NIH_Ao_ACGGCCACACGCTTTC	Asexual	893	1.05114	17.1974	6.71217
NIH_Ao_CAGTAACAGCGGCTTC	Asexual	894	1.03873	17.2553	6.66785
NIH_CQ_CTTACCGCAGACACTT	Asexual	895	1.04685	17.4239	6.64925
NIH_Ao_GGATTACTCTGGAGCC	Asexual	896	1.03649	17.493	6.63958
NIH_Ao_CAACCTCGTGGCAAAC	Asexual	897	1.04089	17.4877	6.73342
NIH_Ao_TGTCCCAAGCCATCGC	Asexual	898	1.03001	17.4931	6.72972
NIH_Ao_AAACGGGCAGCCACCA	Asexual	899	1.01179	17.4067	6.68499
NIH_Sa_CGTAGGCAGTCCAGGA	Asexual	900	1.0251	17.2846	6.63591
NIH_Ao_GTTTCTAAGATAGGAG	Asexual	901	1.06806	17.3609	6.53285
NIH_Ao_GGCTCGAGTATAGGGC	Asexual	902	1.05409	17.2783	6.51588
NIH_Ao_GACGTTATCCCTAACC	Asexual	903	1.07545	17.2803	6.48021
NIH_Ao_CGGACACCACCAGATT	Asexual	904	1.06182	17.1795	6.5674
NIH_Ao_GGAAAGCTCTGCAGTA	Asexual	905	1.08776	17.3008	6.53406
NIH_Ao_CGATGTACACAGATTC	Asexual	906	1.08862	17.3266	6.53511
NIH_Sa_AAACGGGCAAGTACCT	Asexual	907	1.06716	17.3538	6.54265
NIH_Ao_CGGTTAAAGTGTCTCA	Asexual	908	1.06323	17.2543	6.48377
NIH_Sa_CAGAATCAGCTCCCAG	Asexual	909	1.10285	17.2052	6.3817
NIH_Ao_TCAGGATCAAACTGCT	Asexual	910	1.07444	17.3605	6.35537
NIH_Ao_CGTCACTGTGATGCCC	Asexual	911	1.0876	17.4349	6.54863
AMRU_CQ_GATCGATAGGTTCCTA	Asexual	912	1.07527	17.4997	6.55054
NIH_Ao_GATCTAGGTTACAGAA	Asexual	913	1.05993	17.5757	6.53478
Ches_Sa_GCACATACAAGGTTCT	Asexual	914	1.06094	17.3826	6.67193
NIH_Ao_GCGCAACAGAGGTACC	Asexual	915	1.0663	17.416	6.6575
NIH_Ao_TAGCCGGCACTGCCAG	Asexual	916	1.05095	17.0518	6.78658
NIH_Ao_CGATTGACAGTGAGTG	Asexual	917	1.09558	16.9279	6.76121
AMRU_CQ_GATCGCGTCCGAATGT	Asexual	918	1.1038	16.8927	6.75488
Ches_Sa_GCCAAATAGGACGAAA	Asexual	919	1.07926	16.8325	6.7734
NIH_Ao_GGGTTGCGTTTGCATG	Asexual	920	1.10512	17.071	6.82686
NIH_Sa_AACGTTGAGGGTGTTG	Asexual	921	1.12876	17.0662	6.93135
AMRU_CQ_ACTGAGTAGACCACGA	Asexual	922	1.05239	17.1898	6.86574
Ches_CQ_CTCTGGTGTGAAATCA	Asexual	923	1.04868	16.9928	6.9377
AMRU_CQ_ACATGGTAGATAGCAT	Asexual	924	1.04347	16.936	6.93179
NIH_Ao_GCTGCGAGTATATCCG	Asexual	925	1.03537	16.9574	6.89734
NIH_Ao_CCACGGAGTTCGTCTC	Asexual	926	1.04851	17.0208	6.91185
AMRU_CQ_TCTATTGGTCCGAGTC	Asexual	927	1.06662	16.9365	6.96196
NIH_Ao_GCTGCTTAGCTTCGCG	Asexual	928	1.10036	16.8515	7.06744
NIH_Sa_ACCAGTACACCGTTGG	Asexual	929	1.1157	16.9229	7.07577
NIH_Ao_CAGCCGATCCGCGTTT	Asexual	930	1.06978	17.1645	7.15118
NIH_Ao_AGGGAGTAGTGGAGTC	Asexual	931	1.08261	17.2254	7.06905
PB_MACS_TTATGCTCAACACCTA	Asexual	932	1.10478	17.3296	6.94021
NIH_Ao_AGGTCATGTTTGACAC	Asexual	933	1.11674	17.5196	6.98656
NIH_Ao_TAGACCATCGGCCGAT	Asexual	934	1.13343	17.5878	7.04436
AMRU_CQ_ATTATCCAGGGATACC	Asexual	935	1.14455	17.6864	7.0352
NIH_Ao_CGAACATAGTTAAGTG	Asexual	936	1.12868	17.5876	7.06032
AMRU_CQ_TTCGAAGAGGTCGGAT	Asexual	937	1.12781	17.6377	7.0943
NIH_Ao_CAGCAGCGTGACAAAT	Asexual	938	1.10998	17.7405	7.14494
NIH_Ao_ACCAGTAGTCCAACTA	Asexual	939	1.05122	17.5826	7.11733
AMRU_CQ_TAGAGCTGTTGTCTTT	Asexual	940	1.03701	17.6201	7.09485
NIH_Ao_CCGTACTCATTAGGCT	Asexual	941	1.02976	17.7174	7.10651
NIH_Sa_TGGTTCCAGGTTACCT	Asexual	942	1.07216	17.9133	7.12807
NIH_Ao_CATTATCGTTTGTTGG	Asexual	943	1.03921	18.175	7.16929
NIH_Ao_GTTAAGCCAGTGAGTG	Asexual	944	1.03142	18.0963	7.16985
AMRU_CQ_CGTGAGCTCCGGGTGT	Asexual	945	1.02056	17.9723	7.20226
NIH_Ao_CCTTTCTTCCCAAGAT	Asexual	946	1.0078	17.8439	7.1749
NIH_Ao_GGATGTTAGTACGACG	Asexual	947	0.986806	17.953	7.13887
NIH_Ao_CGTAGGCTCATCGATG	Asexual	948	0.969945	17.9182	7.1285
NIH_Ao_GCATACATCCAGTAGT	Asexual	949	0.978104	18.0018	7.13238
NIH_Ao_GTGTGCGCACGGACAA	Asexual	950	0.978129	17.9338	7.1367
NIH_Sa_CCACGGATCACCGGGT	Asexual	951	0.899778	17.7285	7.14575
NIH_Ao_GCGCGATAGACCGGAT	Asexual	952	0.922968	17.7911	7.19599
NIH_Ao_ACACCAAAGGATTCGG	Asexual	953	0.977678	17.8378	7.23257
AMRU_Ao_GACTACAAGATTACCC	Asexual	954	0.997055	17.8231	7.27546
Ches_Ao_ACTGATGGTGGCCCTA	Asexual	955	0.989898	17.759	7.26111
AMRU_CQ_CCACGGAAGACACGAC	Asexual	956	1.04578	17.9239	7.22443
NIH_Ao_TGGGAAGTCAAACGGG	Asexual	957	1.06076	17.7246	7.15179
NIH_Ao_TGGCGCAAGGGTGTTG	Asexual	958	1.05938	17.7572	7.20385
NIH_Ao_CACAAACGTAAGGGCT	Asexual	959	1.00725	17.6925	7.24607
NIH_Ao_AAGACCTTCACGCGGT	Asexual	960	1.02909	17.7353	7.23284
NIH_Ao_TTTATGCAGCACCGTC	Asexual	961	1.05532	17.6762	6.98407
NIH_Ao_TAAGCGTAGGCAAAGA	Asexual	962	1.11445	17.7735	7.08908
NIH_CQ_GCACATAAGACTAGGC	Asexual	963	1.13907	17.6628	7.09845
NIH_Ao_GGCAATTCACGCTTTC	Asexual	964	1.17061	17.7971	7.03154
NIH_Sa_AAGCCGCGTTGTTTGG	Asexual	965	1.18045	17.7797	7.06133
NIH_Sa_AGTGAGGGTGATAAAC	Asexual	966	1.20173	17.9211	6.84095
NIH_Ao_GTCATTTCAAGCGCTC	Asexual	967	1.15066	17.9591	6.83016
NIH_Ao_CGTTAGATCGTTACGA	Asexual	968	1.16912	18.0512	6.84099
NIH_Ao_CGTAGCGCACGTTGGC	Asexual	969	1.19631	18.07	6.84192
NIH_Ao_CTTGGCTAGCCACGCT	Asexual	970	1.17044	18.0307	6.79003
NIH_Ao_TAGACCACAGCTATTG	Asexual	971	1.1468	18.1444	6.73043
NIH_Sa_AGAATAGTCTAGAGTC	Asexual	972	1.18054	18.1664	6.76397
AMRU_CQ_GTGCATATCTACGAGT	Asexual	973	1.18107	18.2473	6.74974
NIH_Ao_CAGTCCTAGCAATCTC	Asexual	974	1.2016	18.2299	6.62508
NIH_Ao_AGTCTTTGTAGGAGTC	Asexual	975	1.21352	18.3023	6.652
Ches_Sa_ACTGAACTCGACCAGC	Asexual	976	1.21052	18.2616	6.65861
NIH_Ao_GCAGTTACACCAGCAC	Asexual	977	1.19415	18.2371	6.62606
NIH_Ao_ACGCAGCGTAGCTGCC	Asexual	978	1.1311	18.2759	6.68542
NIH_Ao_CTACACCGTTCTCATT	Asexual	979	1.14113	18.2845	6.74716
AMRU_CQ_CTCGAGGGTGTGAAAT	Asexual	980	1.14113	18.0569	6.79225
NIH_Ao_TTCGAAGTCATAAAGG	Asexual	981	1.13328	17.9821	6.81248
PB_MACS_TGTTCCGGTTATTCTC	Asexual	982	1.13367	17.9714	6.91246
NIH_Ao_CACTCCATCGAGCCCA	Asexual	983	1.14824	17.7843	6.8419
AMRU_Ao_TGGCTGGAGATAGGAG	Asexual	984	1.15097	17.7765	6.76068
NIH_Sa_TTGGCAACATCACAAC	Asexual	985	1.17569	17.5867	6.82061
NIH_Ao_GCGAGAAGTTCCACAA	Asexual	986	1.19223	17.5944	6.78868
NIH_Ao_TTCTTAGAGCGAAGGG	Asexual	987	1.18267	17.4766	6.7455
AMRU_CQ_ATGGGAGTCCCGACTT	Asexual	988	1.19164	17.3964	6.69785
NIH_Ao_AGCGGTCCACAGGCCT	Asexual	989	1.18892	17.5654	6.72327
NIH_Ao_GAAACTCCAGTTCATG	Asexual	990	1.21422	17.5456	6.70509
NIH_Sa_ATAACGCCACCAGATT	Asexual	991	1.20351	17.5871	6.67376
NIH_Ao_GGTGCGTTCTCGAGTA	Asexual	992	1.18691	17.4362	6.6962
NIH_Ao_CCTTCGAGTGCGCTTG	Asexual	993	1.18839	17.3742	6.64484
AMRU_CQ_ATAAGAGTCTTGCAAG	Asexual	994	1.1986	17.3478	6.66929
NIH_Ao_TACGGTAGTGCTAGCC	Asexual	995	1.21831	17.4159	6.6207
NIH_Ao_TTGAACGCACTCTGTC	Asexual	996	1.2357	17.4041	6.65772
NIH_Ao_CAGGTGCTCTTGCATT	Asexual	997	1.2297	17.2961	6.66685
AMRU_CQ_CAAGAAAGTAGCTCCG	Asexual	998	1.2632	17.4607	6.62514
NIH_Ao_TGGCCAGGTAGAGGAA	Asexual	999	1.26465	17.3421	6.586
Ches_Sa_TGGCCAGGTGCATCTA	Asexual	1000	1.24292	17.5153	6.56531
NIH_Ao_ACGCAGCCAAGGACAC	Asexual	1001	1.27315	17.7236	6.57447
NIH_Ao_CAGATCAAGATATGCA	Asexual	1002	1.26632	17.8787	6.57438
Ches_Sa_GCGACCAGTGGCCCTA	Asexual	1003	1.234	17.9687	6.5228
NIH_Ao_AGTGTCACAAGTTGTC	Asexual	1004	1.19986	17.9624	6.49716
NIH_Ao_CTAGCCTGTTTAGCTG	Asexual	1005	1.25399	17.9467	6.53513
NIH_Ao_TCTTCGGAGGAGCGAG	Asexual	1006	1.19875	17.8178	6.57241
AMRU_CQ_TTGGAACAGTTACCCA	Asexual	1007	1.1794	17.9061	6.65677
NIH_Ao_AGTAGTCCAGGTGCCT	Asexual	1008	1.19709	17.9682	6.65817
NIH_Ao_CGGGTCAAGAAAGTGG	Asexual	1009	1.19709	17.959	6.72538
NIH_Ao_TTAGTTCTCGCAAGCC	Asexual	1010	1.16506	18.0055	6.88418
AMRU_CQ_AGAATAGCATGGGAAC	Asexual	1011	1.11581	17.9682	6.88724
AMRU_CQ_TGACTTTAGTACGTAA	Asexual	1012	1.03897	17.8733	6.72705
AMRU_Ao_AGAATAGAGGGCATGT	Asexual	1013	1.0181	17.9274	6.69822
NIH_Ao_ATAACGCCAGTAAGAT	Asexual	1014	1.0321	17.9596	6.70145
NIH_Ao_AATCGGTAGAAAGTGG	Asexual	1015	1.03082	18.0445	6.6364
NIH_Ao_CCTAGCTAGTACACCT	Asexual	1016	1.02419	18.0347	6.70915
NIH_Ao_ACTTTCACAAGGACAC	Asexual	1017	1.02173	18.044	6.68521
NIH_Ao_ATCTACTAGCCGCCTA	Asexual	1018	1.00426	17.9638	6.70807
AMRU_CQ_CACATAGCAAGTTAAG	Asexual	1019	0.974354	17.8977	6.7034
AMRU_CQ_TATCTCACACGGATAG	Asexual	1020	0.977357	17.9212	6.80419
NIH_Ao_TTTGCGCAGACACTAA	Asexual	1021	0.99311	17.9705	6.74118
AMRU_Ao_GAACGGACAAGCCCAC	Asexual	1022	0.943061	17.8149	6.82194
AMRU_CQ_GGTGAAGAGCTTCGCG	Asexual	1023	0.965518	17.9913	6.78757
Ches_Ao_CTCGTACAGCTGTTCA	Asexual	1024	0.954412	17.873	6.86445
NIH_Ao_AGGGTGAAGTTAGGTA	Asexual	1025	0.957941	17.8093	6.82934
NIH_Ao_TAGAGCTGTCTACCTC	Asexual	1026	0.954245	17.759	6.84267
AMRU_CQ_CCCTCCTAGTGCCATT	Asexual	1027	0.954069	17.7502	6.86842
NIH_Ao_CGGAGCTGTAATAGCA	Asexual	1028	0.964861	17.7553	6.73756
NIH_Sa_AGGGATGTCCTGTACC	Asexual	1029	0.942009	17.678	6.69599
NIH_Ao_ACGGGCTGTCTCGTTC	Asexual	1030	0.946202	17.8839	6.56208
NIH_Ao_GCTGCAGCAGTGGGAT	Asexual	1031	0.956153	18.01	6.61255
Ches_Sa_ATTGGTGGTTCAGCGC	Asexual	1032	0.920473	17.9447	6.60761
AMRU_CQ_TCGCGAGTCGCGCCAA	Asexual	1033	0.921589	18.0496	6.65316
NIH_Ao_CGCTGGATCAAGGCTT	Asexual	1034	0.915844	18.183	6.65175
AMRU_CQ_GTCACAATCCCATTAT	Asexual	1035	0.878234	18.2713	6.57604
AMRU_CQ_CTGCTGTAGCGAGAAA	Asexual	1036	0.874144	18.2461	6.61545
NIH_Ao_CTGCCTATCGGAAACG	Asexual	1037	0.909287	18.3091	6.71868
Ches_Ao_CAGCAGCTCACTCCTG	Asexual	1038	0.896642	18.5987	6.7417
NIH_Ao_CTGATAGGTGTTCGAT	Asexual	1039	0.91682	18.5926	6.7125
AMRU_CQ_CAGCTAATCGCGTTTC	Asexual	1040	0.943138	18.6241	6.69539
NIH_Ao_CTCTGGTTCGAGAACG	Asexual	1041	0.940019	18.6627	6.69321
NIH_Sa_CACACTCAGAGACTAT	Asexual	1042	0.918627	18.5865	6.66502
NIH_Ao_CTCCTAGCAGACGCAA	Asexual	1043	0.928157	18.6663	6.81564
NIH_Ao_CTCTAATAGCATGGCA	Asexual	1044	0.966274	18.6327	6.89567
NIH_Ao_TCTTTCCTCACCACCT	Asexual	1045	0.968558	18.5362	7.05357
NIH_Ao_GTGGGTCTCCTTTCTC	Asexual	1046	0.950635	18.4606	6.99649
Ches_Sa_GACCAATGTTACCGAT	Asexual	1047	0.954253	18.2979	6.98052
NIH_Ao_GGGAATGCACGAAACG	Asexual	1048	0.925921	18.015	7.04088
NIH_Ao_CATATTCAGAAACCGC	Asexual	1049	0.92861	18.1999	7.10456
NIH_Ao_AAACGGGTCATGGTCA	Asexual	1050	0.938623	18.0844	7.2357
NIH_Sa_TGATTTCGTTGAGGTG	Asexual	1051	0.934955	17.9901	7.18843
NIH_Ao_GTCGGGTAGACAGACC	Asexual	1052	0.920815	17.8841	7.16434
Ches_Sa_CCTAAAGTCTTGCCGT	Asexual	1053	0.876987	17.8075	7.19896
AMRU_CQ_GTATCTTTCGGTGTTA	Asexual	1054	0.900446	17.8905	7.13709
AMRU_CQ_AACCATGGTAGAGGAA	Asexual	1055	0.838351	17.9664	7.06524
NIH_Ao_CCGTTCACAGGATCGA	Asexual	1056	0.837406	17.8862	6.9775
AMRU_CQ_GTATCTTAGGGTATCG	Asexual	1057	0.855989	18.0323	6.93157
Ches_Sa_CATCGAAGTAGCGCAA	Asexual	1058	0.831932	17.857	6.86148
AMRU_CQ_CCTACCAAGACTTTCG	Asexual	1059	0.871422	17.8402	6.95565
NIH_Ao_TGAAAGATCGTCTGCT	Asexual	1060	0.897266	17.7391	6.82629
NIH_Sa_TACCTTAAGTGAACAT	Asexual	1061	0.901437	17.8163	6.84722
NIH_Ao_CTAAGACAGTCGATAA	Asexual	1062	0.992065	17.6721	6.92654
AMRU_Ao_GGTGCGTTCGAATCCA	Asexual	1063	1.01683	17.6831	7.04511
NIH_Ao_GTATCTTTCGTTACAG	Asexual	1064	0.971874	17.5208	6.99365
PB_MACS_TTTGGTTGTGAGGGAG	Asexual	1065	0.957824	17.3513	7.03124
NIH_Ao_GGGAATGGTAGATTAG	Asexual	1066	0.951972	17.3588	6.98211
NIH_Ao_GCTGCAGCAAACTGTC	Asexual	1067	0.942613	17.6018	6.98073
AMRU_Ao_ATGAGGGCATATGGTC	Asexual	1068	0.921344	17.4614	7.02346
AMRU_CQ_AGTTGGTAGCCCAGCT	Asexual	1069	0.928743	17.5963	7.00732
NIH_Ao_GGACATTTCCAAGCCG	Asexual	1070	0.938306	17.7248	6.94077
NIH_Sa_AGTGAGGAGTGATCGG	Asexual	1071	0.960283	17.5154	6.97253
NIH_Ao_CATCCACTCCAGTATG	Asexual	1072	0.971648	17.6959	6.83657
NIH_Ao_TGACTAGAGGGATACC	Asexual	1073	0.934812	17.5563	6.95578
AMRU_CQ_AAGGTTCCACGGATAG	Asexual	1074	0.937874	17.6294	6.96781
NIH_Ao_TTGAACGGTTCCCGAG	Asexual	1075	0.937755	17.7211	6.97894
NIH_Ao_TGAGGGAAGGGTTCCC	Asexual	1076	0.933826	17.8203	6.99982
NIH_Ao_GGGTTGCAGGCTAGGT	Asexual	1077	0.945395	17.9161	7.06214
NIH_Ao_GACCAATAGACATAAC	Asexual	1078	0.971588	17.8691	7.10604
NIH_Ao_CCTTCGAGTAGGAGTC	Asexual	1079	1.00355	17.9061	7.10639
NIH_Ao_AGCATACAGCACCGCT	Asexual	1080	1.02066	18.201	7.14734
NIH_Ao_GTGCAGCAGTGCTGCC	Asexual	1081	1.02643	17.9457	7.19988
NIH_Ao_ACACCAAGTTACCGAT	Asexual	1082	1.04556	18.0273	7.09533
NIH_Ao_ACAGCTACACAGGAGT	Asexual	1083	1.05145	17.9519	7.10685
NIH_Ao_GTGCAGCCACTTAACG	Asexual	1084	1.04044	17.9169	7.2192
NIH_Ao_AGAATAGCATCCGTGG	Asexual	1085	1.03776	17.9248	7.20565
PB_MACS_CCGTGGAGTCAAACTC	Asexual	1086	1.06494	17.9985	7.20446
AMRU_CQ_TCAGGTACATTGGGCC	Asexual	1087	1.04445	18.0096	7.12013
AMRU_Ao_TTAGTTCGTGGCGAAT	Asexual	1088	1.08266	17.672	7.10006
NIH_Sa_CAAGTTGAGAGACTTA	Asexual	1089	1.04448	17.565	7.21982
AMRU_CQ_AAGGAGCTCAGGCGAA	Asexual	1090	1.02191	17.6781	7.21721
NIH_Sa_TACCTATCATCGGTTA	Asexual	1091	1.05283	17.4768	7.27618
NIH_Ao_CACATAGAGACGACGT	Asexual	1092	1.05209	17.4591	7.26719
NIH_Ao_CGTTGGGGTTAAGACA	Asexual	1093	1.05477	17.434	7.17367
NIH_Ao_GCTGCTTAGTCATCCA	Asexual	1094	1.01921	17.4797	7.10289
NIH_Ao_TTGGAACCAATCCAAC	Asexual	1095	0.997211	17.7054	7.09196
NIH_Ao_ACGCCAGTCTACTATC	Asexual	1096	0.992972	17.8352	7.13096
NIH_Sa_ACGAGCCAGCACGCCT	Asexual	1097	1.00863	17.9549	7.18617
AMRU_CQ_GTTCATTGTCATATGC	Asexual	1098	1.02187	17.9703	7.18194
AMRU_Ao_GCGCAACAGTCCGTAT	Asexual	1099	1.02065	17.7148	7.1842
NIH_Ao_TGTTCCGGTTGGTAAA	Asexual	1100	1.03903	17.8048	7.06459
NIH_Ao_CGTAGCGAGACTACAA	Asexual	1101	1.03089	17.8859	7.10665
NIH_Sa_AGAGCTTGTAAGAGAG	Asexual	1102	1.04072	17.9856	7.08215
AMRU_CQ_GTAACTGCATACGCCG	Asexual	1103	1.10705	17.9334	7.1462
NIH_Ao_ACCAGTAAGCTGATAA	Asexual	1104	1.08843	18.1209	7.12041
AMRU_CQ_AGTCTTTAGACTCGGA	Asexual	1105	1.13734	18.0467	7.21364
NIH_Ao_TGCCCATTCCATTCTA	Asexual	1106	1.13572	18.2152	7.32438
AMRU_Ao_AGTGGGAGTGCACCAC	Asexual	1107	1.16923	18.0384	7.29537
NIH_Ao_CACAAACAGCTGAAAT	Asexual	1108	1.18257	18.1675	7.31335
NIH_Ao_AGTTGGTGTAGTACCT	Asexual	1109	1.15698	18.2646	7.15859
NIH_Ao_AACACGTGTGATGCCC	Asexual	1110	1.13003	18.2461	7.1153
NIH_Sa_CTACACCGTGACGGTA	Asexual	1111	1.14257	18.2412	7.07195
NIH_Ao_GGCTGGTTCTCGAGTA	Asexual	1112	1.09851	18.419	7.03663
NIH_Sa_ATCTACTCAAACTGCT	Asexual	1113	1.06999	18.256	7.00071
NIH_Ao_ACAGCTAAGAGTCGGT	Asexual	1114	1.07095	18.4771	6.98134
NIH_Ao_CTAGAGTCAATCCGAT	Asexual	1115	1.06823	18.5007	6.97924
NIH_Ao_TACGGTAAGCTCCTTC	Asexual	1116	1.05703	18.5413	6.99623
NIH_Sa_CTAACTTCATATGCTG	Asexual	1117	1.06137	18.4303	7.08586
AMRU_Ao_CTTAACTAGAGCTGGT	Asexual	1118	1.05973	18.6705	7.01946
NIH_Ao_GGGTCTGCAAACGTGG	Asexual	1119	1.04995	18.6482	7.05285
NIH_Ao_CTCCTAGGTACCGTAT	Asexual	1120	1.06142	18.644	7.11963
NIH_Ao_CTACGTCGTCGCATCG	Asexual	1121	1.04621	18.8279	7.14976
AMRU_CQ_CGAGCACGTGTGAATA	Asexual	1122	1.03316	18.5675	7.22317
NIH_Ao_ACCCACTTCGGGAGTA	Asexual	1123	1.01231	18.5354	7.16324
AMRU_CQ_GGACATTCAGACGCCT	Asexual	1124	1.01032	18.5	7.15079
AMRU_CQ_GTTTCTAGTCTAGCGC	Asexual	1125	0.996932	18.4535	7.12904
NIH_Ao_GGACATTGTAATTGGA	Asexual	1126	0.993772	18.4814	7.21058
NIH_Ao_TTGGAACGTCTTTCAT	Asexual	1127	1.01428	18.5419	7.0862
NIH_Ao_AGGTCATTCCCTTGCA	Asexual	1128	0.998064	18.7496	7.06601
AMRU_CQ_TTTGCGCGTCTTGCGG	Asexual	1129	0.984991	18.6973	7.04468
NIH_Sa_TCATTACGTAAATACG	Asexual	1130	0.970964	18.4467	6.98796
NIH_Ao_GACCAATCAGCTTAAC	Asexual	1131	0.967033	18.5156	6.97956
AMRU_CQ_CGATCGGTCCGAACGC	Asexual	1132	0.942395	18.3212	6.96726
NIH_Ao_GTATCTTCAGCTGGCT	Asexual	1133	0.948661	18.2486	7.10424
NIH_Ao_TGCCCTAGTATAATGG	Asexual	1134	0.962011	18.1188	7.02078
NIH_Ao_GCTCCTACACCTCGTT	Asexual	1135	0.987771	18.1912	7.04039
NIH_Ao_AGGTCCGTCACCCTCA	Asexual	1136	0.969483	18.0956	7.04626
AMRU_CQ_ACATACGGTCACAAGG	Asexual	1137	0.987044	18.0953	7.00111
NIH_Ao_AAACGGGCAAACCCAT	Asexual	1138	0.950921	18.0945	7.08472
Ches_Sa_AGAATAGAGAACTGTA	Asexual	1139	0.97685	18.0508	6.88185
NIH_Sa_ACGCCAGGTAAGGGAA	Asexual	1140	0.972936	17.9537	7.05023
Ches_CQ_CTGCCTACACGGTTTA	Asexual	1141	0.95609	18.0194	7.02234
NIH_Ao_CGATGGCTCACCACCT	Asexual	1142	0.989746	18.2569	7.04277
NIH_Ao_CACACAAAGTTGCAGG	Asexual	1143	0.976068	18.2561	7.19687
NIH_Ao_GCGAGAAGTATCGCAT	Asexual	1144	0.977408	18.2402	7.26956
PB_MACS_ACCGTAATCTGATACG	Asexual	1145	0.994644	18.0766	7.18161
AMRU_CQ_TCTGGAACAATGTAAG	Asexual	1146	0.998423	18.0355	7.11496
NIH_Ao_GGCTGGTAGCCACCTG	Asexual	1147	1.01051	18.0637	6.99928
NIH_Sa_TTCTTAGAGTTAACGA	Asexual	1148	1.03105	18.2202	7.05199
NIH_Ao_GGAATAATCACGAAGG	Asexual	1149	1.01919	18.3117	7.03394
NIH_Ao_TTGAACGAGACTAAGT	Asexual	1150	1.01977	18.4052	7.02403
AMRU_CQ_ACTTACTGTTCCTCCA	Asexual	1151	1.02875	18.4466	7.01795
NIH_Ao_CTAAGACCAGACAAGC	Asexual	1152	1.04197	18.3718	7.132
AMRU_CQ_ACTGTCCAGTCTTGCA	Asexual	1153	1.01644	18.4269	7.10185
NIH_Ao_GACGTGCAGCGGCTTC	Asexual	1154	1.01672	18.2871	7.14545
AMRU_Ao_ATAGACCGTTAAGAAC	Asexual	1155	0.987877	18.2169	7.17688
NIH_Sa_ATTGGTGGTGTATGGG	Asexual	1156	0.9831	18.119	7.10926
NIH_Ao_AGGCCACGTCTTGATG	Asexual	1157	0.930006	18.0676	7.1816
NIH_Ao_CAGCGACTCGTTACAG	Asexual	1158	0.912327	18.1357	7.30101
NIH_Ao_CTTAGGATCTAAGCCA	Asexual	1159	0.898431	18.0813	7.33278
NIH_Ao_GTTAAGCGTAGAGTGC	Asexual	1160	0.898871	18.1719	7.31114
AMRU_CQ_CAGCGACTCACGATGT	Asexual	1161	0.89615	18.1093	7.38581
Ches_CQ_CGGACGTTCCAGAAGG	Asexual	1162	0.86299	18.1734	7.43509
AMRU_CQ_ACCCACTGTACCATCA	Asexual	1163	0.868646	18.3743	7.41492
AMRU_Ao_ATCTACTGTAAACACA	Asexual	1164	0.87477	18.285	7.50828
Ches_Ao_ACATACGCAGCTCCGA	Asexual	1165	0.898374	18.3988	7.46796
NIH_Ao_GCGCCAACAAGTCATC	Asexual	1166	0.902648	18.381	7.51432
AMRU_CQ_GACCAATTCTTGACGA	Asexual	1167	0.956602	18.451	7.43816
NIH_Sa_CATCCACCAAGTAGTA	Asexual	1168	0.964282	18.2865	7.52203
NIH_CQ_ACGATACCATTCTCAT	Asexual	1169	0.974042	18.3055	7.53816
NIH_Ao_TGCTACCTCCCAAGAT	Asexual	1170	0.953602	18.2125	7.51868
NIH_Sa_CTCGTACCATGAGCGA	Asexual	1171	0.95127	18.1174	7.46577
NIH_Sa_CCTCAGTGTTACAGAA	Asexual	1172	0.941479	18.1276	7.33942
NIH_Ao_TTCTTAGAGGCACATG	Asexual	1173	0.965351	18.188	7.26899
NIH_Ao_CATCAGACACGCTTTC	Asexual	1174	0.954661	18.1206	7.19907
NIH_Ao_GAGCAGAGTTGGACCC	Asexual	1175	0.977141	18.1601	7.16538
AMRU_CQ_TGTCCCATCGGAATCT	Asexual	1176	0.973001	18.0853	7.00882
AMRU_Ao_TCAGGATTCTGATACG	Asexual	1177	0.969471	17.9083	7.08084
NIH_Ao_GCGACCACATCACGAT	Asexual	1178	0.945094	17.7182	7.08791
NIH_Ao_AATCCAGGTGAGGGAG	Asexual	1179	0.920907	17.8241	7.07009
NIH_Sa_CAGAATCGTACATCCA	Asexual	1180	0.957192	17.7191	7.08283
Ches_Sa_TACTCATGTACAGTTC	Asexual	1181	0.976686	17.8714	6.93245
NIH_Sa_CACACTCGTTGCCTCT	Asexual	1182	1.03548	18.0934	6.92324
NIH_Ao_ATTACTCTCTCCAACC	Asexual	1183	1.01455	18.4022	6.77481
AMRU_Ao_AACTGGTGTGTGACCC	Asexual	1184	1.05123	18.3927	6.86021
NIH_Ao_AAAGTAGTCCTTGGTC	Asexual	1185	1.0273	18.3839	6.86853
NIH_Ao_GAACATCTCACCCGAG	Asexual	1186	1.00477	18.4553	6.91684
NIH_Sa_GGGATGATCGCTTGTC	Asexual	1187	0.988379	18.4624	6.96819
NIH_Ao_CGTAGCGAGTCCGGTC	Asexual	1188	0.986293	18.5639	6.87355
NIH_Ao_TGTGGTAAGGTGATAT	Asexual	1189	0.97161	18.7127	6.95548
NIH_Ao_GTCACAATCAATAAGG	Asexual	1190	0.946468	18.7618	6.82109
NIH_Ao_TAGGCATCACGTAAGG	Asexual	1191	0.935471	18.8397	6.76591
NIH_Sa_GGTATTGCATTGAGCT	Asexual	1192	0.908285	18.8119	6.77576
AMRU_CQ_CTGAAGTTCCCATTAT	Asexual	1193	0.941644	18.8474	6.55671
AMRU_CQ_TCACGAAAGTCCATAC	Asexual	1194	0.942139	19.0103	6.51922
PB_MACS_ACCGTAATCAAACCGT	Asexual	1195	0.934133	18.9481	6.52552
Ches_Sa_AAAGATGTCAGCTCGG	Asexual	1196	0.943651	19.0058	6.57392
AMRU_Ao_ATTTCTGGTCCGTGAC	Asexual	1197	0.909631	18.9944	6.64262
Ches_Ao_GATGAAAGTACCGTAT	Asexual	1198	0.911713	19.0007	6.56913
AMRU_Sa_TACTTGTGTAACGTTC	Asexual	1199	0.953477	19.2407	6.58747
NIH_Ao_GTCCTCAAGAAGCCCA	Asexual	1200	0.923747	19.1454	6.59443
AMRU_CQ_AGAATAGCATGGTTGT	Asexual	1201	0.935172	19.1518	6.58197
NIH_Ao_CTTCTCTGTGCACCAC	Asexual	1202	0.926108	19.201	6.51893
NIH_Sa_GGTGAAGGTGGCGAAT	Asexual	1203	0.901383	19.1703	6.48363
NIH_Ao_TTTACTGCAAGTAGTA	Asexual	1204	0.887234	19.1687	6.4524
AMRU_CQ_CTGATAGGTTACCAGT	Asexual	1205	0.900858	19.2846	6.44516
NIH_Sa_GAAATGAAGACTCGGA	Asexual	1206	0.910115	19.2493	6.40472
AMRU_CQ_GTTCGGGTCACTTCAT	Asexual	1207	0.945975	19.4192	6.28147
NIH_Ao_ACGCCGATCGTATCAG	Asexual	1208	0.998421	19.3278	6.31055
NIH_Ao_CCTAAAGCAAACGCGA	Asexual	1209	1.05704	19.3207	6.28691
NIH_Ao_TGGTTCCAGCTATGCT	Asexual	1210	1.05239	19.2741	6.29207
AMRU_CQ_TGAGGGAAGTGTCCCG	Asexual	1211	1.04599	19.3481	6.22185
AMRU_CQ_AAACGGGCATGGGACA	Asexual	1212	1.07388	19.313	6.20949
AMRU_CQ_GCTGCAGAGCCATCGC	Asexual	1213	1.10263	19.2214	6.1983
AMRU_CQ_GCATGATTCCAAATGC	Asexual	1214	1.11807	19.231	6.36439
NIH_Sa_CATGACAAGCCAGTAG	Asexual	1215	1.09781	19.3012	6.41188
AMRU_CQ_ACTGTCCGTTATTCTC	Asexual	1216	1.10499	19.3443	6.29338
NIH_Ao_TCAATCTTCATCATTC	Asexual	1217	1.05292	19.2233	6.30271
NIH_Ao_CTGATCCGTGTGCCTG	Asexual	1218	1.04646	19.2372	6.22381
NIH_Ao_ATAGACCAGAAACGAG	Asexual	1219	1.04614	19.1088	6.14444
AMRU_CQ_GCTGCTTTCGCATGAT	Asexual	1220	1.04254	19.1605	6.09752
AMRU_Ao_GGGTTGCTCCGTCAAA	Asexual	1221	1.03003	19.0832	6.26348
AMRU_CQ_CTGCGGATCGATAGAA	Asexual	1222	1.05026	19.3064	6.40868
NIH_Ao_TAGACCAGTGTCCTCT	Asexual	1223	1.03785	19.3742	6.41346
NIH_Ao_CCTATTACAAAGCGGT	Asexual	1224	1.03209	19.4223	6.44833
AMRU_Ao_TTAACTCTCCAAACAC	Asexual	1225	1.00585	19.4427	6.50463
AMRU_Ao_ACGCCAGTCAACCATG	Asexual	1226	1.04505	19.6294	6.47541
AMRU_CQ_ACGGAGATCGTGGACC	Asexual	1227	1.01106	19.8447	6.44714
AMRU_CQ_CTGATAGAGATCGGGT	Asexual	1228	1.02609	19.8135	6.45411
AMRU_Ao_GTATCTTTCGCATGAT	Asexual	1229	1.05246	19.6947	6.50561
NIH_Ao_TTAGTTCTCCGTAGGC	Asexual	1230	1.01957	19.7446	6.58166
NIH_Ao_TGCTACCCAAACTGCT	Asexual	1231	1.00408	19.7727	6.69142
AMRU_CQ_GTTTCTAAGTTACGGG	Asexual	1232	0.952569	19.791	6.76211
Ches_Ao_CTGCCTACACAGCCCA	Asexual	1233	0.957241	19.6584	6.7965
AMRU_CQ_CTACGTCAGCATCATC	Asexual	1234	0.907557	19.745	6.66464
NIH_Sa_CGTCAGGAGAATCTCC	Asexual	1235	0.913476	19.6647	6.67516
NIH_Ao_ACGGCCAAGTGGTAAT	Asexual	1236	0.92924	19.7601	6.73167
NIH_Ao_AAACGGGCACCAGTTA	Asexual	1237	0.956599	19.959	6.6737
NIH_Ao_CCTACACAGCTAAACA	Asexual	1238	1.00036	19.9011	6.70972
NIH_Ao_TAGGCATCAGCCAGAA	Asexual	1239	1.023	19.8344	6.74604
NIH_Ao_TTGTAGGGTATGAATG	Asexual	1240	1.0467	19.8023	6.74295
AMRU_CQ_CACCACTTCCGATATG	Asexual	1241	1.06484	19.7559	6.77074
NIH_Ao_GGACGTCAGGACAGAA	Asexual	1242	1.07295	19.7718	6.77544
AMRU_CQ_GCAGCCAAGCTCTCGG	Asexual	1243	1.04735	19.8771	6.7543
NIH_Ao_AACACGTAGATGGGTC	Asexual	1244	1.08093	19.766	6.70792
NIH_Ao_AGCGTATCAAAGCAAT	Asexual	1245	1.09663	19.8909	6.68247
AMRU_CQ_GGGTTGCCAGCCAGAA	Asexual	1246	1.07231	19.6751	6.63081
NIH_Ao_TCACAAGGTTATGCGT	Asexual	1247	1.08673	19.5755	6.65184
AMRU_Ao_AAAGATGCATGGATGG	Asexual	1248	1.08234	19.6169	6.69974
NIH_Ao_CTTAGGATCGTAGATC	Asexual	1249	1.07315	19.4087	6.73326
NIH_Ao_GGCAATTTCTTACCGC	Asexual	1250	1.07366	19.4035	6.7749
AMRU_CQ_TCAGATGTCCACGTTC	Asexual	1251	1.04194	19.1351	6.69507
NIH_Ao_CTCGGGACAGACGCTC	Asexual	1252	1.02539	19.2016	6.69976
AMRU_CQ_ATCTACTGTACGACCC	Asexual	1253	1.04578	19.208	6.80038
NIH_Ao_GCCTCTACAGGAATCG	Asexual	1254	1.05391	19.1401	6.75412
NIH_Ao_GATGAGGTCCAAAGTC	Asexual	1255	1.05913	19.1261	6.7141
AMRU_CQ_CCTATTACAATCGAAA	Asexual	1256	1.06393	19.2291	6.78431
NIH_Ao_AACTGGTAGCAAATCA	Asexual	1257	1.06856	19.235	6.81207
NIH_Sa_AAACCTGCAAGCTGGA	Asexual	1258	1.02473	19.3324	6.74694
AMRU_CQ_GACTGCGAGCAATCTC	Asexual	1259	1.0061	19.3497	6.7648
AMRU_CQ_TGCCCATTCAGCTGGC	Asexual	1260	1.00285	19.3164	6.75635
AMRU_Ao_GATGAAACAGACGTAG	Asexual	1261	1.00083	19.2292	6.72412
AMRU_CQ_TGGCGCAAGACCTAGG	Asexual	1262	1.02463	19.0781	6.7239
NIH_Sa_GACGTGCAGATCCGAG	Asexual	1263	1.02053	19.0737	6.70191
AMRU_CQ_GACGTGCCACTAAGTC	Asexual	1264	0.996421	19.0031	6.81226
NIH_Ao_TAAGTGCGTTCCACAA	Asexual	1265	1.01536	18.914	6.74967
NIH_Ao_TTCCCAGCACAACGTT	Asexual	1266	1.00677	18.878	6.88039
NIH_Sa_GCTGGGTAGCATGGCA	Asexual	1267	1.00509	18.8531	6.88597
NIH_Ao_CCTCTGATCACATAGC	Asexual	1268	1.0073	18.9312	7.17387
NIH_Ao_GCTGCTTAGCTCCCAG	Asexual	1269	0.996596	18.8638	7.4612
AMRU_Ao_CACCACTCATCACGAT	Asexual	1270	1.05401	18.8874	7.46841
AMRU_Ao_AGAGCGAAGAGAACAG	Asexual	1271	1.06344	18.8955	7.32052
AMRU_Ao_CTCATTATCGGAAATA	Asexual	1272	1.04116	18.8387	7.29137
NIH_Ao_CGTGAGCTCTCGCTTG	Asexual	1273	1.10487	18.7256	7.2939
AMRU_CQ_CCCATACCAAGCTGTT	Asexual	1274	1.12366	18.8983	7.35369
NIH_Ao_GTAGTCAGTTCCACAA	Asexual	1275	1.11732	18.8792	7.30956
AMRU_CQ_AGCGGTCAGCGTCTAT	Asexual	1276	1.0893	18.8309	7.33012
NIH_Sa_TGACGGCAGCGTTGCC	Asexual	1277	1.09552	18.7759	7.41506
AMRU_CQ_ACGCCGACAAGACACG	Asexual	1278	1.08334	18.9471	7.4717
AMRU_CQ_ACGAGCCGTTTGTGTG	Asexual	1279	1.06282	19.1613	7.54301
AMRU_CQ_CGTTAGACATGGTCTA	Asexual	1280	1.08733	19.0847	7.50885
AMRU_CQ_GGGACCTCAGCTGCTG	Asexual	1281	1.18569	18.9138	7.41547
PB_MACS_GCGCGATGTACTCAAC	Asexual	1282	1.21245	18.9658	7.39757
NIH_Sa_CGCCAAGGTCTCCATC	Asexual	1283	1.18917	19.141	7.38789
NIH_Ao_TGGGAAGTCGAGAACG	Asexual	1284	1.2169	19.0347	7.49616
AMRU_CQ_CCTCAGTGTGAGGGTT	Asexual	1285	1.20376	19.189	7.48521
NIH_CQ_GGGAGATAGCCCGAAA	Asexual	1286	1.22438	19.133	7.43126
NIH_Ao_ACACCGGTCTCGTTTA	Asexual	1287	1.19624	18.8013	7.49766
AMRU_CQ_TGCGGGTGTGAAATCA	Asexual	1288	1.17267	18.8755	7.50297
NIH_Sa_GGTGTTACAGACGCAA	Asexual	1289	1.1637	18.8175	7.49402
AMRU_Ao_GTTAAGCAGGACTGGT	Asexual	1290	1.14278	19.0141	7.52342
NIH_Ao_CATTATCAGACTAGAT	Asexual	1291	1.125	18.981	7.54596
Ches_Sa_CTTACCGGTTGGAGGT	Asexual	1292	1.1185	18.7288	7.55053
NIH_Ao_TCTTCGGTCCCTAACC	Asexual	1293	1.13454	18.7112	7.70684
NIH_Ao_TTCGGTCCAAACTGTC	Asexual	1294	1.08325	18.6319	7.74423
Ches_Sa_TTGCGTCCAACGCACC	Asexual	1295	1.06014	18.8115	7.81698
AMRU_CQ_TATTACCAGCGGATCA	Asexual	1296	1.06301	19.0803	7.88671
NIH_Ao_AACTGGTAGCTGTCTA	Asexual	1297	1.07365	19.1512	7.84585
NIH_Sa_TTGCCGTAGTACTTGC	Asexual	1298	1.05017	19.0485	7.87571
NIH_Ao_CACAGTATCTCTAAGG	Asexual	1299	1.0176	19.1198	7.86841
NIH_Ao_GCAGCCACATGGAATA	Asexual	1300	1.02987	19.0959	7.90003
NIH_CQ_CAGTAACGTTGCCTCT	Asexual	1301	1.05084	19.4263	7.96016
NIH_Ao_CTAGAGTGTGATGCCC	Asexual	1302	1.10542	19.2217	8.11027
NIH_Ao_TACCTTATCCGCAGTG	Asexual	1303	1.08507	19.1859	8.04864
NIH_Ao_CACAAACGTAGCTAAA	Asexual	1304	1.09786	19.303	8.07173
NIH_Ao_TCATTTGCAGTAAGAT	Asexual	1305	1.07604	19.171	8.06917
NIH_Ao_CCATTCGTCTCGGACG	Asexual	1306	1.09254	19.0959	8.07343
AMRU_CQ_CAGAATCTCATACGGT	Asexual	1307	1.04948	19.2073	8.28935
AMRU_Ao_CGCTTCAGTCACAAGG	Asexual	1308	1.0677	19.3069	8.22159
NIH_Ao_ACGTCAAGTCCGAACC	Asexual	1309	1.04427	19.3201	8.20895
NIH_Ao_AGCTCTCTCTCAAACG	Asexual	1310	1.04818	19.3634	8.28445
NIH_Ao_TGCCCTAAGGACAGCT	Asexual	1311	1.05984	19.3134	8.28713
NIH_Ao_TAGACCAGTGCTCTTC	Asexual	1312	1.01984	19.3331	8.26267
NIH_Sa_AGTGAGGTCTAACTGG	Asexual	1313	1.03703	19.3467	8.25773
NIH_Ao_AGCTTGATCGGCGCAT	Asexual	1314	1.05593	19.3342	7.94987
NIH_Ao_GGCGACTTCAGGTAAA	Asexual	1315	1.05362	19.2598	7.99272
PB_MACS_ATCCGAATCTCGCTTG	Asexual	1316	1.0467	19.0491	7.95464
NIH_Sa_CCTTCGATCTCCTATA	Asexual	1317	1.06338	19.2368	7.94885
PB_MACS_CATTATCTCCCTCTTT	Asexual	1318	1.07221	19.1631	7.76331
AMRU_Ao_TAAGAGATCCTAGGGC	Asexual	1319	1.07221	19.2844	7.5655
AMRU_CQ_CGCTTCAGTAGCTTGT	Asexual	1320	1.03341	19.3304	7.60955
AMRU_CQ_ATCCGAATCAATCACG	Asexual	1321	1.039	19.356	7.58757
NIH_Ao_GACGGCTTCACAAACC	Asexual	1322	1.03942	19.4974	7.55951
AMRU_CQ_CTTGGCTTCAATCACG	Asexual	1323	0.987131	19.584	7.56947
AMRU_CQ_TTTATGCAGGGAAACA	Asexual	1324	0.98782	19.4048	7.53055
AMRU_CQ_CAACCAAAGTTTGCGT	Asexual	1325	0.984961	19.2956	7.59861
AMRU_Ao_GAAGCAGCACTGTTAG	Asexual	1326	0.99276	19.3057	7.7173
AMRU_CQ_GTAACGTCATTGCGGC	Asexual	1327	1.00635	19.3713	7.60176
AMRU_CQ_CCTACCAAGGTACTCT	Asexual	1328	1.0035	19.3966	7.54621
AMRU_CQ_GGGCATCTCGTCGTTC	Asexual	1329	1.03628	19.3036	7.46398
NIH_Ao_CACATTTTCATGTAGC	Asexual	1330	1.03908	19.4319	7.48993
Ches_CQ_TACGGTAAGCTCCTCT	Asexual	1331	0.953769	19.3129	7.55827
NIH_Sa_CAGCCGACACCTCGTT	Asexual	1332	0.968537	19.3675	7.53517
NIH_Ao_GGTGTTATCAGTGCAT	Asexual	1333	0.981479	19.2038	7.58284
AMRU_Ao_CGAGCACTCCATGAGT	Asexual	1334	0.987304	19.2132	7.51176
Ches_Ao_TGCTGCTGTCCATCCT	Asexual	1335	1.0115	19.2483	7.52325
AMRU_Ao_ATAACGCTCCGCGCAA	Asexual	1336	0.987274	19.2264	7.52635
AMRU_CQ_TTATGCTCACAGACAG	Asexual	1337	0.978487	19.3562	7.53969
NIH_Ao_CGAACATTCTGCGTAA	Asexual	1338	0.974088	19.5278	7.44145
NIH_Ao_ATCACGAAGCTAACTC	Asexual	1339	0.969084	19.514	7.49976
NIH_Ao_CTACACCTCCAGATCA	Asexual	1340	1.00421	19.2505	7.58406
NIH_Ao_CATCAAGCATCCTAGA	Asexual	1341	0.995156	19.381	7.52559
NIH_CQ_CACATAGTCAGGCAAG	Asexual	1342	1.02696	19.6804	7.60158
NIH_Ao_TGTGTTTTCCTCAATT	Asexual	1343	1.01862	19.6694	7.58035
AMRU_CQ_GTCATTTGTCGCGTGT	Asexual	1344	1.06875	19.7585	7.56445
AMRU_Ao_ATAGACCGTGCAACTT	Asexual	1345	1.06991	19.6201	7.4728
NIH_Ao_CACACTCTCAACACGT	Asexual	1346	1.08188	19.5903	7.51367
NIH_Ao_CCGGTAGAGATGTGGC	Asexual	1347	1.05682	19.6401	7.51416
NIH_Sa_ACCTTTAAGAACTGTA	Asexual	1348	1.06426	19.5912	7.47932
NIH_Sa_GACGGCTTCCTGCTTG	Asexual	1349	1.11657	19.5448	7.40275
AMRU_Ao_GTTCATTGTCTCTTAT	Asexual	1350	1.14182	19.7544	7.33523
NIH_Ao_TTAGGACCAATAGCAA	Asexual	1351	1.16159	19.7033	7.35563
NIH_Sa_CGTTCTGTCTTTCCTC	Asexual	1352	1.15071	19.7797	7.23815
AMRU_CQ_CATTCGCAGAGCTGGT	Asexual	1353	1.14616	19.9661	7.19726
NIH_Ao_ACCTTTATCTTGTACT	Asexual	1354	1.14499	19.9179	7.22438
AMRU_CQ_ATCCGAAGTCGAGTTT	Asexual	1355	1.14921	20.0455	7.26834
NIH_Sa_GAGTCCGCAGCTCCGA	Asexual	1356	1.1129	20.1684	7.35782
AMRU_CQ_CTCGGAGAGCTGGAAC	Asexual	1357	1.13582	20.148	7.2599
AMRU_CQ_GAGGTGAGTAATCACC	Asexual	1358	1.12628	20.0501	7.24331
AMRU_Ao_ACCAGTATCACATACG	Asexual	1359	1.12758	20.18	7.26235
AMRU_CQ_CTAGTGACATGCCTAA	Asexual	1360	1.14441	20.2721	7.2274
NIH_Ao_ATCACGAAGGCATGGT	Asexual	1361	1.15421	20.398	7.36565
PB_MACS_TGACTTTTCAGGCGAA	Asexual	1362	1.13392	20.4934	7.4213
NIH_Sa_CTAGTGAGTTCTCATT	Asexual	1363	1.0926	20.6574	7.42337
NIH_Ao_GCATGTACATAGAAAC	Asexual	1364	1.08054	20.6704	7.41027
NIH_Sa_GTAGGCCTCTTGTATC	Asexual	1365	1.1025	20.7756	7.41811
AMRU_CQ_CATCGGGTCAGCACAT	Asexual	1366	1.14918	20.9141	7.51655
NIH_CQ_TTAGGACGTATCGCAT	Asexual	1367	1.12794	20.8999	7.5353
NIH_Ao_CTCTGGTTCTCACATT	Asexual	1368	1.13226	20.9999	7.44738
AMRU_CQ_CTGGTCTAGTCCTCCT	Asexual	1369	1.13226	20.9496	7.41146
NIH_Ao_CACCAGGGTGTAAGTA	Asexual	1370	1.13312	20.7796	7.41701
AMRU_CQ_ATAACGCCACTCTGTC	Asexual	1371	1.12974	20.8515	7.52313
NIH_Sa_GAGGTGAAGTCATCCA	Asexual	1372	1.15003	20.7884	7.55859
Ches_CQ_TTTGCGCAGAAGGTGA	Asexual	1373	1.1403	20.8286	7.56008
AMRU_CQ_TACTCGCAGATGCCAG	Asexual	1374	1.13059	20.8579	7.51282
AMRU_CQ_CAGAGAGCAAATCCGT	Asexual	1375	1.13402	20.8018	7.51194
NIH_Ao_CCACTACGTAGCCTCG	Asexual	1376	1.10871	20.7035	7.42819
AMRU_CQ_GCTCCTAGTGGTGTAG	Asexual	1377	1.12628	20.6231	7.48484
NIH_Ao_GGATTACTCCAGAGGA	Asexual	1378	1.15634	20.5452	7.54109
NIH_Sa_GATCAGTCAACGCACC	Asexual	1379	1.15313	20.4416	7.52584
Ches_Ao_CGTGAGCCAGATGAGC	Asexual	1380	1.11515	20.395	7.4882
NIH_Ao_TCATTTGCATTGCGGC	Asexual	1381	1.10178	20.5659	7.52529
AMRU_CQ_GCACATACACCAGGCT	Asexual	1382	1.05602	20.5283	7.62853
NIH_Ao_ACACCAAAGATGTTAG	Asexual	1383	1.06735	20.5707	7.58116
NIH_Ao_GTCCTCATCGCCAAAT	Asexual	1384	1.0485	20.6561	7.58853
AMRU_CQ_AGAGTGGCAGTATCTG	Asexual	1385	1.04741	20.4716	7.66748
AMRU_Ao_AACTGGTGTGCGAAAC	Asexual	1386	1.04632	20.5654	7.60442
AMRU_CQ_ATGGGAGCAAGTTGTC	Asexual	1387	1.04027	20.6291	7.64641
NIH_Ao_CCACCTATCATGCATG	Asexual	1388	1.03108	20.3792	7.79715
AMRU_Ao_TGCGCAGTCTCGCATC	Asexual	1389	1.01996	20.533	7.67719
AMRU_CQ_AGACGTTGTAAACACA	Asexual	1390	1.00048	20.5299	7.59767
NIH_Ao_CATATTCCAATGGAAT	Asexual	1391	1.03339	20.5613	7.64451
Ches_Sa_ATTATCCAGATTACCC	Asexual	1392	1.02058	20.5754	7.53514
AMRU_Ao_CGGCTAGAGTATCGAA	Asexual	1393	1.03682	20.4184	7.48419
AMRU_CQ_GCGGGTTGTTACCAGT	Asexual	1394	1.02375	20.4859	7.46673
AMRU_CQ_CTTGGCTTCTCCAGGG	Asexual	1395	1.0678	20.4026	7.54512
AMRU_Ao_GGCGACTGTAATCGTC	Asexual	1396	1.07085	20.3338	7.49664
AMRU_CQ_GCCAAATGTGGACGAT	Asexual	1397	1.07562	20.311	7.50366
NIH_Ao_CATCAGACAAGGTTTC	Asexual	1398	1.08585	20.3858	7.57254
AMRU_CQ_GTATTCTCAGATCTGT	Asexual	1399	1.07084	20.4143	7.60404
NIH_CQ_GCCAAATCAGGAACGT	Asexual	1400	1.02998	20.1694	7.67775
PB_MACS_GCGCAGTCACATGACT	Asexual	1401	1.0243	20.0185	7.69519
Ches_Sa_TACTCGCCATGCTGGC	Asexual	1402	1.03033	20.1705	7.65327
AMRU_CQ_TGACTAGAGAGTACCG	Asexual	1403	1.04631	19.9347	7.5551
AMRU_CQ_TGTGTTTGTCCCTTGT	Asexual	1404	1.07124	19.8028	7.59043
AMRU_CQ_GTGCTTCCATACGCCG	Asexual	1405	1.03912	19.7519	7.51993
AMRU_CQ_GCTGCTTAGCACCGCT	Asexual	1406	1.06846	19.8795	7.33684
NIH_Ao_GAATAAGTCGGCTACG	Asexual	1407	1.06794	19.9576	7.23345
AMRU_CQ_ACCAGTAAGCCTCGTG	Asexual	1408	1.0615	19.8287	7.26179
AMRU_CQ_ATGGGAGAGTGCTGCC	Asexual	1409	1.06531	19.7577	7.24769
NIH_Ao_CAGCCGAGTAAAGGAG	Asexual	1410	1.0627	19.6678	7.26776
NIH_Ao_CACAAACAGGCGATAC	Asexual	1411	1.05048	19.537	7.20321
AMRU_CQ_AAGGAGCCATACGCCG	Asexual	1412	1.06592	19.6003	7.12003
NIH_Ao_TCGTAGAAGCGAGAAA	Asexual	1413	1.10687	19.5267	7.03558
AMRU_Ao_AAACCTGAGCTCAACT	Asexual	1414	1.11575	19.6198	7.05819
NIH_Sa_ATTGGACGTGGGTCAA	Asexual	1415	1.09405	19.6614	7.05249
AMRU_Ao_GTTCATTAGTCGATAA	Asexual	1416	1.07058	19.8032	6.89762
AMRU_CQ_GCTTGAAGTATAAACG	Asexual	1417	1.09188	19.7301	6.8795
NIH_CQ_TTAACTCTCTTAACCT	Asexual	1418	1.10133	19.7312	6.88115
NIH_Sa_AGGGATGTCTATCCTA	Asexual	1419	1.13943	19.8632	6.95753
AMRU_CQ_TGACTTTGTATTCTCT	Asexual	1420	1.14123	19.9054	6.90004
AMRU_CQ_GGAATAAAGGCCGAAT	Asexual	1421	1.13766	19.9349	6.8185
AMRU_CQ_ACGGGTCAGGGCACTA	Asexual	1422	1.14251	19.9212	6.77603
AMRU_Ao_TTGGCAAGTCTTGTCC	Asexual	1423	1.14019	19.9277	6.73221
NIH_Sa_ACATGGTAGATACACA	Asexual	1424	1.17488	19.9852	6.84426
AMRU_CQ_TCAGGTAGTCCGCTGA	Asexual	1425	1.18417	20.1521	6.87262
AMRU_CQ_ATCTGCCTCTGCGGCA	Asexual	1426	1.18775	20.171	6.85865
NIH_Ao_AACTCAGAGCGAGAAA	Asexual	1427	1.17413	20.1206	6.91237
PB_MACS_ACTGAACAGTCATCCA	Asexual	1428	1.16701	20.0443	6.94991
AMRU_CQ_CCTTCGAAGACAGAGA	Asexual	1429	1.13778	20.0063	6.97353
AMRU_CQ_AGAATAGTCCCTCAGT	Asexual	1430	1.16197	20.0547	6.9979
AMRU_Ao_CACTCCATCAAACCGT	Asexual	1431	1.17051	19.9858	6.87964
AMRU_Ao_TTCTTAGTCAACACCA	Asexual	1432	1.177	19.9865	6.81753
NIH_Ao_CATCAAGGTCAGATAA	Asexual	1433	1.15802	20.0818	6.80561
AMRU_CQ_GGACGTCTCACGAAGG	Asexual	1434	1.14031	20.0194	6.80323
PB_MACS_TTCTCAAGTGACGGTA	Asexual	1435	1.13879	20.2068	6.76011
AMRU_CQ_TAGCCGGCATCGTCGG	Asexual	1436	1.14845	20.3225	6.85407
AMRU_Ao_AACACGTAGATATGGT	Asexual	1437	1.16922	20.3002	6.82506
AMRU_CQ_AGATCTGTCCAAACAC	Asexual	1438	1.17259	20.3049	6.75697
AMRU_CQ_GTCTTCGAGGTGATAT	Asexual	1439	1.16697	20.1118	6.84822
AMRU_CQ_ATAGACCGTTAAGAAC	Asexual	1440	1.17295	20.3924	6.84056
AMRU_CQ_CATTCGCTCTTCCTTC	Asexual	1441	1.14639	20.3996	6.92792
AMRU_CQ_GTCTCGTAGATGTCGG	Asexual	1442	1.12362	20.2709	6.98252
AMRU_CQ_CTAAGACCAAGGACTG	Asexual	1443	1.1114	20.3384	6.96839
NIH_Ao_CCTTTCTGTACATGTC	Asexual	1444	1.11255	20.041	6.94338
AMRU_CQ_CTGATCCTCTATCCCG	Asexual	1445	1.08746	20.148	6.96109
NIH_Ao_GACACGCAGCTTCGCG	Asexual	1446	1.08313	20.1996	7.00854
NIH_Ao_GGCCGATTCTGAGGGA	Asexual	1447	1.09564	20.2371	7.0164
AMRU_CQ_GTCACAATCAGGATCT	Asexual	1448	1.06682	20.3237	6.94497
AMRU_Ao_ACTGTCCAGCTGGAAC	Asexual	1449	1.02952	20.3793	6.95705
NIH_Ao_TGGCTGGGTTCTGGTA	Asexual	1450	1.03239	20.5266	6.94812
AMRU_CQ_ATCGAGTCAAGCTGTT	Asexual	1451	0.990226	20.6992	6.96695
NIH_Ao_TAGGCATTCATACGGT	Asexual	1452	0.959836	20.5169	6.91796
NIH_Sa_TGTGTTTCATCGACGC	Asexual	1453	0.966842	20.626	7.04754
NIH_Ao_CCAGCGATCGACGGAA	Asexual	1454	0.967101	20.7553	6.9795
AMRU_Ao_CTCGAGGTCAGTTAGC	Asexual	1455	0.980084	20.8354	7.04334
AMRU_CQ_GAATGAACATTGGTAC	Asexual	1456	0.950745	20.4543	7.17948
AMRU_CQ_CATGCCTAGATAGCAT	Asexual	1457	0.937203	20.2809	7.18986
NIH_Ao_TCAGGTAGTAAATACG	Asexual	1458	0.961874	20.303	7.26861
AMRU_Ao_TAGACCACAATTCCTT	Asexual	1459	0.963339	20.3172	7.27663
AMRU_CQ_CGTCACTTCGCATGAT	Asexual	1460	0.951894	20.3562	7.31521
AMRU_CQ_TGTATTCTCACTGGGC	Asexual	1461	0.969617	20.5075	7.36386
AMRU_CQ_TGCCCATTCGTTGCCT	Asexual	1462	0.95787	20.5287	7.37138
AMRU_CQ_GTTTCTACACCGGAAA	Asexual	1463	0.93518	20.4894	7.4299
AMRU_CQ_CATTATCCATCGACGC	Asexual	1464	0.958101	20.478	7.34101
NIH_Ao_TTATGCTAGCACGCCT	Asexual	1465	0.955672	20.3487	7.29446
AMRU_CQ_AAGCCGCTCCCTGACT	Asexual	1466	0.932451	20.3549	7.36088
AMRU_Ao_ATCTACTAGGCCGAAT	Asexual	1467	0.912807	20.1894	7.36964
NIH_Ao_TGTCCCAAGAGCTATA	Asexual	1468	0.915034	20.2382	7.44299
AMRU_Ao_TTGCCGTGTCAACATC	Asexual	1469	0.901434	20.0999	7.42596
NIH_Ao_CAAGGCCGTGTTGGGA	Asexual	1470	0.894837	20.0717	7.50003
AMRU_CQ_CGGAGCTTCTCGCATC	Asexual	1471	0.881305	20.0557	7.53286
AMRU_Ao_ATCTACTTCGCATGGC	Asexual	1472	0.854129	19.9866	7.60872
AMRU_Ao_GGCAATTCATGAGCGA	Asexual	1473	0.855236	19.9715	7.6165
AMRU_CQ_GCATACATCCGGCACA	Asexual	1474	0.823369	19.8661	7.56266
AMRU_CQ_ACTTACTAGTGTTTGC	Asexual	1475	0.877504	19.8538	7.48132
NIH_Sa_GACACGCCAGGATTGG	Asexual	1476	0.89294	19.853	7.51101
AMRU_CQ_ATCGAGTTCAGCTGGC	Asexual	1477	0.86652	19.9015	7.51258
NIH_Sa_TGACAACGTCTAGAGG	Asexual	1478	0.869229	19.9702	7.37679
AMRU_CQ_CGCTATCTCCGCGCAA	Asexual	1479	0.881529	19.8597	7.2816
NIH_Ao_CACATAGAGAAGGCCT	Asexual	1480	0.880826	19.871	7.37815
AMRU_CQ_ACATGGTAGAACTGTA	Asexual	1481	0.872016	20.0348	7.4081
AMRU_Ao_GTGAAGGAGGCATGGT	Asexual	1482	0.911621	19.9736	7.44915
NIH_Ao_GTTCATTGTTCCCGAG	Asexual	1483	0.899072	19.8157	7.35037
AMRU_CQ_AAAGATGTCTGTTGAG	Asexual	1484	0.907136	19.9113	7.49858
AMRU_Ao_TACAGTGTCCTGCAGG	Asexual	1485	0.889874	19.7997	7.52095
AMRU_Ao_CTCGTACCACAACGCC	Asexual	1486	0.872981	19.6302	7.62246
PB_MACS_GGATGTTTCGTAGGAG	Asexual	1487	0.871917	19.7131	7.5682
AMRU_CQ_CCTATTAAGCTACCTA	Asexual	1488	0.864412	19.7932	7.5276
AMRU_CQ_CAACCTCTCACCCGAG	Asexual	1489	0.865367	19.931	7.53203
NIH_Ao_TTTATGCGTAACGACG	Asexual	1490	0.866862	19.6922	7.49567
AMRU_CQ_GATCTAGTCCTTGCCA	Asexual	1491	0.869194	19.4849	7.48441
AMRU_CQ_TGTCCCAGTAGAAGGA	Asexual	1492	0.873644	19.5338	7.46916
Ches_CQ_CATGCCTCAGGACCCT	Asexual	1493	0.856565	19.6113	7.47614
AMRU_Ao_CGAGCCAAGGGAGTAA	Asexual	1494	0.827094	19.9367	7.50248
NIH_Ao_GTAGTCACAGACGCCT	Asexual	1495	0.805148	19.8503	7.55724
AMRU_Ao_GGAATAAGTCGCGGTT	Asexual	1496	0.794715	19.8757	7.51168
AMRU_CQ_GTCTCGTAGGATGGAA	Asexual	1497	0.798129	19.8339	7.46509
AMRU_Ao_ACAGCTACACCACGTG	Asexual	1498	0.814782	19.763	7.50641
AMRU_CQ_AGAGCGACAGCTTAAC	Asexual	1499	0.844275	19.6569	7.43016
NIH_Ao_TCACAAGTCCAGATCA	Asexual	1500	0.887468	19.7872	7.33207
AMRU_CQ_GCAGCCATCGATGAGG	Asexual	1501	0.901704	19.6606	7.44351
NIH_Ao_AGACGTTCAAGAGGCT	Asexual	1502	0.905396	19.6927	7.51128
AMRU_Ao_CAGAGAGTCCCAACGG	Asexual	1503	0.926878	19.8541	7.47925
AMRU_CQ_ATTATCCTCCAGAAGG	Asexual	1504	0.902845	19.9133	7.55408
NIH_Sa_TGACTAGTCTGGCGAC	Asexual	1505	0.893699	19.9116	7.57919
AMRU_Ao_TCCCGATCATAAGACA	Asexual	1506	0.900452	19.9268	7.49743
AMRU_CQ_GTGTTAGCAGCTGCAC	Asexual	1507	0.898724	19.9957	7.51154
AMRU_CQ_CAGCGACGTTATTCTC	Asexual	1508	0.885856	20.109	7.5264
AMRU_CQ_GACTAACTCGCCATAA	Asexual	1509	0.884434	20.1216	7.58159
AMRU_CQ_GGTGTTACAGATCTGT	Asexual	1510	0.873239	19.9557	7.51328
NIH_Ao_AGGTCCGTCGCATGAT	Asexual	1511	0.885187	20.0258	7.42293
AMRU_CQ_TCTCATAAGCGGCTTC	Asexual	1512	0.897139	20.0368	7.48079
Ches_CQ_GATCGTAGTCCAGTGC	Asexual	1513	0.889828	20.0864	7.53296
NIH_Ao_ACTGAGTTCGGTCCGA	Asexual	1514	0.855756	20.0312	7.68866
AMRU_CQ_CGTAGCGGTGTGGTTT	Asexual	1515	0.857702	20.0822	7.72988
NIH_Sa_GTAGTCAGTAGCCTAT	Asexual	1516	0.859802	20.1132	7.67003
Ches_Ao_TCGTACCTCTTTACGT	Asexual	1517	0.88103	20.2919	7.66708
NIH_Ao_CAGAATCGTGAACCTT	Asexual	1518	0.852612	20.1993	7.66348
AMRU_CQ_TTGTAGGCAGCCTTTC	Asexual	1519	0.843547	20.3479	7.62214
AMRU_CQ_GGGATGAGTAGATTAG	Asexual	1520	0.884918	20.5232	7.67499
AMRU_CQ_TGTTCCGGTCGGATCC	Asexual	1521	0.891119	20.4892	7.68423
NIH_Ao_AAAGATGTCCATGAAC	Asexual	1522	0.933395	20.4988	7.64093
NIH_Ao_ACTGCTCAGTACGCGA	Asexual	1523	0.931756	20.4113	7.69906
AMRU_CQ_GGACGTCAGCGGCTTC	Asexual	1524	0.915271	20.5861	7.60457
AMRU_CQ_ACTGAGTCAGCCTGTG	Asexual	1525	0.90542	20.6696	7.67729
AMRU_CQ_CGTCAGGTCAACTCTT	Asexual	1526	0.896353	20.7044	7.75794
NIH_Ao_GTATCTTCAAGACGTG	Asexual	1527	0.943043	20.7186	7.66356
AMRU_CQ_CATCGAACAGCTGTTA	Asexual	1528	0.929201	20.7725	7.68903
AMRU_CQ_TTTGCGCCAGGAATCG	Asexual	1529	0.913313	21.0224	7.75564
AMRU_CQ_GTAGGCCAGTACGCCC	Asexual	1530	0.889825	20.8882	7.68825
AMRU_CQ_CTGCGGAGTGGCTCCA	Asexual	1531	0.90163	20.9208	7.76584
NIH_CQ_CTGCGGATCGCAGGCT	Asexual	1532	0.913405	20.9053	7.67521
AMRU_CQ_TACCTATGTGCGCTTG	Asexual	1533	0.940195	21.0601	7.8329
AMRU_Ao_GTAGGCCTCACTCCTG	Asexual	1534	0.949822	20.9511	7.71213
NIH_Sa_AATCGGTTCTTCAACT	Asexual	1535	0.966169	20.8092	7.67851
AMRU_CQ_TACAGTGCACCCTATC	Asexual	1536	0.973697	20.9126	7.58621
PB_MACS_GGACATTGTCGCGGTT	Asexual	1537	0.970798	20.7632	7.67233
AMRU_CQ_GAACCTACACGAGAGT	Asexual	1538	0.986149	20.7487	7.66005
NIH_Ao_GTCGTAAGTCGTTGTA	Asexual	1539	1.01211	20.7836	7.63402
NIH_Ao_CATCGGGCACCTTGTC	Asexual	1540	0.986215	20.8253	7.61677
AMRU_CQ_ATGAGGGCAGTATAAG	Asexual	1541	1.00295	20.9139	7.61064
AMRU_CQ_TTTATGCAGAGGTACC	Asexual	1542	1.05625	20.9099	7.61983
AMRU_CQ_TCACAAGGTCGCTTCT	Asexual	1543	1.08918	20.8344	7.6087
NIH_Sa_TGACAACAGAGACTTA	Asexual	1544	1.10849	20.809	7.66469
AMRU_Ao_CTACGTCGTTGCCTCT	Asexual	1545	1.10849	20.8593	7.54848
AMRU_CQ_GGAAAGCCACTTGGAT	Asexual	1546	1.12723	20.9069	7.56966
NIH_Ao_GCTGCTTGTAGTGAAT	Asexual	1547	1.12712	21.0782	7.64798
AMRU_CQ_CACCAGGGTCGATTGT	Asexual	1548	1.13038	21.1635	7.64625
AMRU_CQ_ACGCAGCCAAGAGTCG	Asexual	1549	1.1278	21.3535	7.83628
Ches_Ao_CCCATACGTACCCAAT	Asexual	1550	1.09709	21.2448	7.8849
AMRU_CQ_GGACAAGCATGTAGTC	Asexual	1551	1.10977	21.1699	7.85982
AMRU_CQ_CACTCCAAGCGAAGGG	Asexual	1552	1.14424	21.1174	7.84649
PB_MACS_AGCTCTCGTTCACCTC	Asexual	1553	1.09942	20.9686	7.85952
Ches_CQ_ACGATGTTCATACGGT	Asexual	1554	1.0978	20.9789	7.83051
AMRU_CQ_CAGAGAGGTACCGTTA	Asexual	1555	1.12003	20.907	7.83928
AMRU_Ao_AGCATACGTCGCGTGT	Asexual	1556	1.17557	21.0551	7.83634
NIH_Sa_CTAACTTCAGAAGCAC	Asexual	1557	1.19439	21.0003	7.84742
AMRU_CQ_AGAGCGAAGGACTGGT	Asexual	1558	1.17507	20.961	7.83635
NIH_Ao_TTCTTAGTCATAACCG	Asexual	1559	1.18395	20.9836	7.69392
NIH_Ao_ACGATGTGTAAGAGAG	Asexual	1560	1.21337	21.0368	7.8116
AMRU_Ao_TGCGCAGCAAGTCTAC	Asexual	1561	1.17663	20.9916	7.84515
AMRU_Ao_ACGTCAACATGTTCCC	Asexual	1562	1.19743	20.909	7.75428
NIH_Sa_TCAGGTATCACAATGC	Asexual	1563	1.22531	20.8514	7.79688
NIH_Ao_TACAGTGCACATGACT	Asexual	1564	1.24038	20.9481	7.72
AMRU_CQ_CCATGTCCATCCTAGA	Asexual	1565	1.22509	20.9601	7.69068
NIH_Sa_CGCGTTTAGGCATTGG	Asexual	1566	1.24976	20.8018	7.71924
AMRU_CQ_ATTGGACCAGCAGTTT	Asexual	1567	1.24117	20.8589	7.70156
NIH_Ao_CCGTGGACAGGTGCCT	Asexual	1568	1.29237	20.8002	7.61121
AMRU_Ao_GCATGCGGTTGAACTC	Asexual	1569	1.3115	20.6908	7.64273
NIH_Ao_GGGAATGGTCCGAACC	Asexual	1570	1.27061	20.6332	7.60259
AMRU_CQ_CGGACGTGTGAGGCTA	Asexual	1571	1.2717	20.8138	7.59294
NIH_Ao_GTTTCTATCAGTCCCT	Asexual	1572	1.26387	20.8768	7.59919
NIH_Sa_GGAGCAACACGAAATA	Asexual	1573	1.29053	20.8752	7.67038
AMRU_CQ_GTTTCTATCACGAAGG	Asexual	1574	1.29053	20.754	7.83249
AMRU_Ao_TAAGTGCTCCCTGACT	Asexual	1575	1.23883	20.6472	7.85452
Ches_Ao_ACGCCGATCGGCCGAT	Asexual	1576	1.24615	20.656	7.77251
AMRU_CQ_AGAGTGGGTGGTAACG	Asexual	1577	1.2322	20.6496	7.79698
AMRU_Ao_GTTCATTCAAACTGTC	Asexual	1578	1.22039	20.5403	7.81687
NIH_Sa_CAAGATCCAAACGTGG	Asexual	1579	1.26603	20.343	7.81497
AMRU_CQ_TACACGACAAGAAAGG	Asexual	1580	1.29427	20.4098	7.71602
AMRU_CQ_CCGTGGACATGGTCTA	Asexual	1581	1.26984	20.141	7.70475
AMRU_CQ_CTAGTGACACGGCTAC	Asexual	1582	1.22008	20.1472	7.77199
AMRU_CQ_GCATGATGTTGCCTCT	Asexual	1583	1.20497	20.0686	7.83355
NIH_Ao_TATTACCCACATTTCT	Asexual	1584	1.2057	20.0681	7.90738
AMRU_CQ_TGAAAGATCAGGTAAA	Asexual	1585	1.21679	20.1098	7.91524
AMRU_Ao_ATTGGACAGGAATTAC	Asexual	1586	1.21241	19.9771	7.93268
AMRU_CQ_CGGCTAGCATTAGCCA	Asexual	1587	1.22221	20.0377	7.91571
AMRU_CQ_CACACAAAGCTGCGAA	Asexual	1588	1.2044	20.138	7.99732
AMRU_Ao_TCCCGATGTCGACTGC	Asexual	1589	1.18535	20.0691	7.95462
NIH_Ao_CAGCCGAAGTCGCCGT	Asexual	1590	1.18535	20.2064	7.98902
AMRU_CQ_CTAGAGTAGTCTCCTC	Asexual	1591	1.16278	20.1227	7.93159
AMRU_CQ_ACTGAGTAGCTTATCG	Asexual	1592	1.11877	20.1235	8.07335
AMRU_CQ_CCGTGGATCGCGTAGC	Asexual	1593	1.11295	20.1128	8.13158
AMRU_CQ_CGATTGATCAACACTG	Asexual	1594	1.08679	20.1092	8.10188
AMRU_CQ_CTGCTGTCATTAGGCT	Asexual	1595	1.10459	20.1091	8.11968
AMRU_CQ_TATTACCCAACGATCT	Asexual	1596	1.13127	20.0335	8.09921
AMRU_CQ_ACATGGTAGTCAATAG	Asexual	1597	1.11398	19.8414	8.0232
AMRU_Ao_GCGCGATAGTGAAGAG	Asexual	1598	1.10721	19.7164	8.04727
AMRU_CQ_GACAGAGGTGCACTTA	Asexual	1599	1.10018	19.5225	7.91025
NIH_Sa_CATGACATCATAACCG	Asexual	1600	1.14668	19.5319	7.96909
AMRU_CQ_CCGTGGAGTGATGCCC	Asexual	1601	1.13321	19.7036	7.83859
AMRU_CQ_ACGCCGACACCAGGCT	Asexual	1602	1.11557	19.7677	7.83161
AMRU_CQ_GGATGTTTCTCAAGTG	Asexual	1603	1.11812	19.8202	7.89289
AMRU_CQ_ATTATCCTCGCAAGCC	Asexual	1604	1.11298	19.8084	7.87011
AMRU_Ao_TCGTAGATCCGTCAAA	Asexual	1605	1.12161	19.799	7.82045
NIH_Sa_CTCATTAAGGATGGTC	Asexual	1606	1.06423	19.7313	7.90687
AMRU_CQ_CACACTCTCAGAGGTG	Asexual	1607	1.10861	19.7364	7.97143
AMRU_CQ_TGCGTGGCAATAAGCA	Asexual	1608	1.16558	19.638	7.85096
AMRU_CQ_TCAGGATTCCTGTACC	Asexual	1609	1.16972	19.5287	7.89946
AMRU_CQ_TGGACGCGTAGGACAC	Asexual	1610	1.15152	19.5807	7.79273
NIH_Ao_GTGCTTCCACAGGCCT	Asexual	1611	1.17129	19.5643	7.82851
AMRU_CQ_AAGACCTAGAGCCTAG	Asexual	1612	1.13424	19.4854	7.87566
AMRU_CQ_TCGGTAATCAGGTTCA	Asexual	1613	1.1076	19.5996	7.83623
AMRU_Ao_GAAGCAGAGGCGTACA	Asexual	1614	1.12084	19.5197	7.87497
PB_MACS_GGAACTTAGCTAGTTC	Asexual	1615	1.13803	19.5084	7.85853
AMRU_CQ_TGTATTCAGGACATTA	Asexual	1616	1.12092	19.5575	7.94953
NIH_Ao_CTTCTCTGTCTAGTGT	Asexual	1617	1.12222	19.5303	7.98175
NIH_Ao_CACCTTGTCGCGATCG	Asexual	1618	1.09041	19.6397	8.14023
NIH_Ao_ATTACTCTCGAATGGG	Asexual	1619	1.08225	19.741	8.09546
AMRU_CQ_TCTCATAGTCTGCAAT	Asexual	1620	1.08182	19.8208	7.99394
AMRU_Ao_TACACGACACCAGCAC	Asexual	1621	1.11221	19.6563	8.00824
NIH_Ao_AGAGTGGAGATATGGT	Asexual	1622	1.0818	19.6513	8.00572
NIH_Sa_GGTATTGAGGCATGTG	Asexual	1623	1.05551	19.6935	7.87668
NIH_Ao_CAGCGACTCGCGCCAA	Asexual	1624	1.06339	19.757	7.80573
AMRU_CQ_TACTCATAGGGTTCCC	Asexual	1625	1.08778	19.7532	7.72001
AMRU_Ao_GAATGAAAGTGGTAAT	Asexual	1626	1.1171	19.7449	7.77972
AMRU_CQ_AACTTTCCATCGACGC	Asexual	1627	1.09938	19.756	7.79357
NIH_Sa_TCTATTGGTGTATGGG	Asexual	1628	1.13641	19.8869	7.81115
AMRU_CQ_GGAAAGCGTCTTGATG	Asexual	1629	1.11175	19.9936	7.92283
NIH_Sa_GTAACGTGTTCAGCGC	Asexual	1630	1.10394	20.0779	8.00878
NIH_CQ_GCTCCTACACCATCCT	Asexual	1631	1.13129	20.4372	7.91571
AMRU_CQ_CAACTAGTCAAAGTAG	Asexual	1632	1.13124	20.3913	7.86939
AMRU_CQ_GCATGCGGTGTTAAGA	Asexual	1633	1.14881	20.4198	7.80533
AMRU_CQ_GCATACAGTTCGTTGA	Asexual	1634	1.17999	20.4264	7.85437
Ches_Ao_GCAATCATCAATCTCT	Asexual	1635	1.18901	20.4501	7.82433
AMRU_Ao_CGGCTAGAGAGTAAGG	Asexual	1636	1.22111	20.5044	7.74104
NIH_Ao_GGGAGATCAATAGCGG	Asexual	1637	1.23296	20.5553	7.70567
NIH_Ao_AGCTTGAGTGCATCTA	Asexual	1638	1.28083	20.508	7.64853
NIH_Sa_AGGTCATCAGACTCGC	Asexual	1639	1.34705	20.361	7.70676
Ches_CQ_AAGGAGCAGAATTGTG	Asexual	1640	1.35257	20.3101	7.68382
AMRU_CQ_CCTTCGACACCGGAAA	Asexual	1641	1.37702	20.4113	7.67738
NIH_Ao_CAGAGAGCAAAGTCAA	Asexual	1642	1.39525	20.382	7.46678
AMRU_CQ_TCGGTAAAGCAGCCTC	Asexual	1643	1.37457	20.4634	7.41552
AMRU_Ao_TCGTACCCATATACCG	Asexual	1644	1.3933	20.4708	7.40015
AMRU_CQ_AGTCTTTCAGGAATGC	Asexual	1645	1.40795	20.4457	7.40222
NIH_Ao_TTGGAACCAAGTTCTG	Asexual	1646	1.373	20.5163	7.34537
AMRU_CQ_GGCAATTTCTCGGACG	Asexual	1647	1.39441	20.524	7.43969
AMRU_CQ_GAATGAAAGTCGCCGT	Asexual	1648	1.40123	20.5358	7.3764
NIH_Ao_TGCTGCTGTAGCGCAA	Asexual	1649	1.38133	20.7012	7.33173
AMRU_Ao_GGGTCTGGTAGCTCCG	Asexual	1650	1.37257	20.599	7.37298
AMRU_Ao_GTTCTCGGTCGACTAT	Asexual	1651	1.39905	20.6523	7.32756
AMRU_CQ_CAACTAGAGCACCGCT	Asexual	1652	1.37612	20.807	7.29611
AMRU_CQ_AAACCTGCATCGGGTC	Asexual	1653	1.36869	20.7694	7.24055
AMRU_CQ_TGCCCTAAGTGGTAGC	Asexual	1654	1.37727	20.7973	7.22431
NIH_Ao_CATGACAGTCAAAGCG	Asexual	1655	1.37198	20.8057	7.2928
NIH_Ao_CAGCGACTCAGCATGT	Asexual	1656	1.38267	21.0762	7.13861
NIH_Ao_CGTCTACTCCAAACAC	Asexual	1657	1.32833	21.1884	7.15847
Ches_CQ_GGGCATCTCCCAGGTG	Asexual	1658	1.26803	21.2464	7.22683
AMRU_CQ_CGCGGTATCGCGGATC	Asexual	1659	1.23966	21.4141	7.27495
AMRU_CQ_GTAGGCCCAACGATCT	Asexual	1660	1.23093	21.2776	7.27621
NIH_Ao_TTTGCGCCACACGCTG	Asexual	1661	1.22622	21.3089	7.17161
NIH_Ao_AGCCTAAAGGACACCA	Asexual	1662	1.22771	21.3953	7.20257
AMRU_CQ_ACGATGTTCAACTCTT	Asexual	1663	1.23326	21.1768	7.15713
PB_MACS_TCGGTAAGTAGGCATG	Asexual	1664	1.24486	21.1559	7.21633
AMRU_Ao_GGCTCGAAGTACATGA	Asexual	1665	1.23615	21.2002	7.25146
AMRU_CQ_GTCGTAACATCCTTGC	Asexual	1666	1.27421	21.3016	7.27762
AMRU_CQ_ATTATCCCAATGGATA	Asexual	1667	1.26254	21.286	7.29111
AMRU_CQ_CTAGAGTTCACTGGGC	Asexual	1668	1.28694	21.3791	7.14172
AMRU_CQ_CGTTAGAAGATGCGAC	Asexual	1669	1.32207	21.2894	7.16095
AMRU_CQ_CTAAGACTCCAGTAGT	Asexual	1670	1.32821	21.1732	7.21134
AMRU_CQ_GGCAATTAGTGCGTGA	Asexual	1671	1.31433	21.0782	7.17696
AMRU_CQ_CAGTAACTCGACAGCC	Asexual	1672	1.3216	21.0881	7.20626
AMRU_CQ_ACGATACTCTCTAGGA	Asexual	1673	1.31782	21.0453	7.27307
AMRU_CQ_GCGAGAATCCCGGATG	Asexual	1674	1.31961	20.9542	7.30865
AMRU_CQ_TAAGTGCGTTTACTCT	Asexual	1675	1.29821	20.9608	7.38479
AMRU_CQ_GCTGCGAAGCTAGTTC	Asexual	1676	1.27769	20.9373	7.3253
AMRU_CQ_CAGTAACAGGCTCTTA	Asexual	1677	1.25584	20.7631	7.3288
NIH_Ao_TCAATCTGTAAGTAGT	Asexual	1678	1.2504	20.6852	7.32055
AMRU_CQ_GAGGTGAGTCGAACAG	Asexual	1679	1.24297	20.7351	7.20791
PB_MACS_ACATGGTTCGCGCCAA	Asexual	1680	1.22253	20.6454	7.24098
AMRU_CQ_GTCACGGAGCTGAACG	Asexual	1681	1.21964	20.5593	7.32568
AMRU_CQ_CTAGTGACACTGCCAG	Asexual	1682	1.2085	20.7303	7.26107
AMRU_CQ_TGAGAGGCATCAGTAC	Asexual	1683	1.19614	20.7754	7.2256
NIH_Ao_ATTACTCAGTAGGCCA	Asexual	1684	1.14655	20.8364	7.17337
AMRU_CQ_AAAGTAGTCGCGTAGC	Asexual	1685	1.1154	20.9881	7.22004
NIH_Ao_TTTGTCAAGCTGTTCA	Asexual	1686	1.08408	20.9624	7.1796
AMRU_CQ_TTGCGTCAGAGGTAGA	Asexual	1687	1.05588	20.8744	7.21629
NIH_Sa_CCACTACCAGTCTTCC	Asexual	1688	1.03147	20.9219	7.21891
NIH_Ao_ATCTACTTCACTTCAT	Asexual	1689	0.967298	21.0911	7.1479
NIH_Ao_ATCGAGTAGACTCGGA	Asexual	1690	1.06525	20.9828	7.29453
AMRU_Ao_GCCTCTAGTTCAGCGC	Asexual	1691	1.03947	20.9838	7.29808
AMRU_CQ_CAGAATCAGCTAGTTC	Asexual	1692	1.03719	20.9178	7.29596
AMRU_Ao_TCGTACCGTTCAGTAC	Asexual	1693	1.0491	20.8185	7.31476
AMRU_CQ_GGACAGACATATGAGA	Asexual	1694	1.05948	20.7373	7.31712
AMRU_CQ_TCTTTCCAGTAAGTAC	Asexual	1695	1.02863	20.7539	7.35831
AMRU_Ao_ACGAGGAAGTAAGTAC	Asexual	1696	1.02164	20.8248	7.34862
AMRU_Ao_AGGGATGAGAGGTTGC	Asexual	1697	0.997446	20.8662	7.36595
PB_MACS_GACAGAGCAGATTGCT	Asexual	1698	1.01553	20.8298	7.37711
AMRU_CQ_TTATGCTAGATGTGTA	Asexual	1699	1.01553	20.8643	7.47641
NIH_Ao_GCCTCTAAGCTGCCCA	Asexual	1700	0.990647	20.9818	7.38372
AMRU_CQ_AGACGTTGTAGTACCT	Asexual	1701	0.987694	20.9703	7.49399
Ches_Sa_TCGTACCCAACAACCT	Asexual	1702	0.987763	20.8203	7.50481
AMRU_CQ_AACACGTGTCTCAACA	Asexual	1703	0.993151	20.919	7.46725
AMRU_CQ_CCGGTAGCATCGATTG	Asexual	1704	0.970423	20.9047	7.56485
AMRU_CQ_GAATGAAAGACAAAGG	Asexual	1705	0.988842	20.967	7.56833
AMRU_CQ_GGAGCAAGTTGGAGGT	Asexual	1706	1.01402	20.6663	7.67473
AMRU_CQ_ACCCACTAGACTAGGC	Asexual	1707	1.00182	20.6081	7.63114
AMRU_CQ_CCTATTAAGATGGCGT	Asexual	1708	1.06466	20.7417	7.67049
NIH_Sa_AGGTCATCACCGTTGG	Asexual	1709	1.10472	20.5093	7.69764
AMRU_CQ_CGCCAAGCACGGTAGA	Asexual	1710	1.10858	20.7369	7.73346
AMRU_CQ_AGTGTCAAGAGCTATA	Asexual	1711	1.09757	20.5062	7.80909
AMRU_CQ_ACTGAACAGCTCTCGG	Asexual	1712	1.1118	20.5811	7.73496
NIH_Sa_TGTGTTTTCCGAACGC	Asexual	1713	1.0896	20.8235	7.74486
AMRU_CQ_CCCATACTCCGTTGCT	Asexual	1714	1.06245	20.9572	7.7149
AMRU_Ao_AGAATAGAGGCCCTTG	Asexual	1715	1.06884	20.9089	7.77652
NIH_Ao_TATCAGGAGATGTAAC	Asexual	1716	1.02113	20.8068	7.66423
AMRU_CQ_TGGGAAGGTAGCGTCC	Asexual	1717	1.03519	20.7988	7.69045
AMRU_CQ_CGACCTTAGTCCATAC	Asexual	1718	1.02574	20.6794	7.8541
AMRU_CQ_TTCTTAGTCGGCCGAT	Asexual	1719	0.97855	20.723	7.95102
AMRU_Ao_TCTCATACAGTCGTGC	Asexual	1720	0.979015	20.7582	7.97505
AMRU_CQ_AGCATACGTCCGACGT	Asexual	1721	1.00868	20.7345	8.09352
NIH_Ao_CACCACTGTTGTTTGG	Asexual	1722	1.02366	20.7976	8.05146
AMRU_CQ_CATTCGCCATGGAATA	Asexual	1723	1.02644	20.8557	8.03662
AMRU_CQ_CCGTGGACAAAGTCAA	Asexual	1724	1.03134	20.8151	8.05273
NIH_Ao_CAGCGACGTGTCAATC	Asexual	1725	1.0352	20.8057	8.00074
NIH_Sa_GACAGAGCACCAGCAC	Asexual	1726	1.01729	20.7651	8.08673
AMRU_CQ_CCCAATCAGAGTACAT	Asexual	1727	1.01375	21.0294	8.01889
AMRU_CQ_TAAGCGTGTCTCCACT	Asexual	1728	0.98419	21.0039	8.02292
AMRU_CQ_AGAATAGCAGGTCTCG	Asexual	1729	1.00061	20.9943	8.05574
AMRU_CQ_CACAGGCCAAGCTGTT	Asexual	1730	1.02834	21.0296	7.99588
AMRU_CQ_TCAGATGTCCACGCAG	Asexual	1731	1.02239	21.0279	8.04995
AMRU_CQ_CTCGAAATCACTGGGC	Asexual	1732	1.02961	20.83	8.22825
AMRU_CQ_ACGAGCCAGGTGATAT	Asexual	1733	1.02293	20.6492	8.18506
AMRU_CQ_GCGCAGTTCACTATTC	Asexual	1734	1.07274	20.5321	8.12134
Ches_Sa_GTACTTTCAAACGTGG	Asexual	1735	1.07015	20.4876	8.16683
AMRU_CQ_ACCAGTATCCTTTACA	Asexual	1736	1.09182	20.4493	8.23539
Ches_Ao_AGAGCGAAGCTGGAAC	Asexual	1737	1.07981	20.594	8.18225
AMRU_CQ_AACTCTTTCCGAGCCA	Asexual	1738	1.09156	20.5817	8.17108
AMRU_CQ_GGCGACTTCGCCCTTA	Asexual	1739	1.09752	20.6325	8.2623
AMRU_Ao_TTCTCAAGTTGCGCAC	Asexual	1740	1.05618	20.7738	8.14474
Ches_Sa_TTGCCGTTCTTCTGGC	Asexual	1741	1.0749	20.8569	8.2226
AMRU_CQ_CCTTCCCAGGACAGCT	Asexual	1742	1.07952	20.8609	8.2575
PB_MACS_CTGAAGTGTACGCACC	Asexual	1743	1.08223	21.0076	8.2911
AMRU_Ao_GCTGCAGGTCTCATCC	Asexual	1744	1.07157	21.0675	8.34174
AMRU_CQ_GATTCAGCATCTATGG	Asexual	1745	1.08485	21.1338	8.2779
Ches_Sa_CTGATAGTCGTTGACA	Asexual	1746	1.19384	21.0695	8.29746
AMRU_CQ_TTGTAGGCAGGAATCG	Asexual	1747	1.20111	21.0503	8.32275
AMRU_CQ_TTTCCTCGTGCCTGTG	Asexual	1748	1.16091	21.1998	8.36788
Ches_Sa_AAGGAGCTCAGGTAAA	Asexual	1749	1.20313	21.047	8.31397
AMRU_CQ_CGACTTCCACCTTGTC	Asexual	1750	1.20473	20.9374	8.32551
AMRU_CQ_ATCTACTTCTCTAGGA	Asexual	1751	1.16775	20.9691	8.20668
AMRU_CQ_CCTACCAGTTCGTGAT	Asexual	1752	1.16448	21.0168	8.22792
NIH_Ao_ACACCGGGTGGACGAT	Asexual	1753	1.1578	20.9515	8.35378
AMRU_Ao_ATTTCTGGTCAGGACA	Asexual	1754	1.17904	20.9484	8.21385
AMRU_CQ_AGTGAGGGTAAGGGAA	Asexual	1755	1.15639	20.9949	8.12062
NIH_Ao_CATGCCTGTCAAAGCG	Asexual	1756	1.13546	21.1344	8.13004
AMRU_CQ_CATGCCTGTGACAAAT	Asexual	1757	1.16601	21.1574	8.06359
NIH_Ao_GGGTTGCGTCTTGCGG	Asexual	1758	1.10838	21.2226	8.03498
AMRU_CQ_CACCACTTCTGCTGTC	Asexual	1759	1.0752	21.5378	8.00161
AMRU_CQ_AATCCAGTCGCTAGCG	Asexual	1760	1.08008	21.5479	7.98314
AMRU_CQ_GCATGCGCAATGGAGC	Asexual	1761	1.11437	21.8073	8.00494
AMRU_CQ_GCATACATCTTCAACT	Asexual	1762	1.10472	21.6233	8.07385
AMRU_CQ_ACGCCGACAATAGAGT	Asexual	1763	1.11569	21.4087	8.07172
AMRU_CQ_TTCTACAGTCTCTCGT	Asexual	1764	1.11979	21.3304	8.17358
AMRU_CQ_TGCCAAATCGTCTGCT	Asexual	1765	1.11716	21.4462	8.14089
PB_MACS_AGTTGGTAGTGTGGCA	Asexual	1766	1.11779	21.705	8.20489
NIH_CQ_CTCACACAGTGGAGAA	Asexual	1767	1.12689	21.622	8.19233
AMRU_CQ_CAACCTCAGCTAGGCA	Asexual	1768	1.09136	21.4588	8.05829
NIH_Ao_TGCGCAGGTTGTACAC	Asexual	1769	1.0854	21.4251	7.99908
NIH_Ao_GGATGTTTCACCTCGT	Asexual	1770	1.0856	21.5108	8.05203
AMRU_CQ_ACAGCCGCAAGACACG	Asexual	1771	1.0561	21.5155	8.09321
PB_MACS_GGTGCGTGTTACTGAC	Asexual	1772	1.04752	21.5087	8.15414
NIH_Ao_TGACAACTCAGCACAT	Asexual	1773	1.08457	21.2907	8.16551
AMRU_CQ_GCAAACTTCGTTGCCT	Asexual	1774	1.09862	21.4111	8.13942
AMRU_CQ_GCCTCTAGTCCGAAGA	Asexual	1775	1.08761	21.5397	8.10569
NIH_Sa_AGTCTTTTCGTAGGAG	Asexual	1776	1.08171	21.5262	8.00065
AMRU_Ao_TGCTGCTGTCCCTACT	Asexual	1777	1.11525	21.4746	8.04069
AMRU_CQ_CTTTGCGTCCGAGCCA	Asexual	1778	1.11877	21.5487	8.01443
AMRU_CQ_GGGCATCTCACATAGC	Asexual	1779	1.09802	21.5129	8.00033
NIH_Ao_ATGAGGGTCTACGAGT	Asexual	1780	1.0717	21.5665	8.13488
AMRU_CQ_CCATTCGAGTCAAGCG	Asexual	1781	1.04685	21.5537	8.09127
AMRU_CQ_AACCGCGTCAACCATG	Asexual	1782	1.04267	21.6698	8.05684
AMRU_CQ_AACCATGGTCGAATCT	Asexual	1783	1.04454	21.7994	8.10751
AMRU_CQ_TGGCCAGAGTTACGGG	Asexual	1784	1.00255	21.8832	8.15768
AMRU_CQ_GGACAGAGTTCTGGTA	Asexual	1785	1.01174	21.8134	8.00628
AMRU_CQ_TACTCGCCATTCCTCG	Asexual	1786	0.992016	21.8709	7.96574
AMRU_CQ_TCCCGATTCCAAACTG	Asexual	1787	1.04315	21.8181	7.9664
NIH_Ao_CACAGTAGTTTGCATG	Asexual	1788	1.03282	21.7035	7.98605
AMRU_CQ_CGGACACAGTGACATA	Asexual	1789	1.05775	21.6459	7.96879
AMRU_CQ_TAGACCATCGACAGCC	Asexual	1790	1.0174	21.7067	7.95696
AMRU_CQ_GCACATACACGGTAGA	Asexual	1791	1.01137	21.5491	7.88881
AMRU_CQ_TATGCCCTCTTGAGAC	Asexual	1792	1.01564	21.6986	7.94223
PB_MACS_CGTTAGAGTCAACTGT	Asexual	1793	0.994276	21.4903	7.86339
AMRU_CQ_ATCGAGTAGTACTTGC	Asexual	1794	0.996251	21.5027	7.85799
NIH_CQ_TTTGTCACAGACAAGC	Asexual	1795	0.981362	21.4607	7.83136
AMRU_CQ_AGAGCGATCCTAGAAC	Asexual	1796	0.90943	21.3917	7.83323
AMRU_Ao_GTCCTCAAGCTAACTC	Asexual	1797	0.932472	21.4246	7.78993
AMRU_CQ_CACTCCAAGTGCGTGA	Asexual	1798	0.948334	21.5461	7.77637
AMRU_CQ_CCAGCGAAGCCCAGCT	Asexual	1799	0.969965	21.6535	7.82623
AMRU_CQ_TGATTTCCACCGATAT	Asexual	1800	0.953674	21.6751	7.84312
AMRU_CQ_AGTGTCACACAGGAGT	Asexual	1801	0.99399	21.6687	7.90787
AMRU_CQ_TCTTTCCAGTGGTCCC	Asexual	1802	1.0101	21.6006	7.87984
AMRU_CQ_CCTATTAGTGAAGGCT	Asexual	1803	1.04743	21.5795	7.73656
AMRU_Ao_AGCATACAGAGAGCTC	Asexual	1804	1.04358	21.5658	7.75733
AMRU_CQ_GTGTTAGAGCGAAGGG	Asexual	1805	1.02273	21.4528	7.82854
NIH_Ao_CTTTGCGGTCTTCTCG	Asexual	1806	1.00926	21.4671	7.72811
AMRU_CQ_CGTTAGACAGATCCAT	Asexual	1807	0.974923	21.4464	7.85949
AMRU_Ao_GATCTAGCAAGTAATG	Asexual	1808	0.996888	21.226	7.87373
AMRU_CQ_AGGGATGGTGGTTTCA	Asexual	1809	1.01601	21.1348	8.0106
AMRU_CQ_TTTATGCAGGAGCGAG	Asexual	1810	1.00956	21.1442	7.99341
AMRU_CQ_TTCCCAGAGCCACTAT	Asexual	1811	0.967499	21.0101	7.96451
AMRU_Ao_ACTTACTCAGATCCAT	Asexual	1812	0.953884	21.277	7.91808
AMRU_CQ_CCAGCGACAATACGCT	Asexual	1813	0.960285	21.4607	7.95949
AMRU_CQ_CACAAACTCTTAGAGC	Asexual	1814	1.00851	21.6261	7.80996
Ches_Sa_GGTGTTAGTTTGGGCC	Asexual	1815	0.99536	21.6133	7.87181
AMRU_CQ_GTGCTTCAGGCCGAAT	Asexual	1816	1.05182	21.4724	7.88295
NIH_Ao_GTACTTTTCCGTTGTC	Asexual	1817	1.04546	21.5541	7.82778
NIH_CQ_TACTTACCACAGGAGT	Asexual	1818	1.05787	21.7792	7.86426
AMRU_Ao_TTTGCGCGTAACGCGA	Asexual	1819	1.07764	21.8351	7.89116
AMRU_CQ_TGGCTGGAGGAGTACC	Asexual	1820	1.05612	21.814	7.75775
AMRU_Ao_CAGAGAGCATCACGAT	Asexual	1821	1.03487	21.9932	7.5647
NIH_Sa_TTTATGCCACATGTGT	Asexual	1822	1.03975	21.9546	7.53804
AMRU_CQ_TAGAGCTAGCTCCTCT	Asexual	1823	1.02007	22.1711	7.48161
AMRU_CQ_GATGAAAAGACACGAC	Asexual	1824	1.00596	22.1968	7.44779
NIH_CQ_ATCGAGTGTGCGAAAC	Asexual	1825	1.02516	22.1178	7.5644
AMRU_CQ_AGACGTTAGATCGATA	Asexual	1826	1.03316	22.2244	7.55752
AMRU_Ao_GCATGTAAGCTGTCTA	Asexual	1827	1.02751	22.1361	7.57889
AMRU_Ao_TTCTCCTTCTCATTCA	Asexual	1828	1.0366	22.0902	7.53086
AMRU_CQ_ACGAGGAGTCAGAAGC	Asexual	1829	1.07306	22.1752	7.60246
AMRU_CQ_TTGACTTAGATATACG	Asexual	1830	1.0904	22.1649	7.48189
NIH_CQ_GTCAAGTGTCCCGACA	Asexual	1831	1.09986	22.1737	7.53957
AMRU_CQ_TGACTAGTCAGCTCGG	Asexual	1832	1.11886	22.0976	7.50848
AMRU_CQ_TTTGCGCTCAAACAAG	Asexual	1833	1.12521	22.1598	7.49683
AMRU_Ao_CACAAACTCTTCTGGC	Asexual	1834	1.14432	22.1302	7.58908
Ches_Ao_TCTCTAAAGGCGCTCT	Asexual	1835	1.13472	22.2011	7.6632
NIH_Ao_CGTGAGCCAATCCGAT	Asexual	1836	1.12502	22.1271	7.66449
AMRU_CQ_AATCGGTCATATACCG	Asexual	1837	1.0992	22.0978	7.67239
AMRU_CQ_TCCACACGTGAAAGAG	Asexual	1838	1.08349	22.1809	7.74401
AMRU_CQ_TGGGCGTTCGCCAGCA	Asexual	1839	1.07116	22.3999	7.71995
NIH_Sa_ATTGGACGTATTCTCT	Asexual	1840	1.08937	22.1707	7.73012
AMRU_CQ_CGCCAAGGTTCACCTC	Asexual	1841	1.08251	22.2517	7.71021
NIH_Ao_CCGGTAGCAATCCGAT	Asexual	1842	1.05432	22.0929	7.70471
AMRU_CQ_TAAGTGCGTTCCAACA	Asexual	1843	1.05749	22.1848	7.66535
AMRU_CQ_CATCAAGGTACTTGAC	Asexual	1844	1.07951	22.1691	7.66319
NIH_Ao_TAAGTGCCACCTGGTG	Asexual	1845	1.12724	22.2704	7.63012
AMRU_CQ_TGCGCAGAGACTCGGA	Asexual	1846	1.12413	22.2544	7.62493
AMRU_CQ_ATCTGCCGTAGAAAGG	Asexual	1847	1.0933	22.2031	7.58372
AMRU_CQ_CAGCATACAGCTATTG	Asexual	1848	1.09288	22.1465	7.5196
NIH_Ao_GCAAACTGTAAGTGTA	Asexual	1849	1.05315	22.2747	7.46913
AMRU_CQ_TTAGTTCAGCGTCTAT	Asexual	1850	1.03965	22.3815	7.59705
AMRU_CQ_CACCAGGGTAAACGCG	Asexual	1851	1.00309	22.2215	7.58362
AMRU_Ao_ACGGGCTCACCGATAT	Asexual	1852	1.00561	22.2024	7.66769
NIH_Ao_TCTGGAAAGTGGTAAT	Asexual	1853	0.975625	22.1528	7.69168
AMRU_CQ_CATTCGCCAATCAGAA	Asexual	1854	0.996582	22.1926	7.75657
AMRU_CQ_TATCTCACAAGGACTG	Asexual	1855	1.00505	22.2517	7.74253
NIH_Sa_AGAGCTTTCTCTTATG	Asexual	1856	1.03204	22.2368	7.81849
AMRU_CQ_GAAACTCTCGCCATAA	Asexual	1857	1.08615	22.1746	7.74064
AMRU_CQ_GGAAAGCGTTATCCGA	Asexual	1858	1.06108	22.1503	7.74448
AMRU_CQ_ACACCAATCTCAACTT	Asexual	1859	1.05376	21.9803	7.62843
AMRU_CQ_CTCTGGTAGCCCTAAT	Asexual	1860	1.07117	21.9605	7.71479
AMRU_CQ_CTGAAACAGTGAACGC	Asexual	1861	1.08932	22.2016	7.75954
AMRU_CQ_CTACGTCTCCGTCATC	Asexual	1862	1.09775	21.9769	7.83517
NIH_CQ_ATCGAGTTCTGTCTCG	Asexual	1863	1.07865	21.875	7.7825
Ches_Ao_GGAGCAAGTAAGGGAA	Asexual	1864	1.02323	21.7827	7.71819
AMRU_CQ_CACCTTGGTTCGGGCT	Asexual	1865	1.04272	21.7404	7.62077
AMRU_CQ_CCGGGATAGCCGCCTA	Asexual	1866	1.01449	21.7532	7.54944
AMRU_CQ_GTAACGTCAAGTCTGT	Asexual	1867	1.04892	21.7706	7.55675
AMRU_CQ_GACGCGTGTATCTGCA	Asexual	1868	1.08156	21.6216	7.56885
AMRU_CQ_CGTTCTGAGAGTAAGG	Asexual	1869	1.07305	21.6227	7.49384
AMRU_CQ_GGTGAAGAGATGGGTC	Asexual	1870	1.10257	21.5854	7.5226
AMRU_Ao_GCTGCGATCATTGCGA	Asexual	1871	1.11776	21.6382	7.59211
AMRU_CQ_GTAACGTTCACCGGGT	Asexual	1872	1.11621	21.7535	7.5665
AMRU_CQ_AGGTCCGCATCCGGGT	Asexual	1873	1.10273	21.677	7.61486
AMRU_CQ_CAGGTGCTCGGCGCAT	Asexual	1874	1.12593	21.613	7.7258
AMRU_Ao_GCAAACTTCGAGGTAG	Asexual	1875	1.12967	21.7099	7.7102
AMRU_CQ_AGGCCACGTCGACTAT	Asexual	1876	1.15182	21.5855	7.78489
AMRU_Ao_CTAACTTCACTTCTGC	Asexual	1877	1.14497	21.6632	7.79261
AMRU_Ao_CCATTCGTCGTTGACA	Asexual	1878	1.2306	21.5934	7.81677
AMRU_Ao_GATGAAAGTGAGTGAC	Asexual	1879	1.20573	21.4707	7.7243
AMRU_CQ_TGTATTCCATATGAGA	Asexual	1880	1.21597	21.4493	7.68993
NIH_Ao_TACCTATGTCTCTTTA	Asexual	1881	1.22993	21.3994	7.70877
AMRU_CQ_TCGAGGCTCTTGAGAC	Asexual	1882	1.2079	21.5626	7.66615
NIH_Ao_GGAATAACAAGTAATG	Asexual	1883	1.19188	21.6812	7.7001
AMRU_Ao_GGGCACTCATGCAATC	Asexual	1884	1.2081	21.6149	7.55927
AMRU_Ao_GACGTTATCCTGCTTG	Asexual	1885	1.23889	21.5103	7.57691
AMRU_CQ_ACAGCTAAGACTAGGC	Asexual	1886	1.25901	21.6149	7.6408
AMRU_CQ_TAGGCATAGAATGTGT	Asexual	1887	1.26421	21.6867	7.7128
AMRU_CQ_AGCGTATGTAGCTGCC	Asexual	1888	1.28175	21.7302	7.67047
AMRU_CQ_TGACGGCGTACCGCTG	Asexual	1889	1.27004	21.72	7.66856
AMRU_CQ_AGGCCGTTCCTAGTGA	Asexual	1890	1.25026	21.8721	7.63345
AMRU_CQ_TGATTTCCATTCACTT	Asexual	1891	1.25342	21.9028	7.64592
AMRU_CQ_CTCGTCAAGCGTGTCC	Asexual	1892	1.25867	21.8918	7.61818
AMRU_Ao_GCTCCTATCAATACCG	Asexual	1893	1.28382	21.9951	7.71968
AMRU_CQ_ACATACGAGCCGATTT	Asexual	1894	1.2731	21.9099	7.79229
AMRU_CQ_TGAGAGGAGCTCCTTC	Asexual	1895	1.25795	21.7897	7.88406
NIH_Ao_GGCTGGTAGGGCATGT	Asexual	1896	1.24879	21.8547	7.99472
AMRU_CQ_GACCAATTCAGGTTCA	Asexual	1897	1.29108	21.909	8.00864
AMRU_Ao_GACGTTACAATGGATA	Asexual	1898	1.28521	21.8511	8.01796
NIH_Sa_ACGCCAGAGAACAACT	Asexual	1899	1.2918	21.5784	7.9814
AMRU_CQ_CTGAAGTAGACAGGCT	Asexual	1900	1.29551	21.6326	7.85311
NIH_Ao_CAGAATCCAAAGGTGC	Asexual	1901	1.3463	21.7021	7.87051
AMRU_CQ_AACTCCCAGATGTCGG	Asexual	1902	1.31313	21.7125	7.84733
AMRU_CQ_TGACTAGAGTACGTTC	Asexual	1903	1.31998	21.7222	7.88641
AMRU_CQ_TCAACGAAGTCCCACG	Asexual	1904	1.28164	21.9	7.88148
AMRU_CQ_CTAATGGAGACGACGT	Asexual	1905	1.27884	21.9245	7.84729
AMRU_CQ_ACTGAGTTCAAGCCTA	Asexual	1906	1.2525	21.9411	7.88126
AMRU_Ao_CGTCTACCAAGCGAGT	Asexual	1907	1.20893	22.0492	7.8383
AMRU_CQ_ACCGTAATCCGAACGC	Asexual	1908	1.21471	22.1058	7.82663
AMRU_CQ_CGGCTAGGTCTCCCTA	Asexual	1909	1.21041	22.1979	7.78627
AMRU_CQ_ATAAGAGGTCTAGAGG	Asexual	1910	1.21058	22.2095	7.73241
AMRU_Ao_GCACATACATCGACGC	Asexual	1911	1.18663	21.8775	7.75912
Ches_Sa_CAAGGCCGTGCACTTA	Asexual	1912	1.20419	22.0226	7.68069
AMRU_CQ_AAATGCCAGACTAAGT	Asexual	1913	1.24067	22.1	7.6903
AMRU_CQ_ACACCGGGTTATTCTC	Asexual	1914	1.26026	21.9513	7.78627
AMRU_CQ_GTTCTCGCAATGCCAT	Asexual	1915	1.26211	21.8957	7.82637
AMRU_Ao_CGTCAGGGTTCGAATC	Asexual	1916	1.26432	21.842	7.845
NIH_Sa_CAAGATCCAAGGTTTC	Asexual	1917	1.23616	21.7639	7.87937
AMRU_CQ_GTGGGTCTCGTTTGCC	Asexual	1918	1.19111	21.685	7.90686
NIH_Ao_CTGTGCTAGCCACGCT	Asexual	1919	1.20401	21.6206	7.95558
AMRU_CQ_ACTTACTCAGTGGGAT	Asexual	1920	1.1767	21.5128	7.88499
AMRU_Ao_GTTTCTAAGTATCGAA	Asexual	1921	1.18339	21.4853	7.84851
AMRU_CQ_GTAGTCAGTAGCGTCC	Asexual	1922	1.19389	21.3446	7.89155
AMRU_CQ_ACGGAGAGTCGAACAG	Asexual	1923	1.18706	21.3701	7.87761
AMRU_CQ_CGTCACTCACCCATGG	Asexual	1924	1.15702	21.3704	7.71984
AMRU_Ao_GCGCCAACACAAGACG	Asexual	1925	1.15954	21.2025	7.60458
AMRU_CQ_CACCTTGCATTTGCTT	Asexual	1926	1.16586	21.2202	7.64009
AMRU_CQ_AACTCCCGTAAGTTCC	Asexual	1927	1.16136	21.197	7.60494
NIH_Ao_GGACATTAGTGTGGCA	Asexual	1928	1.08389	21.3491	7.64252
NIH_Sa_CGTGTCTGTAATCGTC	Asexual	1929	1.09834	21.6111	7.75993
NIH_Sa_CCCTCCTTCATTGCCC	Asexual	1930	1.09959	21.6366	7.79225
Ches_Ao_CGTCAGGGTTTCGCTC	Asexual	1931	1.09821	21.6919	7.7282
AMRU_Sa_TGGCCAGTCAACCAAC	Asexual	1932	1.15304	21.5341	7.76134
AMRU_CQ_CCTCTGAGTTACTGAC	Asexual	1933	1.15849	21.3358	7.78204
AMRU_CQ_AGGGTGAAGAGCTTCT	Asexual	1934	1.16687	21.5216	7.75579
PB_MACS_AGGGTGACATCAGTCA	Asexual	1935	1.15878	21.6245	7.7367
NIH_Ao_GTAACTGTCTTCCTTC	Asexual	1936	1.17736	21.7408	7.68672
AMRU_CQ_CAGCCGATCTCGGACG	Asexual	1937	1.14832	21.7005	7.6829
AMRU_CQ_CTGTGCTCATTGGCGC	Asexual	1938	1.12284	21.6905	7.62992
AMRU_CQ_AGGGTGAGTAAGAGAG	Asexual	1939	1.10591	21.4216	7.68342
AMRU_CQ_CGTTCTGCAGCCTGTG	Asexual	1940	1.12348	21.4368	7.93248
PB_MACS_GGACGTCTCCCTAACC	Asexual	1941	1.17158	21.3935	8.00633
AMRU_Ao_TGTATTCGTCAAAGAT	Asexual	1942	1.14799	21.4359	8.03168
NIH_Ao_AGTGAGGAGGTGACCA	Asexual	1943	1.17746	21.3575	7.93411
AMRU_CQ_CAGCTGGCAGATTGCT	Asexual	1944	1.14729	21.5227	7.86308
NIH_Ao_CGTGTCTTCCCGACTT	Asexual	1945	1.1441	21.5572	7.89265
AMRU_CQ_GGCCGATAGCTGCCCA	Asexual	1946	1.15966	21.519	7.8315
AMRU_CQ_TGGCCAGAGCTGATAA	Asexual	1947	1.13924	21.4963	7.92448
NIH_Sa_CGCCAAGGTCGGCATC	Asexual	1948	1.15813	21.5884	7.90805
AMRU_CQ_CGAACATTCGCCATAA	Asexual	1949	1.14446	21.6855	7.93162
AMRU_CQ_ACACCCTAGGAGCGAG	Asexual	1950	1.15308	21.5208	7.90447
AMRU_CQ_GAAACTCGTCCGAAGA	Asexual	1951	1.13109	21.649	7.8707
AMRU_CQ_GTCTCGTTCAGAGACG	Asexual	1952	1.15185	21.6855	7.84562
Ches_Sa_TTCTTAGTCACCGGGT	Asexual	1953	1.1667	21.6777	7.8232
NIH_Ao_GGACAGATCACGCGGT	Asexual	1954	1.2393	21.4487	7.7995
NIH_Ao_GTTCGGGCATTATCTC	Asexual	1955	1.23938	21.4508	7.68477
AMRU_CQ_GGACAAGGTCACCTAA	Asexual	1956	1.24194	21.3669	7.63398
Ches_Sa_CGGAGTCGTTTAGGAA	Asexual	1957	1.25679	21.3194	7.66299
AMRU_CQ_CTTTGCGGTACGCTGC	Asexual	1958	1.25044	21.3263	7.57962
AMRU_CQ_GACGGCTAGCGGATCA	Asexual	1959	1.24815	21.296	7.57148
AMRU_Ao_GCATGCGGTAAGTTCC	Asexual	1960	1.24604	21.2807	7.54327
AMRU_CQ_ACGAGGATCAGTGCAT	Asexual	1961	1.2856	21.4839	7.40242
AMRU_CQ_AAGCCGCGTAGCTGCC	Asexual	1962	1.2749	21.3204	7.43973
NIH_Ao_CAGATCATCGTATCAG	Asexual	1963	1.24481	21.2641	7.52414
AMRU_CQ_ACTGCTCGTAAGAGAG	Asexual	1964	1.24295	21.2342	7.45547
AMRU_CQ_GCACATAGTACATCCA	Asexual	1965	1.22544	21.2316	7.47927
AMRU_CQ_TCAGCTCAGCTTTGGT	Asexual	1966	1.24009	21.3194	7.50352
AMRU_CQ_GCAGCCATCGAATCCA	Asexual	1967	1.24051	21.3762	7.49986
AMRU_CQ_CCTTACGTCGGAGCAA	Asexual	1968	1.26522	21.507	7.41468
NIH_Ao_GGGAATGGTACCGTAT	Asexual	1969	1.23734	21.6211	7.35846
NIH_CQ_GGGATGATCATTATCC	Asexual	1970	1.24333	21.7159	7.41215
AMRU_CQ_TGCGCAGAGATACACA	Asexual	1971	1.25241	21.6802	7.45348
AMRU_CQ_TCACAAGAGACTGTAA	Asexual	1972	1.27065	21.7078	7.4507
AMRU_CQ_AACTTTCGTTCAGACT	Asexual	1973	1.27668	21.7724	7.50068
AMRU_CQ_TAAGCGTGTTACGTCA	Asexual	1974	1.29756	21.6515	7.51435
AMRU_Ao_AGTCTTTAGAGTAAGG	Asexual	1975	1.28125	21.8887	7.60081
AMRU_CQ_GACAGAGCATCGATTG	Asexual	1976	1.2522	21.9602	7.56543
AMRU_CQ_GCAGCCACAGATAATG	Asexual	1977	1.238	22.0067	7.68202
AMRU_CQ_AGGCCACCAGCATGAG	Asexual	1978	1.2368	21.9153	7.6629
NIH_Ao_ACGCAGCGTTCCACAA	Asexual	1979	1.24461	21.6601	7.60271
AMRU_CQ_GTTCGGGAGAAGGGTA	Asexual	1980	1.23686	21.5866	7.69642
AMRU_CQ_CTTCTCTTCAGTTTGG	Asexual	1981	1.25731	21.6314	7.68375
AMRU_Ao_CCTACCAAGAGTAATC	Asexual	1982	1.20248	21.5603	7.77802
AMRU_Ao_CACACAAAGTGGACGT	Asexual	1983	1.19588	21.45	7.75835
AMRU_CQ_GATGAAAGTGGTAACG	Asexual	1984	1.18954	21.4497	7.86794
AMRU_Ao_GGACAAGCAGTTAACC	Asexual	1985	1.15861	21.4524	7.89205
AMRU_CQ_TGTATTCGTAATCGTC	Asexual	1986	1.16822	21.3063	7.8985
AMRU_Ao_CTTACCGAGCCGCCTA	Asexual	1987	1.19387	21.2008	7.87863
AMRU_Ao_TTGGCAACAACACCTA	Asexual	1988	1.234	21.0832	7.92536
AMRU_Ao_CAGCTAAAGACCGGAT	Asexual	1989	1.2589	21.1154	7.87044
AMRU_CQ_AACTGGTCATCTCCCA	Asexual	1990	1.24943	21.0714	7.71516
AMRU_Sa_GACGTGCCAGGTCGTC	Asexual	1991	1.21987	21.0577	7.74231
NIH_Ao_AGTCTTTCATTATCTC	Asexual	1992	1.22135	21.039	7.70902
NIH_Ao_GATGAGGAGAAACGCC	Asexual	1993	1.16441	20.9206	7.77422
AMRU_CQ_TGACGGCAGAAGCCCA	Asexual	1994	1.21136	20.7641	7.73787
NIH_CQ_AGCTCTCTCGCAAGCC	Asexual	1995	1.18829	20.7815	7.69233
AMRU_CQ_TACGGATTCAGTTGAC	Asexual	1996	1.14132	20.9457	7.69248
NIH_CQ_CGGCTAGAGTAGCCGA	Asexual	1997	1.13697	20.8667	7.53879
AMRU_CQ_ATAACGCGTCAGAATA	Asexual	1998	1.15273	20.5587	7.62297
[truncated: 7,061 more rows]
