# Supplementary material for: Single-cell transcription analysis of Plasmodium vivax blood-stage parasites identifies stage- and species-specific profiles of expression
Source: PLoS Biol. 2020 May 4;18(5):e3000711. doi: 10.1371/journal.pbio.3000711 (PMC7224573; doi:10.1371/journal.pbio.3000711)
Supplement: S12 Data — (XLSX) [file pbio.3000711.s041.xlsx]

## Sheet: Sheet1
GeneID	PVP01_0517400	PVP01_0530300	PVP01_0530400	PVP01_0530800	PVP01_0603600	PVP01_0702600	PVP01_0937000	PVP01_1024300	PVP01_1027600	PVP01_1204000	PVP01_1208000	PVP01_1259400	PVP01_1264900	PVP01_1328100	PVP01_1335900	PVP01_1412100	PVP01_1433600	PVP01_1465500
PVP01_0517400	1	0.553702	0.784229	0.385386	0.802471	0.933649	0.91793	0.91965	0.851265	0.929109	0.580037	0.913926	0.248617	0.587069	0.649721	0.611418	0.682838	0.942302
PVP01_0530300	0.553702	1	0.23612	0.373496	0.23415	0.382098	0.557782	0.431989	0.633421	0.487383	0.518927	0.294469	0.136488	0.402794	0.353266	0.463304	0.447844	0.420088
PVP01_0530400	0.784229	0.23612	1	0.475538	0.780734	0.882118	0.78621	0.790154	0.708525	0.802901	0.662417	0.843409	0.381046	0.656035	0.622506	0.629396	0.744062	0.842869
PVP01_0530800	0.385386	0.373496	0.475538	1	0.295778	0.447096	0.263684	0.226837	0.293656	0.369	0.850496	0.320808	0.855104	0.875826	0.841708	0.896443	0.714229	0.377877
PVP01_0603600	0.802471	0.23415	0.780734	0.295778	1	0.837103	0.828849	0.855026	0.72848	0.862886	0.503717	0.904106	0.241562	0.483202	0.486167	0.45724	0.560857	0.867038
PVP01_0702600	0.933649	0.382098	0.882118	0.447096	0.837103	1	0.897669	0.926483	0.817488	0.930196	0.646084	0.946402	0.335291	0.645588	0.6924	0.655941	0.750635	0.977072
PVP01_0937000	0.91793	0.557782	0.78621	0.263684	0.828849	0.897669	1	0.958839	0.908533	0.953664	0.513572	0.892729	0.106289	0.448391	0.486321	0.488434	0.575071	0.932775
PVP01_1024300	0.91965	0.431989	0.790154	0.226837	0.855026	0.926483	0.958839	1	0.865336	0.940643	0.463689	0.931007	0.127884	0.449995	0.495814	0.461087	0.601634	0.951728
PVP01_1027600	0.851265	0.633421	0.708525	0.293656	0.72848	0.817488	0.908533	0.865336	1	0.878637	0.551312	0.812824	0.136889	0.38518	0.409899	0.420394	0.60201	0.852191
PVP01_1204000	0.929109	0.487383	0.802901	0.369	0.862886	0.930196	0.953664	0.940643	0.878637	1	0.595988	0.93579	0.235997	0.542647	0.594494	0.585223	0.627963	0.968082
PVP01_1208000	0.580037	0.518927	0.662417	0.850496	0.503717	0.646084	0.513572	0.463689	0.551312	0.595988	1	0.515756	0.705745	0.874185	0.775477	0.868648	0.878124	0.594327
PVP01_1259400	0.913926	0.294469	0.843409	0.320808	0.904106	0.946402	0.892729	0.931007	0.812824	0.93579	0.515756	1	0.231996	0.506827	0.57738	0.508468	0.617109	0.960323
PVP01_1264900	0.248617	0.136488	0.381046	0.855104	0.241562	0.335291	0.106289	0.127884	0.136889	0.235997	0.705745	0.231996	1	0.780899	0.710102	0.719788	0.636244	0.259116
PVP01_1328100	0.587069	0.402794	0.656035	0.875826	0.483202	0.645588	0.448391	0.449995	0.38518	0.542647	0.874185	0.506827	0.780899	1	0.907904	0.942071	0.819105	0.589404
PVP01_1335900	0.649721	0.353266	0.622506	0.841708	0.486167	0.6924	0.486321	0.495814	0.409899	0.594494	0.775477	0.57738	0.710102	0.907904	1	0.944873	0.716883	0.656598
PVP01_1412100	0.611418	0.463304	0.629396	0.896443	0.45724	0.655941	0.488434	0.461087	0.420394	0.585223	0.868648	0.508468	0.719788	0.942071	0.944873	1	0.763439	0.614383
PVP01_1433600	0.682838	0.447844	0.744062	0.714229	0.560857	0.750635	0.575071	0.601634	0.60201	0.627963	0.878124	0.617109	0.636244	0.819105	0.716883	0.763439	1	0.666551
PVP01_1465500	0.942302	0.420088	0.842869	0.377877	0.867038	0.977072	0.932775	0.951728	0.852191	0.968082	0.594327	0.960323	0.259116	0.589404	0.656598	0.614383	0.666551	1
