# Supplementary material for: Single-cell transcription analysis of Plasmodium vivax blood-stage parasites identifies stage- and species-specific profiles of expression
Source: PLoS Biol. 2020 May 4;18(5):e3000711. doi: 10.1371/journal.pbio.3000711 (PMC7224573; doi:10.1371/journal.pbio.3000711)
Supplement: S13 Data — (XLSX) [file pbio.3000711.s042.xlsx]

## Sheet: Sheet1
Cell	PC1	PC2	PC3	PC4	PVP01_1262200	PVP01_1229700	PVP01_0730900
AMRU_Ao_AAACCTGAGCTCAACT	-16.208	3.59963	-2.33142	3.99641	0.768747	4.5426	2.65567
AMRU_Ao_AAACCTGAGTTGAGAT	-5.15167	3.16103	11.1661	-7.12615	0	0.300436	6.10886
AMRU_Ao_AAACCTGGTCAATACC	-13.6609	0.874119	-0.706014	2.407	0.537474	2.38877	2.86653
AMRU_Ao_AAACCTGGTCATATCG	-17.3386	6.81522	-6.39532	3.52219	13.0384	2.92997	0
AMRU_Ao_AAACCTGTCTCGAGTA	-11.8595	3.00819	6.40965	-3.39246	0	0.374374	3.60335
AMRU_Ao_AAACGGGGTTACGGAG	20.8275	21.5545	-41.0758	-20.8771	0.25965	0	0.778951
AMRU_Ao_AAACGGGGTTATCCGA	-18.8082	5.80808	-5.52415	6.15545	3.62688	3.17352	0.453361
AMRU_Ao_AAAGATGAGGTGCACA	-9.28426	3.40538	8.41331	-4.79402	0	1.25035	4.0289
AMRU_Ao_AAAGATGCAGTCGATT	-15.4015	2.02592	-0.0683203	2.95551	0	2.05616	3.98381
AMRU_Ao_AAAGATGCATCGTCGG	-3.84921	3.07972	11.6848	-7.85007	0	0.860863	5.05757
AMRU_Ao_AAAGATGCATGGATGG	-16.995	3.20801	-2.81916	5.10035	1.44567	1.28504	0.481889
AMRU_Ao_AAAGATGGTGCTCTTC	14.3256	-41.8223	-7.33471	0.526908	0.669597	0.0582259	1.63032
AMRU_Ao_AAAGATGTCATGCTCC	11.9751	-37.7587	-6.08039	0.0418573	0.220702	0	2.75877
AMRU_Ao_AAAGATGTCTCCTATA	14.0428	-40.9305	-7.11704	0.728474	0.977693	0	2.08403
AMRU_Ao_AAAGCAAAGACACTAA	-7.94872	2.52299	8.57672	-5.42266	0.354161	0.202378	6.88085
AMRU_Ao_AAAGCAAGTTAAGTAG	15.1207	-39.9602	-6.36153	0.697483	0	0.120344	1.32379
AMRU_Ao_AAAGCAATCATCTGCC	-12.3593	1.45107	1.63403	1.12641	0.573298	2.0234	3.94564
AMRU_Ao_AAAGTAGAGCTACCGC	2.27266	3.84803	14.84	-8.68741	0.393684	0.131228	5.51157
AMRU_Ao_AAAGTAGGTGGCAAAC	13.4323	-39.3036	-7.20155	0.407541	0.450812	0.117603	1.99926
AMRU_Ao_AAAGTAGGTGTCAATC	-4.69553	3.0963	7.94243	-5.58301	0	0	0.428633
AMRU_Ao_AAATGCCAGCCAGGAT	-13.6277	2.03029	-1.80435	3.24291	1.35135	4.89865	0.929054
AMRU_Ao_AAATGCCCATAGACTC	26.8867	6.93161	17.4428	4.73408	7.25105	0.0805672	0.161134
AMRU_Ao_AAATGCCGTAGGCTGA	8.46329	4.81774	19.2871	-9.69688	0	0.326493	3.40485
AMRU_Ao_AAATGCCGTCCCTTGT	22.5144	8.80886	27.0114	-8.27018	1.68815	0	3.22284
AMRU_Ao_AAATGCCGTTGTGGCC	-11.4743	2.82691	5.6469	-2.93377	0.455823	2.43106	4.14039
AMRU_Ao_AAATGCCTCGGTCTAA	-17.2084	4.20457	-5.56484	4.90481	3.68664	8.64055	0.230415
AMRU_Ao_AACACGTAGATATGGT	-16.1164	2.32901	-3.91027	4.65508	1.0983	6.04064	2.52608
AMRU_Ao_AACACGTAGGTAGCCA	33.4313	24.2069	-38.1639	22.6178	8.71168	0	2.84805
AMRU_Ao_AACACGTAGTCACGCC	-5.11464	1.52786	7.36472	-5.60866	0	0	2.69058
AMRU_Ao_AACACGTGTCGGCACT	28.2693	10.3706	26.5871	-4.16545	1.27831	0	2.96569
AMRU_Ao_AACACGTGTGTGGCTC	-10.5933	3.25605	6.40756	-3.81323	0.426538	1.90003	5.50622
AMRU_Ao_AACACGTTCCAGTAGT	-14.1232	1.62292	3.78867	-0.144849	0.69612	2.13477	2.41322
AMRU_Ao_AACACGTTCGTCCGTT	-5.83281	3.27482	8.12938	-5.57761	0	0.379255	5.97326
AMRU_Ao_AACCATGAGTTTAGGA	-19.146	5.39416	-5.32935	5.56805	5.82619	5.50251	0.647354
AMRU_Ao_AACCATGCACGAAACG	-12.2715	2.4729	4.28803	-1.09218	0.187161	1.96519	5.52124
AMRU_Ao_AACCGCGAGATATACG	-14.1253	1.60693	2.45562	0.203143	0.055537	2.33256	4.66511
AMRU_Ao_AACCGCGCATGCTAGT	13.9568	16.451	-33.6765	-39.2907	0.822272	0.352402	0
AMRU_Ao_AACGTTGAGTGTCTCA	14.5121	-40.6925	-7.37111	0.385345	0.217092	0.241214	1.56789
AMRU_Ao_AACTCCCCACCGAAAG	-13.7592	-1.70119	-3.59025	4.47674	3.84487	0.752257	0.835841
AMRU_Ao_AACTCCCGTATAGGGC	-13.1328	2.5886	1.66145	0.567632	0	1.34279	3.86723
AMRU_Ao_AACTCCCTCACATGCA	2.495	3.74823	15.9265	-9.55717	0.522603	0.0522603	6.79383
AMRU_Ao_AACTCTTCAACTGCTA	-0.856063	2.9363	12.9874	-8.07447	0	0.108436	3.95793
AMRU_Ao_AACTCTTTCACTATTC	-12.6104	1.42091	2.10413	0.118595	0.465516	2.3992	4.22545
AMRU_Ao_AACTGGTCAAGCTGAG	-15.673	2.96475	1.38146	1.26159	0	2.75103	4.31412
AMRU_Ao_AACTGGTGTGCGAAAC	-16.9899	2.54957	-2.72441	4.66406	0.928097	4.64048	1.56311
AMRU_Ao_AACTGGTGTGTGACCC	-16.4266	3.72602	-3.42588	5.08999	2.42361	0.779018	1.73115
AMRU_Ao_AACTGGTTCATGCTCC	-13.9843	1.66529	1.37767	1.04223	0.639182	4.9217	1.78971
AMRU_Ao_AACTGGTTCTGCGACG	-8.32828	1.55386	3.41006	-1.4002	1.50351	3.50819	4.34347
AMRU_Ao_AACTGGTTCTGTCAAG	12.9617	-37.896	-6.50844	0.474588	0.835674	0	1.62492
AMRU_Ao_AACTTTCAGGTGATTA	-10.7907	1.87011	6.73346	-3.3989	0.527649	1.16083	6.17349
AMRU_Ao_AACTTTCCAATCTACG	-1.81587	3.30577	13.0444	-8.16581	0.0369235	0.996935	6.16623
AMRU_Ao_AACTTTCCATATGAGA	-12.886	2.81635	3.06186	-0.665303	0	0.846964	2.96437
AMRU_Ao_AAGACCTAGGAGTACC	-14.6612	1.44254	1.18172	2.69055	0	2.14841	2.38068
AMRU_Ao_AAGACCTCACTTAAGC	12.3994	-38.4291	-6.41787	0.66923	1.29371	0.196017	1.88176
AMRU_Ao_AAGACCTCATCCCATC	5.54489	4.44066	16.8774	-8.55896	0.469098	0.586373	4.84735
AMRU_Ao_AAGACCTCATTCCTGC	14.6764	-41.2525	-6.78386	0.9553	0.485673	0.215855	2.42836
AMRU_Ao_AAGACCTTCAGCGATT	6.68959	-32.0461	-6.55644	1.45357	0.473638	0.29914	2.56762
AMRU_Ao_AAGCCGCAGCCGGTAA	-13.6479	2.4564	1.82997	1.45691	0	2.25006	0.450011
AMRU_Ao_AAGCCGCTCAAGATCC	-14.6832	0.838838	0.735859	1.72332	0	2.69244	4.34933
AMRU_Ao_AAGCCGCTCGCCAAAT	9.45355	8.66162	3.47218	8.52795	4.07172	0.650106	4.17437
AMRU_Ao_AAGGAGCAGGTCGGAT	-13.0809	2.55524	4.3288	-0.414889	0	0.903214	3.66039
AMRU_Ao_AAGGAGCCAAGGTTTC	-13.7007	1.04204	1.38816	1.12741	0.827358	3.2175	0.919287
AMRU_Ao_AAGGAGCTCCCAAGAT	-10.4829	3.01797	5.81291	-2.51569	0	2.90384	2.90384
AMRU_Ao_AAGGCAGAGTGCCATT	24.4762	8.85869	24.7654	-5.39778	0.613526	0	1.60461
AMRU_Ao_AAGGCAGGTCCGAACC	13.8832	-40.0926	-7.38356	0.93572	0.423221	0.141074	1.90449
AMRU_Ao_AAGGCAGGTCCGAAGA	-14.7177	1.8432	1.08793	1.53905	0.568031	2.84016	4.39277
AMRU_Ao_AAGGTTCAGAAACCTA	20.1232	8.20829	26.3839	-9.25739	0	0.0643666	2.7034
AMRU_Ao_AAGGTTCAGCACACAG	-12.7563	2.17342	5.01104	-1.73548	0.482033	0.964067	3.81245
AMRU_Ao_AAGGTTCGTCACACGC	32.0526	25.1502	-42.6822	16.8571	2.55456	0	1.33282
AMRU_Ao_AAGGTTCTCAGTCAGT	-0.74149	4.24264	13.8658	-8.12024	0	0.866814	6.2844
AMRU_Ao_AAGGTTCTCCGAAGAG	-8.4504	1.92005	7.63182	-4.85232	0	2.15559	3.16153
AMRU_Ao_AAGGTTCTCGACCAGC	-11.2995	3.04872	5.90214	-2.75828	0.0471409	1.97992	5.1855
AMRU_Ao_AAGTCTGAGACTGGGT	-4.40338	3.05028	11.1157	-8.05499	0	0	5.17484
AMRU_Ao_AAGTCTGGTCAATGTC	-12.6293	2.90782	1.62164	0.608973	0	3.01764	2.86289
AMRU_Ao_AAGTCTGTCGCGTTTC	-8.4887	2.64036	7.05761	-5.34788	0	1.15207	3.02419
AMRU_Ao_AAGTCTGTCGTTGCCT	-15.7652	1.27737	0.408424	2.1793	1.08668	3.7616	0.668729
AMRU_Ao_AAGTCTGTCTACTCAT	12.509	-38.6609	-6.67649	0.728813	0.274223	0.335161	1.9805
AMRU_Ao_AATCCAGAGGGTTCCC	-8.44457	-4.1851	-1.49156	2.13842	0.786332	6.86253	0
AMRU_Ao_AATCCAGAGTAGCCGA	-13.3582	3.0319	4.60449	-1.08072	0	2.80805	3.10142
AMRU_Ao_AATCCAGGTTACTGAC	-5.51434	3.41929	11.4872	-6.42114	0.540862	0.324517	4.81367
AMRU_Ao_AATCCAGTCAACCAAC	-1.58153	4.06228	14.0564	-8.36714	0.24623	0.554017	6.46353
AMRU_Ao_AATCCAGTCAATCACG	13.1779	-40.0606	-7.15956	0.896528	0.29571	0	1.5013
AMRU_Ao_AATCGGTGTACCCAAT	-11.6924	3.50172	3.594	-1.47074	1.38612	1.88371	2.9855
AMRU_Ao_ACACCAACAGCGAACA	-0.590938	3.21313	12.9886	-9.20512	0	1.5404	3.15082
AMRU_Ao_ACACCAATCACTTCAT	31.3885	23.7994	-38.0285	20.0344	6.40085	0.200027	0.933458
AMRU_Ao_ACACCAATCATATCGG	-9.87171	3.09112	7.67248	-3.67679	0	1.24009	5.82304
AMRU_Ao_ACACCGGAGTGTCCCG	-11.4443	2.28435	5.80001	-2.664	0.0977374	0.977374	2.24796
AMRU_Ao_ACACCGGCACGAGGTA	-9.94916	2.92778	7.03068	-4.33118	0	1.51588	8.69635
AMRU_Ao_ACACCGGTCCGCAGTG	-18.4318	6.09407	-5.69376	5.1444	3.3284	5.17751	0
AMRU_Ao_ACACTGACACCACGTG	27.2578	10.7251	28.5537	-6.84281	0.445633	0	3.41652
AMRU_Ao_ACACTGAGTGGTACAG	-4.89796	4.01271	11.387	-7.33563	0.411843	0.320322	5.35396
AMRU_Ao_ACACTGATCCGAACGC	-1.38932	4.22158	12.1683	-8.08389	0.403409	1.21023	5.14346
AMRU_Ao_ACACTGATCGCTAGCG	-9.0649	2.3891	8.54435	-5.49405	0.378537	1.32488	4.21122
AMRU_Ao_ACACTGATCTGTGCAA	13.2957	-40.434	-7.49411	0.861168	0.513743	0.128436	1.28436
AMRU_Ao_ACAGCCGAGCCAGAAC	-7.5393	2.81758	9.52951	-5.71156	0.212784	1.40437	8.93693
AMRU_Ao_ACAGCCGCAATGGATA	36.4848	21.9685	-22.1828	31.7702	11.1721	0	5.48717
AMRU_Ao_ACAGCCGCACCAGGTC	-13.4677	1.4409	2.36219	0.82939	0.219575	2.85448	4.17193
AMRU_Ao_ACAGCCGGTTCAGTAC	-9.22075	1.73279	-0.534386	-0.231688	0	3.15165	2.41009
AMRU_Ao_ACAGCTAAGCTGCCCA	-18.0964	4.37208	-5.26443	5.34989	4.56942	4.39367	0
AMRU_Ao_ACAGCTACACCACGTG	-16.2008	2.82316	-2.59482	4.92614	0	1.21546	0.0810307
AMRU_Ao_ACATACGCACGCTTTC	1.08652	2.97561	14.6598	-9.54139	0.611835	0.0874049	2.79696
AMRU_Ao_ACATACGTCATCGGAT	-15.3079	2.04832	0.265707	2.96299	0	1.80845	2.48662
AMRU_Ao_ACATCAGAGAGTCTGG	14.2006	-40.137	-7.4632	0.322366	0.142132	0.203046	2.05076
AMRU_Ao_ACATCAGGTCGACTAT	13.8452	-41.1501	-7.69767	1.08313	0.830454	0.0267888	1.9288
AMRU_Ao_ACATCAGTCCATGAAC	-9.13874	1.78728	5.6009	-3.3588	0.477145	0.286287	3.57859
AMRU_Ao_ACATCAGTCTACTTAC	-7.72633	3.21183	7.55196	-5.08716	0	1.42557	5.17707
AMRU_Ao_ACATGGTAGTACATGA	-17.5678	4.91211	-6.41624	5.56379	0.147189	2.79659	1.61908
AMRU_Ao_ACATGGTCAACACGCC	28.9666	24.559	-43.7868	7.27115	2.22965	0.222965	4.16202
AMRU_Ao_ACATGGTGTAGCGCAA	11.9405	-36.1692	-6.2519	0.724463	0.813458	0.0650766	1.88722
AMRU_Ao_ACATGGTTCCAATGGT	-18.3515	6.94566	-5.9689	5.59738	3.21101	2.38532	0.550459
AMRU_Ao_ACCAGTACAGCTGTTA	-7.09513	3.06888	7.88563	-3.66	0.217027	1.20351	3.41324
AMRU_Ao_ACCAGTATCACATACG	-16.8113	3.11144	-2.47734	4.63419	1.12218	2.73531	2.24435
AMRU_Ao_ACCCACTCACCGATAT	9.33061	-31.0296	-5.51401	1.14778	0.376548	0.376548	0.908145
AMRU_Ao_ACCCACTTCAAACCAC	14.0795	-40.7269	-7.47265	0.80302	0	0.160731	1.69916
AMRU_Ao_ACCCACTTCAACACGT	-14.8074	1.62784	0.832138	2.12814	0	1.4676	1.91917
AMRU_Ao_ACCCACTTCTTAACCT	13.8554	-40.4878	-6.92164	0.435795	0.756337	0.146388	0.829531
AMRU_Ao_ACCGTAAAGGCTCTTA	13.5238	-39.7867	-7.35087	0.85548	0.466735	0.0424304	2.10031
AMRU_Ao_ACCGTAACAGTGGAGT	-10.2231	2.75027	0.501816	0.916356	0	1.74797	0.158907
AMRU_Ao_ACCGTAAGTGTATGGG	-3.13774	2.97889	12.3025	-8.68592	0	0	2.57164
AMRU_Ao_ACCTTTAAGGACAGCT	-9.4442	2.33627	8.14535	-5.01909	0	1.16491	5.8752
AMRU_Ao_ACCTTTAGTCTTCAAG	-18.0422	5.10571	-5.42574	4.60775	6.35311	3.79137	0
AMRU_Ao_ACCTTTATCCACGTTC	14.2605	-41.4322	-7.39981	1.02356	0.892702	0.348371	2.41683
AMRU_Ao_ACGAGCCAGATGTCGG	-11.5898	2.13066	3.13588	-0.832996	0	2.08725	2.60906
AMRU_Ao_ACGAGCCTCGCAAACT	17.314	-41.9534	-7.58344	-0.440992	0	0.0840266	1.17637
AMRU_Ao_ACGAGGAAGTAAGTAC	-15.5639	3.06511	-2.06661	3.53899	1.27029	3.81087	1.62315
AMRU_Ao_ACGAGGACAAACTGCT	10.1338	4.62672	19.4482	-10.0467	0.387122	0.258081	3.54862
AMRU_Ao_ACGAGGAGTGTGAATA	13.9985	-38.482	-6.07047	0.452399	0.494474	0.247237	2.79378
AMRU_Ao_ACGATACAGCCGATTT	-6.10273	3.66505	10.786	-7.11603	0	0.0839807	6.80244
AMRU_Ao_ACGATACCACAGCCCA	-14.8406	1.4203	0.362643	2.42982	0.240848	1.98699	2.5289
AMRU_Ao_ACGATACCACGGTGTC	11.7142	6.44553	20.1807	-9.55892	1.46581	0	3.84774
AMRU_Ao_ACGATACGTAGGGTAC	-4.18852	3.54499	11.6532	-7.74034	0.230769	0.423077	6.46154
AMRU_Ao_ACGATACGTTACGCGC	-15.223	3.0126	0.885166	1.12053	0.198405	2.4999	3.3332
AMRU_Ao_ACGATGTGTGTTTGGT	-6.35429	2.29205	9.13942	-6.27089	0.679532	1.22316	9.78527
AMRU_Ao_ACGCAGCCAAGGCTCC	-17.8485	5.60134	-5.76158	4.96116	3.2967	2.88462	0
AMRU_Ao_ACGCAGCCACGGACAA	-11.5108	2.64622	4.8911	-2.22021	0	0.73618	1.47236
AMRU_Ao_ACGCCAGCAGTTAACC	-17.6628	4.02582	-3.68277	6.29767	4.16791	3.27478	2.08395
AMRU_Ao_ACGCCAGGTTCGTGAT	-13.5099	2.41663	0.291507	1.63177	0	3.81275	5.50731
AMRU_Ao_ACGCCAGTCAACCATG	-16.5517	3.5824	-3.1211	4.79024	1.84232	3.55759	1.01645
AMRU_Ao_ACGCCGAAGAAACCGC	1.52023	3.77692	13.442	-9.30646	0.891365	0.445682	6.90808
AMRU_Ao_ACGCCGAAGTGGGATC	-13.4023	0.510084	1.92759	1.50023	0	2.6338	2.52845
AMRU_Ao_ACGCCGATCATGCATG	13.4688	-41.1776	-7.01711	0.884841	0.688139	0	2.25557
AMRU_Ao_ACGGAGAAGCAGACTG	13.3656	-40.9466	-7.4287	0.39616	0.653937	0.0261575	2.38033
AMRU_Ao_ACGGAGAGTCTCATCC	-14.574	2.61854	-0.811587	1.98749	0.162787	4.72082	0.488361
AMRU_Ao_ACGGAGAGTGGTCCGT	-17.4352	4.44916	-6.42696	6.96828	6.97906	6.18146	2.59222
AMRU_Ao_ACGGAGAGTTCGAATC	-11.2371	2.45264	6.55459	-2.77562	0	1.91967	2.06734
AMRU_Ao_ACGGAGATCAGTTCGA	-8.00428	2.3021	8.24473	-5.47564	0	0.902897	3.1191
AMRU_Ao_ACGGAGATCCGCAAGC	-12.6184	1.76827	5.05726	-2.08036	0	2.28381	3.95037
AMRU_Ao_ACGGAGATCTCTGCTG	-10.5189	2.7533	6.53017	-3.28652	0.516156	0.671002	6.2971
AMRU_Ao_ACGGCCAAGATCCCAT	-9.20094	2.45738	7.09569	-4.17725	0.730016	1.27753	6.44847
AMRU_Ao_ACGGCCACAAAGGCGT	13.0024	-40.4799	-7.42686	0.5892	0.17331	0.297103	1.41124
AMRU_Ao_ACGGCCACATCCGTGG	14.1567	7.03858	22.4921	-9.53022	0.418118	0	5.06388
AMRU_Ao_ACGGCCACATGGTAGG	31.3931	13.131	23.7399	1.84148	1.00503	0	1.26559
AMRU_Ao_ACGGCCAGTGAGCGAT	-10.333	1.48042	-2.23817	0.177581	0	0.982125	0
AMRU_Ao_ACGGCCATCGGCGGTT	9.43762	5.2427	18.8642	-9.46253	0.889729	0.0556081	7.11783
AMRU_Ao_ACGGGCTAGACTAGAT	-9.7901	1.48639	5.53766	-4.11525	0	6.32609	5.84865
AMRU_Ao_ACGGGCTAGCTAACAA	3.19882	5.77779	16.2872	-9.99112	0.101092	1.11201	3.03275
AMRU_Ao_ACGGGCTAGTCTTGCA	-3.09662	3.96659	13.1927	-8.47534	0.089214	0.535284	4.50531
AMRU_Ao_ACGGGCTCACCGATAT	-15.4302	2.57577	-1.88842	4.01843	1.10598	1.56363	1.10598
AMRU_Ao_ACGGGCTGTATTCGTG	-13.2945	2.02018	3.33951	-0.138759	0	2.71739	2.84091
AMRU_Ao_ACGGGCTTCATGTGGT	-12.5059	2.13121	4.67676	-1.96575	0	1.82453	4.9523
AMRU_Ao_ACGGGTCAGGTGATAT	7.47547	5.21212	18.0838	-10.6264	0.964211	0.226873	5.95542
AMRU_Ao_ACGGGTCCACGTAAGG	-14.3666	2.51816	2.2981	1.15961	0.927214	1.79648	2.66574
AMRU_Ao_ACGGGTCTCGGAATCT	-5.03329	2.90572	10.8277	-7.56415	0.417537	1.67015	4.83149
AMRU_Ao_ACGTCAAAGACTTTCG	-7.58915	3.6237	9.60405	-5.60604	0.98476	1.21923	6.23681
AMRU_Ao_ACGTCAAAGCACCGTC	12.6732	-36.717	-5.7043	0.156012	0.270164	0.171923	2.65252
AMRU_Ao_ACGTCAAAGCTGCCCA	-9.80507	2.28702	6.28222	-4.10164	0	1.88775	5.66325
AMRU_Ao_ACGTCAACATGTTCCC	-16.4279	2.19506	-2.73318	4.20954	0.928439	5.64205	0.0714184
AMRU_Ao_ACTATCTGTGCACTTA	-4.67001	3.29964	9.31973	-5.82053	0.846484	1.08834	4.41381
AMRU_Ao_ACTATCTTCCGTAGTA	-15.2936	1.72327	-0.786389	4.13277	0.620732	2.9908	2.65222
AMRU_Ao_ACTGAACCAATAGAGT	-15.7965	2.42262	-0.799378	3.20536	0.322646	2.13753	2.58117
AMRU_Ao_ACTGAACGTACTCAAC	-11.8817	2.422	3.69588	-0.105847	0.70042	1.70102	4.80288
AMRU_Ao_ACTGAGTAGAGCAATT	-6.72378	-2.61833	-1.35082	2.99008	1.95585	4.55035	0.478985
AMRU_Ao_ACTGAGTAGATATACG	-12.404	1.70781	3.00076	-0.145746	0.149046	1.63951	2.28537
AMRU_Ao_ACTGAGTAGCAAATCA	-8.84721	2.85282	7.1342	-4.13655	0	0.92554	3.60961
AMRU_Ao_ACTGAGTCAAAGGCGT	23.3531	9.07678	25.5983	-8.65281	1.09611	0	0.346141
AMRU_Ao_ACTGCTCAGACGACGT	-14.7083	1.81089	-1.03559	2.82123	0.45594	1.28492	1.78231
AMRU_Ao_ACTGCTCCAGGATCGA	-12.4943	1.28788	2.72307	0.117351	0	0.643045	3.27953
AMRU_Ao_ACTGCTCCAGTCTTCC	-18.0515	4.02345	-6.38493	4.73283	4.70019	0.14243	0
AMRU_Ao_ACTGTCCAGCTGGAAC	-15.7081	3.82184	-2.54047	4.04126	1.02309	7.3078	1.16925
AMRU_Ao_ACTGTCCCACGTGAGA	10.565	-33.7644	-6.18449	0.608118	0.532418	0	2.12967
AMRU_Ao_ACTGTCCCATTCGACA	-9.19832	1.67119	6.73598	-2.98207	0.131199	1.31199	1.96799
AMRU_Ao_ACTGTCCTCCTACAGA	14.3559	-41.2152	-7.45175	0.852545	0	0.270392	2.23073
AMRU_Ao_ACTGTCCTCCTGCTTG	21.0005	8.53504	24.9033	-8.69164	0	0.129132	1.22676
AMRU_Ao_ACTGTCCTCGCCAAAT	-12.8038	1.71879	3.07307	-0.931361	0	3.55224	5.54497
AMRU_Ao_ACTTACTAGAAGAAGC	12.8154	-36.7699	-5.80447	0.417749	0.547672	0.0248942	1.99154
AMRU_Ao_ACTTACTCAGATCCAT	-14.979	2.70551	-2.60284	4.15136	2.13626	1.84758	1.67436
AMRU_Ao_ACTTACTCATGAACCT	27.1039	10.1466	26.1062	-5.3631	0.593208	0	4.67151
AMRU_Ao_ACTTACTGTCCCTTGT	-18.5836	5.44317	-6.62603	5.59156	3.89496	4.71165	0.62822
AMRU_Ao_ACTTGTTAGTTTGCGT	-14.3771	2.08038	2.22565	1.22361	0	4.53965	6.10016
AMRU_Ao_ACTTGTTGTGCAGTAG	-7.27489	-8.79639	-2.74372	2.88102	1.26322	1.18427	0.0789515
AMRU_Ao_ACTTGTTTCACCATAG	-16.2894	2.09221	1.22177	2.20201	0	5.10173	2.16073
AMRU_Ao_ACTTGTTTCCTAGAAC	-14.5426	1.96619	1.78492	0.829404	1.05104	3.87571	4.20416
AMRU_Ao_ACTTTCAAGAAGGGTA	1.80992	4.72447	13.104	-9.10491	0	1.53022	5.81484
AMRU_Ao_ACTTTCAAGCGCTCCA	-9.21286	3.33124	7.98741	-4.37172	0	1.89327	8.99302
AMRU_Ao_ACTTTCACATTACGAC	-12.8756	1.56283	3.08827	-0.532158	0	1.09123	3.60105
AMRU_Ao_ACTTTCAGTAAATGAC	13.9446	-39.4607	-6.99852	1.01065	0.196175	0.196175	2.4767
AMRU_Ao_ACTTTCAGTACATGTC	-14.2479	1.99722	1.2351	1.33287	0.0983623	2.65578	4.62303
AMRU_Ao_AGAATAGAGGCCCTTG	-16.7331	1.80855	-1.97093	5.41455	2.71449	4.19511	2.22094
AMRU_Ao_AGAATAGAGGGATGGG	-5.29256	2.88133	11.0828	-7.08333	0	0.543264	7.75385
AMRU_Ao_AGAATAGAGGGCATGT	-15.5976	5.10821	-5.04039	3.89953	5.32702	1.92365	2.07162
AMRU_Ao_AGACGTTGTCACACGC	21.6343	19.8883	-32.339	15.2064	6.99613	0.223281	1.04198
AMRU_Ao_AGACGTTTCGGTGTCG	13.6617	5.33552	20.3207	-9.25857	1.00503	0.111669	3.23841
AMRU_Ao_AGAGCGAAGAGAACAG	-17.4378	2.62176	-2.89037	6.14968	0.0664143	4.1841	1.46111
AMRU_Ao_AGAGCGAAGCGTGTCC	7.89263	14.8201	-28.7357	-28.5093	2.45676	0.196541	0.884434
AMRU_Ao_AGAGCGACATGCTAGT	-7.25672	2.81637	8.2891	-5.16943	0.504633	2.33966	5.13809
AMRU_Ao_AGAGCGAGTTCCACGG	5.65944	6.17475	12.1383	-1.3208	0.899773	0.978014	0.430326
AMRU_Ao_AGAGCGATCGCCTGTT	-16.0032	1.82287	-1.2213	4.40184	0	2.61982	3.3133
AMRU_Ao_AGAGCTTAGTGAAGAG	36.0796	13.0876	17.8131	11.7794	4.01369	0	3.0693
AMRU_Ao_AGAGCTTCACCATGTA	3.35981	-24.2694	-2.53745	-0.0310683	0.0460575	0.322402	0.0460575
AMRU_Ao_AGAGCTTCATCTCCCA	-14.916	1.20196	0.22523	3.39546	0.332182	2.59102	2.98964
AMRU_Ao_AGAGCTTTCATCGCTC	-10.8447	2.56983	5.32558	-2.86491	1.3718	1.49651	4.03226
AMRU_Ao_AGAGTGGCAAGCGTAG	-7.18818	2.59001	9.01139	-6.28898	0	0.541822	2.50593
AMRU_Ao_AGAGTGGCACAGGTTT	3.38322	4.51609	16.229	-9.7681	0	0.393307	3.03919
AMRU_Ao_AGAGTGGCAGCCTGTG	-3.26437	3.55259	11.5627	-7.54198	0	0.318124	2.81767
AMRU_Ao_AGAGTGGGTATAGGTA	-9.14842	3.66932	8.08266	-4.89677	0	1.61861	4.51506
AMRU_Ao_AGAGTGGGTCCAGTGC	10.8458	15.822	-17.9216	15.5146	2.22717	2.3509	1.36105
AMRU_Ao_AGAGTGGTCACAAACC	-12.2806	2.40945	5.23685	-2.7129	0	2.79921	5.3936
AMRU_Ao_AGAGTGGTCACTTACT	14.2981	6.11344	22.3553	-10.3534	2.23295	0.360153	3.96168
AMRU_Ao_AGAGTGGTCGTACCGG	26.2713	10.1068	26.5433	-5.43226	1.27857	0	1.74351
AMRU_Ao_AGATCTGAGACTGGGT	14.2665	-43.5219	-8.5716	0.731951	0	0.0384335	1.80637
AMRU_Ao_AGATCTGAGCTAACTC	-8.00846	2.72943	8.25377	-4.66816	0.0443754	1.73064	5.72443
AMRU_Ao_AGATCTGCATTAACCG	7.73496	4.98387	18.8791	-10.4645	0	0.811322	2.52411
AMRU_Ao_AGATCTGGTCGCGAAA	-18.4977	5.66838	-6.38649	5.93967	8.52792	8.83249	0.812183
AMRU_Ao_AGATTGCCAATGGACG	2.78544	-10.3464	-0.512998	-3.12964	25.8848	0.679194	0
AMRU_Ao_AGATTGCGTTTGCATG	6.13096	-30.2277	-6.25803	1.54302	0.446836	0.744726	2.21556
AMRU_Ao_AGATTGCTCACCCGAG	1.66879	-22.7776	-4.75682	1.09091	0.911993	1.41866	2.27998
AMRU_Ao_AGATTGCTCACGGTTA	14.0438	-40.1985	-6.77189	0.437788	0.091536	0.366144	2.34942
AMRU_Ao_AGCAGCCGTCAGAAGC	7.76344	-32.2109	-6.41804	0.633014	0.107681	0	1.79469
AMRU_Ao_AGCAGCCGTGCAGGTA	6.9844	4.40708	17.6686	-9.71351	0.370553	0.329381	6.50527
AMRU_Ao_AGCATACAGAATAGGG	-6.52222	3.9538	10.1963	-6.68043	0	0.458391	5.58403
AMRU_Ao_AGCATACAGAGAGCTC	-16.6291	2.68703	-0.706839	3.41141	0.823125	1.74309	1.45257
AMRU_Ao_AGCATACCATACGCCG	-10.318	4.20704	7.0677	-4.35298	0.404667	1.38261	4.61995
AMRU_Ao_AGCATACGTCGCGTGT	-16.1216	2.41662	-2.89097	5.80154	0.267356	2.22797	4.18857
AMRU_Ao_AGCATACGTGCAACGA	-10.0862	-4.39495	-2.30454	4.30529	0.551086	4.95977	0.0551086
AMRU_Ao_AGCATACTCTCCGGTT	-16.1253	2.27632	-0.0798546	2.63535	0.949938	1.42491	2.84981
AMRU_Ao_AGCCTAAAGCGTTGCC	-14.092	2.07923	3.43069	0.0935243	0	1.98339	1.92141
AMRU_Ao_AGCCTAACACGCGAAA	-13.8479	1.60428	1.37402	1.56372	0	1.62049	2.50915
AMRU_Ao_AGCCTAATCTTGACGA	-19.9513	4.66037	-6.0223	4.09589	6.52788	4.76359	0
AMRU_Ao_AGCGGTCAGTTCGATC	-3.34027	3.72622	12.0979	-7.83312	0.407797	0.774814	5.34214
AMRU_Ao_AGCGGTCCACACATGT	21.8205	9.52131	25.5063	-7.07295	0.948151	0	2.44523
AMRU_Ao_AGCGGTCTCTGCGTAA	11.6015	-37.5801	-6.2279	0.650572	0.268828	0.345635	1.997
AMRU_Ao_AGCGTATAGTGTTTGC	29.9071	11.83	23.7294	0.15469	2.06132	0.0644164	0.901829
AMRU_Ao_AGCGTATGTACTTGAC	-9.98416	3.22031	7.23538	-4.37241	0	1.45133	4.46018
AMRU_Ao_AGCGTATTCAGATAAG	-8.38251	2.48781	7.15259	-4.56844	0	0.665166	4.29799
AMRU_Ao_AGCGTCGAGGGATCTG	-12.419	2.71396	4.78687	-1.34576	0	1.00533	5.02664
AMRU_Ao_AGCGTCGTCGTCACGG	29.5534	11.4008	25.2897	-0.372887	2.27741	0	1.62672
AMRU_Ao_AGCGTCGTCGTTTGCC	-9.64492	2.48506	8.23422	-4.34991	0	0.611496	7.23604
AMRU_Ao_AGCTCCTAGATGCGAC	-6.40795	3.57712	10.1961	-6.69575	0.177179	0.767777	4.78384
AMRU_Ao_AGCTCCTAGGGTCGAT	-4.58819	4.16705	11.0535	-7.47698	0	0.988533	3.80585
AMRU_Ao_AGCTCCTCAATGAAAC	-3.68456	2.35025	9.95581	-4.83681	0.233981	1.00277	4.44563
AMRU_Ao_AGCTCCTGTCTGGAGA	22.0603	9.44052	25.3347	-6.82595	0.205149	0	0.974459
AMRU_Ao_AGCTCCTGTTCCCTTG	-5.18565	-0.855143	3.02182	-0.474018	0	0.119374	0
AMRU_Ao_AGCTCCTTCCAGAGGA	16.2136	7.40105	21.5748	-8.56574	0.959877	0.959877	3.07161
AMRU_Ao_AGCTCCTTCGCCTGAG	-6.43189	2.89188	9.9145	-7.8308	0	1.08877	2.3953
AMRU_Ao_AGCTCCTTCTTGCATT	-9.61328	1.40276	4.28113	-2.28172	0.0686342	1.57859	1.23542
AMRU_Ao_AGCTCTCCAGATCTGT	13.1073	5.74077	21.5661	-10.3823	0	0.246048	3.01409
AMRU_Ao_AGCTCTCGTTACGCGC	-11.4757	3.26273	6.45104	-2.73161	0	1.11861	7.03128
AMRU_Ao_AGCTTGACAACACCCG	-12.4233	1.92016	3.23978	-0.416948	0.500023	2.68194	3.4547
AMRU_Ao_AGCTTGATCGAATGGG	36.5145	14.0603	18.9217	12.4381	4.15569	0	2.83803
AMRU_Ao_AGGCCACAGCCCAACC	-9.70739	3.12133	5.3662	-2.70497	0	0.397535	6.55933
AMRU_Ao_AGGCCACAGCTGCAAG	-14.7083	1.41775	-0.820426	2.67446	0.0573756	1.60652	1.83602
AMRU_Ao_AGGCCACCACCCATTC	-12.8543	1.58234	3.77685	-0.374196	0	2.692	2.58643
AMRU_Ao_AGGCCGTAGCTCTCGG	20.5392	9.23949	24.2558	-7.4227	1.44606	0	3.27774
AMRU_Ao_AGGGAGTAGCTCCTCT	15.2211	7.21228	23.3361	-9.90633	0.389739	0.354308	2.65731
AMRU_Ao_AGGGAGTCATAAAGGT	-15.47	2.37912	-0.912869	2.28042	0	3.65399	1.41685
AMRU_Ao_AGGGAGTGTTTAAGCC	14.1872	-41.3542	-7.88517	1.02035	0.693602	0.1445	1.5606
AMRU_Ao_AGGGAGTTCTTACCTA	-12.2258	3.03007	5.38824	-1.59195	0	2.88008	2.75752
AMRU_Ao_AGGGATGAGAGGTTGC	-15.958	2.79211	-1.842	3.91141	0.89661	3.41832	0
AMRU_Ao_AGGGATGCAATCGGTT	-15.9069	1.33269	0.22149	2.81913	1.03507	0.913298	4.5056
AMRU_Ao_AGGGATGCAGCGTCCA	-16.2422	2.48205	1.32498	1.59367	0	3.6798	6.39966
AMRU_Ao_AGGGATGCATCGATTG	-8.24459	2.56555	7.55655	-4.33977	0.365597	1.55379	4.75276
AMRU_Ao_AGGGATGTCTCTGAGA	-13.3802	-1.43529	-2.4312	4.58024	1.57694	4.94834	1.63132
AMRU_Ao_AGGGTGACACATTTCT	-7.51622	1.76681	9.26158	-6.70342	0.0545613	2.29158	3.81929
AMRU_Ao_AGGGTGAGTTAGGGTG	7.37824	-22.6517	-3.35093	-1.04791	1.62592	0	0.522618
AMRU_Ao_AGGTCATAGATGAGAG	30.0215	11.1842	17.5269	5.82304	1.61	0	2.03166
AMRU_Ao_AGGTCATGTAAGAGAG	14.8204	-42.383	-7.855	0.875209	0.235368	0.104608	2.58905
AMRU_Ao_AGGTCCGCAATCTACG	16.0485	7.06617	23.4618	-9.67909	0.592792	0.276636	3.08252
AMRU_Ao_AGGTCCGCATGGGAAC	31.627	12.3733	27.0518	-0.385132	1.28525	0	0.226809
AMRU_Ao_AGGTCCGGTTTGTGTG	15.1593	-42.1961	-7.53903	0.467995	0.905458	0.405895	1.24891
AMRU_Ao_AGTAGTCCAGGCAGTA	14.2508	-38.9186	-7.25025	-0.175714	0.442478	0	3.18584
AMRU_Ao_AGTAGTCCAGTATAAG	4.1939	-21.447	-4.45033	0.55614	0.497141	0	1.0875
AMRU_Ao_AGTAGTCGTGTATGGG	-6.85708	3.38457	9.63963	-6.3469	0	1.19911	4.79645
AMRU_Ao_AGTAGTCTCACAGGCC	-5.97421	4.04672	10.9831	-7.06496	0.38348	0.690263	6.78759
AMRU_Ao_AGTCTTTAGAGTAAGG	-14.8869	3.29426	-1.32923	3.59941	0	9.28116	4.36761
AMRU_Ao_AGTCTTTTCATTTGGG	39.5771	17.5765	3.26164	27.4946	13.4762	0.0863856	1.90048
AMRU_Ao_AGTCTTTTCTATCCTA	-14.2017	1.36349	1.41942	1.59842	0.44915	3.52903	2.82323
AMRU_Ao_AGTGAGGAGAAACCTA	18.8986	6.53039	21.8592	-8.69412	1.07456	0	3.70127
AMRU_Ao_AGTGAGGTCAGCTCGG	-15.5772	2.05742	1.08088	1.26431	0.133565	0.667824	2.80486
AMRU_Ao_AGTGAGGTCATGTAGC	10.8498	-35.3023	-6.6037	0.967996	0.813596	0.271199	3.61598
AMRU_Ao_AGTGGGAAGCTAAGAT	-14.2785	1.52928	1.02588	1.83392	0.132231	1.85124	2.97521
AMRU_Ao_AGTGGGACAGTCAGCC	-15.1676	1.30955	2.25378	1.15918	0	2.06156	3.76768
AMRU_Ao_AGTGGGAGTGCACCAC	-17.6943	3.38887	-2.69711	4.82571	2.09795	2.82138	0.506402
AMRU_Ao_AGTGGGATCATTGCCC	13.9996	-40.3578	-7.20055	0.847473	0.167516	0.430756	2.6324
AMRU_Ao_AGTGTCAAGGTCATCT	-2.90374	3.97037	10.4463	-7.84488	0	2.75304	5.34413
AMRU_Ao_AGTGTCAGTACTTAGC	-8.05903	2.33084	9.75443	-6.03922	0.0574845	0.804783	5.1736
AMRU_Ao_AGTGTCATCCTTGGTC	-9.80949	-0.151498	0.454883	0.583076	0	0.329924	0.879798
AMRU_Ao_AGTTGGTAGAATTCCC	-12.3655	2.38996	5.0767	-1.00743	0.337838	2.41313	2.55792
AMRU_Ao_AGTTGGTAGATCCCAT	-12.0793	2.10943	5.70806	-1.60469	0	0.682057	4.56453
AMRU_Ao_AGTTGGTCAGAGTGTG	-14.1531	1.69277	0.391051	2.15654	0	0.664331	4.71071
AMRU_Ao_AGTTGGTCAGTTCATG	-15.3809	2.65945	-0.581635	3.16713	0.732348	4.7818	3.01555
AMRU_Ao_AGTTGGTGTCCAGTGC	-12.8684	2.75877	3.75207	-0.86698	0	0.762002	3.68301
AMRU_Ao_ATAACGCCAGGACCCT	-13.4742	1.56364	3.2286	-0.50258	0.0752927	1.84467	3.31288
AMRU_Ao_ATAACGCCAGTATCTG	29.7332	24.1964	-40.8156	12.5922	1.72503	0	0.690012
AMRU_Ao_ATAACGCGTTATGCGT	13.5825	-39.6199	-6.87789	1.23699	0.202788	0.0506971	2.07858
AMRU_Ao_ATAACGCTCAGCTGGC	-16.3231	1.77129	-0.00167033	3.41856	0.30175	3.68135	2.11225
AMRU_Ao_ATAACGCTCCGCGCAA	-16.355	2.89334	-3.50428	4.37117	1.9922	2.40724	1.90919
AMRU_Ao_ATAACGCTCTGTCTAT	33.7159	12.3813	17.9076	9.00925	2.90317	0	2.43491
AMRU_Ao_ATAAGAGAGATGCCTT	12.7162	-34.7126	-4.14843	0.018978	0	0.570544	1.71163
AMRU_Ao_ATAAGAGGTAGATTAG	-12.9867	1.52025	3.01865	0.395789	0.530035	1.76678	1.41343
AMRU_Ao_ATAAGAGTCAATCACG	-10.6178	3.49906	6.89908	-3.352	0.189771	2.6568	4.41218
AMRU_Ao_ATAGACCCATGGAATA	-16.2678	1.84992	-0.687268	3.80284	0	5.36694	1.40007
AMRU_Ao_ATAGACCGTGCAACTT	-17.5998	2.63727	-2.22388	5.65593	0.287501	5.03127	1.00625
AMRU_Ao_ATAGACCGTTAAGAAC	-15.7421	4.0368	-4.6565	5.79145	2.30248	6.31537	1.24992
AMRU_Ao_ATCACGAAGATAGGAG	-7.08653	3.2562	1.67515	-1.71528	0.150286	0.300571	3.90742
AMRU_Ao_ATCACGATCTACTTAC	-12.5229	2.12656	1.68389	-0.417335	0.347102	0.997917	2.03922
AMRU_Ao_ATCATCTAGAGCTATA	-16.2844	5.6396	-5.38458	5.18455	6.34322	9.42911	1.71438
AMRU_Ao_ATCATCTCACATTTCT	36.595	15.9838	10.6248	20.2661	5.41568	0	0.380048
AMRU_Ao_ATCATCTCAGGGATTG	19.7012	7.9807	24.0223	-7.87861	0	0	4.12453
AMRU_Ao_ATCATCTTCGTCACGG	-14.5406	2.65003	-1.59462	4.37447	0.741901	2.06084	0.164867
AMRU_Ao_ATCATGGCAATGGAGC	11.9887	-37.8063	-6.76531	0.0534337	1.04008	0.0325024	1.72262
AMRU_Ao_ATCATGGGTGACGGTA	-9.90447	2.67066	7.12237	-3.5587	0.3663	1.8315	5.67766
AMRU_Ao_ATCATGGGTGCATCTA	8.13609	-30.3412	-5.52618	0.422883	1.31591	0.281981	0.864743
AMRU_Ao_ATCCACCAGTCTCCTC	11.5817	-37.1738	-6.14469	0.38387	0.261795	0.17453	1.80348
AMRU_Ao_ATCCACCTCGGCTACG	-6.04336	3.16791	10.7218	-6.55275	0.0493024	0.197209	7.14884
AMRU_Ao_ATCCACCTCTTAGCCC	-11.4332	1.90575	5.98199	-2.66757	0	0.878879	2.69157
AMRU_Ao_ATCCGAAAGCACACAG	-7.71163	3.18781	7.75952	-4.24354	0	1.22566	4.49408
AMRU_Ao_ATCCGAACACTGAAGG	12.6542	-37.7252	-6.67182	0.829225	0.49659	0.066212	2.7809
AMRU_Ao_ATCCGAACATGCCTTC	12.986	6.93625	22.0391	-10.3635	0.490522	0.350373	4.83515
AMRU_Ao_ATCCGAATCCCAACGG	-2.49571	-10.5674	-2.1156	0.0562651	0	0.938527	1.74298
AMRU_Ao_ATCCGAATCCTCCTAG	-5.24923	1.7939	9.69717	-6.29005	0.135291	0.811743	2.77346
AMRU_Ao_ATCCGAATCTACCAGA	14.0723	-41.35	-7.50358	0.894352	0.131506	0	1.65698
AMRU_Ao_ATCCGAATCTGTCCGT	27.5338	10.6281	25.7951	-4.11595	1.13005	0.0491328	1.03179
AMRU_Ao_ATCGAGTAGCTAGCCC	-11.7374	1.16001	3.92174	-0.846821	0.0994975	2.23869	4.02965
AMRU_Ao_ATCGAGTCATCTGGTA	22.7855	23.1342	-43.8609	-13.0331	0.934897	0	1.44484
AMRU_Ao_ATCGAGTGTGAAATCA	18.4645	7.19647	23.4991	-8.42861	0.622116	0.103686	1.4516
AMRU_Ao_ATCGAGTGTTTGTGTG	10.5252	-34.6906	-5.17797	0.259021	0.942269	0.206839	0.919287
AMRU_Ao_ATCGAGTTCAACACCA	12.2359	-38.2277	-6.94233	0.685908	0.53831	0.0897183	1.13643
AMRU_Ao_ATCTACTAGGCCGAAT	-16.4708	2.20612	-3.23717	5.22185	1.77276	3.30379	0.966962
AMRU_Ao_ATCTACTCAATCCGAT	14.6544	-39.7624	-7.09221	1.18192	0.353132	0.188337	1.24773
AMRU_Ao_ATCTACTCAGGTGGAT	12.53	-38.5792	-6.74244	1.07319	0.343289	0.236011	1.50189
AMRU_Ao_ATCTACTGTAAACACA	-15.1908	5.14158	-4.5922	3.92798	5.92495	2.79789	1.15207
AMRU_Ao_ATCTACTGTACCGGCT	-11.7615	3.04089	6.24621	-1.99969	0	1.17973	2.97497
AMRU_Ao_ATCTACTGTCTAGCCG	-13.7779	1.40082	-3.24416	5.01168	3.05414	2.22119	0.0925497
AMRU_Ao_ATCTACTTCGCATGGC	-16.4722	2.81173	-2.41957	5.55116	0.63234	2.71003	1.98735
AMRU_Ao_ATCTGCCAGACCGGAT	34.9459	18.7097	-17.1571	29.3586	7.15368	0.0841609	4.62885
AMRU_Ao_ATCTGCCAGCGAGAAA	0.589532	4.05636	15.5199	-9.00221	0	0.384961	7.3998
AMRU_Ao_ATCTGCCGTGATGTCT	-16.9874	5.62837	-4.21645	3.6692	3.31875	0.754262	0.452557
AMRU_Ao_ATGAGGGAGGATGGAA	15.7116	-40.9602	-7.10626	0.820794	0	0	0.52304
AMRU_Ao_ATGAGGGCATATGGTC	-17.4631	3.50199	-3.00475	4.6863	2.18838	6.8387	1.91484
AMRU_Ao_ATGAGGGGTGAGGGAG	0.168838	4.1041	14.7062	-8.79184	0.177274	0	5.62843
AMRU_Ao_ATGAGGGGTGTGGTTT	-6.02613	3.57208	11.1483	-7.32392	1.34434	1.62247	5.19192
AMRU_Ao_ATGAGGGTCCAGAGGA	10.6229	-36.9144	-6.65953	0.578783	0.610704	0.0555185	0.582945
AMRU_Ao_ATGCGATAGTACGCGA	-12.6242	2.65072	4.37556	-0.366218	0.137969	2.80537	2.98933
AMRU_Ao_ATGCGATGTAGCAAAT	-12.7065	2.49652	3.55915	-1.06487	0.506213	1.4266	5.29222
AMRU_Ao_ATGGGAGAGCACCGTC	-1.92874	3.69116	13.2557	-8.81683	0.298304	1.32106	4.68763
AMRU_Ao_ATGGGAGCACGCTTTC	-12.0557	3.07698	5.59276	-2.52175	0	2.06032	4.62728
AMRU_Ao_ATGGGAGCATACAGCT	-7.61647	3.28204	9.36004	-5.73683	0	0.728863	6.63265
AMRU_Ao_ATGGGAGTCCACGCAG	-11.5063	4.07391	5.98355	-2.702	0.320249	2.10449	4.25474
AMRU_Ao_ATGTGTGAGGGCTCTC	-14.7207	2.03631	1.96425	0.992928	0.536673	1.90817	1.25224
AMRU_Ao_ATGTGTGCAAGAAAGG	9.7419	5.32937	19.5804	-9.22691	1.25815	0.514697	2.28754
AMRU_Ao_ATGTGTGCACCAGCAC	16.5157	7.54925	23.1644	-10.3176	0.480026	0.266681	2.66681
AMRU_Ao_ATTATCCAGGATGTAT	-15.2693	2.88526	-0.313819	2.29398	1.25085	0.966568	2.72913
AMRU_Ao_ATTATCCAGTGCCAGA	11.3562	-33.8186	-5.53883	0.275375	0.336005	0	0.888014
AMRU_Ao_ATTATCCCATCACAAC	-9.52206	2.99831	7.08693	-3.74485	0.392677	1.17803	6.18466
AMRU_Ao_ATTATCCTCACGCGGT	-7.47847	2.23636	8.84714	-5.76397	0	0.877853	2.00652
AMRU_Ao_ATTCTACCAACGATGG	19.1819	7.58185	22.7686	-7.24093	0	0	5.64389
AMRU_Ao_ATTCTACCATGTTCCC	-12.2978	3.03201	4.89333	-1.12156	0	2.21775	3.8166
AMRU_Ao_ATTCTACGTTCCACAA	13.6585	-40.4083	-7.45355	0.565549	0.742082	0.0296833	1.9591
AMRU_Ao_ATTCTACTCGTTGCCT	-11.2313	2.14869	5.25433	-2.18951	0	1.7416	5.16029
AMRU_Ao_ATTGGACAGACACTAA	-13.2763	2.83864	3.37753	2.99188e-05	0.0626723	1.69215	4.0737
AMRU_Ao_ATTGGACAGGAATTAC	-16.0156	2.07214	-3.34574	5.54554	1.32608	2.65217	0.132608
AMRU_Ao_ATTGGACGTCCTCTTG	-5.30148	3.7287	10.7838	-7.02705	0	1.07185	6.18906
AMRU_Ao_ATTGGACTCTGCTGCT	-14.1715	3.09634	2.07027	0.434873	0.276025	2.64196	3.50946
AMRU_Ao_ATTGGACTCTTCGAGA	24.8763	8.65129	23.5575	-5.59164	0.677131	0.0615574	1.16959
AMRU_Ao_ATTGGACTCTTGTTTG	-11.7889	3.35511	4.77913	-1.6856	0	1.07668	4.44715
AMRU_Ao_ATTGGTGCACGGATAG	39.8957	16.5972	8.55707	23.7953	6.98822	0	2.12387
AMRU_Ao_ATTGGTGCAGACAAGC	-3.12239	2.31377	12.0461	-8.04356	0.336417	0	6.8545
AMRU_Ao_ATTGGTGGTCTAAACC	-14.6026	1.82395	-0.153242	2.57389	0	1.85685	0.675219
AMRU_Ao_ATTGGTGGTTTAGCTG	-12.4864	3.01887	5.14851	-1.40261	0.155442	1.20468	4.15808
AMRU_Ao_ATTTCTGCACTACAGT	-13.4969	2.46055	4.14132	-0.983185	0.0656599	1.3132	4.85883
AMRU_Ao_ATTTCTGCAGGTCTCG	35.4593	24.6368	-34.1258	29.0346	6.96304	0	4.43798
AMRU_Ao_ATTTCTGGTCAGGACA	-16.1254	2.7884	-1.33156	4.48726	1.39507	5.18169	1.92653
AMRU_Ao_ATTTCTGGTCCGTGAC	-17.7925	2.22093	-3.57721	5.36395	1.48677	2.8992	2.45317
AMRU_Ao_ATTTCTGGTCTCAACA	-11.3882	-1.88947	-1.34897	3.2468	0.573818	4.83646	0.491844
AMRU_Ao_ATTTCTGTCCCAGGTG	-10.0292	3.21292	7.11605	-3.81893	0	1.96718	5.90154
AMRU_Ao_ATTTCTGTCTACCTGC	-14.4486	1.83985	0.644841	2.88386	0	5.25486	3.15292
AMRU_Ao_CAACCAAAGAAACGAG	-9.65356	1.87843	4.99258	-4.24599	0	3.09076	1.2644
AMRU_Ao_CAACCAAGTAGCTTGT	33.9931	12.9559	15.336	13.0852	3.26077	0.143857	1.15086
AMRU_Ao_CAACCAAGTCGGCTCA	-18.2104	5.5852	-5.98232	4.54718	9.33416	8.24518	0
AMRU_Ao_CAACCAAGTCTAGTGT	-10.4859	1.65372	5.77049	-2.82532	0.89299	2.53014	2.75339
AMRU_Ao_CAACCAATCAGTGCAT	22.8756	9.13924	24.8779	-6.56835	0.516351	0	2.98336
AMRU_Ao_CAACCTCCACCGAAAG	-13.7902	1.98108	0.935302	1.68337	0	2.34913	6.88538
AMRU_Ao_CAACCTCGTATCACCA	-2.94505	3.92151	13.4836	-8.70822	0.0348809	0.104643	3.87178
AMRU_Ao_CAACCTCGTTAGAACA	-15.1914	2.04856	-1.0368	3.24858	0.635369	4.23579	1.69432
AMRU_Ao_CAACTAGAGCGATAGC	-13.9161	1.9019	0.0580725	3.00747	0.411447	2.28582	1.41721
AMRU_Ao_CAAGAAACACTAGTAC	12.7617	-36.8904	-6.47646	0.441282	0.242553	0.0220502	1.30096
AMRU_Ao_CAAGAAAGTTGAGGTG	17.4257	7.44694	22.4694	-8.30447	0.315391	0.10513	2.89108
AMRU_Ao_CAAGATCAGTGAACGC	-14.3504	2.21537	-0.648449	3.01372	0.0653211	1.95963	2.54752
AMRU_Ao_CAAGATCCACATGTGT	3.98346	4.69629	16.7074	-10.0602	0.441112	0.521314	4.89233
AMRU_Ao_CAAGATCGTACCGGCT	-12.0948	2.29321	4.46699	-1.48715	0.0752729	2.33346	6.02183
AMRU_Ao_CAAGATCGTCATATCG	7.04089	4.74824	17.7697	-9.64418	0.587795	0.374052	5.5039
AMRU_Ao_CAAGATCGTCCCGACA	-9.96576	3.2169	7.39754	-4.00092	0.86145	1.10074	6.79588
AMRU_Ao_CAAGATCTCTATGTGG	33.5762	12.3891	-2.04868	22.9668	7.10405	0	3.62167
AMRU_Ao_CAAGGCCAGACGCTTT	9.52927	-35.0943	-6.36313	0.922948	0.290032	0.493054	1.27614
AMRU_Ao_CAAGGCCTCAGGTAAA	-12.7608	1.92691	3.96481	-0.189061	0.0493097	2.21893	5.32544
AMRU_Ao_CAAGGCCTCCGTCAAA	14.7882	6.40507	21.3574	-8.56897	0.984252	0	3.73196
AMRU_Ao_CAAGTTGAGGCATGTG	29.8008	20.7301	-33.2852	20.8867	5.77997	0	2.33797
AMRU_Ao_CAAGTTGTCCTTGGTC	-9.73831	2.76504	6.02974	-3.12283	1.50808	1.57989	4.38061
AMRU_Ao_CACAAACAGAATGTGT	-13.3906	2.09089	0.988961	2.0403	0.380063	2.66044	2.0632
AMRU_Ao_CACAAACCATGATCCA	-9.20656	1.13152	4.8483	-2.19055	0	1.85822	3.85409
AMRU_Ao_CACAAACGTTCGCGAC	-14.6143	1.6868	1.40395	1.25002	0.672536	1.46735	2.20103
AMRU_Ao_CACAAACTCGCTTGTC	9.63492	-34.6701	-6.81455	0.573368	0.918666	0.363194	2.11507
AMRU_Ao_CACAAACTCTTCTGGC	-15.4833	2.65774	-1.82882	3.67864	1.7039	1.45147	3.4078
AMRU_Ao_CACACAAAGAGTCGGT	-14.0034	1.88727	1.73128	0.446292	0	2.08959	2.52492
AMRU_Ao_CACACAAAGTCCGGTC	22.5261	9.49092	24.0677	-6.67143	0	0.124867	1.49841
AMRU_Ao_CACACAAAGTGGACGT	-14.1711	2.58341	-3.18533	3.4023	0	2.42534	1.51584
AMRU_Ao_CACACAACATTGGGCC	-14.3623	3.03983	-1.95889	3.4881	1.31461	3.25192	1.14163
AMRU_Ao_CACACTCCAGCCTGTG	-8.24114	3.0604	8.09507	-5.02349	0	0.949968	3.72071
AMRU_Ao_CACAGGCAGGCGACAT	26.4892	10.4555	26.1147	-5.50596	0.717875	0.0897344	3.18557
AMRU_Ao_CACAGGCGTCTGGAGA	10.4202	5.50514	20.3761	-9.59061	0	0	3.09461
AMRU_Ao_CACATAGGTACTCGCG	34.0566	13.8229	19.2069	8.41374	5.11963	0	0.304136
AMRU_Ao_CACATAGTCCAAACTG	-18.4982	6.23722	-6.28878	4.59976	6.67194	4.41027	0.226168
AMRU_Ao_CACATTTGTTAGTGGG	-5.69191	2.77421	10.0882	-6.62699	0	0.465095	4.23236
AMRU_Ao_CACATTTTCAATCACG	-14.5251	3.12019	-0.157334	2.60686	0	2.45351	0.968492
AMRU_Ao_CACCACTCATCACGAT	-17.3444	1.706	-4.77929	5.94189	0	4.99424	1.72877
AMRU_Ao_CACCACTGTAGCCTCG	-12.9181	1.42343	2.02348	-1.01354	0	0.416216	9.23999
AMRU_Ao_CACCACTTCCTGTAGA	-12.2295	2.37496	4.28496	-0.570164	0	1.21294	3.88142
AMRU_Ao_CACCAGGAGTGGGCTA	-16.0476	2.71557	-0.310244	2.66254	0.736547	2.16361	2.07154
AMRU_Ao_CACCAGGGTGAAAGAG	-12.3719	1.67352	3.23399	-0.783535	0.11764	2.99982	6.05847
AMRU_Ao_CACCTTGAGCTAACAA	-5.53695	3.3484	9.28608	-5.85206	0.183807	1.28665	5.83586
AMRU_Ao_CACCTTGTCGTATCAG	-6.81895	2.9875	7.95039	-5.90841	0	0.382088	4.3558
AMRU_Ao_CACCTTGTCTTGGGTA	-14.9434	2.92585	-1.41802	3.45318	0.600896	1.58418	1.52955
AMRU_Ao_CACTCCAAGCTTCGCG	-9.23557	3.02536	6.47032	-4.02636	0.529696	0.860756	5.89287
AMRU_Ao_CACTCCATCAAACCGT	-16.2428	2.45745	-3.5236	5.01786	5.73921	1.30089	0.994796
AMRU_Ao_CAGAATCAGCGATTCT	-13.3658	2.44933	0.745687	1.63056	0.77152	2.25945	2.31456
AMRU_Ao_CAGAATCAGGACACCA	2.24665	-21.797	-4.89991	1.32521	0.753104	0.386729	0.814166
AMRU_Ao_CAGAATCAGGCTCTTA	-14.3997	2.35544	1.38406	1.44621	0	3.48057	2.07177
AMRU_Ao_CAGAATCTCGATCCCT	-13.0074	3.19808	-3.59806	4.03358	0	7.90006	2.02094
AMRU_Ao_CAGAGAGCAGACGCCT	-11.5565	2.8081	4.92451	-1.77217	0	3.18442	2.95027
AMRU_Ao_CAGAGAGCATCACGAT	-16.0296	1.61781	-2.43802	4.90682	0.885544	1.40211	1.18072
AMRU_Ao_CAGAGAGCATGAGCGA	14.9824	-42.7554	-7.12669	0.390413	0.331675	0.359315	1.85185
AMRU_Ao_CAGAGAGTCCACTCCA	-18.8886	6.04718	-5.30918	5.2018	5.79846	1.72387	1.72387
AMRU_Ao_CAGAGAGTCCCAACGG	-16.6799	2.43418	-2.4199	4.14627	2.04734	4.8437	2.34695
AMRU_Ao_CAGATCAAGCTAAGAT	-14.843	2.25925	-2.15527	3.38521	2.63768	3.35705	2.47782
AMRU_Ao_CAGATCAAGGCTCATT	13.5896	-41.5567	-7.25788	-0.00160262	0.311385	0	0.990772
AMRU_Ao_CAGATCAGTACACCGC	-0.260843	-11.9834	-3.64437	1.91461	0.0627668	1.5064	0.125534
AMRU_Ao_CAGATCAGTTCAGGCC	21.511	-54.8815	-11.6035	-0.369519	0	0	0.121242
AMRU_Ao_CAGATCATCCCACTTG	-13.7992	2.08988	2.41353	0.536517	0.05997	3.17841	4.01799
AMRU_Ao_CAGATCATCCTATGTT	-7.38889	3.91876	8.64342	-5.19827	0	1.04008	4.78436
AMRU_Ao_CAGCAGCAGATCGATA	-15.2073	1.20916	-0.023726	3.22003	0.322113	2.97955	2.49638
AMRU_Ao_CAGCAGCGTATAGGTA	11.69	-37.245	-6.65308	0.657685	0.93208	0.0810504	3.32307
AMRU_Ao_CAGCAGCGTGTGACCC	1.04889	3.56963	14.7003	-8.25716	0.0474046	0.995497	6.68405
AMRU_Ao_CAGCATAAGTCAATAG	-13.8749	1.54323	1.91825	0.841501	0.164718	1.97661	3.08845
AMRU_Ao_CAGCATAAGTGCTGCC	-15.282	2.04724	-0.236604	3.40832	0.413031	2.63307	2.52982
AMRU_Ao_CAGCCGAAGCGTGAGT	-12.2073	2.95085	6.56048	-2.10892	0.684319	0.947518	5.57983
AMRU_Ao_CAGCCGACAAAGGAAG	-16.9845	4.68623	-4.50958	5.11302	3.33804	5.39222	0
AMRU_Ao_CAGCCGAGTCCTGCTT	13.84	-40.4656	-6.68537	0.319771	0.635633	0.0560852	1.85081
AMRU_Ao_CAGCGACCACCGATAT	14.4586	-42.0772	-7.64876	0.679891	0.779195	0.389598	2.27915
AMRU_Ao_CAGCGACCAGGTCTCG	37.8201	16.0377	2.76389	25.2208	8.38129	0	3.62772
AMRU_Ao_CAGCGACGTAGGCATG	-6.82459	2.61543	9.48999	-6.62891	0	0.139198	2.78396
AMRU_Ao_CAGCGACTCACCCGAG	-2.31666	3.13786	13.5226	-8.9623	0	0.387814	5.94648
AMRU_Ao_CAGCGACTCCATGCTC	-15.2414	2.14846	0.990533	1.45659	0.0494682	1.87979	3.36384
AMRU_Ao_CAGCGACTCGACGGAA	-17.7161	5.93206	-5.61215	4.46046	4.8695	3.50604	0.19478
AMRU_Ao_CAGCTAAAGACCGGAT	-14.0378	2.38093	-3.73445	5.13263	0	0.687049	0.171762
AMRU_Ao_CAGCTAAAGTGTGAAT	-8.98298	2.1823	7.96717	-5.18861	0	1.79826	5.16999
AMRU_Ao_CAGCTAACAAACCCAT	-15.8731	2.41171	-0.296189	3.03291	0.307152	2.54498	1.57964
AMRU_Ao_CAGCTAAGTAAGGGCT	-14.3105	1.64098	0.364256	2.08697	0	2.03055	2.38369
AMRU_Ao_CAGCTAAGTACCTACA	-7.41197	2.24375	9.26876	-5.6376	0.220371	2.86482	5.50928
AMRU_Ao_CAGCTAATCTTCATGT	-14.083	1.45288	1.72165	1.64008	0	4.37423	3.13915
AMRU_Ao_CAGCTGGAGGAGCGAG	13.9628	-40.6924	-7.2111	0.937632	0.902778	0.25463	2.40741
AMRU_Ao_CAGCTGGAGTGTACCT	-7.52291	2.42948	9.95124	-6.80788	0	1.69942	4.66251
AMRU_Ao_CAGCTGGCATCTATGG	11.5055	5.94438	21.1372	-10.7307	1.39082	0	4.1261
AMRU_Ao_CAGCTGGTCAACGCTA	-14.1775	1.10192	1.15956	0.956027	0	1.423	3.58844
AMRU_Ao_CAGGTGCAGATCGGGT	-12.5029	2.36102	4.46009	-0.90492	0	1.942	4.14293
AMRU_Ao_CAGGTGCCAATAGCAA	-10.609	1.66712	5.52367	-1.49186	1.0805	0.945435	1.75581
AMRU_Ao_CAGGTGCCACGAGGTA	12.5775	-40.5657	-7.85773	1.30719	1.21466	0.103375	1.654
AMRU_Ao_CAGGTGCCATGACGGA	-15.528	2.30161	0.169257	2.78078	0.259498	2.28358	3.26967
AMRU_Ao_CAGGTGCGTACACCGC	-5.73004	2.67076	10.431	-6.82212	0	1.64613	8.07137
AMRU_Ao_CAGGTGCGTTCAACCA	-13.7687	2.87651	3.34008	-0.129667	0.464684	2.19669	3.88645
AMRU_Ao_CAGGTGCGTTGCGCAC	7.35351	-30.588	-5.27008	0.664239	0.254421	0.826867	1.68554
AMRU_Ao_CAGTAACCACTATCTT	-8.82706	2.68204	6.84321	-3.3825	0.0856751	0.685401	3.0843
AMRU_Ao_CAGTAACTCAGGCAAG	-14.0661	2.97738	3.90792	0.065377	0	1.7138	6.05541
AMRU_Ao_CAGTCCTAGTGTCCCG	12.7286	-38.4582	-6.3206	0.256979	0.387327	0.135564	1.52994
AMRU_Ao_CAGTCCTCAATCGGTT	-11.7688	0.9168	3.3846	-1.10545	0.302847	1.81708	1.66566
AMRU_Ao_CAGTCCTGTCTGCCAG	31.2996	11.9653	24.1857	1.63732	2.74228	0	0.517411
AMRU_Ao_CAGTCCTTCGCCAAAT	7.88317	5.04734	19.1189	-9.91332	0.0343761	0.206256	4.22826
AMRU_Ao_CAGTCCTTCGGCGCTA	-13.1645	1.83511	3.83216	-0.790136	0.222185	2.38849	3.38832
AMRU_Ao_CATATGGAGTGAAGAG	-10.5904	0.461926	3.11757	-0.402781	0	2.35789	2.61053
AMRU_Ao_CATATGGCAAACAACA	-10.5278	2.19522	5.04856	-1.40205	0	0.639153	7.48722
AMRU_Ao_CATATTCAGAAGCCCA	-3.51438	-14.4367	-2.61422	0.767895	0	1.26486	2.27675
AMRU_Ao_CATATTCAGCGGCTTC	14.2764	-42.1745	-7.96904	0.385559	0.790751	0.163604	2.53586
AMRU_Ao_CATATTCAGGCTCAGA	11.8851	-36.817	-6.40833	0.563735	0.398459	0	1.68238
AMRU_Ao_CATATTCCAAACCCAT	-14.2856	2.2107	1.81505	1.60813	0	0.538648	2.69324
AMRU_Ao_CATATTCCATCCCATC	-11.5846	2.02096	6.35247	-3.17718	0.0986875	1.38162	4.63831
AMRU_Ao_CATATTCGTAACGTTC	9.19468	-32.4363	-6.34011	0.906909	0.47824	0.0398533	1.47457
AMRU_Ao_CATATTCGTATCTGCA	-14.6685	1.63347	-1.08304	2.76796	0.148104	2.22156	2.66588
AMRU_Ao_CATATTCTCAGTACGT	-13.0639	1.09013	2.33033	0.829242	0.254181	3.60937	2.89767
AMRU_Ao_CATCAAGAGAAGATTC	10.7631	-31.4184	-4.82229	0.84472	0.556421	0.0890274	1.75829
AMRU_Ao_CATCAAGAGAATGTGT	15.3449	-41.428	-7.69638	0.923855	0.174955	0.306172	1.48712
AMRU_Ao_CATCAAGAGCACAGGT	5.81606	-23.6741	-4.34265	0.804243	0	0.0700182	0.280073
AMRU_Ao_CATCAAGCAATGGTCT	-7.04882	4.00724	8.02235	-5.27825	1.53094	0.935573	4.8905
AMRU_Ao_CATCAAGGTCACACGC	-12.8506	1.8632	3.57504	-1.23408	0	2.86691	3.30797
AMRU_Ao_CATCAAGGTGTAAGTA	-9.22653	1.82951	-0.320871	-0.341633	0	2.57303	0
AMRU_Ao_CATCAGAAGCTAGGCA	-12.2379	2.42048	-0.171342	1.65532	0.977756	2.19995	0.12222
AMRU_Ao_CATCAGACAGCATGAG	-4.67498	-13.9909	-3.78235	1.70285	0.534795	1.35927	2.18375
AMRU_Ao_CATCAGATCCAGAGGA	-12.7234	2.00835	4.03658	-0.933668	0	1.55998	2.16385
AMRU_Ao_CATCCACAGATCCCGC	-14.8047	1.6882	0.791074	2.15736	1.09152	2.01511	2.68682
AMRU_Ao_CATCCACCACAACGCC	-11.1303	2.46559	5.02887	-2.40292	0.788271	1.34006	3.31074
AMRU_Ao_CATCGAACAGGACCCT	24.1727	8.84744	26.6445	-6.85967	1.77578	0	1.82252
AMRU_Ao_CATCGAACAGGTCCAC	-12.0586	2.20797	3.94268	-1.46811	0.587751	2.23345	5.23099
AMRU_Ao_CATCGAAGTCCGACGT	-9.27388	2.01832	7.87153	-3.92093	0	0.82801	5.26378
AMRU_Ao_CATCGAAGTGCGCTTG	18.6737	7.56438	23.5039	-8.74635	0.523043	0	3.13826
AMRU_Ao_CATCGGGAGCTTTGGT	2.92194	-11.8496	-0.650682	-3.80667	12.967	0.308737	0
AMRU_Ao_CATCGGGCAGATTGCT	-12.054	2.53039	-1.65949	1.3343	1.61532	3.80755	7.61509
AMRU_Ao_CATCGGGCATCTGGTA	-13.8243	2.2509	-3.33809	3.9687	0.642508	0.385505	1.02801
AMRU_Ao_CATCGGGGTCTAACGT	-13.2993	2.33351	3.25733	0.0771367	0	0.433678	2.10644
AMRU_Ao_CATCGGGGTCTAGCCG	2.01854	3.70558	14.5945	-9.50197	0	0.134463	5.64744
AMRU_Ao_CATCGGGGTTCAGACT	-14.0261	1.38069	1.79814	1.37835	0.474631	2.04091	2.75286
AMRU_Ao_CATGACAAGGATGCGT	-12.5734	2.51838	4.09148	-0.987715	0.413166	0.918147	4.68255
AMRU_Ao_CATGACACAGACGCAA	18.9788	8.63845	20.9242	-3.82652	1.38456	0.623053	1.03842
AMRU_Ao_CATGACAGTAGGCTGA	23.1508	9.36501	26.6685	-7.31298	0	0	1.63878
AMRU_Ao_CATGACATCATCGCTC	-11.0031	3.60908	6.73461	-3.52539	0	0.835299	6.24017
AMRU_Ao_CATGCCTAGAGTGAGA	32.1131	12.954	23.9373	2.03018	0.648476	0	0
AMRU_Ao_CATGCCTAGTTACGGG	-19.65	4.8645	-5.26599	6.05211	4.30663	3.44531	0.344531
AMRU_Ao_CATGCCTGTATTCTCT	-7.08121	2.76209	9.19584	-6.29792	0.40028	0	2.852
AMRU_Ao_CATGGCGCAGTAAGCG	-9.12319	3.39663	7.73434	-4.14691	0.584317	2.2204	3.77858
AMRU_Ao_CATGGCGGTCAACATC	1.86438	3.98955	14.6311	-9.84646	0.289911	1.44956	6.66796
AMRU_Ao_CATGGCGTCAACGGGA	-14.6415	1.34122	0.30529	2.52442	0.0669927	3.48362	4.5555
AMRU_Ao_CATGGCGTCCATGCTC	41.2186	19.304	-4.0394	30.4199	7.28988	0	0.428816
AMRU_Ao_CATGGCGTCCCACTTG	-14.5023	1.59074	0.220809	2.47362	0	4.07941	1.3598
AMRU_Ao_CATTATCAGATAGCAT	-14.9844	2.17901	-1.16134	3.04987	0.527241	1.28881	1.69889
AMRU_Ao_CATTATCCAATCACAC	-14.1994	1.23512	-0.676129	2.6018	0.570351	2.72013	2.85175
AMRU_Ao_CATTATCCAGGACCCT	14.059	-41.1184	-7.46448	0.474028	0.111662	0	2.05458
AMRU_Ao_CATTATCCAGGGTACA	-13.8025	1.59924	-1.76835	3.38034	0	1.81698	0.74331
AMRU_Ao_CATTATCTCATGGTCA	32.0203	25.3721	-40.0142	20.0165	5.65018	0	6.79659
AMRU_Ao_CATTATCTCCAGTAGT	-2.73042	4.15583	12.3968	-8.50309	0	0.480203	5.67512
AMRU_Ao_CATTATCTCGGCGGTT	-18.7534	5.30303	-5.48465	4.95683	6.10571	5.5333	0
AMRU_Ao_CATTCGCCAAGCCGCT	0.403242	3.74452	13.4588	-9.06232	0.0702395	0.702395	4.49533
AMRU_Ao_CATTCGCCATCAGTAC	-13.7801	1.73339	2.45277	0.336875	0.0978569	1.17428	5.3332
AMRU_Ao_CATTCGCCATGTAAGA	-14.1362	0.00181842	-2.45729	3.70882	2.05742	4.3954	0.280557
AMRU_Ao_CATTCGCGTGCCTGCA	-13.1371	2.80481	3.35778	-0.560326	0.0448612	1.74959	2.69167
AMRU_Ao_CATTCGCTCAAACGGG	-15.1471	1.63547	-0.220444	3.8334	0.632067	2.38781	2.52827
AMRU_Ao_CCAATCCAGTCAATAG	-11.2616	2.86866	4.92699	-2.07866	0.785752	2.2263	2.81561
AMRU_Ao_CCAATCCGTACCATCA	13.9696	-40.2514	-7.11514	0.450834	0.44999	0.224995	1.55451
AMRU_Ao_CCAATCCGTTGCTCCT	10.5854	5.93324	20.3791	-10.6447	0.337349	0	2.74699
AMRU_Ao_CCACCTAAGCCAACAG	-11.2024	2.51552	6.04495	-2.76654	0.290951	1.48708	5.75437
AMRU_Ao_CCACCTAGTGACAAAT	10.4039	-33.6555	-7.49196	0.630328	0	0.60423	0.60423
AMRU_Ao_CCACCTAGTTGTTTGG	3.86905	2.44622	1.83426	-0.789425	2.78759	2.78759	0
AMRU_Ao_CCACCTATCAACCAAC	1.65901	-9.51081	-0.298754	-3.05416	14.2235	0.0580552	0
AMRU_Ao_CCACCTATCCTCAATT	14.8734	-42.3833	-7.68916	0.449294	0.17745	0.776346	1.95196
AMRU_Ao_CCACGGAAGAGACTAT	-17.2072	5.25421	-6.6941	5.37272	3.29419	4.15354	2.14838
AMRU_Ao_CCACGGACACAACGCC	14.5877	17.0486	-34.9831	-39.3613	0	0	0
AMRU_Ao_CCACGGACACCAACCG	2.45128	3.50882	14.9011	-8.9994	0	0.727873	6.79348
AMRU_Ao_CCACGGAGTTCTCATT	-14.841	2.20067	-0.733047	3.16795	0.0869338	2.12988	1.82561
AMRU_Ao_CCACTACCAACAACCT	13.3725	-40.2272	-6.95894	0.530778	1.00037	0.15223	1.5658
AMRU_Ao_CCACTACGTGCCTGGT	-12.5329	1.9682	3.82098	-1.28802	0.444444	1.18519	4.59259
AMRU_Ao_CCACTACTCTATCCTA	-9.35266	3.27307	7.17084	-3.72569	0.0466222	0.8392	2.79733
AMRU_Ao_CCAGCGAAGAGCAATT	-12.698	2.29852	4.92104	-1.73692	0.494894	3.05934	6.43362
AMRU_Ao_CCAGCGAGTAAGGGCT	-16.6685	6.55154	-6.05864	3.84265	2.7946	4.50241	0
AMRU_Ao_CCAGCGAGTCGGATCC	-10.5265	2.83839	6.95746	-2.10101	0	0.258498	1.29249
AMRU_Ao_CCATGTCGTGCGATAG	-15.3308	1.36349	-1.39301	3.76153	0	2.00585	4.84747
AMRU_Ao_CCATGTCTCCAACCAA	-5.82109	-10.8297	-3.35388	2.88377	0.729815	1.88215	2.07421
AMRU_Ao_CCATGTCTCCGCATCT	-10.3252	1.99629	5.64476	-1.66919	0	5.33516	5.33516
AMRU_Ao_CCATTCGAGTGTCCCG	-7.17413	3.78007	9.27545	-6.61959	0.340469	0.680938	3.48981
AMRU_Ao_CCATTCGCAGTGAGTG	12.0888	-38.1658	-7.04244	0.730319	0	0.240372	2.56397
AMRU_Ao_CCATTCGGTTATGCGT	3.62324	4.62607	17.1038	-9.69993	0	0.0734511	6.20662
AMRU_Ao_CCATTCGTCGTTGACA	-16.2298	1.86624	-1.55164	3.59419	0.877899	2.34106	0.804741
AMRU_Ao_CCCAATCAGCGTCAAG	-14.8343	1.41345	-1.57166	5.19833	3.51726	1.64871	0.659486
AMRU_Ao_CCCAATCCACGACTCG	13.3748	-40.8456	-7.52621	1.01371	1.05874	0.276192	2.41668
AMRU_Ao_CCCAATCGTCAATGTC	-12.6776	1.72688	-0.195137	1.57765	0.608431	2.7814	1.56454
AMRU_Ao_CCCAATCGTTCCTCCA	-12.863	2.72941	3.63729	-0.353137	0.432339	1.4823	4.87925
AMRU_Ao_CCCAATCTCCGCGCAA	-7.91309	1.85267	7.7173	-5.79559	0	2.11958	7.59516
AMRU_Ao_CCCAATCTCTACCTGC	24.4474	9.57271	25.1043	-6.25478	0.569541	0	1.25299
AMRU_Ao_CCCATACCAGATCTGT	-7.76879	1.89738	9.11046	-5.16504	0.12332	0.24664	4.13121
AMRU_Ao_CCCATACCAGCCTTGG	9.60414	12.6832	-31.0144	-60.8193	0	0	0.34002
AMRU_Ao_CCCATACGTAGGACAC	-19.571	5.60021	-5.12395	6.65784	10.4336	6.14178	1.10996
AMRU_Ao_CCCATACTCTGAAAGA	0.391523	3.72499	12.0032	-10.2384	0.236202	1.73215	5.43264
AMRU_Ao_CCCATACTCTTGTTTG	-7.00023	2.59978	9.74995	-6.36849	0.0528905	0.476014	5.44772
AMRU_Ao_CCCTCCTTCAAGAAGT	35.869	22.7504	-27.56	30.5863	11.0388	0	4.36785
AMRU_Ao_CCCTCCTTCGGAAACG	5.66887	-25.2146	-5.03652	0.749922	1.42607	0.026907	0.403606
AMRU_Ao_CCCTCCTTCTATCCTA	12.5565	6.58937	21.5528	-10.5007	0	0.352595	3.83937
AMRU_Ao_CCCTCCTTCTCAAACG	-11.9036	1.82286	0.185509	2.26107	0	1.58753	1.90503
AMRU_Ao_CCCTCCTTCTTATCTG	28.4904	10.6165	26.1686	-3.23475	0.907067	0	2.26767
AMRU_Ao_CCGGGATAGCGTTCCG	-14.4247	-0.12418	-0.783362	4.56233	0.689703	3.79337	1.17249
AMRU_Ao_CCGGGATAGTACGCCC	-15.1621	2.15272	-1.71659	3.01685	0.61627	2.36237	0.513558
AMRU_Ao_CCGGGATCAACTTGAC	28.3287	11.17	25.4769	-3.67286	1.35022	0	1.4899
AMRU_Ao_CCGGGATCAGCCTTGG	13.7714	6.06876	22.4546	-10.012	0	0	1.72892
AMRU_Ao_CCGGGATCATAAGACA	-11.8565	1.98335	4.50062	-1.95693	0	1.47088	4.61322
AMRU_Ao_CCGGGATGTTCGAATC	-12.8441	2.73263	2.58849	0.419233	0	0.191058	2.2927
AMRU_Ao_CCGGGATTCATAAAGG	-13.9932	1.90465	0.640467	1.72273	0.245529	1.96423	2.04608
AMRU_Ao_CCGGGATTCCATGAAC	-16.8801	4.26765	-5.87492	5.50372	10.2977	1.31062	2.05954
AMRU_Ao_CCGGGATTCTTGTCAT	-17.6574	5.028	-4.97156	4.68309	2.12908	3.89318	0.851633
AMRU_Ao_CCGGTAGTCTTTCCTC	13.9835	-40.227	-7.21093	0.233578	0.315184	0.761695	2.574
AMRU_Ao_CCGTACTCAGTGGGAT	-19.6502	6.0185	-5.79441	5.94241	1.35295	6.42652	0.169119
AMRU_Ao_CCGTACTCATACAGCT	-15.1569	1.54206	-0.206497	3.9288	0.185037	0.986862	1.41861
AMRU_Ao_CCGTACTGTGAAATCA	12.3894	-36.263	-6.24341	1.02135	0.223143	0.223143	1.59388
AMRU_Ao_CCGTGGAAGCGTTTAC	10.7065	6.22564	20.2212	-10.1363	0.631936	0	3.0017
AMRU_Ao_CCGTGGAAGCTGAACG	-14.6118	1.97635	1.69258	0.725469	0	2.86115	4.4377
AMRU_Ao_CCGTGGAAGTCACGCC	-6.69534	2.93986	8.38336	-5.48835	0	1.66603	4.03691
AMRU_Ao_CCGTGGACAGACAAGC	-9.6298	1.65002	4.73547	-1.97768	0.138648	1.10919	2.84229
AMRU_Ao_CCGTGGAGTTGTCTTT	12.8321	-36.9009	-6.094	0.174172	0.540991	0	2.36684
AMRU_Ao_CCGTGGATCAGTGTTG	-19.9909	5.86477	-5.62765	4.97915	3.12872	3.57569	1.34088
AMRU_Ao_CCGTGGATCGCACTCT	14.8478	-41.7273	-6.99967	0.896776	1.06411	0	2.5775
AMRU_Ao_CCGTTCAAGCGTAGTG	-15.2605	2.3698	0.863432	2.22215	0	2.38424	4.26653
AMRU_Ao_CCGTTCAAGGTCATCT	-5.27637	3.82745	10.3784	-6.65429	0	0.0680805	5.2422
AMRU_Ao_CCGTTCAAGGTTACCT	-9.89196	2.83285	1.17816	-0.991708	0	2.32423	10.2653
AMRU_Ao_CCGTTCAGTATCTGCA	-9.55217	-3.41545	-1.3592	3.39098	0.645691	1.81968	1.05659
AMRU_Ao_CCGTTCAGTTCCACAA	-7.75922	3.37333	8.32326	-5.19851	0.0984882	0.0492441	3.39784
AMRU_Ao_CCGTTCATCAGCTGGC	13.8489	-40.7622	-7.71136	0.680873	0.809755	0.0238163	1.95294
AMRU_Ao_CCGTTCATCCATGAAC	-12.9316	2.40517	2.87453	0.270649	0.242385	1.6563	3.47419
AMRU_Ao_CCTAAAGAGAGCCTAG	27.5464	10.6165	23.5931	-2.83435	1.21877	0.135419	1.35419
AMRU_Ao_CCTAAAGCACCCTATC	-16.0719	2.48242	-0.195131	3.04921	1.56241	2.56682	2.73422
AMRU_Ao_CCTAAAGCATGGGAAC	-18.376	3.93335	-3.71151	5.91731	1.80522	2.61756	2.16626
AMRU_Ao_CCTACACAGTAATCCC	-15.34	2.48069	-0.426492	2.73649	0.668729	1.8808	1.33746
AMRU_Ao_CCTACACAGTACGCGA	3.01612	4.19513	15.3027	-8.15683	0	0	5.92291
AMRU_Ao_CCTACACTCGAACGGA	-10.2844	2.3046	4.58912	-0.726088	0	1.67898	5.70853
AMRU_Ao_CCTACCAAGAGTAATC	-15.9646	2.03503	-1.191	3.0115	0.95613	1.91226	2.41845
AMRU_Ao_CCTACCAGTGTGGTTT	-12.1984	2.09529	3.41407	-0.980281	0	1.95278	4.26061
AMRU_Ao_CCTAGCTGTAGGCTGA	-11.9548	2.16841	3.66108	-1.20782	0.821018	1.33415	2.10386
AMRU_Ao_CCTATTAGTGCAGTAG	-4.55654	-11.0074	-2.80053	1.90384	0	1.33897	1.19803
AMRU_Ao_CCTATTATCCAAGTAC	6.43302	4.01854	17.7133	-10.3378	0	0	6.83544
AMRU_Ao_CCTATTATCGCATGGC	-18.0367	6.03731	-5.66666	5.30424	3.28988	5.77281	1.11732
AMRU_Ao_CCTCAGTAGAGAGCTC	-14.7276	1.03872	1.37431	2.07482	0.083605	1.75571	3.2606
AMRU_Ao_CCTCAGTGTAAGTGTA	-9.65273	2.58723	7.40408	-3.91384	0	2.75765	3.89315
AMRU_Ao_CCTCAGTGTACGCACC	8.7153	5.6797	20.2552	-10.0049	0.886493	0.390057	6.56005
AMRU_Ao_CCTCTGAAGCCAGAAC	-3.13067	-14.9722	-3.22084	1.69385	0.583998	1.24586	1.5184
AMRU_Ao_CCTCTGAAGTGTCCCG	18.6325	7.09089	24.9401	-9.2226	0	0.377807	0.755613
AMRU_Ao_CCTCTGAGTCAAGCGA	-19.0394	5.59173	-5.62769	5.08828	6.84086	4.27553	1.80523
AMRU_Ao_CCTCTGATCATCGATG	-11.7037	1.95916	3.73716	-1.19704	0	1.81159	1.81159
AMRU_Ao_CCTTACGAGAAGATTC	5.18734	-24.6048	-4.39732	0.420058	1.23483	0.187909	0.778482
AMRU_Ao_CCTTACGCAATACGCT	11.4026	4.83745	19.7942	-10.2177	0	0	4.14842
AMRU_Ao_CCTTACGGTTATCACG	0.647623	-8.96651	-0.93138	-2.58813	22.0784	0.253775	0
AMRU_Ao_CCTTACGTCAGTTAGC	9.27468	4.72743	19.4248	-10.4763	0.421763	0.492057	2.10881
AMRU_Ao_CCTTACGTCATGTCCC	12.6266	-38.2038	-7.48647	1.26738	0.993661	0.685284	2.2957
AMRU_Ao_CCTTCCCGTGGCCCTA	29.547	11.4322	25.1241	-1.27337	2.82874	0	1.98012
AMRU_Ao_CCTTCGAAGGAGCGTT	14.8794	-40.9072	-7.14498	0.962147	0.378616	0.0252411	2.34742
AMRU_Ao_CCTTTCTAGTGTTAGA	3.10192	4.42755	15.9548	-10.1712	0.265498	0.398248	5.88522
AMRU_Ao_CCTTTCTGTTCCAACA	-15.1327	2.237	0.55659	2.3891	0	1.11058	0.634618
AMRU_Ao_CCTTTCTGTTGATTGC	-8.01612	3.57909	8.27208	-4.72573	0	1.11771	4.11789
AMRU_Ao_CGAACATAGTAGGTGC	-15.39	2.58616	0.898824	2.63995	0	3.20751	0.687325
AMRU_Ao_CGAACATCAAGCCGCT	-13.6286	1.33028	2.31046	0.395433	0	0.568141	6.88872
AMRU_Ao_CGAACATGTTACCAGT	-8.7284	3.25034	7.01403	-4.66869	0.299282	1.14725	3.39186
AMRU_Ao_CGAACATTCTGTCTCG	-17.0918	4.71114	-4.28227	4.44743	5.32089	3.36056	1.26021
AMRU_Ao_CGAATGTCAGTAAGCG	2.03088	3.3121	13.8298	-11.0215	0	0.503778	3.02267
AMRU_Ao_CGAATGTGTCGAAAGC	-9.21133	2.39625	7.10752	-3.93714	0	0.710648	3.4348
AMRU_Ao_CGAATGTTCGAGGTAG	7.39614	5.34826	20.1519	-11.2269	0.872304	0.0484614	5.18536
AMRU_Ao_CGACCTTAGAAGGGTA	31.3085	12.0999	22.6193	2.26052	4.07636	0	1.01909
AMRU_Ao_CGACCTTAGGACAGAA	6.66444	-27.784	-4.5073	0.402812	0.535449	0.559788	1.43598
AMRU_Ao_CGACCTTGTCAACATC	-18.0622	5.97382	-5.57168	4.90859	3.08551	3.96709	0.881575
AMRU_Ao_CGACCTTGTCCAACTA	14.5068	-42.2322	-7.49555	0.863408	0.40978	0.136593	2.23102
AMRU_Ao_CGACCTTGTGTAATGA	-15.7118	1.87878	1.00196	2.80299	0.240038	3.24052	1.8603
AMRU_Ao_CGAGAAGCAAGCCGTC	-13.6472	2.68364	2.13078	0.0937916	0	1.92933	3.74842
AMRU_Ao_CGAGAAGCAATCGAAA	19.1934	8.05271	24.1457	-8.08172	0.313578	0.492765	2.9118
AMRU_Ao_CGAGCACCACAACGTT	25.5484	10.4509	25.9779	-5.17956	0	0	0.98561
AMRU_Ao_CGAGCACTCCATGAGT	-16.7443	3.26791	-2.51759	4.69811	0.31237	3.48813	0.728863
AMRU_Ao_CGAGCACTCTCGCATC	12.7082	-41.5709	-6.83027	0.264102	0.849302	0	3.21142
AMRU_Ao_CGAGCCAAGAGACGAA	-11.2082	3.03121	6.79945	-2.42211	0.971366	1.73157	7.01073
AMRU_Ao_CGAGCCAAGGGAGTAA	-16.832	2.54464	-2.17854	5.29704	0.914411	6.40088	2.37747
AMRU_Ao_CGAGCCACAAGAAAGG	-11.39	2.65881	5.8588	-2.56807	0	1.40822	6.41981
AMRU_Ao_CGAGCCAGTTGTGGCC	8.34732	5.51658	18.8744	-9.92686	0.398268	0.14935	4.13203
AMRU_Ao_CGAGCCATCTACCAGA	-15.401	1.45637	0.0631758	2.78765	0.382786	2.29671	2.29671
AMRU_Ao_CGATCGGCAAGCCTAT	-13.4814	2.17379	1.46113	0.56092	0.593589	3.66047	2.57222
AMRU_Ao_CGATCGGGTAGCGATG	24.9175	9.68006	26.2151	-6.91706	0.722578	0	1.8787
AMRU_Ao_CGATCGGGTGTAACGG	13.2429	-39.4545	-6.38128	0.164992	0.625472	0.078184	3.02312
AMRU_Ao_CGATCGGTCATTCACT	-12.3057	0.947287	3.01368	-0.561428	0.604595	3.41596	4.71584
AMRU_Ao_CGATCGGTCCAGTAGT	33.9256	23.9133	-38.5079	23.2159	5.68896	0	1.31744
AMRU_Ao_CGATGGCAGACCGGAT	-10.8076	3.57564	6.08459	-2.51406	0.0645161	1.80645	2.83871
AMRU_Ao_CGATGGCAGATACACA	13.9545	-39.1741	-6.49247	0.774065	0.406226	0	3.76294
AMRU_Ao_CGATGGCCACAACGCC	-16.2142	2.23724	-0.566998	3.67911	0	3.11742	0.0692761
AMRU_Ao_CGATGGCCAGGGTATG	-18.4988	4.84195	-4.65166	6.91228	6.15667	2.61986	1.30993
AMRU_Ao_CGATGGCCAGTCTTCC	-15.1996	1.88569	-0.06928	2.58454	0	2.13911	2.33357
AMRU_Ao_CGATGGCTCAGGTAAA	28.05	24.1959	-44.4801	2.82614	1.77528	0	2.73689
AMRU_Ao_CGATGGCTCATTTGGG	-9.82771	1.6059	5.56354	-2.42565	0.161734	0	7.27802
AMRU_Ao_CGATGTAAGGAGCGTT	-13.2252	3.18548	4.09774	-1.18393	1.21339	1.92469	2.76151
AMRU_Ao_CGATGTACAGGAATGC	-5.86043	3.68903	10.488	-6.90788	0	1.08592	5.52832
AMRU_Ao_CGATGTACAGGATTGG	-14.1042	1.27073	1.95411	1.42767	0	2.90177	3.27221
AMRU_Ao_CGATGTATCGGTTCGG	12.176	-38.2988	-6.59867	0.357672	0.888745	0.282783	4.8881
AMRU_Ao_CGATTGAAGAAAGTGG	-17.6541	4.70101	-5.15524	4.09428	3.47999	2.36142	0.621427
AMRU_Ao_CGATTGAAGGCGCTCT	13.0202	-39.4505	-8.50706	1.67325	0	0.123077	1.72308
AMRU_Ao_CGATTGAAGTGAACGC	-14.3559	1.52905	1.52737	1.62151	0.0534702	3.90333	3.90333
AMRU_Ao_CGATTGATCGAATGGG	-15.2941	3.38343	1.12053	1.58493	0	1.05561	2.77793
AMRU_Ao_CGATTGATCGCCATAA	-14.2187	1.88104	1.78877	1.42898	0.476077	2.85646	2.95168
AMRU_Ao_CGCCAAGAGCGCCTTG	8.84353	-31.0185	-5.45601	0.674789	0	0.0459664	0.321765
AMRU_Ao_CGCGGTAAGGGCATGT	15.2846	-39.4556	-7.64339	0.451771	0	0	4.13173
AMRU_Ao_CGCGGTAAGTACGCGA	10.753	-33.5511	-5.85926	0.74706	0.121319	0.0909891	1.9411
AMRU_Ao_CGCGGTAGTCGCCATG	-12.0092	2.62187	5.95868	-2.45365	0.488242	2.03434	6.75401
AMRU_Ao_CGCGGTAGTTCACCTC	-13.0904	2.32152	4.64775	-1.22992	0	2.11846	3.22182
AMRU_Ao_CGCGTTTCACGAAATA	-2.70854	3.15603	11.7711	-7.41841	0.863355	1.02033	4.23829
AMRU_Ao_CGCGTTTCAGTTTACG	13.0295	-40.6172	-7.13333	0.726529	0.651726	0.315351	2.43872
AMRU_Ao_CGCTATCAGCAGACTG	-14.2028	1.79281	1.20743	1.6966	0.467821	4.21039	4.94553
AMRU_Ao_CGCTATCCAACCGCCA	33.1642	24.7352	-38.2827	19.5788	4.08846	0	1.67255
AMRU_Ao_CGCTATCGTACATCCA	4.95204	4.66817	17.7046	-9.93583	0.0387207	0.464648	4.6852
AMRU_Ao_CGCTGGAAGGCTAGGT	-16.0855	5.83922	-5.52596	1.95624	9.39948	2.78503	0.174064
AMRU_Ao_CGCTGGACAGCTGGCT	-9.65647	3.06089	6.51672	-2.99403	0.0408313	1.63325	4.40978
AMRU_Ao_CGCTGGATCTAGAGTC	11.7023	-34.6289	-5.7898	0.63513	0.89001	0.445005	2.10141
AMRU_Ao_CGCTTCACAGCGATCC	-10.7808	1.9467	5.9548	-1.68888	0.459629	0.306419	3.67703
AMRU_Ao_CGCTTCAGTCAACTGT	6.01424	6.01095	19.7787	-12.7805	0	2.57211	4.40933
AMRU_Ao_CGCTTCAGTCACAAGG	-16.586	2.9594	-3.30018	5.45146	0.642765	4.71361	1.42837
AMRU_Ao_CGCTTCATCCGCTGTT	-15.2311	1.53323	-0.793196	3.71053	0	2.37436	4.66957
AMRU_Ao_CGGACACAGACAGGCT	23.3102	23.9421	-48.0584	-24.9781	0	0	0
AMRU_Ao_CGGACACGTTCCACGG	-15.5874	2.49188	0.588839	2.12176	0.234494	3.28292	2.22769
AMRU_Ao_CGGACACGTTTAAGCC	-7.88391	3.01028	8.82024	-6.36507	0.388954	0.722343	5.22309
AMRU_Ao_CGGACACTCTTGCAAG	13.979	-42.3667	-7.02836	0.482426	0.0451783	0.293659	2.82365
AMRU_Ao_CGGACGTGTGCACGAA	-10.3614	2.05654	6.10855	-3.74323	0.500536	1.64462	2.7887
AMRU_Ao_CGGACGTGTGCGGTAA	-8.94158	1.84991	7.74582	-4.08341	0.0520075	0.572082	8.84127
AMRU_Ao_CGGAGCTAGTATTGGA	0.16657	3.89043	12.5407	-8.58031	0.542116	0.0677645	5.96327
AMRU_Ao_CGGAGCTGTAAATGTG	-9.8779	2.64958	5.95408	-3.19676	0.368012	1.95047	6.29301
AMRU_Ao_CGGAGCTGTCTCGTTC	7.69598	-28.3827	-4.9623	-0.723561	0	0	0.572656
AMRU_Ao_CGGAGCTGTGAAAGAG	-12.0917	2.65486	5.66678	-2.24875	0.785806	0.868522	5.21113
AMRU_Ao_CGGAGCTTCATCATTC	-10.4899	2.45589	5.82428	-3.19771	0	2.19399	2.95933
AMRU_Ao_CGGAGCTTCTCTGTCG	12.8186	-40.1686	-6.91241	0.421207	1.20305	0	1.52386
AMRU_Ao_CGGCTAGAGAGTAAGG	-16.8214	1.77531	-2.4006	3.6777	1.41817	1.60726	1.32363
AMRU_Ao_CGGCTAGAGTATCGAA	-16.2618	3.2542	-2.7836	4.80725	0.869565	2.65985	1.99488
AMRU_Ao_CGGCTAGGTATGAATG	13.543	-42.1647	-7.7963	0.745649	0.335441	0.206425	1.98684
AMRU_Ao_CGGGTCAAGGTTCCTA	15.1151	-42.9763	-8.09653	0.988221	0.46551	0.0211595	1.46001
AMRU_Ao_CGGGTCAAGTGTACGG	-14.7667	1.93609	0.69536	2.37262	0	2.25072	2.87883
AMRU_Ao_CGGGTCACAACCGCCA	-12.1613	1.44562	2.84716	-0.48595	0.39412	2.36472	2.56178
AMRU_Ao_CGGGTCACAACTTGAC	-17.4493	4.54421	-3.257	4.92784	2.93129	2.8598	1.28691
AMRU_Ao_CGGGTCACAGTGGGAT	-12.3139	1.93225	4.23692	-1.14183	0	1.76065	2.12314
AMRU_Ao_CGGGTCAGTTAGATGA	-14.4719	1.39093	0.915239	1.64174	0	1.39113	3.50944
AMRU_Ao_CGTAGCGAGGTGCACA	-7.10562	2.58695	8.54785	-6.77022	0	0.129366	3.88098
AMRU_Ao_CGTAGCGAGTACCGGA	7.34125	3.84331	16.6196	-9.53986	0.675721	0.0675721	1.08115
AMRU_Ao_CGTAGCGCAATCGAAA	31.992	15.1928	-9.66169	25.3039	14.9447	0	3.27869
AMRU_Ao_CGTAGCGTCACCACCT	12.8071	-37.3023	-6.28094	0.347956	0.866234	0	2.11746
AMRU_Ao_CGTAGCGTCCACGTTC	-7.25409	2.7968	8.79004	-6.30493	0	1.37563	4.42782
AMRU_Ao_CGTAGCGTCCATGAAC	-10.3157	2.70601	7.57011	-4.21679	0.0464188	1.02121	4.50262
AMRU_Ao_CGTAGCGTCCCGGATG	11.547	-35.0391	-5.63236	0.525847	0.32932	0.0823299	1.50252
AMRU_Ao_CGTAGCGTCGGATGGA	0.00258191	2.85615	13.2953	-8.36878	1.94306	0.675847	5.23781
AMRU_Ao_CGTAGGCAGACCTTTG	-14.1263	1.18478	2.72075	0.246665	0	2.88907	3.72539
AMRU_Ao_CGTAGGCCAGGATTGG	-8.43269	2.95141	8.4526	-4.63079	0	0.810086	4.15169
AMRU_Ao_CGTCACTCAGGCTCAC	5.72526	4.75861	18.728	-12.1923	1.16347	0.193911	6.20516
AMRU_Ao_CGTCACTGTCTGATTG	34.4897	14.1638	15.0188	13.6734	6.64062	0	1.5625
AMRU_Ao_CGTCACTGTGCATCTA	-2.84781	3.56492	12.3404	-8.04478	0	0.461326	7.61187
AMRU_Ao_CGTCAGGAGCTAACAA	-7.49009	2.78863	8.65681	-5.50752	0.0480515	1.05713	3.0753
AMRU_Ao_CGTCAGGCACGCCAGT	-11.952	2.10005	5.33884	-2.46683	0.211909	1.85421	4.34414
AMRU_Ao_CGTCAGGCACTGCCAG	13.906	-41.4331	-7.44114	1.07361	0.578171	0.299792	1.41331
AMRU_Ao_CGTCAGGGTACGAAAT	20.2808	7.87576	23.1597	-6.954	0.490406	0.0613008	3.31024
AMRU_Ao_CGTCAGGGTTCGAATC	-15.8867	2.4644	-1.1178	2.6084	0.594852	2.00087	2.59572
AMRU_Ao_CGTCCATAGAACTGTA	-8.03725	3.08108	8.68307	-5.19768	0	0.737735	4.61084
AMRU_Ao_CGTCCATAGGTGCACA	11.9786	4.78985	18.3816	-9.60509	0.799186	0	1.45307
AMRU_Ao_CGTCCATCAAGTTAAG	-11.0931	2.31321	5.19733	-3.23527	0.392439	1.83138	4.90549
AMRU_Ao_CGTCCATGTGTTTGGT	-12.2835	2.14409	4.50431	-1.18055	0	1.74694	1.80933
AMRU_Ao_CGTCTACAGAGTAAGG	-3.78332	3.58679	11.9438	-7.22884	0	0.479846	7.62956
AMRU_Ao_CGTCTACCAAGCGAGT	-15.3688	2.46303	-1.7802	4.08337	0.951877	4.44209	1.37493
AMRU_Ao_CGTGAGCAGTCTCGGC	11.9176	-39.1502	-7.38063	0.85049	1.35601	0.523373	2.23623
AMRU_Ao_CGTGAGCAGTGCGTGA	-15.3905	0.660863	-2.18883	4.79546	0.463791	2.45147	1.25886
AMRU_Ao_CGTGAGCGTATCTGCA	-14.2206	2.15162	1.28472	1.91298	0.449035	1.44689	1.3471
AMRU_Ao_CGTGAGCGTGCATCTA	-19.3903	4.74624	-5.26934	5.57159	11.2155	2.12186	0
AMRU_Ao_CGTGAGCTCCTTGCCA	-10.0996	3.1758	8.0546	-5.59006	0.442458	0.840671	3.36268
AMRU_Ao_CGTGTAAAGTGCCAGA	26.3704	9.65984	26.8796	-6.12572	0	0	2.19962
AMRU_Ao_CGTGTAAGTCAGAATA	-5.98638	3.21515	10.548	-6.63262	0.590354	0.708424	5.96257
AMRU_Ao_CGTGTCTTCCAAATGC	-4.59812	3.84139	11.0858	-6.62941	0	1.52931	8.26961
AMRU_Ao_CGTTAGAAGGACGAAA	-9.47414	2.19599	5.10479	-1.90075	0	1.44641	3.65408
AMRU_Ao_CGTTAGATCACCATAG	-13.7771	2.71603	1.41677	1.66419	0	0.56783	2.94239
AMRU_Ao_CGTTCTGCAGTACACT	13.542	-42.0803	-7.96596	1.04832	0.656523	0	2.433
AMRU_Ao_CGTTGGGCACTTAAGC	-2.87528	3.62316	13.1169	-9.90075	0	0.83022	7.05687
AMRU_Ao_CGTTGGGGTCCCGACA	10.2442	-33.6781	-6.18357	0.544734	1.14758	0.183613	0.941014
AMRU_Ao_CGTTGGGTCACCGGGT	14.1657	-42.2722	-7.65894	0.83025	0.156863	0.339869	2.11765
AMRU_Ao_CTAACTTCAAACAACA	-9.9063	2.70116	7.34677	-4.42052	0	0.841633	5.93819
AMRU_Ao_CTAACTTCACGTCTCT	10.1002	-32.6621	-5.33937	0.228073	0	0.187727	1.57222
AMRU_Ao_CTAACTTCACTTCTGC	-14.8934	2.19881	-3.00657	5.27686	3.03157	2.50889	0
AMRU_Ao_CTAAGACGTAGGCTGA	13.636	-40.8479	-6.59682	0.335865	0.0316006	0.126402	1.26402
AMRU_Ao_CTAATGGAGATATGCA	-6.35448	-10.0811	-3.55988	2.91917	0.67254	1.14332	0
AMRU_Ao_CTAATGGCAGATGGCA	13.1627	-39.9302	-7.51149	0.243378	0.406937	0	2.37901
AMRU_Ao_CTAATGGCAGGGTTAG	-15.7966	1.60409	0.351956	3.12724	0.0742997	2.08039	4.01219
AMRU_Ao_CTAATGGGTAGCTCCG	-5.34814	-10.6272	-3.266	3.04191	2.33524	1.40856	1.55682
AMRU_Ao_CTAATGGTCTCTTATG	15.7961	-40.3336	-7.6622	1.16419	0	0.383215	1.82027
AMRU_Ao_CTACACCCACCGAATT	-13.0188	1.14016	3.41875	-0.105536	0.0612145	1.22429	5.87659
AMRU_Ao_CTACACCCACTATCTT	-12.011	3.47613	5.00178	-1.50388	0.212675	2.21182	3.95576
AMRU_Ao_CTACATTAGTGCCAGA	-10.4078	2.47434	5.22032	-2.21501	0	2.33713	3.68098
AMRU_Ao_CTACATTCAAGCCTAT	-14.8335	0.995348	0.377818	2.97147	0.581311	2.90655	0.508647
AMRU_Ao_CTACATTCACAGTCGC	-11.2528	1.67376	4.25538	-1.2693	0.388048	2.97504	4.62424
AMRU_Ao_CTACATTGTCTGATTG	29.1496	11.2548	25.9742	-2.91878	1.31694	0.0487757	1.07307
AMRU_Ao_CTACATTTCACCTCGT	14.6145	-40.8652	-7.46376	0.862043	0.683648	0.198478	1.56577
AMRU_Ao_CTACATTTCAGCTGGC	-14.0561	1.69541	1.89103	2.2406	0.0861104	3.09997	2.32498
AMRU_Ao_CTACCCAAGATGAGAG	-16.348	1.86267	-0.435903	2.14232	0.928448	5.75638	2.72345
AMRU_Ao_CTACCCACAAGACACG	-11.3136	2.72406	5.00811	-2.41596	0.0925497	1.85099	4.53494
AMRU_Ao_CTACCCATCACCAGGC	14.1026	17.8895	-36.6714	-55.5671	0	0.119832	0
AMRU_Ao_CTACCCATCATTCACT	-11.6703	2.07487	3.82919	-2.02658	0.838282	1.46699	3.70241
AMRU_Ao_CTACGTCAGTTATCGC	25.9976	22.1047	-39.166	13.9911	3.62206	0	1.13836
AMRU_Ao_CTACGTCCACAACTGT	-3.11152	3.25319	12.1292	-8.16178	0.431655	1.10312	3.11751
AMRU_Ao_CTACGTCGTTCAGCGC	9.29478	-33.6024	-5.78636	0.197117	0	0.442511	0.885021
AMRU_Ao_CTACGTCGTTGCCTCT	-16.8083	2.16173	-2.38925	5.83867	0	2.19591	0.941103
AMRU_Ao_CTACGTCTCGTAGGTT	-12.938	1.38457	4.27883	-1.17235	0	2.5965	3.20235
AMRU_Ao_CTAGAGTGTCCGTGAC	14.798	17.2606	-35.0951	-42.074	0.291869	0	0
AMRU_Ao_CTAGCCTAGCCAGTAG	-11.8118	2.39398	4.68134	-1.58679	0.0531152	0.743613	2.28395
AMRU_Ao_CTAGCCTAGTACCGGA	-5.49382	-11.1978	-3.14579	2.61139	1.39207	1.55585	2.04717
AMRU_Ao_CTAGCCTCAGCGTTCG	12.646	6.84924	21.442	-10.2879	0	0.0652018	3.7817
AMRU_Ao_CTAGCCTTCTTGTATC	-17.9972	5.85081	-4.77749	5.59481	4.09794	8.29833	1.84407
AMRU_Ao_CTAGTGAAGAGAGCTC	-9.94709	3.33824	7.06243	-4.35196	0	0.284803	6.2087
AMRU_Ao_CTAGTGAAGATGCCTT	-11.6603	3.01538	7.53561	-4.05037	0	0.591589	6.18479
AMRU_Ao_CTAGTGACAGCTGTAT	-12.8657	1.80322	2.76865	0.544446	0.0484707	1.64801	4.55625
AMRU_Ao_CTAGTGATCACTGGGC	-15.2611	1.35354	0.290681	3.67519	0.371136	2.54493	2.01474
AMRU_Ao_CTAGTGATCTGTCCGT	-8.256	3.13254	7.90944	-5.05527	0	1.35328	3.60875
AMRU_Ao_CTCACACCAGCCTATA	-11.4165	3.17998	4.03486	-2.06602	0.427465	2.19076	1.65643
AMRU_Ao_CTCAGAAAGAGGGCTT	11.545	-36.7088	-6.62823	0.719742	1.16698	0.636537	2.72296
AMRU_Ao_CTCAGAAAGGTGCAAC	13.6679	-41.3271	-7.40544	0.548187	0.271337	0.49334	1.15935
AMRU_Ao_CTCAGAACAACGATCT	-13.8582	2.0272	3.12771	0.350563	0.50746	0.913427	2.74028
AMRU_Ao_CTCAGAACATCTCCCA	11.3171	-34.9564	-5.64255	0.329526	0.305265	0.281783	0.962758
AMRU_Ao_CTCAGAACATCTCGCT	-12.3097	2.81949	4.01137	-1.03064	0.0416077	1.12341	3.70309
AMRU_Ao_CTCAGAAGTAAGTTCC	-12.2707	2.70405	5.71756	-2.49307	0.050888	1.32309	5.64857
AMRU_Ao_CTCAGAAGTAGCGTCC	-9.36429	5.0585	-5.74831	-7.6176	3.39623	0.566038	0.566038
AMRU_Ao_CTCAGAAGTGAGTGAC	-15.0985	1.71509	-0.201628	2.98498	0.761656	2.01295	3.37305
AMRU_Ao_CTCATTACAACGATCT	26.978	9.46449	23.9092	-3.28161	0.758006	0.142126	2.32139
AMRU_Ao_CTCATTACAGTTCATG	13.8888	-39.4982	-7.25423	1.01648	0.622163	0	1.88953
AMRU_Ao_CTCATTAGTACAGACG	-11.6267	1.87724	4.9592	-2.22741	0.0482137	2.31426	1.01249
AMRU_Ao_CTCATTATCCGCGTTT	-12.7076	1.82951	1.86445	0.450129	0.059446	2.14005	3.32897
AMRU_Ao_CTCATTATCGGAAATA	-16.2915	3.71047	-3.07453	3.93844	1.67813	4.42043	1.10511
AMRU_Ao_CTCCTAGCAAATACAG	5.96264	-27.8049	-7.42814	1.68811	1.58352	1.19252	1.32937
AMRU_Ao_CTCCTAGGTCCGAACC	-10.7082	3.24089	4.8002	-1.8189	0	1.62393	3.97436
AMRU_Ao_CTCCTAGTCACTTCAT	13.242	-39.025	-6.82435	0.664115	0.244793	0.122397	0.999572
AMRU_Ao_CTCCTAGTCGTTGACA	6.18747	4.71028	18.0982	-9.85779	0.235359	0.274585	4.90331
AMRU_Ao_CTCGAAACAATGTAAG	12.4299	-36.517	-5.90753	0.388375	0.753558	0.0558191	1.81412
AMRU_Ao_CTCGAAACACAGTCGC	11.3981	6.48851	20.8994	-9.95032	0.0729368	0	3.93859
AMRU_Ao_CTCGAAATCGATCCCT	-14.4679	1.78407	1.79773	1.28547	0	3.16706	5.54236
AMRU_Ao_CTCGAGGGTGAACCTT	37.5883	15.3439	7.80874	22.0426	6.15781	0	1.9094
AMRU_Ao_CTCGAGGGTTGGAGGT	-13.6524	1.89496	4.86837	-0.921068	0	2.7122	6.3787
AMRU_Ao_CTCGAGGTCAGTTAGC	-17.2676	2.48664	-2.01329	4.53133	0.880153	1.54027	2.27373
AMRU_Ao_CTCGGAGAGGCAATTA	21.5207	8.78338	25.0937	-7.8996	1.15621	0	0.74328
AMRU_Ao_CTCGGAGGTAGCGCTC	-14.4493	2.36863	-0.95343	-1.33834	0	1.75985	3.79044
AMRU_Ao_CTCGGAGGTTTGGGCC	9.18986	5.91601	18.6351	-10.0449	0	0	3.70246
AMRU_Ao_CTCGGGATCGCGGATC	30.3148	28.1038	-52.6103	-1.26562	0	0	1.12824
AMRU_Ao_CTCGTACAGGGAAACA	12.2957	-38.7235	-6.40129	0.787081	0.406174	0.0812348	2.96507
AMRU_Ao_CTCGTACCACAACGCC	-15.8664	3.65828	-2.25895	4.04048	1.30424	1.30424	1.06711
AMRU_Ao_CTCGTCAGTTCGGGCT	-13.0197	2.47689	3.39783	-0.458561	0.0600528	2.46217	4.26375
AMRU_Ao_CTCGTCATCCTCTAGC	-13.1651	2.37339	4.46933	-1.39002	0	1.33733	3.04911
AMRU_Ao_CTCGTCATCGCTAGCG	-8.76144	2.13126	6.3018	-3.99187	0	0.730105	4.38063
AMRU_Ao_CTCTAATAGCAATATG	2.18445	-10.2968	0.35745	-3.74779	10.4139	0	0.087512
AMRU_Ao_CTCTAATAGTAGCGGT	18.5838	7.7987	24.1721	-8.2151	0	0.485646	2.26635
AMRU_Ao_CTCTAATGTCCAGTAT	14.778	-41.432	-7.22462	0.291129	1.59913	0.164617	2.51629
AMRU_Ao_CTCTACGAGACTGTAA	-19.4152	6.09865	-4.90434	4.71212	5.54455	3.82838	0
AMRU_Ao_CTCTACGCAAAGGCGT	-19.8085	4.21466	-4.26028	6.46421	4.32822	3.96754	1.44274
AMRU_Ao_CTCTACGCAATGTTGC	-11.0643	2.6744	4.85703	-2.34859	0	0.757904	3.35643
AMRU_Ao_CTCTACGGTAGGCATG	-13.1603	1.67912	3.9737	0.0160463	0.059538	3.69136	4.04858
AMRU_Ao_CTCTGGTCAGTGGGAT	-1.62569	3.88745	12.6529	-7.80602	0.796139	0.248793	5.57297
AMRU_Ao_CTGAAACAGTCATCCA	-19.2055	5.96624	-5.91372	4.94916	4.01324	6.01987	0
AMRU_Ao_CTGAAACAGTTAACGA	-12.9495	2.09531	-1.03123	3.35882	0	1.34901	2.21623
AMRU_Ao_CTGAAACCACGAAGCA	-6.66378	3.5815	9.01532	-5.70189	0.201052	0.737191	7.23788
AMRU_Ao_CTGAAACCAGCTGTGC	-13.1558	1.67679	2.30714	0.220963	0.446279	1.95247	4.68593
AMRU_Ao_CTGAAACCAGTCGATT	-11.366	2.77442	7.73831	-4.72119	0	0.917389	7.88955
AMRU_Ao_CTGAAACGTCAGATAA	18.4346	7.59993	23.2194	-8.76194	0.784929	0.0392465	2.86499
AMRU_Ao_CTGAAACTCGGGAGTA	-13.3536	1.56866	3.44466	-0.157804	0	2.60429	3.90644
AMRU_Ao_CTGAAGTCACACCGAC	-9.33124	1.00942	5.50163	-1.59529	0	2.40545	1.73727
AMRU_Ao_CTGAAGTCACAGCCCA	-6.77474	2.41404	9.8608	-6.05201	0.619425	0.371655	8.73389
AMRU_Ao_CTGAAGTTCACTGGGC	27.9026	11.0981	28.5458	-5.12548	0.806413	0.0474361	1.13847
AMRU_Ao_CTGATAGAGATATGCA	-7.86894	2.33801	7.82442	-4.76644	0	1.08064	2.31565
AMRU_Ao_CTGATAGAGCTCCTTC	22.452	8.62534	26.7384	-7.92997	0	0	4.17878
AMRU_Ao_CTGATAGGTACGCACC	12.8679	6.6721	22.1622	-10.0221	0.544593	0.320349	5.57406
AMRU_Ao_CTGATAGGTATTCGTG	1.96014	3.44731	12.409	-8.55326	0.424899	0	1.80582
AMRU_Ao_CTGATCCGTAACGACG	18.4915	7.51509	23.6023	-8.3665	0.632625	0.316313	2.71125
AMRU_Ao_CTGATCCGTACGCTGC	16.521	-36.2259	-7.39444	0.179715	0	0	2.02455
AMRU_Ao_CTGATCCGTTGAACTC	-12.7063	1.57221	2.858	-0.708001	0	1.9094	3.22623
AMRU_Ao_CTGATCCTCTGCTGTC	32.393	12.8547	20.7156	6.43615	5.90153	0.056205	0.618255
AMRU_Ao_CTGCCTAAGCACCGCT	-14.1185	2.53129	1.58474	1.36971	0	2.07694	2.88965
AMRU_Ao_CTGCCTAAGCTGCAAG	-9.50739	2.50199	6.98455	-3.98755	0	0.639659	4.54869
AMRU_Ao_CTGCCTACAGGCTGAA	-12.1402	2.72539	3.88727	-0.619256	0	1.95269	3.37283
AMRU_Ao_CTGCGGAAGAATTCCC	-10.5395	2.30695	4.18396	-2.02706	0.113779	3.1858	5.12004
AMRU_Ao_CTGCTGTGTATAGGGC	-12.9844	2.42009	3.46421	-0.342581	0.436473	2.02365	4.0473
AMRU_Ao_CTGCTGTGTATGGTTC	13.106	-39.2594	-7.05981	1.12566	0.768658	0.0240206	0.984843
AMRU_Ao_CTGCTGTTCGTGGACC	13.1332	-39.0407	-6.66624	0.210865	0	0	2.17948
AMRU_Ao_CTGGTCTCACCCTATC	-9.05758	0.750237	5.23205	-2.61365	0	0	2.11791
AMRU_Ao_CTGGTCTGTCGTCTTC	-13.649	2.08877	1.18758	1.85629	0.138706	0.485471	3.39829
AMRU_Ao_CTGTGCTAGGCACATG	37.0406	15.5943	11.1984	19.9701	8.2903	0	1.08958
AMRU_Ao_CTGTGCTAGTTAAGTG	-19.7787	5.50607	-6.25909	5.16789	4.77602	4.11726	0
AMRU_Ao_CTGTGCTGTGGCAAAC	-11.336	1.85069	4.80578	-1.74488	0.0598176	1.91416	4.0975
AMRU_Ao_CTGTGCTTCGGAGCAA	-13.6553	2.24873	-0.736938	3.40438	0.865052	0.943693	0
AMRU_Ao_CTGTTTAAGTCTCGGC	-11.7194	1.79229	1.66702	2.67779	0.723813	0.51701	0
AMRU_Ao_CTGTTTACAGCTCCGA	-14.7567	2.20412	2.93621	-0.180146	0.0465051	2.18574	3.06934
AMRU_Ao_CTGTTTAGTATGAAAC	17.8337	6.03952	22.8854	-9.03566	0	0.0583397	4.60883
AMRU_Ao_CTGTTTAGTCTAGAGG	-10.996	1.66234	4.02885	-1.87645	0.089662	1.70358	2.24155
AMRU_Ao_CTGTTTAGTGCCTTGG	-12.1837	2.55574	4.20907	-0.557019	0.285103	1.7819	3.02922
AMRU_Ao_CTGTTTATCCGGGTGT	-12.7926	2.49271	3.5715	-0.475328	0	1.71719	2.70788
AMRU_Ao_CTGTTTATCTGCAGTA	-13.2785	0.873468	1.75584	1.14062	0.900206	1.47891	1.15741
AMRU_Ao_CTTAACTAGAGCTGGT	-17.487	3.31644	-2.88483	4.18341	0.736422	2.1479	1.77969
AMRU_Ao_CTTAACTTCACATGCA	11.9864	-36.5354	-6.35737	0.832582	0.90609	0	3.52728
AMRU_Ao_CTTAACTTCTACTATC	33.2807	21.2869	-27.4483	27.0862	8.1052	0.0827061	7.27814
AMRU_Ao_CTTACCGAGCCGCCTA	-15.3376	2.43591	-1.46473	3.21432	0.500031	3.50022	2.93768
AMRU_Ao_CTTACCGCACTCAGGC	-4.61928	3.9526	9.89883	-6.19705	0	0.781089	3.57657
AMRU_Ao_CTTACCGTCACAATGC	-5.88333	2.86198	9.25879	-6.27271	0.445746	0.63678	5.60367
AMRU_Ao_CTTACCGTCCCTGACT	-12.1583	2.75465	4.41253	-1.38643	0	1.43788	2.56122
AMRU_Ao_CTTAGGATCTTCTGGC	18.3837	7.79056	23.6193	-8.41731	1.01085	0.478825	0.532028
AMRU_Ao_CTTCTCTGTAGAGCTG	5.00036	4.12135	16.8584	-9.54625	0.208674	0.173895	3.58223
AMRU_Ao_CTTCTCTGTGTCAATC	37.8386	14.5244	9.6405	20.9932	5.33847	0.0741455	2.00193
AMRU_Ao_CTTGGCTAGACGACGT	19.3615	20.8578	-41.417	-28.1111	0.450973	0.0644247	0
AMRU_Ao_CTTGGCTAGTCCATAC	13.91	-41.1488	-7.92373	0.693348	0.538804	0.0207232	3.06704
AMRU_Ao_CTTGGCTCAACTGCGC	-15.016	2.589	-0.0971903	2.40205	0.0506663	0.911993	2.33065
AMRU_Ao_CTTGGCTGTAGTACCT	-15.593	2.7632	0.908044	2.20555	0	2.76025	4.56287
AMRU_Ao_CTTGGCTGTCGAATCT	-14.5647	1.9907	0.707975	2.77462	0.215343	1.66891	6.08345
AMRU_Ao_CTTGGCTGTCGACTAT	-15.7358	2.22642	-0.372794	3.30487	0.476937	2.92975	2.99789
AMRU_Ao_CTTGGCTGTTAAAGAC	11.4845	5.28387	20.3595	-10.0901	0	0	5.61929
AMRU_Ao_CTTGGCTTCAGTTTGG	-18.3698	3.77147	-3.20892	5.80339	1.56055	3.74532	0
AMRU_Ao_CTTGGCTTCCGTTGTC	-6.17764	3.31918	10.0787	-6.39175	0	0.834356	3.82822
AMRU_Ao_CTTTGCGAGTGTCCAT	-13.5521	1.99072	3.84059	-0.34676	0	2.73131	2.38989
AMRU_Ao_CTTTGCGCAGTGACAG	3.90074	4.50652	16.6702	-10.199	0	0	6.90342
AMRU_Ao_CTTTGCGGTAATTGGA	-1.3684	3.94655	13.5567	-7.73702	0	1.05256	5.06546
AMRU_Ao_CTTTGCGTCTCTGCTG	29.6146	25.7179	-48.0082	2.98619	0	0	2.6131
AMRU_Ao_GAAACTCAGAGGTAGA	-12.5893	1.63941	2.43048	-0.0817224	0	1.37578	5.93007
AMRU_Ao_GAAACTCAGTACGATA	12.4975	-39.0604	-7.32204	1.09868	0.474083	0	2.05436
AMRU_Ao_GAAACTCAGTGTCCAT	-3.39765	3.66946	12.1151	-7.50127	0.0491473	2.16248	4.5707
AMRU_Ao_GAAACTCCACACATGT	-11.3132	2.43787	5.77191	-2.7933	0.125266	1.25266	1.37793
AMRU_Ao_GAAACTCGTCGCGGTT	-12.2111	2.02764	2.79781	-0.413905	0.640478	2.13493	1.6012
AMRU_Ao_GAAACTCGTTAAGATG	-13.2951	2.10538	-1.24669	2.62432	0	1.9305	0
AMRU_Ao_GAAATGACACAGGTTT	-2.2658	3.43714	12.2284	-8.04157	0.850547	1.76185	5.89307
AMRU_Ao_GAAATGACAGATTGCT	-13.25	2.19963	1.68923	1.0253	0	2.58449	2.71703
AMRU_Ao_GAAATGAGTACAGCAG	-11.3999	2.16103	5.43826	-2.22199	0.116279	2.73256	3.77907
AMRU_Ao_GAAATGATCGTGACAT	-11.1089	2.22928	4.20373	-0.748053	0	1.2846	2.61064
AMRU_Ao_GAACATCAGAAGGGTA	-18.3454	5.12995	-5.8095	5.691	2.27998	5.47196	1.08299
AMRU_Ao_GAACATCAGGATCGCA	-15.3537	2.24076	-1.35692	3.74395	1.13261	2.31241	2.50118
AMRU_Ao_GAACATCCAGTATGCT	-16.1062	0.888877	-1.05555	3.4023	0.427168	2.6698	0.640752
AMRU_Ao_GAACATCGTCCCTTGT	15.8398	-41.5569	-7.26866	0.422027	0	0	1.85507
AMRU_Ao_GAACATCTCGCCAAAT	-0.543476	2.81136	12.251	-8.88659	0.246184	0	7.87789
AMRU_Ao_GAACCTAAGCCTATGT	7.17018	5.68715	17.1237	-8.03324	0.550358	0.982782	3.89182
AMRU_Ao_GAACCTACAAAGAATC	-6.56348	2.01898	8.50768	-6.70051	0	0.980097	5.6544
AMRU_Ao_GAACCTACAAGTCTGT	-12.2237	1.73342	1.66119	-1.21118	1.4881	2.82738	4.6875
AMRU_Ao_GAACCTACATGCTAGT	35.2215	13.7161	19.7582	9.08309	7.25651	0	0.399441
AMRU_Ao_GAACGGAAGTTCGATC	40.5435	16.0753	8.61322	25.1421	9.13864	0	3.4999
AMRU_Ao_GAACGGACAAGCCCAC	-17.9428	3.40774	-2.85103	5.17875	1.00646	4.02583	1.1742
AMRU_Ao_GAACGGACAAGGTTCT	12.7679	-37.8239	-6.00666	0.189209	0.665321	0	1.92714
AMRU_Ao_GAACGGACACAGGTTT	-1.40726	2.6371	12.981	-8.20084	0.0798085	0.997606	6.42458
AMRU_Ao_GAACGGAGTGAGTGAC	-6.77319	2.58445	8.7333	-5.47093	0.053888	0.592768	5.92768
AMRU_Ao_GAAGCAGAGACTCGGA	-5.92385	2.82389	10.0413	-6.69008	0.168769	0.590692	4.89431
AMRU_Ao_GAAGCAGAGGCGTACA	-14.9991	2.92744	-3.78261	5.13519	1.00559	2.7933	3.24022
AMRU_Ao_GAAGCAGAGTGGTAGC	27.8628	10.8582	25.0814	-2.23448	2.60888	0	1.81024
AMRU_Ao_GAAGCAGCACTGTTAG	-15.8439	3.5949	-3.53844	5.411	3.36793	3.98653	1.16847
AMRU_Ao_GAAGCAGCAGTCACTA	-14.5289	0.860954	0.940589	2.16047	0.453566	4.42227	6.91688
AMRU_Ao_GAAGCAGTCAGCTCTC	12.9245	-38.6918	-6.33505	0.332595	0	0.249397	1.91205
AMRU_Ao_GAAGCAGTCTTGACGA	0.591414	2.82269	13.2646	-8.89576	0	0.894055	4.47027
AMRU_Ao_GAATAAGGTACTCAAC	-1.46083	3.16246	13.4803	-8.63256	0	0.163523	7.30404
AMRU_Ao_GAATAAGGTAGCAAAT	-9.26441	4.51005	-8.06912	-7.24065	3.07314	1.94632	0
AMRU_Ao_GAATGAAAGCTCCTCT	34.7087	26.3141	-39.5528	22.3655	8.30895	0	3.3938
AMRU_Ao_GAATGAAAGTGGTAAT	-16.573	2.66161	-1.6792	4.28363	0.633914	2.85261	0
AMRU_Ao_GAATGAACACGGATAG	-2.01728	2.9734	12.3981	-7.86171	0	0.511306	5.51074
AMRU_Ao_GAATGAACATCCAACA	16.1333	18.5028	-37.5816	-39.4847	0.120613	0	0
AMRU_Ao_GAATGAATCACAACGT	-14.4759	2.18033	1.55231	1.38477	0	4.76234	1.92325
AMRU_Ao_GACACGCAGGCGATAC	-15.2829	2.00903	-1.47183	3.90848	0.523314	2.04092	1.98859
AMRU_Ao_GACACGCCATGCCCGA	-15.5194	1.37921	0.176454	2.22837	0.578603	1.27293	0.694324
AMRU_Ao_GACACGCCATTACCTT	10.7148	-35.7518	-6.47303	0.307204	1.15344	0.0988663	2.7353
AMRU_Ao_GACACGCGTTACAGAA	12.8472	-40.3144	-7.2092	0.335986	0.53281	0.224341	1.57039
AMRU_Ao_GACACGCTCGCCTGAG	-16.461	4.8435	-4.69741	4.48126	3.40329	3.78143	0
AMRU_Ao_GACAGAGTCGTACCGG	-9.97593	2.44519	6.1643	-3.51576	0.0654193	1.43923	7.06529
AMRU_Ao_GACCAATCACGAAACG	-14.3518	1.58393	-0.413818	3.16226	0.479588	3.89665	0.839278
AMRU_Ao_GACCAATCATGTAAGA	-6.87216	3.15171	9.43217	-6.35094	0	1.33193	4.27833
AMRU_Ao_GACCAATGTAGCGTAG	-13.0029	2.43365	5.11284	-1.03701	0.312813	1.31381	4.69219
AMRU_Ao_GACCTGGAGACAAGCC	-0.376581	3.94286	14.2441	-8.47714	0.651368	0	3.25684
AMRU_Ao_GACCTGGAGACATAAC	14.3264	-40.3202	-7.34658	0.478775	0.42336	0.04704	1.90512
AMRU_Ao_GACCTGGAGCGACGTA	-10.4278	3.74619	6.26387	-3.61962	2.562	1.20849	4.59226
AMRU_Ao_GACCTGGAGTGGTAAT	-9.32791	3.30407	8.24471	-4.87413	0	0.990366	6.16728
AMRU_Ao_GACCTGGGTATAAACG	-5.20539	3.65225	10.7126	-6.44328	0.757123	0.27894	6.01713
AMRU_Ao_GACCTGGGTTGCCTCT	10.0216	-31.9331	-5.24141	0.761637	0.445315	0.475003	1.4547
AMRU_Ao_GACGCGTGTCGGATCC	16.2256	-37.7901	-8.07882	0.293861	0	0	0.882724
AMRU_Ao_GACGCGTGTGAAAGAG	0.105625	3.88224	12.994	-8.20898	0.820826	0	4.69043
AMRU_Ao_GACGCGTGTGATAAGT	13.4941	-40.0023	-6.58404	1.10745	0.966717	0.248584	1.0772
AMRU_Ao_GACGCGTTCATCTGTT	-9.48956	0.0459893	4.52059	-1.95088	0	0.858074	2.40261
AMRU_Ao_GACGGCTAGGGATGGG	13.2967	-40.392	-7.6059	0.940319	0.209721	0.15729	2.07099
AMRU_Ao_GACGGCTAGGTCGGAT	12.4219	-36.9754	-6.03544	0.548586	0.370881	0	2.54318
AMRU_Ao_GACGGCTAGTGGACGT	-14.3971	2.35743	-0.376177	2.10788	0.528355	1.40895	1.67312
AMRU_Ao_GACGGCTCACATCTTT	12.9794	5.6551	21.1357	-10.1308	0	0.68918	6.08776
AMRU_Ao_GACGGCTTCCGCAAGC	-12.2793	1.60843	2.71909	-0.59521	0	1.00276	2.9456
AMRU_Ao_GACGGCTTCTGGTATG	12.9901	-39.7681	-7.26584	1.1257	1.01459	0.274213	2.0566
AMRU_Ao_GACGTGCAGTGAAGTT	-12.4524	1.34184	1.89193	0.600486	0	1.99097	1.79188
AMRU_Ao_GACGTGCCATTGTGCA	-15.6824	2.9459	0.919144	2.15215	0	2.82224	2.55766
AMRU_Ao_GACGTGCGTACACCGC	-7.57982	3.02602	11.1875	-7.1487	0	0	2.03069
AMRU_Ao_GACGTGCTCAGAGGTG	14.4374	-41.5324	-7.02485	0.147946	0.890323	0.556452	2.36492
AMRU_Ao_GACGTTACAAGGTTTC	-13.8232	1.89944	0.0935454	1.5693	0	2.68629	2.10231
AMRU_Ao_GACGTTACAATGGATA	-15.2757	2.41935	-1.99172	3.98844	0.689299	3.0444	1.14883
AMRU_Ao_GACGTTATCACCCTCA	-5.21292	3.6021	10.5038	-6.84343	0.323298	0.323298	6.06183
AMRU_Ao_GACGTTATCCTGCTTG	-15.8159	2.0453	-1.79924	4.10513	0	3.13018	0.736513
AMRU_Ao_GACGTTATCTGAGGGA	-16.6779	4.58352	-6.07966	4.0781	2.2805	8.26682	0.285063
AMRU_Ao_GACGTTATCTGCCAGG	-12.5527	2.84928	3.95316	-0.794429	0	2.90542	2.54783
AMRU_Ao_GACTAACAGGCAGGTT	11.6847	-38.1937	-7.23412	0.692236	0.345883	0.345883	2.55421
AMRU_Ao_GACTAACAGGCTAGCA	30.3386	25.2758	-43.1827	13.7855	1.0053	0	3.47286
AMRU_Ao_GACTAACCACGAAACG	-10.2787	2.9564	7.33297	-4.32727	0	0.456951	5.71189
AMRU_Ao_GACTACAAGAAACGAG	37.8061	15.5985	11.9927	17.8896	4.68767	0	1.85327
AMRU_Ao_GACTACAAGATTACCC	-16.5432	4.02725	-4.61911	5.35102	3.97786	2.94016	0
AMRU_Ao_GACTACATCAGGCAAG	21.7234	8.34634	24.6007	-6.75933	1.11454	0	1.67182
AMRU_Ao_GACTACATCCCAAGAT	-14.6917	0.675976	-2.23019	4.56274	1.71127	2.25888	1.16367
AMRU_Ao_GACTGCGAGCATGGCA	-11.9169	0.989415	4.18723	-1.06925	0.052626	1.26302	3.31544
AMRU_Ao_GACTGCGGTGCACCAC	10.2473	5.61587	19.9532	-10.5813	0	0.326531	4.68027
AMRU_Ao_GACTGCGTCCTGCCAT	32.8852	23.3925	-33.3451	24.8045	9.11514	0	5.67547
AMRU_Ao_GAGCAGAAGAAGAAGC	11.1627	-37.9621	-6.55868	0.739554	0.681547	0.0567956	2.07304
AMRU_Ao_GAGCAGAAGTATTGGA	1.55443	-22.7226	-4.28887	1.32577	0.371747	1.04765	2.29807
AMRU_Ao_GAGCAGACAAGGACTG	-17.4047	5.18722	-5.6314	4.45762	6.0646	5.80092	0.791035
AMRU_Ao_GAGCAGACAATGGACG	-12.328	3.08646	3.18547	-0.314348	0.414873	2.33366	3.26713
AMRU_Ao_GAGCAGATCAGAGCTT	33.0478	13.4772	13.438	14.3941	11.2473	0	0.645005
AMRU_Ao_GAGCAGATCGGTCCGA	-13.6907	1.96442	1.75218	0.886813	0.1468	2.6424	1.468
AMRU_Ao_GAGGTGAAGAGTAAGG	-8.51838	3.18041	8.1292	-4.81473	0	2.11	7.174
AMRU_Ao_GAGGTGAAGTGAACAT	-5.62843	2.82309	10.3858	-7.01445	0	0.0838645	5.1996
AMRU_Ao_GAGGTGACACTAAGTC	7.12195	-31.2494	-4.89556	0.586932	0.140331	0.140331	1.93657
AMRU_Ao_GAGGTGACAGACAGGT	-17.1466	5.15504	-6.20853	4.7863	2.95148	2.95148	0
AMRU_Ao_GAGGTGAGTAGCGCAA	4.89522	4.93488	19.4639	-12.9695	0.485791	0	9.23002
AMRU_Ao_GAGGTGAGTCACCTAA	-12.1973	2.75558	5.19548	-2.22067	0.303965	1.95406	4.82001
AMRU_Ao_GAGTCCGAGGTTACCT	-9.41987	3.13602	7.56786	-4.37516	0.447361	1.1184	3.91441
AMRU_Ao_GAGTCCGCAGCGTAAG	-14.7849	1.94317	-1.9675	3.95692	0.127348	2.86533	1.91022
AMRU_Ao_GAGTCCGGTTCGGGCT	12.7553	-36.9943	-6.32837	1.16423	1.1475	0.181185	2.49633
AMRU_Ao_GATCAGTAGCATCATC	36.3957	14.6015	12.3739	18.3851	6.90068	0	1.42614
AMRU_Ao_GATCAGTGTTAGGGTG	20.7318	21.8158	-43.3213	-29.8531	0	0	0
AMRU_Ao_GATCGATGTAGGACAC	-8.41087	2.51855	8.51777	-5.24743	0	2.01563	5.45696
AMRU_Ao_GATCGCGGTTAAAGAC	18.5936	7.39922	22.1393	-8.01158	0.174338	0	4.00976
AMRU_Ao_GATCGCGTCCCGGATG	24.3902	23.968	-46.3913	-15.8274	0	0	0.946842
AMRU_Ao_GATCGTAAGTCATGCT	-0.604166	3.54135	13.3613	-8.55116	0.389731	0.584596	3.79987
AMRU_Ao_GATCGTACAAACCTAC	13.5275	-38.1074	-6.46198	0.177409	0.149835	0.029967	1.43842
AMRU_Ao_GATCGTACAGGTCTCG	-5.79676	3.32767	10.2302	-6.70599	0	1.33363	7.11269
AMRU_Ao_GATCGTAGTGAGGCTA	-7.78927	-8.50059	-3.28397	3.11376	0.947284	1.75247	1.9893
AMRU_Ao_GATCTAGCAAGTAATG	-14.9857	2.46441	-2.9298	3.19926	2.08333	2.55682	1.42045
AMRU_Ao_GATCTAGCAGTCGTGC	-6.71932	4.35227	9.50197	-6.12162	0.43756	1.57522	5.68828
AMRU_Ao_GATCTAGTCAAACGGG	-19.7007	4.19584	-4.75382	6.20429	6.12102	3.32284	1.57398
AMRU_Ao_GATCTAGTCTACCAGA	11.3409	-34.2209	-6.31985	0.679022	0.26294	0.283166	0.99108
AMRU_Ao_GATGAAACAATCTGCA	-7.79357	-2.42514	0.241863	1.5224	0	0.145043	0.0725216
AMRU_Ao_GATGAAACAGACGTAG	-15.8084	3.2137	-4.93741	5.045	3.05451	4.46429	0
AMRU_Ao_GATGAAAGTAAAGGAG	-11.7361	0.437724	1.31851	0.847565	0	2.50994	1.71512
AMRU_Ao_GATGAAAGTGAGTGAC	-15.795	2.60576	-1.26157	3.8507	0.986729	2.02279	0.641374
AMRU_Ao_GATGAAAGTTCGGGCT	-18.4093	5.53319	-5.0572	5.51339	6.69613	1.74099	0.937458
AMRU_Ao_GATGAAATCACTTACT	-11.0762	0.967364	1.88334	0.797788	0.165799	2.7191	4.01234
AMRU_Ao_GATGAAATCGTCTGCT	-14.3262	1.62819	3.04292	0.140444	0	1.6345	1.68723
AMRU_Ao_GATGAAATCTATCCCG	-13.1511	1.92608	2.65845	-0.0100831	0	1.58419	2.20953
AMRU_Ao_GATGAGGCAGACAAAT	-19.4682	5.99415	-6.5286	5.5229	6.08931	0.338295	1.01488
AMRU_Ao_GATGAGGCATATGCTG	-13.2496	2.15156	3.05716	0.717014	0.865127	1.3842	1.94654
AMRU_Ao_GATGAGGGTTAGTGGG	-13.3123	2.11624	3.20322	0.173916	0	3.79974	4.72401
AMRU_Ao_GATGCTAAGTACGACG	-3.20219	3.92524	12.8116	-8.20468	0.579889	0.579889	4.79375
AMRU_Ao_GATGCTACAAGAAAGG	-10.7987	2.66348	1.97885	0.434283	1.79283	1.99203	2.19124
AMRU_Ao_GATGCTACACGAGAGT	-12.8088	3.45296	5.63302	-2.58122	0.140711	1.2664	3.93992
AMRU_Ao_GATGCTAGTACAGTTC	-6.21485	2.78386	9.04926	-5.86681	1.17038	1.17038	6.03196
AMRU_Ao_GATGCTATCACATGCA	-18.4356	6.16309	-4.86173	5.09044	0.414079	3.45066	0.828157
AMRU_Ao_GATTCAGAGTATTGGA	14.3992	-38.412	-6.58136	1.009	0.481329	0	2.33065
AMRU_Ao_GCAAACTAGCGTAGTG	-14.3424	1.56357	2.55047	0.332233	0.099691	1.19629	4.58578
AMRU_Ao_GCAAACTCAGTAACGG	-4.72319	2.63882	10.3085	-6.78301	0	0.311915	5.30256
AMRU_Ao_GCAAACTCATGCGCAC	-13.2226	2.02309	3.39665	-0.260822	0	0.830753	1.9636
AMRU_Ao_GCAAACTTCATAGCAC	-12.0941	2.56426	5.31866	-1.87081	0	0.798047	4.17801
AMRU_Ao_GCAAACTTCGAGGTAG	-14.828	2.39783	-2.84776	3.90348	0.771159	0.771159	1.15674
AMRU_Ao_GCAAACTTCGTGGACC	37.0801	15.734	4.34872	24.2716	10.5457	0	5.0885
AMRU_Ao_GCAATCACAACCGCCA	14.5117	-42.1657	-7.89653	1.10987	0.21985	0	2.61377
AMRU_Ao_GCAATCATCCGTTGTC	-11.5308	2.09527	4.83068	-1.81924	0	1.78181	2.26776
AMRU_Ao_GCACATAAGCAGGTCA	6.51916	4.66877	17.6895	-9.54531	0	0.455512	8.04737
AMRU_Ao_GCACATAAGCGATAGC	-9.52919	3.17371	7.49211	-4.22257	0	0.661583	5.43194
AMRU_Ao_GCACATACATCGACGC	-16.1091	2.22468	-1.14746	3.32783	0	2.61383	0.590219
AMRU_Ao_GCACATAGTAATAGCA	-3.50202	1.54258	10.4241	-7.06082	0	1.00654	2.93575
AMRU_Ao_GCACATAGTACCAGTT	-7.60617	-2.8025	-3.81143	3.31523	1.55642	0.194553	1.36187
AMRU_Ao_GCACATAGTCTTGTCC	-8.56948	2.15351	5.57489	-3.02392	0	0.800641	3.88883
AMRU_Ao_GCACTCTCACCATCCT	17.9705	7.85441	25.2554	-9.36563	0.617199	0	2.19449
AMRU_Ao_GCAGCCATCTTCTGGC	23.7847	9.29957	25.4845	-6.38712	0.747279	0	1.82149
AMRU_Ao_GCAGTTATCCGTCATC	14.6481	6.99519	21.603	-9.15871	0.188501	0.603205	2.29972
AMRU_Ao_GCATACACACCATCCT	-9.85954	2.82261	6.58505	-3.80085	0.0471565	3.96114	2.64076
AMRU_Ao_GCATGATCACTATCTT	-17.2775	5.76815	-4.5399	5.65613	10.308	4.29501	0.613572
AMRU_Ao_GCATGATTCTCGAGTA	10.4299	-35.7672	-5.58199	0.7557	0.194932	1.08605	1.50376
AMRU_Ao_GCATGATTCTTAGAGC	-11.1694	3.32501	7.563	-3.08908	0	0.989539	2.82725
AMRU_Ao_GCATGCGAGAGCTGGT	-2.81827	5.02494	10.9622	-7.34155	0.775074	1.62765	4.53418
AMRU_Ao_GCATGCGGTAAGTTCC	-15.3183	2.72023	-1.35478	4.38083	0.169391	1.60921	0.338782
AMRU_Ao_GCATGCGGTTGAACTC	-16.1567	2.26397	-2.9732	5.31543	0.280217	4.39006	2.42854
AMRU_Ao_GCATGCGGTTTAAGCC	8.78849	6.18857	18.9596	-9.34909	1.25235	0.876644	3.13087
AMRU_Ao_GCATGTAAGCTGTCTA	-16.2208	2.60499	-1.08143	4.45193	0.277123	2.21699	2.35555
AMRU_Ao_GCATGTACACAACGCC	-3.09771	2.99882	12.0097	-7.87302	0.269094	0.852133	5.47159
AMRU_Ao_GCATGTATCTTGACGA	-18.8756	5.32962	-4.9954	4.86762	2.4699	5.35145	0.720387
AMRU_Ao_GCCAAATAGCACGCCT	-5.35723	3.17053	11.9671	-8.03062	0	0.492223	4.82378
AMRU_Ao_GCCAAATTCAGAAATG	19.0109	5.89977	22.4911	-7.70657	0.543478	0.543478	3.15217
AMRU_Ao_GCCTCTACAGACGCAA	-9.75035	1.43385	7.06235	-3.90964	0.566653	1.3458	3.39992
AMRU_Ao_GCCTCTACATGCTAGT	34.4331	13.6604	13.7978	14.0531	2.71985	0.0566636	0.793291
AMRU_Ao_GCCTCTAGTTCAGCGC	-16.1762	2.42514	-1.99964	3.63748	0.887377	4.36294	1.18317
AMRU_Ao_GCGACCACATCGTCGG	-1.26682	3.54246	12.6307	-8.23181	0	0.579405	5.47801
AMRU_Ao_GCGACCAGTCAGATAA	-14.7634	2.18286	2.99074	1.27928	0	1.7551	2.98368
AMRU_Ao_GCGACCAGTCCCGACA	-12.3042	2.35941	3.28716	-0.0726531	0	2.63229	4.52214
AMRU_Ao_GCGACCAGTGTCAATC	-11.2419	-1.76592	-2.39564	3.81462	0.396944	5.90454	1.88548
AMRU_Ao_GCGAGAACAGACACTT	13.664	-40.2281	-7.17226	0.732801	0.171468	0.220459	1.54321
AMRU_Ao_GCGAGAAGTCGGGTCT	-15.388	1.66106	-0.245579	3.25205	0	1.96495	2.04354
AMRU_Ao_GCGAGAATCTTCCTTC	-13.8521	3.0018	1.79329	0.384353	1.08637	1.35796	3.91868
AMRU_Ao_GCGCAACAGCCACCTG	21.0583	8.30835	24.5312	-6.52902	0.358995	0	3.58995
AMRU_Ao_GCGCAACAGTCCGTAT	-16.2761	4.4375	-3.50514	4.42094	0	2.15297	0.339943
AMRU_Ao_GCGCAGTAGGCAAAGA	-13.5199	3.04779	2.75574	-0.163252	0.0482369	1.59182	3.90719
AMRU_Ao_GCGCAGTCAATGGAGC	-12.7765	2.26032	4.1245	-0.753399	0.489771	1.69536	4.48329
AMRU_Ao_GCGCAGTGTCGCTTTC	12.2736	-37.803	-7.1182	1.24877	1.01464	0.434846	1.24242
AMRU_Ao_GCGCCAAAGGCTAGAC	-11.6199	2.40107	5.54245	-2.82727	0.265904	1.6619	3.58971
AMRU_Ao_GCGCCAACACAAGACG	-15.1547	2.60632	-1.81569	4.34513	2.79241	3.79347	0
AMRU_Ao_GCGCGATAGAAGATTC	-13.8218	1.70192	1.74465	0.982751	1.10766	2.39397	2.53689
AMRU_Ao_GCGCGATAGTGAAGAG	-17.385	1.84526	-1.9042	4.69043	1.41017	2.82033	2.82033
AMRU_Ao_GCGCGATCAGTCCTTC	22.3487	8.28858	23.0179	-6.94876	1.48218	0.0673718	1.01058
AMRU_Ao_GCGCGATGTCGGCTCA	8.57628	-30.265	-4.89258	1.17574	0.676091	0.491703	2.30486
AMRU_Ao_GCGCGATTCACAGTAC	13.7838	-41.1006	-7.88056	0.456674	0.654078	0.0568764	3.41258
AMRU_Ao_GCGGGTTAGCAACGGT	-10.6879	2.18064	6.13822	-2.58823	0.072812	1.01937	4.2231
AMRU_Ao_GCGGGTTAGGGTGTGT	-13.1196	1.52265	0.0308994	1.30885	0.0833959	1.41773	3.00225
AMRU_Ao_GCGGGTTGTATGAATG	-11.9548	2.30579	3.64618	-2.00291	0.0697545	1.74386	2.65067
AMRU_Ao_GCGGGTTTCAGCCTAA	-10.4219	1.11265	2.55919	0.382609	0.110546	3.86911	3.86911
AMRU_Ao_GCGGGTTTCAGGCCCA	-8.99665	3.00559	6.97897	-4.70867	0	2.15726	6.99249
AMRU_Ao_GCGGGTTTCCAAACTG	14.384	-41.4251	-7.35063	1.15374	0.51552	0.461255	2.11634
AMRU_Ao_GCTCCTAGTAACGTTC	12.7221	-38.2406	-6.76105	0.727363	0.202234	0.134822	1.93245
AMRU_Ao_GCTCCTAGTGTGTGCC	-8.17974	3.17524	8.5514	-5.17933	0.237506	0.712517	3.96974
AMRU_Ao_GCTCCTATCAATACCG	-15.7117	2.19091	-1.70915	4.44359	1.23724	1.54655	1.3919
AMRU_Ao_GCTCCTATCACGACTA	16.0086	6.67857	23.3298	-8.97283	0.488612	0.0375855	3.26994
AMRU_Ao_GCTCCTATCCTGTAGA	-4.76987	3.51019	7.39283	-4.13546	0	1.54004	1.54004
AMRU_Ao_GCTCTGTCATCAGTCA	-9.30047	3.84626	6.96118	-3.99104	0.0363702	0.945626	2.65503
AMRU_Ao_GCTCTGTGTGCAGGTA	-16.6414	1.74404	-0.61951	3.8081	0.45764	1.83056	2.68863
AMRU_Ao_GCTGCAGCAGGACCCT	10.6156	5.25543	20.7612	-10.8744	0.496842	0.0709774	4.89744
AMRU_Ao_GCTGCAGGTAGCTGCC	12.0215	5.43858	20.0837	-9.55527	0	0	3.05111
AMRU_Ao_GCTGCAGGTCTACCTC	29.6884	11.0469	22.86	0.777052	1.84879	0.194609	1.16766
AMRU_Ao_GCTGCAGGTCTCATCC	-15.5362	3.38833	-1.5257	4.48271	0.321724	2.49336	1.84992
AMRU_Ao_GCTGCAGTCAATACCG	-13.1678	2.04402	2.45094	0.266459	0.0577534	3.00318	4.73578
AMRU_Ao_GCTGCAGTCCTCAATT	29.1629	11.3847	27.4712	-3.56886	0.488043	0	2.73304
AMRU_Ao_GCTGCAGTCCTTAATC	-14.5874	1.7544	1.37833	1.987	0.242931	1.7491	2.818
AMRU_Ao_GCTGCGAAGCAATATG	-11.5857	2.54393	4.1103	-2.82137	0.90009	1.62016	1.62016
AMRU_Ao_GCTGCGACACCGGAAA	-5.41786	2.98283	10.05	-6.69173	0.0620771	0.744925	4.09709
AMRU_Ao_GCTGCGACATGCATGT	1.15112	4.06966	15.869	-9.46167	0.807369	0.330287	4.22034
AMRU_Ao_GCTGCGATCATTGCGA	-16.4762	2.40735	-0.795132	3.32	0.434518	3.6065	2.04224
AMRU_Ao_GCTGCGATCCCTGACT	-14.8055	1.97627	1.08264	1.69417	0.0670376	1.54186	3.08373
AMRU_Ao_GCTGCGATCTTACCGC	20.8796	8.65938	25.9099	-9.23322	0.496802	0	0.869403
AMRU_Ao_GCTGCTTGTTCGTCTC	27.5586	10.4941	26.0158	-2.98643	1.51176	0	2.45009
AMRU_Ao_GCTGCTTTCATCATTC	13.0208	-39.5888	-7.19589	1.10164	0.587795	0.293898	1.60308
AMRU_Ao_GCTGCTTTCCTGCAGG	-14.5002	1.84559	0.92707	1.73524	0	2.96189	2.56697
AMRU_Ao_GCTGCTTTCTCTGCTG	-9.49015	-6.25121	-2.57814	3.05299	0.471559	2.12202	0.766284
AMRU_Ao_GCTGGGTAGAGTACCG	-12.0395	2.98365	3.54683	-0.873288	0	1.68802	3.37605
AMRU_Ao_GCTGGGTTCCTTTACA	31.869	12.8689	21.987	2.54543	2.58921	0.14123	0.847378
AMRU_Ao_GCTTCCAAGATAGGAG	-11.8331	1.6712	5.3477	-2.01182	0	3.25115	3.90138
AMRU_Ao_GCTTCCAAGGACGAAA	-8.64547	2.65159	8.8873	-5.24017	0	0.832769	7.28673
AMRU_Ao_GCTTCCACAAAGGTGC	-7.31752	2.50503	8.99817	-6.80683	0	0.777094	6.21675
AMRU_Ao_GCTTCCACACCATGTA	8.76007	15.6743	-32.0297	-39.1634	0.179791	0	0
AMRU_Ao_GCTTCCACACCGCTAG	-10.7138	2.92503	4.41858	-2.26603	0.616478	1.01538	3.80766
AMRU_Ao_GCTTCCAGTTTAGGAA	10.7627	6.79783	19.0275	-12.6189	0.641053	0.641053	3.03432
AMRU_Ao_GCTTCCATCCTAGTGA	20.7292	5.48109	20.4083	-2.42472	3.15156	0.0955019	3.05606
AMRU_Ao_GCTTGAATCGGCCGAT	21.8379	9.06465	26.2533	-7.78831	2.02524	0	2.02524
AMRU_Ao_GCTTGAATCGGTCCGA	-10.9738	1.97769	6.07747	-4.18945	0	1.39067	5.77664
AMRU_Ao_GGAAAGCAGGCTAGCA	14.5147	-40.4181	-7.28714	0.575416	1.57315	0	2.70932
AMRU_Ao_GGAAAGCGTGCCTGTG	26.0919	9.23658	27.8272	-7.71965	0	0	0.87222
AMRU_Ao_GGAACTTAGACCTTTG	-9.80173	3.23468	6.76942	-3.81535	0.0407531	1.34485	8.19138
AMRU_Ao_GGAACTTAGCAACGGT	10.8632	-37.197	-7.05483	0.977028	0.682639	0.660618	2.09196
AMRU_Ao_GGAACTTAGTGGTAGC	13.5724	16.5196	-32.6797	-47.3596	0	0	0
AMRU_Ao_GGAACTTGTCACTGGC	-10.291	2.56268	5.45728	-2.2063	0	1.39686	3.34248
AMRU_Ao_GGAACTTTCGTTGACA	-17.2579	5.99361	-5.40436	4.71154	6.50455	5.20364	1.10077
AMRU_Ao_GGAATAAAGGGCATGT	-13.9447	1.68267	2.97131	-0.0151206	0.106969	2.62074	3.20907
AMRU_Ao_GGAATAAAGTACGTTC	14.682	-41.0137	-7.41279	1.14308	0.391696	0	2.92266
AMRU_Ao_GGAATAAGTCGCGGTT	-16.8938	2.03954	-2.7263	5.60685	0.797395	3.05668	1.39544
AMRU_Ao_GGAATAATCTCGCATC	-10.8824	3.07883	6.673	-3.31764	0.0501404	0.350983	8.87485
AMRU_Ao_GGACAAGCAATTGCTG	-17.2927	5.44327	-5.95979	4.7143	7.36041	8.37563	1.01523
AMRU_Ao_GGACAAGCAGTTAACC	-15.4433	2.10217	-1.69282	4.10487	1.31297	0.760141	0.621934
AMRU_Ao_GGACAAGCATCACGAT	-14.5754	1.06632	0.184637	2.43898	0.258705	3.15621	3.7771
AMRU_Ao_GGACAAGGTCTAGTCA	-14.7131	2.07187	-0.379323	2.58794	0.946173	2.62826	1.99748
AMRU_Ao_GGACAAGTCATAACCG	-3.73197	2.34695	11.7007	-7.52905	0	1.37518	7.31791
AMRU_Ao_GGACAGACAGGGTATG	13.4054	-38.3302	-7.51375	1.30989	0.819672	0.102459	1.53689
AMRU_Ao_GGACAGATCAGGTTCA	-9.32408	2.47313	7.62337	-4.73818	0	2.19559	5.45929
AMRU_Ao_GGACAGATCGCGTTTC	-13.7189	1.7148	1.78923	1.36701	0	1.19377	1.31943
AMRU_Ao_GGACATTAGCGCCTTG	-15.4635	1.38215	-0.202493	2.94177	1.89949	2.0623	3.52762
AMRU_Ao_GGACATTGTAAACGCG	10.2463	5.75995	19.4962	-9.72941	0.0381607	0.190803	2.70941
AMRU_Ao_GGACATTGTACAGCAG	-12.0219	1.54196	5.1443	-2.52672	0	0.526223	4.03438
AMRU_Ao_GGACGTCAGCTGTTCA	-13.1455	1.84245	2.08128	0.696609	0	1.7496	1.60963
AMRU_Ao_GGACGTCCAATGAATG	-11.2322	1.93026	6.07374	-2.89787	0	1.1705	4.99415
AMRU_Ao_GGAGCAACAGTTCCCT	-9.71093	2.21111	5.35237	-2.88025	0	0.497898	2.60013
AMRU_Ao_GGAGCAACATCGTCGG	-12.2056	2.71321	2.88938	-0.0186893	1.02669	2.73785	4.79124
AMRU_Ao_GGATGTTAGCTAGTGG	-7.93715	-4.52648	-1.10242	2.03592	0	0	0.67379
AMRU_Ao_GGATGTTCACTGTCGG	-14.3106	2.70657	2.39085	0.509384	0	2.12465	4.72144
AMRU_Ao_GGATTACCAGAGTGTG	2.91623	3.36488	15.8908	-9.10923	0	0	5.46197
AMRU_Ao_GGATTACCATGGAATA	-9.47183	4.94429	-6.30172	-6.17512	2.28137	5.1711	0.152091
AMRU_Ao_GGATTACTCGGATGTT	13.6941	-40.7533	-7.53394	0.742765	0.0236546	0.118273	3.12241
AMRU_Ao_GGATTACTCTGCGACG	11.7045	-23.551	-5.29716	-1.59404	0	1.22605	1.37931
AMRU_Ao_GGCAATTAGACCCACC	-1.49936	3.17508	11.8479	-8.45199	0	1.02302	8.95141
AMRU_Ao_GGCAATTAGCTTCGCG	-3.93702	-15.9133	-3.40821	2.22565	0	3.06127	1.08045
AMRU_Ao_GGCAATTCATGAGCGA	-15.6267	2.98293	-3.47139	3.59702	0.512821	1.97802	0.879121
AMRU_Ao_GGCAATTGTTACGCGC	13.8796	-40.9489	-7.37187	0.249131	0.891765	0.152874	2.77721
AMRU_Ao_GGCAATTTCCGGGTGT	-12.1633	1.51318	3.32954	-0.895329	0	2.08877	3.91645
AMRU_Ao_GGCCGATCACCTATCC	14.0923	-40.3656	-7.06911	0.773043	0.325554	0.345901	1.50569
AMRU_Ao_GGCCGATCATATGCTG	-4.35481	2.72982	10.8662	-7.17642	0	0.178309	7.84558
AMRU_Ao_GGCCGATGTCTTTCAT	-6.47313	2.72933	9.41681	-6.07276	0.0883314	0.794983	5.60905
AMRU_Ao_GGCCGATTCGAGGTAG	-7.98002	3.02067	7.72484	-5.91509	0.140154	0	2.80308
AMRU_Ao_GGCGACTAGCGATATA	-11.8974	2.39824	4.54433	-1.16671	0	1.94395	1.29597
AMRU_Ao_GGCGACTAGCTCCCAG	-13.4217	2.30371	5.02924	-1.15275	0.0658545	2.63418	2.76589
AMRU_Ao_GGCGACTCAATGAAAC	1.65647	-11.3487	-0.420739	-3.05839	18.689	1.09399	0
AMRU_Ao_GGCGACTCATGCCTTC	36.4297	15.2752	10.2389	18.7252	6.64663	0	1.04034
AMRU_Ao_GGCGACTGTAATCGTC	-15.9512	2.82922	-3.85242	5.23182	0.113856	2.39098	0.113856
AMRU_Ao_GGCGACTGTATCTGCA	8.8247	4.52175	18.8884	-9.40843	0.0595841	0	2.6217
AMRU_Ao_GGCGACTGTCCCTACT	32.3902	12.4326	22.9458	3.56378	2.71203	0	0.821828
AMRU_Ao_GGCGACTGTCGCTTTC	-13.8249	2.15308	-1.45359	1.91287	1.33706	2.43102	1.45861
AMRU_Ao_GGCGACTGTCGTGGCT	14.8514	-39.685	-6.83959	0.200338	0.670109	0.512436	1.65556
AMRU_Ao_GGCGACTTCAAACGGG	-11.8076	1.61695	3.74049	-2.00474	0	0.842569	3.4999
AMRU_Ao_GGCGACTTCCATGCTC	-9.96497	2.09634	6.66988	-4.33872	0	1.1713	4.73402
AMRU_Ao_GGCGTGTGTCGCTTCT	-8.74284	2.62913	7.81257	-5.15339	0	0.892821	4.26119
AMRU_Ao_GGCGTGTGTGGTTTCA	12.9366	-38.5205	-6.56306	0.294653	0.32041	0	1.44185
AMRU_Ao_GGCGTGTTCCAGTATG	-8.10379	2.69606	8.65855	-5.35687	0	1.32931	5.55891
AMRU_Ao_GGCGTGTTCTTATCTG	-7.05096	3.0538	10.3125	-6.08861	0	1.15607	5.44316
AMRU_Ao_GGCTCGAAGACTGTAA	1.77005	3.40622	13.5927	-9.03514	0.09997	0.9997	2.89913
AMRU_Ao_GGCTCGAAGTACATGA	-15.4704	3.1731	-2.25819	3.86473	0.402317	1.04603	0.402317
AMRU_Ao_GGCTCGAGTCATCGGC	13.4597	-39.5379	-6.95813	0.0950371	0.47413	0.237065	1.77799
AMRU_Ao_GGCTCGATCCGCGGTA	-13.7142	2.26515	2.43328	1.03233	0.0645786	2.19567	2.90604
AMRU_Ao_GGCTGGTAGCTCAACT	34.115	21.5229	-24.0276	26.6296	8.17321	0	2.15085
AMRU_Ao_GGCTGGTAGTGACATA	-12.5948	2.06117	2.98619	-0.452126	0	2.17004	2.39261
AMRU_Ao_GGCTGGTCAATGACCT	14.154	-41.5931	-7.94991	0.592363	0.401264	0	1.68029
AMRU_Ao_GGCTGGTCAGTAAGCG	9.57869	-35.0131	-6.05458	0.583382	0.636085	0.0748335	2.05792
AMRU_Ao_GGGAATGAGATCTGAA	-5.54226	2.19467	10.0661	-7.42237	0	0.180115	4.32277
AMRU_Ao_GGGAATGGTATGGTTC	-6.35055	1.54312	4.91741	-3.44397	0	0.627038	4.38927
AMRU_Ao_GGGAATGTCGCATGAT	-9.6647	2.76401	7.36705	-4.34988	0	0.615939	4.02729
AMRU_Ao_GGGACCTCAATCCGAT	15.5141	-40.8899	-6.44474	1.0512	0	0	4.05332
AMRU_Ao_GGGACCTCAGTGAGTG	28.5688	10.9561	24.4268	-1.55047	2.32225	0	2.47048
AMRU_Ao_GGGACCTGTTGACGTT	13.6867	-41.7497	-7.72898	0.579299	0.947497	0	3.23264
AMRU_Ao_GGGACCTTCACAATGC	-10.8857	2.87461	7.17381	-3.94436	0.132726	0.92908	3.40663
AMRU_Ao_GGGACCTTCTCCAACC	-12.213	3.3213	4.81893	-1.66721	0	1.75006	3.81831
AMRU_Ao_GGGAGATCAGTGGGAT	-14.1222	1.88431	0.779544	2.46775	1.52439	6.09756	4.91192
AMRU_Ao_GGGATGACAGTGGAGT	-13.5939	1.80252	1.19602	1.63746	0	1.4119	3.48268
AMRU_Ao_GGGCACTCACTATCTT	-8.87996	3.1757	6.59546	-4.00592	0.344313	1.45377	5.73855
AMRU_Ao_GGGCACTCAGCCAATT	-10.0893	2.69757	6.78037	-4.37439	0	3.24044	3.80752
AMRU_Ao_GGGCACTCAGCCTATA	-13.435	2.00519	2.19413	0.403288	0	3.64653	3.2211
AMRU_Ao_GGGCACTCATGCAATC	-15.2913	2.24395	-2.26181	3.30365	1.72451	2.69455	0.646691
AMRU_Ao_GGGCACTGTCCGAAGA	-8.52756	3.217	7.72823	-5.79843	0	2.9873	6.34802
AMRU_Ao_GGGCACTGTTACTGAC	3.85053	3.50349	15.2795	-9.82245	0.483559	0.0967118	5.41586
AMRU_Ao_GGGCACTGTTCCACAA	-10.3289	-2.77151	-2.63486	3.25092	0	2.51331	0.837769
AMRU_Ao_GGGCATCAGAGACGAA	21.1876	8.81497	24.9329	-8.34628	0.312842	0.156421	1.30351
AMRU_Ao_GGGCATCAGCACAGGT	28.6562	11.3455	26.3116	-3.09532	0.556199	0	1.3905
AMRU_Ao_GGGCATCCAAGCCGTC	-9.73337	2.76991	7.45861	-4.08658	0.297044	3.3665	4.55468
AMRU_Ao_GGGCATCGTACGCTGC	19.0544	20.6655	-41.8849	-30.3687	0.125251	0	0
AMRU_Ao_GGGCATCGTATCTGCA	14.6164	-42.4323	-8.08276	0.965258	0.198401	0.396803	1.95567
AMRU_Ao_GGGCATCTCCGCGGTA	0.190245	-8.20427	-0.141572	-3.01348	25.2338	0.0974279	0
AMRU_Ao_GGGTCTGGTAGCTCCG	-16.6239	3.04305	-1.15902	3.7325	0.827729	4.19038	2.17279
AMRU_Ao_GGGTCTGGTCTCAACA	2.15857	4.21372	15.9638	-8.95588	0.278513	0.603444	5.70951
AMRU_Ao_GGGTCTGTCAGCGATT	13.3995	-39.6653	-6.49387	-0.0588511	0.354019	0.249896	1.6868
AMRU_Ao_GGGTTGCTCCGTCAAA	-14.6749	5.72865	-4.98642	3.77895	4.04561	0.367782	3.86171
AMRU_Ao_GGTATTGCACCTGGTG	-12.5111	1.07414	3.60138	-1.68605	0	1.20715	1.93143
AMRU_Ao_GGTGAAGAGTGTCTCA	10.539	5.90166	21.5274	-10.5573	0.33977	0.226513	2.37839
AMRU_Ao_GGTGAAGGTCAGCTAT	-14.0153	2.28787	3.21364	-0.318916	0	2.65541	1.77027
AMRU_Ao_GGTGAAGGTGCTCTTC	9.28341	6.08228	19.5469	-10.7879	1.06398	0.878938	5.68997
AMRU_Ao_GGTGAAGTCTGCTTGC	-7.65142	2.79383	9.76035	-6.66921	0	0.864592	6.85023
AMRU_Ao_GGTGCGTAGAGAGCTC	-10.4553	2.84419	4.50127	-2.53398	0.343713	2.61222	4.88073
AMRU_Ao_GGTGCGTCAACACCCG	7.59815	-33.0387	-6.15365	0.340847	0.873526	0	1.80945
AMRU_Ao_GGTGCGTTCGAATCCA	-17.4797	3.30798	-3.23678	5.30809	0.731578	2.7933	0.332535
AMRU_Ao_GGTGTTAAGCGACGTA	8.73877	7.39496	8.48069	6.64337	3.08233	1.89957	0.71682
AMRU_Ao_GGTGTTAAGTGGTCCC	-5.37345	3.25802	10.2977	-6.91377	0.045335	0.0906701	2.44809
AMRU_Ao_GGTGTTATCTCACATT	1.50984	3.28174	15.1497	-11.0447	0.127226	2.03562	6.87023
AMRU_Ao_GTAACGTCATATGAGA	-9.65125	1.26851	5.15725	-2.61641	0.24919	1.29579	3.88737
AMRU_Ao_GTAACGTGTATTAGCC	14.1646	-41.8245	-7.86994	0.891981	0.792774	0.141567	1.52892
AMRU_Ao_GTAACGTGTCCTCTTG	-15.1457	1.43399	-2.16349	3.16922	0	2.82232	3.46376
AMRU_Ao_GTAACGTGTGGTGTAG	-7.45004	3.42257	8.65643	-6.29061	0.0524136	0.262068	5.60826
AMRU_Ao_GTAACTGCAACAACCT	-15.1538	3.11889	-0.265239	2.45342	0.10015	1.8027	1.8027
AMRU_Ao_GTAACTGTCTCTAAGG	-12.5073	3.29828	4.55738	-1.93392	0.0741785	1.22394	6.15681
AMRU_Ao_GTAACTGTCTTACCTA	-12.9856	2.35728	0.650881	1.49904	0.954759	1.17509	1.32197
AMRU_Ao_GTACGTAAGTGAACGC	-12.3531	1.55086	4.80625	-2.12783	0	2.06683	0.344471
AMRU_Ao_GTACGTACATCAGTCA	-17.1751	5.3001	-4.68856	3.79333	2.19755	2.54453	0
AMRU_Ao_GTACGTAGTCATACTG	1.36246	2.9255	13.9534	-9.9112	0	0	5.00897
AMRU_Ao_GTACTCCGTAAATACG	0.43674	-8.89092	0.431918	-2.58359	24.9949	0.821749	0
AMRU_Ao_GTACTCCTCAGGCCCA	-11.3537	1.84007	5.24491	-2.41053	0.625614	2.23434	3.39619
AMRU_Ao_GTACTTTCACAACGTT	12.4694	-36.1551	-6.5072	-0.482558	0.849102	0	2.06211
AMRU_Ao_GTACTTTGTACCGTAT	15.1869	6.62551	20.5048	-8.60576	1.479	0.771655	2.8294
AMRU_Ao_GTACTTTGTATATGGA	-10.6785	1.91007	4.11945	-2.31986	0.687325	1.03099	4.18122
AMRU_Ao_GTACTTTGTGTGCCTG	-7.89113	3.61811	8.0955	-4.788	0.276298	1.89461	3.98658
AMRU_Ao_GTACTTTTCATCTGCC	-2.6603	-16.0993	-3.8022	2.02862	0	0.620588	1.78419
AMRU_Ao_GTACTTTTCGGCGCTA	13.537	-39.7064	-7.30555	0.281312	0.417865	0.147482	2.94963
AMRU_Ao_GTAGGCCAGTCGTACT	4.61612	4.09899	16.1454	-9.81267	0	0.77821	5.38761
AMRU_Ao_GTAGGCCCACTAAGTC	-2.43437	3.51582	12.3409	-8.09784	0	1.20966	6.14506
AMRU_Ao_GTAGGCCCAGCCTATA	-10.7025	2.23658	4.88066	-1.85206	0	0.912276	4.52489
AMRU_Ao_GTAGGCCCAGCTGGCT	-9.48679	2.88703	7.95058	-5.22828	0	0.0579274	4.92383
AMRU_Ao_GTAGGCCGTTCCATGA	-10.1272	3.71906	7.84984	-3.91181	0	2.08986	3.52181
AMRU_Ao_GTAGGCCTCACTCCTG	-15.7189	2.87334	-3.04849	4.32541	0.954107	4.67513	0.763286
AMRU_Ao_GTAGGCCTCCAGGGCT	5.65049	4.45948	16.5487	-8.33345	0.317273	0	4.5778
AMRU_Ao_GTAGTCAAGGCCCTCA	8.84863	-35.7785	-6.18997	0.937377	0.928054	0	1.72353
AMRU_Ao_GTAGTCATCAACCAAC	-18.1759	5.36381	-5.74228	5.31403	3.05966	3.05966	0
AMRU_Ao_GTAGTCATCCTTTCTC	14.4609	-39.443	-7.06355	0.982	0.651029	0.134035	3.21685
AMRU_Ao_GTATCTTAGCCAGTAG	-11.2849	2.61765	6.13921	-2.5115	0.169856	2.49122	5.60525
AMRU_Ao_GTATCTTAGGGTATCG	-9.82078	2.32687	6.85453	-3.68844	0	0.443853	9.69078
AMRU_Ao_GTATCTTTCAGTCAGT	-13.5942	1.63378	2.21014	0.787342	0	1.08094	1.82408
AMRU_Ao_GTATCTTTCGCATGAT	-16.9464	3.08831	-3.16209	4.57942	2.35963	1.8151	1.57309
AMRU_Ao_GTCAAGTAGGATCGCA	-9.02257	3.14367	9.1211	-4.97858	0.312647	2.97014	6.33109
AMRU_Ao_GTCAAGTCACGAGAGT	-15.1846	2.09377	-0.444209	3.05912	0	3.17767	3.97208
AMRU_Ao_GTCAAGTCAGATCGGA	-12.8022	1.71146	5.81999	-2.12784	0	2.68586	1.71895
AMRU_Ao_GTCACAAAGCTCCTTC	-12.3569	2.77408	5.03687	-2.61539	0.262674	1.10323	3.72997
AMRU_Ao_GTCACAACAGGTTTCA	-5.43067	3.29295	8.8263	-6.83202	1.1215	2.24299	5.88785
AMRU_Ao_GTCACAATCTCCCTGA	-18.5383	5.47273	-5.83448	6.07345	3.99669	4.13451	0
AMRU_Ao_GTCACGGCAAAGTCAA	5.80253	4.48764	16.2755	-9.46703	0.37695	0	6.12543
AMRU_Ao_GTCATTTAGCGTAGTG	-12.2442	3.10008	0.957236	-4.29215	0	1.03013	4.18491
AMRU_Ao_GTCATTTAGGCCATAG	4.94096	4.69303	17.4148	-9.42882	0	0.611927	5.6186
AMRU_Ao_GTCATTTCAGTCGTGC	11.0248	5.70199	22.2494	-11.0025	0	0	12.5533
AMRU_Ao_GTCATTTCATCCGGGT	-7.46858	2.68553	7.04674	-3.64236	0.763621	0.801802	3.28357
AMRU_Ao_GTCATTTTCTTATCTG	-9.44072	2.21403	6.89225	-3.64077	0	1.85185	3.39506
AMRU_Ao_GTCCTCAAGACATAAC	-18.4155	5.93138	-5.15817	5.89933	2.70811	9.53727	0
AMRU_Ao_GTCCTCAAGCTAACTC	-16.2512	2.18874	-1.56401	4.36032	0.443122	2.089	2.21561
AMRU_Ao_GTCCTCACATGTTCCC	5.05107	6.10895	9.54282	-15.2529	1.2012	0.15015	5.25526
AMRU_Ao_GTCCTCATCGTGGTCG	-9.05157	2.76941	6.61547	-4.35284	0	2.39351	5.08011
AMRU_Ao_GTCCTCATCTTCATGT	-12.8553	2.11262	1.6502	1.13187	0.220712	1.63327	2.11883
AMRU_Ao_GTCGGGTGTACTTGAC	-4.05473	2.69931	11.9297	-7.7722	0	2.32172	2.87452
AMRU_Ao_GTCGGGTGTTCGGCAC	-0.0117877	4.67719	13.2345	-10.5523	0	1.11359	2.41277
AMRU_Ao_GTCGTAACACATGACT	-10.7791	2.41672	7.13997	-3.01799	0	1.36809	3.64825
AMRU_Ao_GTCGTAACAGAGTGTG	-9.80869	2.92013	6.6061	-3.94914	0.966327	1.48666	1.93265
AMRU_Ao_GTCTCGTAGCGATGAC	13.4627	-39.8397	-6.91479	-0.698834	0	0	0.914411
AMRU_Ao_GTCTCGTCATTGGCGC	-13.8974	1.54562	2.12589	0.533618	1.81329	2.7512	1.06297
AMRU_Ao_GTCTCGTGTGGGTATG	-8.70107	2.87824	6.98635	-3.97683	0	0.781394	3.26347
AMRU_Ao_GTCTCGTGTTTGTGTG	-13.4887	3.1113	4.89692	-0.957517	0.0474586	1.9458	4.6984
AMRU_Ao_GTCTTCGCAATGACCT	-6.75092	3.52735	7.77318	-5.20037	0	1.29544	7.36782
AMRU_Ao_GTGAAGGAGCAATCTC	-11.4597	2.07085	5.68673	-2.5964	0	0.136968	6.02657
AMRU_Ao_GTGAAGGAGCTAGTCT	34.1905	20.3467	-23.9422	27.6978	6.08886	0	3.04443
AMRU_Ao_GTGAAGGAGGCATGGT	-15.8276	3.42235	-2.56209	4.33289	1.56868	1.12945	1.31769
AMRU_Ao_GTGAAGGCACAGATTC	-10.2048	3.45012	6.64581	-3.23783	0.610368	1.39513	5.18812
AMRU_Ao_GTGCAGCAGTGGGCTA	23.8304	9.14313	25.5227	-6.86714	0.61446	0	1.70683
AMRU_Ao_GTGCAGCGTGCTGTAT	-12.1301	1.13184	2.2417	-0.441105	0	3.78561	5.08069
AMRU_Ao_GTGCATAAGAGCTTCT	-5.24234	2.53377	10.46	-6.58658	0.469613	0.745856	3.03867
AMRU_Ao_GTGCATACAAGCCATT	-12.4646	1.26877	3.61602	-1.14834	0.434702	0.496802	2.35981
AMRU_Ao_GTGCATACAATGAATG	12.7814	5.63538	21.7068	-10.5338	0.770146	0	3.50067
AMRU_Ao_GTGCATACAGCTGCTG	13.9052	-41.5088	-7.82799	0.749743	0.149009	0.149009	1.58943
AMRU_Ao_GTGCATATCAATAAGG	-14.3995	1.78036	0.338313	2.20732	0.0471476	2.21594	2.45167
AMRU_Ao_GTGCGGTAGCGTCTAT	-14.1649	2.01326	1.81782	1.14013	0	2.70519	3.16456
AMRU_Ao_GTGCGGTCAGATTGCT	-8.31118	2.44815	8.63946	-5.11803	0	4.01635	4.73356
AMRU_Ao_GTGCGGTGTAAGAGGA	-10.527	3.36323	7.5039	-3.77093	0	0.637349	2.84682
AMRU_Ao_GTGCGGTTCAGCTGGC	17.0326	9.90299	16.5413	0.93957	2.57773	1.27295	0.954715
AMRU_Ao_GTGCTTCCACCGATAT	-14.3933	1.80631	-2.23892	3.69013	1.23715	2.47429	0.657233
AMRU_Ao_GTGCTTCCAGCTATTG	-15.2952	1.9503	-0.00302765	3.33847	0.473345	3.96426	2.9584
AMRU_Ao_GTGCTTCCATCCAACA	-11.1055	2.8942	5.06097	-2.34363	0	2.45127	3.56017
AMRU_Ao_GTGCTTCCATTAGCCA	19.0425	16.1194	-32.4954	-2.85307	0.529942	0.176647	3.53294
AMRU_Ao_GTGCTTCGTAATCACC	-7.79779	3.01734	8.14198	-5.79546	0	1.06774	5.63531
AMRU_Ao_GTGGGTCCACATAACC	12.9566	-38.8133	-7.0867	1.01712	0.587261	0.0629208	1.34231
AMRU_Ao_GTGGGTCCACATGTGT	28.232	24.5751	-45.9764	1.27723	1.52544	0	1.44916
AMRU_Ao_GTGGGTCCACGACTCG	-9.44411	3.08135	6.41916	-3.17863	0	1.34276	3.32155
AMRU_Ao_GTGGGTCCATTTCAGG	-4.03857	2.90578	12.0396	-9.66125	0	1.42222	0
AMRU_Ao_GTGGGTCGTAAGGGCT	13.9071	-41.0595	-7.14751	0.557438	0.128103	0.102483	1.89593
AMRU_Ao_GTGGGTCTCTGCTGCT	-11.8191	2.70453	6.36601	-2.98261	0.509524	1.52857	3.88022
AMRU_Ao_GTGTGCGGTCTCTTTA	13.2352	-38.6914	-6.69972	0.780387	0.350406	0.467208	1.10962
AMRU_Ao_GTGTGCGGTGTTTGGT	-8.48516	3.15631	5.82349	-3.9359	0.134862	2.29265	8.49629
AMRU_Ao_GTGTTAGAGCGGATCA	-9.9054	2.31847	7.72529	-5.37836	0	1.73267	5.87871
AMRU_Ao_GTGTTAGCACCAACCG	15.2001	6.73467	23.022	-9.52679	0.949804	0	3.33871
AMRU_Ao_GTTAAGCAGGACTGGT	-16.5272	3.51958	-2.80515	3.94914	2.14615	5.47269	2.52173
AMRU_Ao_GTTAAGCGTGACTACT	16.9632	6.91132	21.0746	-9.47224	0.133779	0.445931	3.16611
AMRU_Ao_GTTAAGCTCTGATACG	-5.8469	2.6414	4.84142	-1.36409	0	0	2.39449
AMRU_Ao_GTTACAGAGCTAGCCC	-14.2191	1.97564	-1.07911	3.90781	0.928275	2.84671	1.48524
AMRU_Ao_GTTACAGAGGGTTCCC	-6.54386	2.20552	9.37436	-6.55354	0	0.124572	5.60573
AMRU_Ao_GTTACAGCAGCTGCAC	9.67956	5.71307	19.5724	-9.55941	0.843814	0.0401816	4.54052
AMRU_Ao_GTTACAGGTGCCTGCA	-3.90423	-14.952	-3.14637	1.66665	0.0465398	0.791176	2.93201
AMRU_Ao_GTTACAGTCCACGTTC	11.1457	-35.7183	-7.38916	0.760153	1.36041	1.27919	3.1066
AMRU_Ao_GTTACAGTCTTAGAGC	-11.4466	2.79896	6.03025	-2.81308	0.0444484	1.15566	5.24491
AMRU_Ao_GTTCATTAGACTAGGC	-12.9965	2.10766	4.15935	-0.684959	0.363996	3.48396	2.28797
AMRU_Ao_GTTCATTAGTCGATAA	-17.005	2.40255	-2.67855	4.81649	1.87149	3.56474	0
AMRU_Ao_GTTCATTCAAACTGTC	-16.9602	2.41773	-1.74857	4.44295	0.651254	1.95376	2.21426
AMRU_Ao_GTTCATTGTCTCTTAT	-15.4011	3.71902	-4.06397	4.57692	2.80767	4.77305	1.6846
AMRU_Ao_GTTCATTTCGAATGCT	-6.16366	3.26857	8.29875	-5.42443	0.606318	0.909477	2.6678
AMRU_Ao_GTTCATTTCTGCAAGT	-10.319	1.25718	3.163	-0.462903	0.631085	3.69636	2.07357
AMRU_Ao_GTTCGGGAGCTATGCT	-12.4773	3.14207	4.64436	-0.898854	0	1.26674	4.38835
AMRU_Ao_GTTCGGGGTTGGGACA	-5.33514	2.12554	9.66817	-6.15639	0	1.15473	4.08968
AMRU_Ao_GTTCTCGAGGGTTCCC	-14.9411	2.27157	-0.425767	2.92303	1.24852	0.686685	2.87159
AMRU_Ao_GTTCTCGCACCATCCT	-13.0316	3.10378	4.10924	-1.16249	0	2.4889	3.48445
AMRU_Ao_GTTCTCGGTCGACTAT	-16.1565	2.3298	-2.37401	3.79233	1.25156	1.09512	0.234668
AMRU_Ao_GTTCTCGTCATCGCTC	-10.1388	2.84987	7.2765	-3.70745	0.875803	2.00184	4.37901
AMRU_Ao_GTTTCTAAGCCCGAAA	-6.2908	4.11548	10.4149	-7.97712	0	1.52724	1.86662
AMRU_Ao_GTTTCTAAGTATCGAA	-16.3309	2.25439	-0.856365	3.44931	0.701416	3.28789	1.66586
AMRU_Ao_GTTTCTAGTCCGAAGA	-11.0312	2.95014	0.436014	0.961696	1.28238	4.36009	4.48833
AMRU_Ao_GTTTCTATCGGCGGTT	14.7245	-27.531	-2.94536	0.556711	0	0	0.725268
AMRU_Ao_TAAACCGCAGCTGTGC	14.9107	-41.5542	-7.65773	0.432796	0.479198	0	1.59007
AMRU_Ao_TAAACCGCATTGAGCT	2.24001	4.29688	16.4342	-9.44599	0.219578	0	6.01642
AMRU_Ao_TAAACCGGTACAGTGG	-14.9782	1.88062	0.953446	2.35773	0.0441579	3.75342	2.03126
AMRU_Ao_TAAACCGGTTCACGGC	-16.797	1.46626	-0.69523	2.81234	0	3.01777	3.57662
AMRU_Ao_TAAACCGTCGATGAGG	13.0378	-39.0498	-6.92555	0.739417	0.4649	0	1.14858
AMRU_Ao_TAAACCGTCGTACCGG	-2.16054	3.16251	12.147	-7.19536	0.761228	0	2.36827
AMRU_Ao_TAAACCGTCTAAGCCA	16.254	18.8014	-37.8367	-27.364	0	1.18257	0
AMRU_Ao_TAAGAGACAACAACCT	-2.83155	3.15125	13.1445	-8.7217	0.399122	0.698463	6.1365
AMRU_Ao_TAAGAGACAATAACGA	14.4195	-24.8994	-10.1116	4.61293	0.823529	0	1.94118
AMRU_Ao_TAAGAGACATTTGCCC	13.3298	4.2046	15.4371	-7.77549	0.837521	0	1.11669
AMRU_Ao_TAAGAGATCCTAGGGC	-16.6633	3.35011	-2.63901	4.20101	0.465513	3.95686	2.79308
AMRU_Ao_TAAGCGTCAGCCAGAA	-10.0986	2.91169	6.90148	-3.80749	0.053859	1.77735	5.81677
AMRU_Ao_TAAGCGTGTCGGCTCA	6.49438	-1.21434	0.418639	0.291355	0	0	0.190585
AMRU_Ao_TAAGTGCAGGTTACCT	9.77445	5.93553	16.2985	-6.82833	0.813635	0.171292	1.67009
AMRU_Ao_TAAGTGCAGTGAACGC	-13.2719	1.86922	3.66886	0.234723	0	3.34448	2.94153
AMRU_Ao_TAAGTGCTCAGAGCTT	-16.2782	5.15458	-6.28621	5.71951	4.0915	5.95127	0.185977
AMRU_Ao_TAAGTGCTCCCTGACT	-16.2041	1.94972	-3.33381	6.03597	2.53307	3.51815	0.140726
AMRU_Ao_TACACGACACCAGCAC	-15.6221	2.86195	-2.67602	4.33626	0.469704	4.22734	1.25254
AMRU_Ao_TACAGTGAGAAACGAG	6.87881	4.0789	17.4895	-9.27428	0.645616	0	5.69316
AMRU_Ao_TACAGTGTCCTCATTA	-16.5277	1.32575	0.126665	3.9639	0.281833	2.81833	4.3966
AMRU_Ao_TACAGTGTCCTGCAGG	-16.9013	2.72849	-1.96465	4.6187	0.759931	2.21071	0.552677
AMRU_Ao_TACCTATAGAGTTGGC	13.5145	-39.2107	-7.09302	0.561772	0.287816	0.447713	2.30253
AMRU_Ao_TACCTTAAGCTCCTCT	10.0793	15.8274	-32.8208	-57.3116	1.01996	0	0
AMRU_Ao_TACCTTACAAATTGCC	39.7348	15.3358	10.9128	21.9313	11.8816	0	0
AMRU_Ao_TACCTTATCAGCACAT	-13.2508	2.59146	4.66126	-0.78176	0	2.39034	3.22696
AMRU_Ao_TACCTTATCTGCCAGG	12.0991	-36.1163	-6.61002	0.7646	0.394418	0.169036	1.42742
AMRU_Ao_TACGGATAGTGCCAGA	4.6326	-26.5785	-4.78728	1.01224	0	0	2.07361
AMRU_Ao_TACGGATCAGTTCCCT	-0.785736	4.04474	14.2115	-8.1818	0.300532	0.643998	4.63679
AMRU_Ao_TACGGATGTTTGACAC	13.2281	-40.1808	-7.29436	0.21533	0.591903	0	3.19627
AMRU_Ao_TACGGATTCACCGTAA	-3.28728	4.59731	9.69056	-6.82826	0	0.141743	2.40964
AMRU_Ao_TACGGGCAGCGATAGC	-10.9048	3.33885	6.81068	-3.84075	0.0374392	1.16061	3.81879
AMRU_Ao_TACGGGCCAAGGACAC	-14.8281	1.22629	-0.647612	3.26022	0	2.07887	2.83482
AMRU_Ao_TACGGGCCACTGAAGG	33.1145	13.0439	20.9615	6.56349	4.48514	0	1.77537
AMRU_Ao_TACGGGCGTCGTCTTC	14.792	-42.861	-7.95248	0.717322	0.299052	0.0598104	1.46535
AMRU_Ao_TACGGGCGTGCAGACA	-12.66	2.07129	3.60414	-0.762493	0	1.66103	2.55087
AMRU_Ao_TACGGGCGTTGTACAC	-14.6983	1.90674	1.0807	1.45838	0.362202	2.01223	3.90373
AMRU_Ao_TACGGTAAGAGGGCTT	-13.5661	2.64848	1.83369	1.02741	0.856751	3.427	4.49794
AMRU_Ao_TACGGTAAGGTGCTAG	-15.4637	2.93264	0.223763	2.97955	0	1.84259	3.33421
AMRU_Ao_TACGGTAAGTGTCCAT	16.0179	6.62258	22.2195	-8.47373	0.316499	0.271285	3.16499
AMRU_Ao_TACGGTATCATGCTCC	38.8774	17.3047	6.78294	23.6694	7.41696	0	0.752445
AMRU_Ao_TACTCATAGTGGAGAA	4.10215	4.13277	14.8311	-10.628	0	0.147037	0
AMRU_Ao_TACTCATGTGCAGGTA	12.7672	-36.8789	-6.54441	0.505166	0.294084	0.384572	1.78713
AMRU_Ao_TACTCGCGTCCAGTGC	14.9167	-41.1874	-7.49821	0.7521	0.487781	0	1.85357
AMRU_Ao_TACTCGCTCGATAGAA	16.0547	18.4856	-38.5784	-39.6913	0	0	0
AMRU_Ao_TACTCGCTCGGAAACG	-4.74932	2.80709	11.4446	-7.53779	0.340967	0.681934	6.5352
AMRU_Ao_TACTTACGTCATCCCT	-17.2927	5.91322	-5.75028	5.10964	3.72195	3.06513	0.0547345
AMRU_Ao_TACTTGTAGGCCGAAT	5.14134	4.18023	17.1354	-9.26023	0.0471409	0.424268	8.62679
AMRU_Ao_TACTTGTAGTGGTAGC	-14.2454	2.25646	1.73674	1.07005	0.0660328	1.18859	6.47121
AMRU_Ao_TACTTGTGTAAAGGAG	-12.6544	1.47507	0.199826	2.98288	0	1.637	3.47862
AMRU_Ao_TACTTGTGTCCGTTAA	-12.2173	2.19898	4.21909	-1.49058	0	0.824322	4.75198
AMRU_Ao_TACTTGTTCACCTTAT	-10.1598	3.2615	7.43694	-4.59531	0.079139	1.10795	7.16208
AMRU_Ao_TAGACCACAATTCCTT	-16.0574	2.9705	-2.87631	4.62667	1.78742	3.21735	1.60867
AMRU_Ao_TAGAGCTGTCGAAAGC	24.5274	23.5972	-44.3068	-6.64526	0	0	1.32987
AMRU_Ao_TAGAGCTGTCTCTTTA	-14.5394	2.43114	0.827544	1.45737	0.245351	2.35537	1.71745
AMRU_Ao_TAGCCGGAGCGTTGCC	-8.79577	-0.310857	4.65031	-1.18327	0.22805	0.608134	1.44432
AMRU_Ao_TAGCCGGAGTACACCT	-13.1095	2.92339	1.34189	-0.221155	1.45702	2.13696	3.10831
AMRU_Ao_TAGCCGGGTAGCTTGT	-4.83047	3.23683	9.9633	-6.93018	0	1.15581	4.73334
AMRU_Ao_TAGCCGGGTCATCCCT	17.302	7.17342	21.4673	-8.04463	0	0.254375	2.28938
AMRU_Ao_TAGCCGGGTTTGTGTG	-12.0081	2.74371	5.82582	-2.43303	0	0.888669	6.81313
AMRU_Ao_TAGCCGGTCATAGCAC	-12.9068	1.33364	3.0139	0.196305	0.346428	1.03928	3.395
AMRU_Ao_TAGCCGGTCCTTGCCA	1.83553	4.0411	12.7866	-5.8277	0.0303269	1.15242	2.45648
AMRU_Ao_TAGGCATAGCGGATCA	-5.56796	3.50366	11.2173	-7.37549	0	0.957723	9.3036
AMRU_Ao_TAGGCATGTAGCTTGT	-6.9714	3.3236	10.0335	-6.99102	0.0851861	0.979641	6.38896
AMRU_Ao_TAGTGGTAGGGCTTCC	-13.6999	2.80895	3.88376	-0.254332	0	3.3023	1.43232
AMRU_Ao_TAGTGGTGTTAGGGTG	-14.3302	3.03923	1.38495	2.13028	0	6.87403	4.29627
AMRU_Ao_TAGTGGTTCGAATCCA	-13.2336	1.6247	1.25014	0.284453	0	3.85941	6.06478
AMRU_Ao_TAGTTGGGTTGTCGCG	-12.7006	1.46908	3.79448	-1.09564	0	2.12252	2.48847
AMRU_Ao_TAGTTGGTCTCGCTTG	-9.02547	2.23663	8.02519	-4.97341	0	1.06016	4.43944
AMRU_Ao_TATCAGGAGTCGTACT	-13.7086	1.67358	2.76704	0.00725511	0.414766	1.14061	4.14766
AMRU_Ao_TATCAGGCAGTCGATT	-16.2347	1.79491	-0.156865	4.0679	0.835971	4.00072	1.73165
AMRU_Ao_TATCAGGGTATGGTTC	14.4602	-41.8523	-7.67224	0.615102	0.0301423	0	1.89896
AMRU_Ao_TATCAGGGTCTCCCTA	-13.8089	2.78302	3.24076	0.0132673	0	3.48331	3.71553
AMRU_Ao_TATCTCAAGGTGGGTT	14.8794	7.03547	22.2184	-9.04872	1.14025	0.443431	3.10402
AMRU_Ao_TATCTCACAAAGGAAG	-11.3364	1.36704	4.46315	-0.85164	0	2.67137	3.93145
AMRU_Ao_TATCTCACACAGCGTC	0.327104	4.30277	14.2239	-8.43337	0	0.121788	6.08939
AMRU_Ao_TATCTCACAGTGGGAT	-0.462454	-19.1954	-4.01094	1.49094	0.358723	0.83702	1.8534
AMRU_Ao_TATCTCAGTCGCGGTT	-15.5031	2.90392	1.1863	1.56855	1.15215	3.18536	5.82853
AMRU_Ao_TATGCCCAGTGTACGG	13.9557	-40.3185	-7.41216	0.608928	0.243214	0.364821	1.77546
AMRU_Ao_TATGCCCCACTTACGA	33.9023	13.587	20.7093	7.75616	3.01587	0	0.15873
AMRU_Ao_TATGCCCTCAACACGT	-18.549	6.2121	-5.68951	4.82017	3.30615	6.39189	1.76328
AMRU_Ao_TATTACCCAAGTCTAC	-4.72889	3.13247	11.6591	-7.51147	0.877655	0.877655	3.64227
AMRU_Ao_TCAACGAAGTCCTCCT	-13.464	2.38723	4.94345	-0.543638	0	1.5401	3.98301
AMRU_Ao_TCAACGATCCCGACTT	-5.76215	3.69853	10.5778	-7.11842	0.618973	1.17279	5.24498
AMRU_Ao_TCAACGATCTTTAGTC	-15.1128	2.44389	0.495355	2.41833	0.754869	2.06331	2.16396
AMRU_Ao_TCAATCTCACCGTTGG	-13.1362	1.9352	2.83265	-0.729046	0	4.2985	3.39881
AMRU_Ao_TCAATCTCAGACAGGT	-9.21757	3.51759	7.56697	-4.49328	0.312012	1.35205	5.77223
AMRU_Ao_TCAATCTCATCCCATC	-14.9739	1.83458	0.28196	3.1079	0.397114	3.7064	3.83877
AMRU_Ao_TCAATCTTCTATCGCC	11.4992	5.53172	20.101	-10.3621	1.10654	0	3.24059
AMRU_Ao_TCAATCTTCTGGTTCC	-12.5943	2.94236	3.45866	-1.04408	0.0620617	3.7237	2.35834
AMRU_Ao_TCACAAGCATCAGTCA	-12.9121	1.56144	4.06439	-0.816647	0.450349	1.63252	3.5465
AMRU_Ao_TCACAAGGTAGCTTGT	8.08332	-32.7136	-6.02219	0.795178	0.630756	0	1.57689
AMRU_Ao_TCACAAGGTTGAGTTC	-10.0691	1.45984	6.73684	-2.33365	0.20603	2.335	5.15075
AMRU_Ao_TCACAAGTCCCTTGTG	19.2006	8.26815	24.7619	-9.24	0.316122	0	1.31718
AMRU_Ao_TCACAAGTCTGATACG	-2.97751	4.16433	12.3947	-8.7158	0	0.78064	5.81143
AMRU_Ao_TCACGAAAGTGTGAAT	-14.7849	1.39129	-1.07115	3.3326	0	2.34412	2.46132
AMRU_Ao_TCACGAACATTCTTAC	15.7406	7.48702	15.2059	-9.02629	0.249917	0.333222	0.791403
AMRU_Ao_TCACGAATCTTGCAAG	7.23585	-31.4273	-6.65964	1.1023	0.402377	0.526185	1.88808
AMRU_Ao_TCAGATGGTAGAGCTG	-9.72829	3.09193	7.72998	-4.86605	0.435456	1.59667	8.56396
AMRU_Ao_TCAGATGTCTTCGAGA	2.86141	3.25059	16.3951	-10.277	0	0.189143	8.70059
AMRU_Ao_TCAGCAAAGACGACGT	-11.2258	-0.469593	2.68191	0.572345	0.97561	1.17073	1.7561
AMRU_Ao_TCAGCAACATACTCTT	-11.9075	3.39292	6.42523	-2.7425	0	3.00702	7.6846
AMRU_Ao_TCAGCAAGTACTTAGC	18.8846	9.62981	15.434	2.38942	3.91417	0.848856	0.424428
AMRU_Ao_TCAGCTCAGACTACAA	-6.10945	1.68344	9.5991	-6.35646	0	1.59697	3.09412
AMRU_Ao_TCAGCTCCACGGCGTT	-11.898	3.09678	1.63249	-4.44688	0.0941088	0.941088	1.5528
AMRU_Ao_TCAGCTCGTCATCGGC	12.9717	15.5522	-32.2985	-48.79	0	0	0
AMRU_Ao_TCAGCTCGTGGTTTCA	-15.4388	1.56053	1.38048	2.07633	0	2.76855	2.43632
AMRU_Ao_TCAGGATTCTGATACG	-17.4961	2.76279	-3.23861	6.07014	1.52358	2.74244	3.27569
AMRU_Ao_TCAGGATTCTTCTGGC	-13.6627	1.33074	2.87856	0.389603	0	4.50799	3.09119
AMRU_Ao_TCATTACGTTAGAACA	3.34635	4.38857	16.7185	-10.1974	0.178063	0.534188	5.60897
AMRU_Ao_TCATTACTCAACGAAA	-10.4852	3.14085	6.32768	-3.48842	0	1.43762	4.89568
AMRU_Ao_TCATTTGAGCACCGTC	-11.1782	2.03062	4.44861	-1.6848	0	2.42451	4.18779
AMRU_Ao_TCATTTGAGCCGGTAA	-5.47509	2.47712	10.0031	-6.63406	0	0.742322	9.18623
AMRU_Ao_TCATTTGAGGATGTAT	39.2152	15.6362	6.87251	24.8228	9.37461	0	1.78858
AMRU_Ao_TCCACACCAAATCCGT	13.5739	-40.5816	-7.51822	1.14802	0.47111	0	2.023
AMRU_Ao_TCCACACCACGTCAGC	-11.4684	2.11211	4.78118	-2.0991	0.0573526	1.14705	4.12939
AMRU_Ao_TCCACACTCTGCCAGG	-14.6342	1.88585	1.20837	1.51761	0.791891	4.19702	2.45486
AMRU_Ao_TCCCGATCAAGTAGTA	-7.77807	3.37822	8.09736	-5.25568	0.078765	1.18147	8.11279
AMRU_Ao_TCCCGATCATAAGACA	-16.2481	2.97719	-2.30831	4.47543	3.04473	3.98583	1.77148
AMRU_Ao_TCCCGATGTACGAAAT	10.394	-36.5961	-6.96335	1.46697	0.988106	0.475755	2.25069
AMRU_Ao_TCCCGATGTCGACTGC	-16.3311	1.95351	-3.03051	5.05627	0.975554	1.89372	1.77895
AMRU_Ao_TCGCGAGGTCTAAACC	-4.23595	3.21157	11.0437	-6.88195	0.707558	0.353779	3.27245
AMRU_Ao_TCGCGTTAGCTAGTGG	-12.2677	3.95636	3.59163	-1.80949	0.614331	3.07166	3.94927
AMRU_Ao_TCGCGTTCATCATCCC	-9.22453	1.52553	4.62474	-2.9842	0.168776	1.60338	4.9789
AMRU_Ao_TCGCGTTTCAAGGCTT	7.19748	-31.4857	-6.40114	1.55291	0.59262	0.249524	1.68429
AMRU_Ao_TCGGGACAGTCCCACG	12.8961	-39.9776	-6.95657	-0.0647876	0.440654	0.207367	2.15143
AMRU_Ao_TCGGGACAGTTATCGC	9.17857	5.20224	19.2026	-10.0314	0.720431	0.466161	6.61101
AMRU_Ao_TCGGGACCAGTATAAG	12.6705	5.27681	21.2735	-9.48127	0	0	5.29217
AMRU_Ao_TCGGGACGTCATATGC	-11.8736	2.9631	5.49839	-2.17714	0.554201	0.498781	3.21436
AMRU_Ao_TCGGGACTCATCACCC	-15.7103	1.75573	-0.149798	3.00532	0	1.88627	2.16366
AMRU_Ao_TCGGGACTCTTAGAGC	-14.4502	1.53121	0.231349	2.96521	0	1.40165	2.95904
AMRU_Ao_TCGGTAACACAGACTT	-14.444	1.80569	1.07168	2.13175	0.0540336	2.32345	1.13471
AMRU_Ao_TCGGTAAGTAAACGCG	-12.1762	1.99736	-0.36655	1.19634	0	2.997	3.996
AMRU_Ao_TCGGTAAGTCACACGC	9.4647	5.21137	19.5208	-9.75432	0	0	5.21583
AMRU_Ao_TCGGTAAGTTAAGGGC	-11.8103	1.53719	3.46029	-0.826179	0	1.26486	3.35188
AMRU_Ao_TCGTACCCAGCGTCCA	0.711111	3.13144	14.7297	-9.56726	0.369803	0	6.49797
AMRU_Ao_TCGTACCCATATACCG	-18.0479	2.43951	-0.602964	3.67703	0	3.3557	1.02726
AMRU_Ao_TCGTACCGTTCAGTAC	-16.1932	2.17564	-2.25854	4.40583	1.80347	3.04014	1.18514
AMRU_Ao_TCGTACCTCAAACAAG	9.7035	-32.423	-5.45129	1.19049	0.539237	0.141904	1.05009
AMRU_Ao_TCGTAGAGTCCAGTAT	-15.1568	1.6996	-1.98319	4.25909	0	2.82707	2.22556
AMRU_Ao_TCGTAGATCCGTCAAA	-15.8718	3.32467	-1.92802	3.63842	1.22688	4.53001	1.79313
AMRU_Ao_TCGTAGATCGCTTGTC	-11.7621	-2.65713	-2.38561	4.40972	2.80025	4.66708	0.777847
AMRU_Ao_TCGTAGATCTACTATC	35.0878	13.29	18.8951	9.06127	6.54932	0.0682221	0.682221
AMRU_Ao_TCGTAGATCTTGTCAT	-12.1142	3.24948	5.64594	-2.41394	0	2.4866	5.28841
AMRU_Ao_TCTATTGAGGAACTGC	13.8004	7.2526	22.7621	-9.58736	0.359099	0.583535	3.59099
AMRU_Ao_TCTATTGAGTGAATTG	-7.63283	2.56046	8.48563	-5.12841	0.488424	0.879164	3.61434
AMRU_Ao_TCTATTGCAAATACAG	-15.3186	3.20607	-0.0765938	3.43481	0.370989	1.85494	1.29846
AMRU_Ao_TCTATTGCAATCGGTT	-14.258	2.40654	-0.982288	2.95135	0.324781	1.6239	0.216521
AMRU_Ao_TCTATTGCATGGTCAT	-15.3256	2.87624	0.996383	1.86962	0	1.9705	1.13453
AMRU_Ao_TCTATTGGTCCGTCAG	-16.0486	1.29	0.738271	2.29335	0.0593331	2.43266	4.39065
AMRU_Ao_TCTATTGGTCTGCAAT	-11.7178	2.4759	4.82822	-2.66321	0.890899	3.63213	3.70066
AMRU_Ao_TCTATTGGTTCACCTC	-14.9579	2.46364	-1.61733	2.97891	0	0.43802	0.146007
AMRU_Ao_TCTATTGTCTCCAGGG	-9.81545	1.61849	6.91218	-4.71114	0.705779	1.94089	4.14645
AMRU_Ao_TCTATTGTCTCGTTTA	1.8566	-11.4933	-0.500961	-2.4868	15.8136	1.2675	0.181072
AMRU_Ao_TCTCATACAGTCGTGC	-17.017	1.17288	-2.50025	5.09494	2.20198	2.70243	1.10099
AMRU_Ao_TCTCATAGTTTGGGCC	-8.36879	2.11636	9.13638	-6.31298	0.475587	0.52843	5.75988
AMRU_Ao_TCTCATATCTAACGGT	-15.0384	2.45925	-0.411525	2.52514	0.0572246	2.06009	2.86123
AMRU_Ao_TCTCTAAAGTCATGCT	1.11677	2.81848	14.4099	-9.00141	1.71246	1.71246	6.38281
AMRU_Ao_TCTGAGAGTGACGCCT	9.1773	-33.0822	-5.85266	0.275907	0.229069	0	2.06162
AMRU_Ao_TCTGAGATCATAAAGG	-5.6354	2.53938	9.804	-6.99917	0.0752106	0.752106	7.0698
AMRU_Ao_TCTGGAAAGCGTAGTG	32.5276	22.0123	-28.7837	25.0415	8.51209	0	3.17785
AMRU_Ao_TCTGGAAGTCTGGTCG	-15.639	1.93591	0.00471723	2.82905	0.527287	1.38413	4.28421
AMRU_Ao_TCTTCGGAGCGATATA	0.728554	-21.9935	-3.95729	1.11804	0.185128	0.92564	2.22154
AMRU_Ao_TCTTCGGAGCTATGCT	-9.06744	7.77153	-13.2016	-11.9597	2.35018	2.8398	0.685468
AMRU_Ao_TCTTCGGCATGAGCGA	-3.52028	2.97201	11.8157	-7.44539	0	0.0639304	8.37489
AMRU_Ao_TCTTCGGTCAACCAAC	35.1465	13.9211	25.1656	4.73059	3.02309	0	1.02914
AMRU_Ao_TCTTTCCAGGGTGTGT	1.02451	4.20481	13.9149	-8.55418	0.487496	0.926242	6.28869
AMRU_Ao_TCTTTCCCACCCATTC	-9.65072	2.15771	6.24097	-3.62481	0.0463908	1.0206	5.28855
AMRU_Ao_TGAAAGACACGGTGTC	-14.8128	1.98634	1.69425	1.0969	0.39013	1.90188	4.09636
AMRU_Ao_TGAAAGACAGCCTGTG	12.5668	-36.0312	-6.24602	0.467048	0.2549	0.0283222	0.934632
AMRU_Ao_TGAAAGACATCCCACT	33.3743	12.7898	19.9976	7.39016	6.45497	0	1.90873
AMRU_Ao_TGAAAGATCCTCGCAT	-10.3489	3.12836	6.76686	-4.1897	0.248447	1.24224	3.72671
AMRU_Ao_TGACAACAGTTCGCGC	-2.03742	3.36893	11.7849	-7.47876	0.0551511	0.49636	7.88661
AMRU_Ao_TGACAACTCATTCACT	16.2036	7.32407	23.2502	-9.52188	0.43331	0.393918	2.28472
AMRU_Ao_TGACAACTCCCTAACC	12.7724	-40.4234	-7.59014	0.752474	0.352336	0	1.43283
AMRU_Ao_TGACGGCAGACAATAC	-6.22515	2.15882	7.2525	-4.89567	1.79789	0.224736	4.79437
AMRU_Ao_TGACGGCAGCTAAACA	-7.33655	3.00489	9.75533	-5.97192	0	1.22542	4.59531
AMRU_Ao_TGACGGCAGTCGATAA	-14.1629	2.01081	0.783838	1.16257	0.515257	1.88928	2.40453
AMRU_Ao_TGACGGCGTGGGTATG	7.70833	-30.7463	-5.79434	0.320917	0	0	3.86908
AMRU_Ao_TGACTAGTCGCGCCAA	-15.9079	1.69385	0.17447	3.33834	0.0695604	6.6778	2.43461
AMRU_Ao_TGACTTTTCGTAGGTT	-12.4315	2.00574	4.83985	-1.79454	0.0431406	1.46678	5.26316
AMRU_Ao_TGAGAGGCATCCCATC	-14.4983	1.83195	3.51811	0.41977	0.762873	1.97076	3.05149
AMRU_Ao_TGAGAGGGTGACAAAT	-10.7194	2.97061	4.26861	-1.86504	1.55553	3.11105	3.24631
AMRU_Ao_TGAGCATAGGAGTTTA	6.7205	5.02209	17.271	-9.59646	0.141376	0	2.68615
AMRU_Ao_TGAGCATCACCCATTC	-14.6152	1.75097	1.64667	1.85731	0	1.7448	2.42755
AMRU_Ao_TGAGCATCAGCGTCCA	27.481	10.3975	25.6458	-3.78032	1.07997	0	1.8654
AMRU_Ao_TGAGCATGTAGCTCCG	-5.60241	4.92269	-8.57468	-5.6476	1.02669	0	0
AMRU_Ao_TGAGCATGTTGCGTTA	-10.6831	1.36879	5.08598	-2.98783	0	2.04179	5.03641
AMRU_Ao_TGAGCATTCGTTGCCT	33.8823	13.3573	21.4865	7.24939	2.36942	0	1.90584
AMRU_Ao_TGAGCCGCAATAGCGG	-13.2254	0.776258	3.10537	1.23643	0	1.18812	4.9505
AMRU_Ao_TGAGCCGGTCGCTTTC	-17.4844	5.27971	-5.8231	3.77582	5.57	4.57977	0.247555
AMRU_Ao_TGAGCCGGTGAGTATA	14.0092	-42.0751	-7.66349	0.557825	0.197492	0.444357	1.97492
AMRU_Ao_TGAGGGATCACATACG	-10.5449	1.82077	2.90597	-2.43306	0.0903342	1.17435	1.80668
AMRU_Ao_TGAGGGATCTTGGGTA	1.39847	3.72497	15.8587	-9.45366	0.0493852	1.43217	6.22253
AMRU_Ao_TGATTTCTCACAAACC	15.1243	-41.7155	-6.97695	0.22148	0.74284	0	2.94385
AMRU_Ao_TGATTTCTCTCCAACC	-3.62585	2.82326	11.7236	-7.89355	0	0	2.74307
AMRU_Ao_TGATTTCTCTGCAAGT	-11.9674	3.22957	5.37581	-2.51961	0.498132	0.946451	3.08842
AMRU_Ao_TGCACCTAGACGACGT	-17.7902	6.20185	-5.99062	4.23081	4.62561	8.09483	0.433651
AMRU_Ao_TGCACCTAGCTTCGCG	-11.3734	2.57725	4.4078	-1.84287	0	2.37615	2.52016
AMRU_Ao_TGCACCTAGGCTCTTA	5.21593	-28.1348	-5.01274	0.130956	0.825733	0.487933	0.975866
AMRU_Ao_TGCACCTGTGCAGACA	14.4227	6.26604	21.0867	-9.81891	0.101122	0.303367	1.41571
AMRU_Ao_TGCACCTTCTTCTGGC	8.22281	-20.3571	-5.14023	1.48944	0	0.619291	0.722506
AMRU_Ao_TGCCAAAAGCGATTCT	-10.7831	2.65226	6.45936	-2.35922	0.339285	1.44196	4.24106
AMRU_Ao_TGCCCATAGATCGATA	6.13878	3.57921	17.6068	-10.2539	0	0.145681	3.98194
AMRU_Ao_TGCCCATAGCCGATTT	-17.8082	6.29904	-5.90959	6.09332	11.9635	3.03836	0.0949487
AMRU_Ao_TGCCCATCAGACGCCT	-12.1898	2.01886	3.12685	-0.375248	0.307083	1.8425	3.37792
AMRU_Ao_TGCCCATGTAGGAGTC	-14.5953	1.10936	-0.575802	3.69557	0	1.57907	0.751936
AMRU_Ao_TGCCCATGTCTAACGT	-8.90127	3.02165	8.15211	-4.87715	0	1.66895	8.81547
AMRU_Ao_TGCCCATGTTCGCTAA	11.8157	5.40007	21.5814	-10.0373	0.386212	0	2.269
AMRU_Ao_TGCCCTAAGGATGGAA	-17.2365	5.46396	-5.99901	4.67287	6.79198	2.6852	0.789765
AMRU_Ao_TGCCCTACAAGCGCTC	12.6213	-37.949	-6.30875	-0.0423976	0.689867	0.229956	2.03127
AMRU_Ao_TGCCCTACACTCTGTC	13.1567	-39.5651	-6.67174	0.95612	0.538302	0.165631	1.5735
AMRU_Ao_TGCCCTACATGGTTGT	17.3341	-41.0538	-7.23255	-0.139179	0	0	1.92456
AMRU_Ao_TGCCCTAGTTAAGATG	-17.2854	5.68773	-5.43255	4.65807	3.45863	5.00592	0.81915
AMRU_Ao_TGCGCAGAGGCGACAT	11.1445	-34.1647	-5.33287	0.49304	0.114859	0	2.20146
AMRU_Ao_TGCGCAGCAAGTCTAC	-16.382	1.85203	-3.32552	5.44344	0	2.85488	0.793021
AMRU_Ao_TGCGCAGCATGAAGTA	-13.8971	2.95638	-0.982142	3.15363	0	4.28177	0.552486
AMRU_Ao_TGCGCAGGTAATAGCA	1.53162	3.39787	14.5028	-8.45744	0.554346	0.316769	6.01861
AMRU_Ao_TGCGCAGTCAGGATCT	-2.24807	-16.7458	-3.57616	1.80117	1.44743	1.22812	1.1404
AMRU_Ao_TGCGCAGTCCAGATCA	-4.83865	2.80215	10.4153	-6.44271	0.347054	0.485875	5.76109
AMRU_Ao_TGCGCAGTCGGCGCTA	-5.66297	3.22915	10.4151	-6.75833	0	1.04681	6.09391
AMRU_Ao_TGCGCAGTCTCGCATC	-16.057	4.13457	-2.23099	3.84031	1.67205	8.13733	0.11147
AMRU_Ao_TGCGGGTAGCGCCTCA	11.9839	6.06559	20.4464	-9.82677	0.247647	0.0707564	4.3869
AMRU_Ao_TGCGTGGAGAAGGACA	12.9133	-40.2609	-7.44639	0.593266	0.471149	0.0554293	1.05316
AMRU_Ao_TGCGTGGAGCTAACAA	-17.8198	5.30112	-4.51967	4.77859	5.93668	3.69393	1.18734
AMRU_Ao_TGCGTGGAGTATTGGA	-14.8421	1.95773	0.839996	1.28238	0	1.19451	2.43681
AMRU_Ao_TGCGTGGCACGTTGGC	-14.3713	0.839487	-0.198608	2.71417	0.0696233	2.43682	4.73439
AMRU_Ao_TGCGTGGTCATGCTCC	22.7746	9.79223	25.8136	-7.87076	0.614092	0	0.711054
AMRU_Ao_TGCTACCAGTCCAGGA	24.2704	8.94432	25.0021	-6.27131	0.858302	0	0.62422
AMRU_Ao_TGCTACCCAATAACGA	14.8319	-41.3263	-7.30048	0.742928	0.722313	0.169956	2.01823
AMRU_Ao_TGCTACCCACTCAGGC	11.9167	-37.0012	-6.61032	0.434887	0.71915	0	2.02261
AMRU_Ao_TGCTACCCAGATCGGA	2.07115	-11.3758	-0.887589	-2.54418	22.2998	0	0.0851136
AMRU_Ao_TGCTACCGTTCACGGC	-8.85107	2.42914	5.05989	-2.38392	0	2.27445	5.30705
AMRU_Ao_TGCTACCTCACAAACC	30.1246	11.7538	23.0621	1.69492	0.131978	0.0659892	0.527913
AMRU_Ao_TGCTACCTCTGGTTCC	-12.3796	1.38827	2.22695	0.264989	1.36295	1.63555	2.45332
AMRU_Ao_TGCTGCTGTCCCTACT	-15.5535	2.31553	-2.37189	4.03051	1.82057	3.03429	1.16314
AMRU_Ao_TGCTGCTGTCTGCAAT	-10.9642	2.47584	4.77386	-2.33249	0	1.52019	2.56532
AMRU_Ao_TGCTGCTGTCTGCCAG	6.05171	5.19527	17.9462	-9.48702	0.608273	0.81103	7.36686
AMRU_Ao_TGCTGCTTCCGCAAGC	3.21191	4.75324	15.2464	-10.111	0.746869	0.172354	6.83672
AMRU_Ao_TGGACGCAGTGAAGAG	14.0024	-40.8198	-7.48007	1.16969	0.0288934	0	1.90696
AMRU_Ao_TGGACGCTCAGTGCAT	13.0971	-39.7157	-7.07365	0.348622	0.227112	0.075704	2.04401
AMRU_Ao_TGGCCAGAGAGCCCAA	-14.0473	1.64851	0.629804	1.97634	0.194301	1.7487	3.49741
AMRU_Ao_TGGCCAGAGGGCTTGA	-5.30424	3.51548	10.9614	-7.23736	0.28363	0.89141	6.36143
AMRU_Ao_TGGCCAGGTGCTTCTC	5.08992	-22.4938	-3.97067	0.809082	0.480446	0.0480446	0.52849
AMRU_Ao_TGGCCAGGTTAAGTAG	-11.1259	2.05982	6.24841	-2.32692	0	0.380022	4.34311
AMRU_Ao_TGGCGCAGTTTGCATG	-1.19251	4.32446	13.4634	-9.0044	1.11388	0.583462	3.9251
AMRU_Ao_TGGCGCATCTGTTGAG	11.1163	-34.2157	-6.47294	0.221926	0	0.986085	2.84869
AMRU_Ao_TGGCTGGAGAACTGTA	24.4186	11.4366	19.7646	0.194386	2.29303	0	1.81532
AMRU_Ao_TGGCTGGAGATAGGAG	-17.3638	3.49036	-3.68537	5.66325	1.36734	3.38862	0.535045
AMRU_Ao_TGGCTGGAGGATATAC	-17.4935	5.32969	-5.42095	5.21763	10.4677	2.026	0
AMRU_Ao_TGGCTGGGTAAACACA	-13.7846	2.61594	2.64238	0.168347	0.106195	2.15929	4
AMRU_Ao_TGGCTGGTCCTATTCA	-11.0149	2.87698	0.587627	1.62838	1.72656	1.0791	2.05029
AMRU_Ao_TGGCTGGTCTACTCAT	37.9287	15.6869	10.6376	19.7671	8.68355	0	2.25485
AMRU_Ao_TGGGAAGAGGCTATCT	-9.13803	3.49909	7.09367	-4.1747	0	2.44933	5.23485
AMRU_Ao_TGGGAAGTCAGGTAAA	4.81351	4.7728	16.6744	-9.27588	0.441285	0.245158	4.41285
AMRU_Ao_TGGGAAGTCATAACCG	-13.5923	1.55202	0.870437	2.02729	0.06348	1.71396	7.55412
AMRU_Ao_TGGGAAGTCATTATCC	-15.3023	2.94016	-0.0108604	3.04066	0.201056	2.96557	3.97085
AMRU_Ao_TGGGAAGTCTGCTGCT	8.43585	-29.7592	-5.19428	0.800428	0.412685	0.304083	0.608167
AMRU_Ao_TGGGCGTCAGCTGTAT	-15.4098	1.99726	-0.833329	2.3782	0	1.52802	1.65027
AMRU_Ao_TGGGCGTCATTCCTGC	4.41976	3.74472	15.8837	-9.36631	0.709421	0.425653	5.03689
AMRU_Ao_TGGGCGTTCCGCATAA	-11.0043	2.57285	5.17351	-2.77462	0.703823	0.7918	4.92676
AMRU_Ao_TGGTTAGAGGCTCTTA	14.5781	-42.6173	-8.04516	1.10782	0.435635	0.145212	1.33111
AMRU_Ao_TGGTTAGAGTATCTCG	3.59098	2.22491	15.8697	-10.4346	0.704942	0.0783269	6.89277
AMRU_Ao_TGGTTAGAGTCAATAG	-9.4318	3.22444	5.69976	-3.50657	0	0	4.69897
AMRU_Ao_TGGTTAGCAAGTACCT	31.2814	12.3994	23.891	1.19676	1.61961	0.0539869	0
AMRU_Ao_TGGTTAGTCAGGTTCA	-12.327	1.92098	-2.44218	2.90409	0	1.07337	1.91674
AMRU_Ao_TGGTTAGTCCGTCATC	-14.4317	1.25047	1.67978	1.25506	0.50574	1.92181	3.84363
AMRU_Ao_TGGTTAGTCGGTGTTA	-18.331	5.35471	-6.12263	6.27931	1.52564	3.286	1.76036
AMRU_Ao_TGGTTCCCACATCTTT	-10.4521	2.55505	8.17285	-4.66199	0	0	1.35796
AMRU_Ao_TGTATTCGTCAAAGAT	-15.3369	1.9088	-2.3054	4.84769	0.660677	1.58562	1.91596
AMRU_Ao_TGTATTCGTCCGTGAC	18.3004	7.84625	24.4545	-9.30679	0	0	0.936449
AMRU_Ao_TGTATTCGTTCAGACT	13.5162	-40.1267	-7.38489	0.324854	1.07227	0.27879	2.23032
AMRU_Ao_TGTATTCTCCGTTGTC	-10.6451	2.22657	5.9183	-2.60936	0	0.558308	2.37281
AMRU_Ao_TGTATTCTCCTGTACC	-6.03179	2.72643	6.99955	-5.49549	0	1.84481	9.80053
AMRU_Ao_TGTCCCAAGACAAGCC	-12.4501	2.06502	3.63226	-0.865735	0	1.67984	2.92416
AMRU_Ao_TGTCCCAAGGTGATTA	-5.81319	-5.76413	-1.05303	1.48182	6.88731	2.77341	0.369788
AMRU_Ao_TGTCCCACAAGCCGTC	-12.2099	3.45012	5.28351	-2.26961	0	2.40406	4.83818
AMRU_Ao_TGTCCCATCCGTCAAA	-12.2358	1.86543	5.57358	-1.48429	0.47062	0.605083	7.12653
AMRU_Ao_TGTGGTACATGCATGT	-9.75276	1.18605	4.94757	-3.32724	0.138026	2.48447	3.72671
AMRU_Ao_TGTGGTAGTCTAGAGG	-8.73599	2.06806	7.8077	-4.95079	0	0.855239	3.19589
AMRU_Ao_TGTGTTTAGAGACTTA	-7.57723	3.1394	9.22519	-5.60728	0	0.889007	4.31169
AMRU_Ao_TGTGTTTCAGTCACTA	-14.456	2.41026	0.125486	2.67691	0.351936	2.363	2.61438
AMRU_Ao_TGTGTTTCAGTCCTTC	-14.4333	2.27233	-0.101276	1.63797	0.0586029	2.22691	2.16831
AMRU_Ao_TGTGTTTCAGTCGTGC	12.8053	6.97566	22.1278	-9.97473	0.686881	0	3.63065
AMRU_Ao_TGTGTTTCAGTTTACG	-12.616	1.4694	4.09235	-0.698615	0.05003	1.60096	4.25255
AMRU_Ao_TGTGTTTGTGGCCCTA	-13.2062	2.3914	1.94903	0.561212	0.361729	2.39646	3.11991
AMRU_Ao_TGTGTTTGTGTTTGGT	25.526	9.65472	27.8443	-7.76897	0.932069	0	2.13828
AMRU_Ao_TGTGTTTTCACTTACT	-1.53849	-16.1186	-3.9551	1.45125	0.22419	1.51328	1.177
AMRU_Ao_TGTGTTTTCAGATAAG	-7.11088	-5.2534	-2.06764	1.83612	0	2.18627	1.60326
AMRU_Ao_TGTGTTTTCATCGATG	14.4975	-41.8523	-8.0612	0.539118	0.0835608	0.194975	1.1977
AMRU_Ao_TGTTCCGCAGCGATCC	0.0728476	4.14447	14.0201	-8.92863	0	1.49482	4.04696
AMRU_Ao_TGTTCCGTCATTATCC	-11.6913	1.9521	5.01632	-1.83146	0.478164	2.28456	4.78164
AMRU_Ao_TGTTCCGTCCGGGTGT	13.1299	-39.1564	-7.15732	0.508298	0.172336	0.150794	1.96032
AMRU_Ao_TGTTCCGTCTTAGCCC	-10.054	1.21369	-2.30729	2.38093	2.54353	0.978282	0.195656
AMRU_Ao_TTAACTCAGAGGGCTT	-11.3619	3.46619	6.62234	-2.93917	0	0.851426	5.58157
AMRU_Ao_TTAACTCAGTCCCACG	-6.5069	3.57428	8.95152	-6.61474	0.438789	0.195017	4.63166
AMRU_Ao_TTAACTCCAGTGGAGT	13.5934	-40.9932	-7.64544	0.46299	0.48013	0.110799	1.88359
AMRU_Ao_TTAACTCGTAGTGAAT	-7.62736	3.13225	9.46718	-5.52851	0	0.455751	4.64037
AMRU_Ao_TTAACTCGTCGACTGC	18.2705	7.54881	24.7751	-9.0042	1.29454	0	5.51884
AMRU_Ao_TTAACTCTCCAAACAC	-16.4715	3.28371	-3.62664	4.09566	2.9318	4.07903	3.05927
AMRU_Ao_TTAGGACAGGTGATTA	5.60167	4.46862	17.9296	-9.84859	0.398724	0.199362	7.57576
AMRU_Ao_TTAGGACCAAACTGTC	14.9641	-42.0266	-7.8924	1.02717	1.00155	0	0.801242
AMRU_Ao_TTAGGACCAACACGCC	-10.7615	2.66833	6.60355	-3.03719	0.0407465	2.15956	4.11539
AMRU_Ao_TTAGGACTCAACGCTA	-6.82759	3.13533	10.7055	-6.6159	0.0547315	1.58721	5.0353
AMRU_Ao_TTAGGCAAGAAACGCC	-11.1678	2.9252	5.59195	-2.27033	0.638789	2.45688	4.07842
AMRU_Ao_TTAGGCAGTCCTGCTT	-14.972	2.17612	2.26104	0.568378	0.646298	3.64277	2.7027
AMRU_Ao_TTAGTTCAGTGTCCAT	-15.3224	2.05155	-0.796761	3.50856	1.08329	1.65679	1.9754
AMRU_Ao_TTAGTTCGTGGCGAAT	-18.2779	2.30499	-3.62704	6.45046	0.703306	4.82267	1.30614
AMRU_Ao_TTAGTTCTCCGAACGC	0.00635076	3.56918	13.7773	-9.29392	0	1.61059	3.98175
AMRU_Ao_TTATGCTAGTAGTGCG	-15.2792	2.41214	-0.560324	3.40876	1.30835	5.70067	1.82234
AMRU_Ao_TTATGCTCATTCCTCG	4.53655	4.80453	16.0597	-9.42056	0.15006	0.60024	4.40176
AMRU_Ao_TTCCCAGAGATGGGTC	12.9806	-40.8238	-7.20057	0.958263	0.578826	0.184172	0.973479
AMRU_Ao_TTCCCAGAGCCGTCGT	-12.5298	2.96504	5.12664	-1.39738	0	2.37967	2.91702
AMRU_Ao_TTCCCAGAGGGATCTG	-0.550395	3.83706	13.4971	-8.92441	0	0	7.8942
AMRU_Ao_TTCCCAGGTCCGACGT	-15.3813	1.62671	0.0206916	2.32276	0.084168	1.68336	2.69338
AMRU_Ao_TTCGAAGCAAATACAG	-14.3609	2.5194	1.72855	1.58661	0	3.47284	4.54141
AMRU_Ao_TTCGAAGCACGGCGTT	12.5896	-39.2203	-6.90554	0.847715	0.35926	0.239507	3.47285
AMRU_Ao_TTCGAAGGTGCTCTTC	14.9215	6.59875	22.1995	-9.20947	0.360045	0	5.1435
AMRU_Ao_TTCGAAGGTTACTGAC	-14.9661	2.03789	1.43221	2.47499	0	3.77847	6.36646
AMRU_Ao_TTCGAAGTCGGTGTCG	-16.9966	5.50221	-5.68924	4.36942	6.43196	6.93974	0
AMRU_Ao_TTCGGTCCACACATGT	4.57607	5.22768	16.5002	-9.89048	0.515497	1.80424	4.76835
AMRU_Ao_TTCGGTCCACTGAAGG	-3.57692	2.76505	10.9959	-7.61709	0.177873	1.71944	6.87774
AMRU_Ao_TTCGGTCCATGACATC	-6.52861	2.29201	7.11295	-5.26355	0.738916	0.246305	5.66502
AMRU_Ao_TTCGGTCTCGTCTGAA	-3.61284	3.43941	12.5425	-8.51353	0.365364	2.10084	9.40811
AMRU_Ao_TTCGGTCTCTGTGCAA	2.74247	-12.0278	-1.27704	-2.83579	23.6985	1.05327	0.0752332
AMRU_Ao_TTCTACAGTTCCCGAG	-14.3441	2.37519	1.71895	0.433982	0	1.69961	3.33627
AMRU_Ao_TTCTACATCACGATGT	-13.6051	2.03882	1.7904	1.4572	0.0603865	1.50966	2.35507
AMRU_Ao_TTCTACATCGTTGACA	34.9689	21.1574	-21.1445	29.1144	8.67013	0	5.06869
AMRU_Ao_TTCTACATCTCAAGTG	-5.08043	-6.29084	-2.67513	2.41311	0.852814	4.11357	0.90298
AMRU_Ao_TTCTACATCTCGAGTA	25.3584	9.73051	26.2934	-6.56791	1.10511	0	2.12522
AMRU_Ao_TTCTCAACAAGAGGCT	-11.4676	1.37529	3.99942	-1.0599	0.0395961	2.57375	3.12809
AMRU_Ao_TTCTCAAGTGTGAATA	33.6881	13.6466	21.1005	7.0693	3.61374	0	0.7109
AMRU_Ao_TTCTCAAGTTGCGCAC	-15.6281	2.25361	-2.63057	5.15921	2.90965	3.67534	1.91424
AMRU_Ao_TTCTCAATCCGTTGTC	-5.11375	3.63809	10.9948	-6.90033	0.405696	0.770822	4.42209
AMRU_Ao_TTCTCCTTCGATAGAA	-11.4838	2.82793	6.4625	-2.80963	0	1.92192	4.33804
AMRU_Ao_TTCTCCTTCTCATTCA	-15.6399	2.52205	-1.80314	4.56883	0.929211	0.337895	1.43605
AMRU_Ao_TTCTCCTTCTTCAACT	-14.0251	2.15471	1.53078	1.93441	0	3.1426	2.60895
AMRU_Ao_TTCTTAGAGACAAAGG	-12.2346	0.777558	2.80173	-0.82154	0.273448	1.14848	3.28138
AMRU_Ao_TTCTTAGAGCACCGCT	-8.4244	3.39656	8.78608	-5.40625	0	1.99305	6.40319
AMRU_Ao_TTCTTAGAGGTGATAT	2.23706	4.24389	16.2223	-9.91736	0.325385	0	5.29912
AMRU_Ao_TTCTTAGCAGTCAGCC	-11.6383	3.01501	5.50196	-2.55521	0	0.724047	5.61137
AMRU_Ao_TTCTTAGCATCCGTGG	13.6418	-41.9931	-7.80903	1.09624	0	0	2.61217
AMRU_Ao_TTCTTAGGTACGCACC	-8.82434	3.54879	8.20336	-4.80142	0	1.37164	6.62958
AMRU_Ao_TTCTTAGTCAACACCA	-18.0547	2.48542	-1.47227	4.79644	0.689723	1.97064	2.1677
AMRU_Ao_TTGAACGAGGATGCGT	-14.0496	1.09444	2.42528	1.19785	0	1.95108	2.85694
AMRU_Ao_TTGAACGGTGAGCGAT	9.72458	5.17227	19.962	-9.9338	0	0	3.57264
AMRU_Ao_TTGAACGGTTTCCACC	-16.6154	1.62843	-0.859325	3.22322	0	3.36191	0.672382
AMRU_Ao_TTGAACGTCACGACTA	8.66181	3.40538	12.4276	-9.011	0	1.30063	0.185805
AMRU_Ao_TTGACTTCAAGCCATT	-12.5852	2.29353	2.11487	0.616029	0	0.412712	1.23813
AMRU_Ao_TTGACTTCATGAACCT	-8.12516	-0.557554	-5.2891	2.56229	0	0.733407	0.183352
AMRU_Ao_TTGACTTGTCAGTGGA	-13.5342	1.68492	3.67587	-0.489541	0.671488	2.42769	3.15083
AMRU_Ao_TTGCCGTAGTATCGAA	-7.89968	3.63339	8.57081	-4.74933	0.326904	0.381388	5.1215
AMRU_Ao_TTGCCGTGTCAACATC	-16.8765	2.64777	-2.14295	5.04026	1.06348	3.27225	0
AMRU_Ao_TTGCCGTGTGAAAGAG	-18.0254	5.82623	-6.79659	3.96122	6.88747	1.11415	0.810291
AMRU_Ao_TTGCCGTTCTTATCTG	-0.431804	3.26166	14.6663	-9.63478	0.327302	0.420816	4.25492
AMRU_Ao_TTGCGTCTCCATGCTC	8.25917	6.14117	14.9527	-2.67959	0.875815	0.241604	2.35564
AMRU_Ao_TTGGAACCACGTCAGC	7.28124	5.17008	18.5478	-9.62657	0.513908	0.449669	3.27616
AMRU_Ao_TTGGCAAAGCCTTGAT	-12.9298	2.64402	2.10388	-0.091491	0.702247	3.66172	3.61156
AMRU_Ao_TTGGCAACAACACCTA	-15.3251	2.28106	-1.62769	4.02342	1.1985	2.84644	1.64794
AMRU_Ao_TTGGCAAGTCTTGTCC	-17.3955	2.72105	-1.85319	4.83353	1.09275	4.59864	2.36762
AMRU_Ao_TTGGCAATCAACACCA	-15.1571	2.84617	0.158154	3.10782	0	2.8878	3.74634
AMRU_Ao_TTGTAGGAGGGCTTCC	-9.85726	2.5454	6.54194	-3.41403	0.23912	2.43105	4.58313
AMRU_Ao_TTTACTGAGTCGAGTG	-12.4961	2.78858	4.94268	-1.30375	0.568397	1.95781	4.16825
AMRU_Ao_TTTACTGCACAAGACG	-2.45983	4.40288	13.4701	-8.46061	0.0415887	0.873362	4.20046
AMRU_Ao_TTTACTGCACAAGCCC	1.83053	3.78199	15.0951	-9.86613	0	0.885426	6.07992
AMRU_Ao_TTTACTGTCATGCTCC	-13.046	1.7734	-0.0102418	1.59374	0	3.04427	3.21823
AMRU_Ao_TTTATGCAGCAATCTC	13.7839	-39.9664	-7.55208	0.636719	0.196932	0.0656441	1.66298
AMRU_Ao_TTTCCTCGTCTGCCAG	-15.1787	1.20783	-0.119993	2.85463	0.470244	1.51523	2.92596
AMRU_Ao_TTTGCGCAGGAGCGAG	-7.56492	1.94913	8.26824	-4.7241	0	1.78759	5.41535
AMRU_Ao_TTTGCGCAGGCGACAT	-12.3523	3.12265	4.54145	-2.28602	0	2.06063	4.67076
AMRU_Ao_TTTGCGCCACAACTGT	-14.8246	1.57478	2.62117	0.294945	0.30349	1.69954	8.61912
AMRU_Ao_TTTGCGCGTAACGCGA	-17.1127	1.68947	-1.19844	4.82847	1.07622	2.40567	3.10205
AMRU_Ao_TTTGCGCGTATCACCA	39.381	17.2351	2.86853	27.6054	15.0702	0	1.96119
AMRU_Ao_TTTGCGCGTTCTGGTA	16.0328	6.01143	19.0227	-8.05645	0.599592	0	7.67478
AMRU_Ao_TTTGGTTAGTGGGCTA	-2.02979	3.2938	12.6225	-8.48216	0.622486	1.38862	5.60238
AMRU_Ao_TTTGTCAAGATGCCAG	32.9281	20.0744	-21.0835	27.0544	6.57799	0	2.85046
AMRU_Ao_TTTGTCACAGTATAAG	-7.99949	2.86403	8.42674	-5.25897	0	0.742518	3.65547
AMRU_Ao_TTTGTCAGTCCCGACA	-12.623	1.88601	2.9825	0.318335	0.859291	2.41676	1.66488
AMRU_CQ_AAACCTGAGGGAACGG	-15.1264	1.96971	0.742433	2.24214	0	1.99888	4.24761
AMRU_CQ_AAACCTGCATCGGGTC	-16.9965	2.49438	-1.29497	5.2026	0.643004	3.34362	0.514403
AMRU_CQ_AAACCTGTCGTCCAGG	-13.6244	0.647509	0.84088	1.48045	0	5.02023	4.19601
AMRU_CQ_AAACGGGAGTGCAAGC	-15.6795	2.17012	0.661061	2.88339	0.198728	3.69634	2.7027
AMRU_CQ_AAACGGGCATGGGACA	-18.1664	2.14296	-3.15953	5.415	1.1313	1.41413	0.77777
AMRU_CQ_AAACGGGGTGAAGGCT	-12.7026	2.75824	4.88068	-1.55507	0.0477418	2.6258	4.53547
AMRU_CQ_AAACGGGTCGCATGGC	-13.4386	2.30079	-2.23086	3.46605	2.37906	2.57732	3.17209
AMRU_CQ_AAACGGGTCGCCTGTT	-11.7496	2.01443	1.98962	-0.527671	1.17021	1.2766	3.61702
AMRU_CQ_AAAGATGAGAAGATTC	-14.9341	2.55299	1.79828	2.21837	0.0808473	1.94033	3.96152
AMRU_CQ_AAAGATGCACTGTTAG	-2.41908	-8.82373	0.0678662	-0.55523	4.54263	3.23584	0.0622278
AMRU_CQ_AAAGATGCAGACGCTC	16.1157	19.2121	-35.0042	-1.83293	0.913978	0.0537634	2.68817
AMRU_CQ_AAAGATGGTCCATCCT	-15.8072	1.31605	0.0450469	2.57186	0.501337	4.1221	1.61542
AMRU_CQ_AAAGATGGTGTATGGG	-16.0521	2.07195	0.295192	2.50758	0.371517	1.60991	3.96285
AMRU_CQ_AAAGATGTCTGTTGAG	-16.8193	2.46261	-2.35404	5.26977	0.670062	3.48432	0.536049
AMRU_CQ_AAAGCAAAGATCGGGT	-16.2096	1.96893	-0.23956	2.88593	0	1.09501	0.421159
AMRU_CQ_AAAGCAAAGGCTAGCA	-13.8355	1.2026	-0.866782	2.05349	0.546614	2.85454	3.09748
AMRU_CQ_AAAGCAAAGTACACCT	-15.2137	0.909907	1.56363	2.31161	0.235073	2.11566	1.41044
AMRU_CQ_AAAGCAAGTTGACGTT	-12.6248	1.06379	3.28168	-0.468776	0.0835981	0.87778	4.3471
AMRU_CQ_AAAGTAGGTCTGCGGT	-14.8984	3.09139	0.354046	2.42527	0.707902	2.47766	1.50429
AMRU_CQ_AAAGTAGTCGCGTAGC	-17.9243	3.17765	0.0701555	3.50924	0.108578	3.47448	3.58306
AMRU_CQ_AAAGTAGTCTCTGCTG	-12.2002	2.11423	-2.59221	2.49194	0.549602	3.02281	0.687002
AMRU_CQ_AAATGCCAGACTAAGT	-15.7947	2.23477	-1.45791	3.3593	0.0888968	1.42235	1.06676
AMRU_CQ_AACACGTAGAACTGTA	-14.9918	1.63534	-0.00172498	2.86885	0.372665	2.65524	1.02483
AMRU_CQ_AACACGTAGTGCAAGC	-13.1712	1.98957	4.10667	-0.0409505	0.117952	1.41543	3.93174
AMRU_CQ_AACACGTCAAGCTGTT	-15.6655	2.01801	-0.8339	2.71114	0.259014	2.74554	0.984252
AMRU_CQ_AACACGTCATGGTTGT	-13.209	2.54133	2.07701	-0.381972	0	1.35037	2.80461
AMRU_CQ_AACACGTGTCTCAACA	-17.2496	2.21199	-1.11394	4.27656	0.487039	2.92224	1.89404
AMRU_CQ_AACCATGAGTTGCAGG	-16.0562	2.90653	0.676524	2.54682	0.163621	1.90892	1.47259
AMRU_CQ_AACCATGCAATCAGAA	11.0487	-34.8155	-5.7134	0.483148	0.575185	0.191728	1.25993
AMRU_CQ_AACCATGCACCTATCC	-15.1586	1.90025	2.43504	1.48122	0	3.61342	3.61342
AMRU_CQ_AACCATGCAGGCTGAA	-15.1921	1.35278	1.10113	2.45168	0.510934	1.73718	2.60576
AMRU_CQ_AACCATGGTAGAGGAA	-17.0843	3.11711	-4.14605	5.44809	2.12696	3.27225	0.572644
AMRU_CQ_AACCATGGTCGAATCT	-15.4357	2.8972	-1.86709	4.56788	0	3.42466	3.11333
AMRU_CQ_AACCGCGTCAACCATG	-16.9103	2.80881	-0.453005	3.66164	0	3.64857	1.75131
AMRU_CQ_AACGTTGAGACCTTTG	-17.6322	3.39111	-4.21277	6.66179	3.74463	6.11928	0.821993
AMRU_CQ_AACGTTGAGTGTCTCA	15.4552	17.9483	-30.2605	11.4203	2.60934	1.92864	1.24794
AMRU_CQ_AACGTTGGTTCCATGA	-12.0574	2.53325	1.81615	-0.387022	0.477327	2.54574	2.6253
AMRU_CQ_AACTCAGAGGTTCCTA	-11.3033	2.89099	5.33716	-2.70192	0	1.22904	3.51154
AMRU_CQ_AACTCAGAGTGTCCCG	2.20529	-12.1301	1.37098	-4.1849	6.92841	0.219949	0.109975
AMRU_CQ_AACTCAGCATGCAATC	-7.61267	1.76376	5.78811	-3.21635	0	0.731886	6.34301
AMRU_CQ_AACTCAGGTCGGCTCA	-12.3395	1.62046	5.28981	-1.66694	0	0.883281	4.16404
AMRU_CQ_AACTCAGTCACCGGGT	35.924	23.3519	-33.7362	28.049	7.69159	0	1.20471
AMRU_CQ_AACTCAGTCCTACAGA	-11.8845	2.77208	0.915148	1.35699	1.63532	1.96239	2.28945
AMRU_CQ_AACTCCCAGATGTCGG	-17.1617	2.68632	0.0865565	3.58468	0	4.53671	4.38878
AMRU_CQ_AACTCCCAGGGCTTCC	-14.7646	2.05237	2.03389	1.36567	0.391007	2.59042	5.52297
AMRU_CQ_AACTCCCCATACCATG	-15.4108	2.23149	0.642493	1.68714	0.0959647	3.11885	3.79061
AMRU_CQ_AACTCCCGTAAGTTCC	-17.3167	2.60963	0.222072	2.29865	0	5.01337	7.18583
AMRU_CQ_AACTCCCGTGTCAATC	-14.6925	1.35617	1.14309	1.9957	0	2.06829	2.8204
AMRU_CQ_AACTCTTAGCAGACTG	-11.7992	1.22258	4.48489	-1.15986	0	1.21095	4.02034
AMRU_CQ_AACTCTTAGCTTCGCG	-13.1514	2.31497	1.30907	2.9623	0	3.15159	4.41223
AMRU_CQ_AACTCTTCACCGTTGG	-15.2216	2.21079	-0.0971947	3.28149	0.581119	3.90935	1.47921
AMRU_CQ_AACTCTTCATCGGAAG	-14.9887	2.31867	1.63226	1.74587	0.443361	1.47787	2.58627
AMRU_CQ_AACTCTTTCAGCTGGC	-15.4994	2.69129	0.559134	2.24557	0.808059	3.6632	2.47805
AMRU_CQ_AACTCTTTCCAGAAGG	-11.3658	2.60435	6.37458	-2.85341	0.0625391	2.25141	4.69043
AMRU_CQ_AACTCTTTCCGAGCCA	-15.8896	2.63086	-1.84041	4.23728	0.92734	0.545494	1.36374
AMRU_CQ_AACTGGTAGCCTTGAT	-15.5612	2.02512	0.0507727	2.69173	0	3.10006	4.07601
AMRU_CQ_AACTGGTAGCGTAATA	-9.11472	2.60795	6.94575	-4.68131	0	1.55237	6.11816
AMRU_CQ_AACTGGTAGGAGCGAG	-14.2523	2.43455	3.11099	0.763252	0	1.87874	7.28722
AMRU_CQ_AACTGGTCACCTGGTG	-11.8724	-0.0417591	4.81096	-0.626296	0	0	5.35846
AMRU_CQ_AACTGGTCATCTCCCA	-16.2055	1.93797	-0.987638	3.03337	0.131251	2.66877	1.48751
AMRU_CQ_AACTGGTGTAAACACA	-15.1847	2.23822	0.977734	1.89024	0.410223	4.43041	2.70747
AMRU_CQ_AACTTTCAGACCTTTG	-12.7656	1.44562	2.90391	0.448862	0	0.976324	8.29876
AMRU_CQ_AACTTTCCATCGACGC	-14.9179	3.26227	-3.37772	4.68947	2.90785	3.50948	1.80487
AMRU_CQ_AACTTTCGTTCAGACT	-16.4976	2.08234	-0.681325	2.99516	0.574328	3.1588	1.43582
AMRU_CQ_AACTTTCTCTAACCGA	-16.0471	1.82988	1.60997	1.99529	0.213824	2.40552	1.60368
AMRU_CQ_AAGACCTAGAGCCTAG	-16.9476	2.3016	-1.73637	4.37442	0.562746	0.750328	2.62615
AMRU_CQ_AAGACCTCAACTGGCC	-10.5034	2.14974	5.97406	-2.35249	0	0.769877	6.92889
AMRU_CQ_AAGACCTGTCTAGGTT	-12.2137	1.34194	3.62556	-0.613179	0	3.43924	6.30527
AMRU_CQ_AAGCCGCAGACCACGA	-18.927	4.14632	-5.26104	6.46426	3.42626	7.31973	0
AMRU_CQ_AAGCCGCAGAGTACAT	-15.5587	1.69221	-0.75292	3.87868	0.719544	2.60143	2.98887
AMRU_CQ_AAGCCGCAGCTCCTTC	-14.8083	1.20484	0.182105	2.65324	0.646273	2.72871	1.93882
AMRU_CQ_AAGCCGCGTAGCTGCC	-16.7891	1.86414	-0.683524	4.07467	0.291843	2.91843	2.26178
AMRU_CQ_AAGCCGCTCCCTGACT	-16.7399	3.06257	-1.87694	4.33635	0	1.34507	1.28902
AMRU_CQ_AAGGAGCAGCGGATCA	-13.8015	2.29406	5.12291	-1.3783	0.506868	3.29464	4.207
AMRU_CQ_AAGGAGCAGTGGGTTG	-6.60307	1.58104	7.8091	-4.62775	0	1.71301	5.40256
AMRU_CQ_AAGGAGCCAGACAAGC	-14.7365	1.64356	1.04024	1.9149	0	1.91095	3.96522
AMRU_CQ_AAGGAGCCATACGCCG	-18.0081	2.91795	-1.24888	5.03034	0.574509	1.54676	2.34223
AMRU_CQ_AAGGAGCTCAGGCGAA	-17.9374	2.86818	-3.12595	4.84333	0.561482	2.31611	0.701853
AMRU_CQ_AAGGCAGAGGAATTAC	-14.1918	1.6787	1.85246	0.900505	0	2.31099	2.45248
AMRU_CQ_AAGGCAGCAGTCGTGC	-15.1123	2.11333	0.420297	2.15158	0.830306	2.94067	2.94067
AMRU_CQ_AAGGCAGGTACAGCAG	-12.9154	2.36781	4.62779	-0.335849	0	1.12764	5.4771
AMRU_CQ_AAGGCAGTCAAGGCTT	10.2704	-37.3178	-6.40977	0.775334	0.0756916	0.491996	3.48182
AMRU_CQ_AAGGTTCCACGGATAG	-18.0919	3.14837	-2.72847	5.26971	0.44095	1.61681	0.808407
AMRU_CQ_AAGGTTCTCAGCTCGG	-11.5474	2.27636	5.84422	-2.57195	1.86463	1.7714	8.48406
AMRU_CQ_AAGGTTCTCAGGCCCA	-15.1777	2.00667	1.11133	2.2741	0.328084	3.00744	2.07787
AMRU_CQ_AAGTCTGAGTACACCT	11.7174	-37.3341	-6.41729	1.10755	0.817661	0.0908513	2.48327
AMRU_CQ_AAGTCTGGTTCTGGTA	-5.73103	2.70675	10.1504	-7.07702	0	0	4.98221
AMRU_CQ_AATCCAGCACACATGT	-10.5797	3.20585	6.37766	-3.00015	0	3.15126	5.53221
AMRU_CQ_AATCCAGCACGACTCG	-12.0326	2.22526	4.02447	-1.13731	1.86916	1.86916	5.5091
AMRU_CQ_AATCCAGGTAAGTGGC	-13.8164	2.58203	0.230318	3.00197	0.607903	2.06687	0.607903
AMRU_CQ_AATCCAGGTATCGCAT	-13.1146	1.91172	-1.08321	1.77805	2.28415	2.62677	3.65464
AMRU_CQ_AATCCAGTCGCTAGCG	-16.4979	2.63391	-1.07312	4.84853	0	3.59948	1.85428
AMRU_CQ_AATCGGTAGCTAAACA	-12.772	2.18863	2.92497	-0.151526	0.485987	1.05297	8.66677
AMRU_CQ_AATCGGTCATATACCG	-15.8337	2.32181	-1.73473	4.53586	2.01053	2.87219	2.10627
AMRU_CQ_AATCGGTGTTCCGTCT	-13.8563	0.638609	1.20222	1.18332	0	1.79982	3.79962
AMRU_CQ_ACACCAAAGCTCTCGG	-14.3984	1.78368	1.82993	1.18184	0.0415127	2.9474	4.02673
AMRU_CQ_ACACCAATCTCAACTT	-14.0966	3.62954	-2.86087	3.74613	4.66619	4.90548	2.99115
AMRU_CQ_ACACCCTAGGAGCGAG	-15.8068	2.21801	-1.31629	3.90435	1.85977	2.29372	2.66567
AMRU_CQ_ACACCCTAGTTACCCA	-15.3046	2.59091	0.993084	2.98845	0.193968	3.68538	1.06682
AMRU_CQ_ACACCCTCAGCTGTAT	-5.9884	2.53746	8.13586	-5.50964	0	0.915294	6.15743
AMRU_CQ_ACACCCTTCATGTCTT	24.097	7.93069	25.648	-7.28678	0	0	2.04535
AMRU_CQ_ACACCGGCATGGTCAT	-13.0553	1.81771	4.2414	-0.476331	0	2.15542	4.481
AMRU_CQ_ACACCGGGTATAATGG	-15.2731	1.75851	1.03795	1.9833	0	1.54961	5.34866
AMRU_CQ_ACACCGGGTCTAGTCA	-15.0175	1.3318	0.439277	1.1602	0	4.06204	3.8774
AMRU_CQ_ACACCGGGTCTAGTGT	-15.5744	1.8739	-0.000326427	2.63485	0	2.7357	1.26653
AMRU_CQ_ACACCGGGTGGTACAG	-15.7798	1.32253	-0.060025	2.86523	0.574623	5.01489	3.02983
AMRU_CQ_ACACCGGGTTATTCTC	-15.9471	2.55071	-0.98626	3.67622	0	3.27869	1.44118
AMRU_CQ_ACACCGGTCTGCGTAA	-15.4439	1.9223	-0.255063	2.53804	0	4.94319	2.43471
AMRU_CQ_ACACTGAGTAGCGCAA	-8.96225	3.66498	7.94429	-4.91103	0	1.37768	3.93623
AMRU_CQ_ACAGCCGCAAGACACG	-16.7352	2.60411	-0.810629	3.92212	0.4928	2.84729	3.28533
AMRU_CQ_ACAGCCGCAGTAAGAT	-10.6526	3.54195	5.9562	-3.84493	0	0.66313	5.13926
AMRU_CQ_ACAGCCGCATATGAGA	-13.7759	1.72208	-1.69737	2.72524	1.96618	5.30869	5.70193
AMRU_CQ_ACAGCCGGTCTAACGT	11.4069	-27.8049	-5.16803	1.55911	0	1.32363	1.65453
AMRU_CQ_ACAGCCGTCTGTTTGT	-10.7055	2.58071	7.1244	-3.11786	0	1.8321	6.24794
AMRU_CQ_ACAGCTAAGACTAGGC	-17.193	1.85726	-0.663616	3.15604	0.0506355	2.07605	1.97478
AMRU_CQ_ACAGCTACAAAGGCGT	-16.256	2.46996	0.0960293	3.53463	0.937808	2.22113	0.987167
AMRU_CQ_ACATACGAGCCGATTT	-16.4579	2.56672	-0.575677	3.86225	0.729105	3.18155	4.04322
AMRU_CQ_ACATACGAGCGTAATA	-16.1293	1.56091	-0.574561	2.61298	0	2.2133	2.45922
AMRU_CQ_ACATACGCATCTATGG	-12.2849	1.26671	1.97891	0.204671	0.265428	2.03495	4.33532
AMRU_CQ_ACATACGGTCACAAGG	-17.6956	3.38929	-2.47121	4.80735	1.39788	2.32981	1.86385
AMRU_CQ_ACATACGGTTTGCATG	-15.6975	1.27463	-1.41357	3.53278	1.01273	4.62963	2.74884
AMRU_CQ_ACATCAGAGATCGATA	-13.0218	2.52574	5.32379	-2.09533	0.335844	0.959555	4.50991
AMRU_CQ_ACATCAGGTTAAGTAG	-15	1.81392	-0.783793	3.56702	1.37496	1.37496	0.4044
AMRU_CQ_ACATGGTAGAACTGTA	-15.4894	2.79024	-4.00876	5.36409	4.96989	6.02122	0.955749
AMRU_CQ_ACATGGTAGACTGGGT	-14.3926	1.07138	2.4551	0.559002	0.0942107	2.96764	3.06185
AMRU_CQ_ACATGGTAGATAGCAT	-16.359	4.35423	-4.87409	5.28014	1.21602	2.34518	0
AMRU_CQ_ACATGGTAGTCAATAG	-15.916	2.90731	-2.32956	3.65676	1.17165	2.87053	2.40187
AMRU_CQ_ACATGGTCAAGCCCAC	-16.0865	1.60647	1.58953	1.30127	0	1.6123	2.23242
AMRU_CQ_ACATGGTCACCAGGTC	-16.1789	1.71205	0.0400938	3.5528	0	5.26486	2.34894
AMRU_CQ_ACATGGTGTCTTCAAG	-13.9462	2.06904	-2.80408	2.89508	0.116659	1.28325	1.63322
AMRU_CQ_ACATGGTGTGCAGACA	-19.423	4.64406	-3.76293	5.45759	2.4274	4.04567	1.25865
AMRU_CQ_ACCAGTAAGATCGATA	-10.3627	2.65608	5.17341	-2.38925	0	1.46328	5.09933
AMRU_CQ_ACCAGTAAGCCTCGTG	-16.7217	2.50585	-2.93151	5.83418	1.38999	2.48213	1.48928
AMRU_CQ_ACCAGTAGTAGCGTAG	-15.6529	1.26217	2.23639	1.21316	0	1.44422	3.12914
AMRU_CQ_ACCAGTATCCTTTACA	-15.6359	2.79982	-1.99435	3.48108	0.60018	2.80084	1.10033
AMRU_CQ_ACCAGTATCTCGCTTG	-14.8732	2.95863	0.641723	3.04815	0	0.188182	1.50546
AMRU_CQ_ACCCACTAGACTAGGC	-16.1306	2.71701	-1.67912	4.27155	0.518672	3.40018	2.30521
AMRU_CQ_ACCCACTGTACCATCA	-17.0908	2.3904	-4.66071	5.45332	1.14913	4.0858	1.27681
AMRU_CQ_ACCGTAATCCGAACGC	-15.5689	2.10966	-1.91197	3.11432	0	3.52361	4.15003
AMRU_CQ_ACCTTTACAGGTGGAT	-14.4587	1.62729	1.74124	0.924001	0	2.93987	3.27269
AMRU_CQ_ACCTTTAGTCAGAATA	-14.4327	2.82127	-1.4186	3.09568	0.0514297	2.62292	1.08002
AMRU_CQ_ACCTTTAGTGTTTGTG	-8.1527	3.58525	8.07761	-4.40871	0	0.716589	6.62845
AMRU_CQ_ACGAGCCAGGTGATAT	-15.8073	2.07229	-2.64174	4.63747	0	4.17838	2.0512
AMRU_CQ_ACGAGCCCACTTCTGC	-11.8831	1.60699	2.86414	-0.63145	0.388048	1.81089	1.68154
AMRU_CQ_ACGAGCCGTTTGTGTG	-17.3402	2.94117	-2.54443	5.45778	0.762486	3.96493	1.06748
AMRU_CQ_ACGAGGACATGTCGAT	-14.9963	2.62191	1.11116	2.00114	0.412056	4.41488	2.5312
AMRU_CQ_ACGAGGAGTCAGAAGC	-16.3805	1.52673	-2.08471	4.5275	1.40538	3.16211	1.827
AMRU_CQ_ACGAGGATCACCCGAG	-14.8816	3.11838	0.371352	0.601629	0.719683	4.43805	4.79789
AMRU_CQ_ACGAGGATCAGTGCAT	-16.7675	2.46372	-0.17317	2.84814	0	2.72851	2.33873
AMRU_CQ_ACGATACTCTCTAGGA	-16.4797	2.71383	-1.46172	3.10096	0.315308	2.99543	1.7342
AMRU_CQ_ACGATGTCATCACCCT	-9.24854	3.12534	8.14312	-4.43299	0.637818	2.1097	7.45756
AMRU_CQ_ACGATGTTCAACTCTT	-16.6103	1.94159	-2.2199	4.20928	1.73468	3.42372	1.27819
AMRU_CQ_ACGATGTTCAGTGTTG	-15.2586	2.104	-0.820874	3.00785	1.23845	2.95322	1.81004
AMRU_CQ_ACGCAGCCAAGAGTCG	-15.771	3.05482	-2.65285	3.88608	1.53551	2.68714	2.8151
AMRU_CQ_ACGCAGCCATTACGAC	-12.6579	2.17677	4.55041	-1.03864	0	1.42366	4.7619
AMRU_CQ_ACGCAGCGTTCCTCCA	-15.1946	1.32554	2.43976	1.64289	0.26824	2.05651	4.33655
AMRU_CQ_ACGCCAGCACTGCCAG	-14.3114	2.30091	-0.921263	2.92478	1.03364	4.41646	1.69141
AMRU_CQ_ACGCCAGGTAACGCGA	27.9389	11.195	29.2404	-6.96667	0	0.346861	0
AMRU_CQ_ACGCCGACAAGACACG	-17.4045	2.78707	-2.66333	5.00649	1.31846	3.0426	1.82556
AMRU_CQ_ACGCCGACAATAGAGT	-15.4751	2.49869	-2.37842	4.16411	1.73175	3.4635	0.865876
AMRU_CQ_ACGCCGACACCAGGCT	-16.8941	2.04237	-2.12937	4.96815	1.26588	4.47928	1.92317
AMRU_CQ_ACGCCGATCTGAGTGT	7.06359	-28.1526	-4.81988	0.129596	0	0	1.95228
AMRU_CQ_ACGGAGAGTCAATACC	-15.2042	1.98439	2.03093	0.920208	0	1.62353	1.43798
AMRU_CQ_ACGGAGAGTCGAACAG	-14.8751	2.34389	-2.53722	3.72986	0.0897666	0.987433	0
AMRU_CQ_ACGGAGATCGTGGACC	-17.4703	3.10646	-2.52294	5.38813	1.80777	2.47062	0
AMRU_CQ_ACGGCCAAGCTATGCT	-14.1889	1.57254	2.28705	-0.362025	0.0719891	2.23166	5.2552
AMRU_CQ_ACGGGCTGTCCGTCAG	-12.949	1.46273	-0.979902	3.33166	0.184536	1.10722	2.95257
AMRU_CQ_ACGGGCTGTCGAACAG	-14.9385	1.92424	2.95183	0.507228	0	2.58372	2.88184
AMRU_CQ_ACGGGTCAGGCTCTTA	-14.4967	2.2456	1.83753	1.87272	0.492964	3.27149	2.82334
AMRU_CQ_ACGGGTCAGGGCACTA	-17.403	2.39975	-2.20335	6.08997	5.26277	3.14305	0.438564
AMRU_CQ_ACGGGTCCAGTTTACG	-13.0683	1.84629	4.083	-0.442632	0	0.709555	3.66604
AMRU_CQ_ACGGGTCTCAAAGACA	-2.1652	3.96368	13.4348	-8.80584	0	2.2541	2.86885
AMRU_CQ_ACGTCAAAGAGAACAG	-13.4848	2.00239	3.08698	-0.709674	0	2.56013	1.75167
AMRU_CQ_ACGTCAATCATGTGGT	-10.797	2.83739	7.38015	-3.77205	0	2.04982	5.27983
AMRU_CQ_ACGTCAATCCGAATGT	-13.7964	2.53962	-1.505	2.67333	0.486539	5.83847	3.24359
AMRU_CQ_ACGTCAATCTGTCAAG	-11.2693	2.45628	4.45236	-1.38337	0.824856	0.549904	3.94098
AMRU_CQ_ACTATCTAGAGCTGGT	-13.3167	0.46618	2.30855	-0.396589	1.33369	0.400107	3.46759
AMRU_CQ_ACTATCTAGTACGTAA	-15.8227	1.61592	-1.0422	2.94451	1.69062	2.15169	1.76746
AMRU_CQ_ACTATCTAGTGCGTGA	-0.670044	3.58063	13.1133	-8.80429	0	0.733616	8.06978
AMRU_CQ_ACTATCTTCCAGAAGG	-15.8671	1.87461	0.263822	2.84656	1.01833	4.5362	2.40696
AMRU_CQ_ACTATCTTCCTGCTTG	-14.2776	2.00429	1.26625	1.30288	0	3.71413	5.03205
AMRU_CQ_ACTATCTTCTTTAGGG	-10.9156	3.56436	6.9653	-3.02102	0	3.65485	6.67408
AMRU_CQ_ACTGAACAGCTCTCGG	-15.364	3.42251	-1.92118	3.98097	1.31642	7.53949	0
AMRU_CQ_ACTGAACAGGCAGGTT	-12.4348	2.55826	4.2193	-1.15244	0	0.886294	2.65888
AMRU_CQ_ACTGAACTCGTACGGC	-12.7406	4.15576	4.34484	-2.094	0	5.76315	3.16044
AMRU_CQ_ACTGAGTAGACCACGA	-18.4564	3.15837	-3.22653	5.67862	0.512098	1.79234	2.04839
AMRU_CQ_ACTGAGTAGCTTATCG	-16.1788	2.72741	-2.21077	4.76727	1.13082	3.39247	0.77744
AMRU_CQ_ACTGAGTCAGCCTGTG	-15.2937	2.84636	-3.95084	4.27806	0.50813	2.71003	1.52439
AMRU_CQ_ACTGAGTTCAAGCCTA	-16.607	2.28294	-0.651957	3.34485	0.402924	3.97168	2.87803
AMRU_CQ_ACTGATGCAGGATCGA	-15.1064	2.14223	0.102482	2.1882	0.243582	1.60764	1.55892
AMRU_CQ_ACTGATGGTTGTGGCC	-15.7734	1.48537	0.536839	1.86782	0.36708	1.32149	3.96447
AMRU_CQ_ACTGATGTCATAACCG	-15.9486	1.20975	-1.57206	4.0001	2.02961	0.95511	1.91022
AMRU_CQ_ACTGCTCGTAAGAGAG	-16.4265	2.07945	-0.778695	3.93011	0.249054	2.93883	1.34489
AMRU_CQ_ACTGCTCGTTGTGGCC	-14.954	1.95456	-0.9397	3.10054	0.16243	1.13701	3.49224
AMRU_CQ_ACTGCTCTCCAAACAC	-8.41069	2.1902	7.71215	-5.0006	0	0.96918	8.14111
AMRU_CQ_ACTGTCCAGTCTTGCA	-18.3133	3.37107	-1.88953	5.12604	0	4.5451	1.92589
AMRU_CQ_ACTGTCCAGTGAAGAG	13.144	-38.7005	-6.76439	0.579407	0.426557	0	1.93205
AMRU_CQ_ACTGTCCCATTATCTC	-13.5171	2.10505	2.80521	-0.212709	0.675711	1.55933	3.2746
AMRU_CQ_ACTGTCCGTTATTCTC	-16.9247	2.53245	-4.14818	5.72214	1.6082	3.86974	0.653332
AMRU_CQ_ACTGTCCGTTCGTCTC	-14.0925	2.76224	1.8391	1.29101	0.744085	2.52989	4.26608
AMRU_CQ_ACTTACTAGTGTTTGC	-16.9737	2.77422	-1.8809	3.95324	0.896422	4.31913	3.09673
AMRU_CQ_ACTTACTCAGTGGGAT	-15.8403	1.87393	-1.77442	4.64064	0.215688	2.37256	2.51636
AMRU_CQ_ACTTACTGTTCCTCCA	-18.0988	3.3377	-2.10028	4.89143	0.660829	1.32166	0.495622
AMRU_CQ_ACTTGTTCAGGGTTAG	-12.0296	3.06355	6.82444	-2.24315	0.587328	1.76199	6.31378
AMRU_CQ_ACTTGTTGTAGAGGAA	-15.4274	1.62625	-1.16521	3.6176	1.54423	2.09574	4.41209
AMRU_CQ_ACTTGTTTCCGTACAA	-14.941	2.63064	-1.51158	2.85351	0.765843	2.87191	1.08494
AMRU_CQ_ACTTGTTTCGCACTCT	-15.8181	2.00048	0.850044	1.60624	0.0658979	2.76771	2.76771
AMRU_CQ_ACTTTCAAGAAACCTA	-15.6785	1.46074	-0.79936	3.11407	0.978023	1.09308	2.01358
AMRU_CQ_ACTTTCAGTGCGGTAA	-15.0756	1.56674	-1.19879	4.15596	0.529998	2.54399	1.48399
AMRU_CQ_ACTTTCATCCGGGTGT	-14.6188	2.28254	1.67939	1.6449	0.0715308	3.50501	2.86123
AMRU_CQ_AGAATAGAGACAGACC	-14.4342	1.44061	0.371451	2.67588	0.0791766	1.97941	4.35471
AMRU_CQ_AGAATAGAGTCCATAC	-13.5955	2.1561	1.79371	0.739568	0.0280143	2.10108	2.96952
AMRU_CQ_AGAATAGCAGGTCTCG	-15.3462	2.6866	-2.57102	4.45213	0.540346	9.54611	1.26081
AMRU_CQ_AGAATAGCATGGGAAC	-17.7858	3.29879	-3.21671	5.36594	0.641437	6.09365	0
AMRU_CQ_AGAATAGCATGGTTGT	-17.1614	3.18117	-2.95113	5.27459	3.08472	3.30506	1.7627
AMRU_CQ_AGAATAGGTAAACACA	-11.9306	1.70141	2.94869	-0.322311	0	2.24099	7.06775
AMRU_CQ_AGAATAGTCCCTCAGT	-16.9713	2.50529	-2.47859	4.75417	0.408775	4.15588	1.02194
AMRU_CQ_AGAATAGTCGATAGAA	-7.76673	2.22573	7.95325	-5.50218	0	0.325283	5.85509
AMRU_CQ_AGACGTTAGATCGATA	-15.8723	2.38488	-1.67208	3.64811	0.419252	2.09626	0.838504
AMRU_CQ_AGACGTTGTAAACACA	-16.6179	3.34668	-2.24689	5.04166	1.65049	5.80973	0
AMRU_CQ_AGACGTTGTAGTACCT	-16.8225	1.82367	-1.93692	5.25485	0.665484	1.10914	1.99645
AMRU_CQ_AGAGCGAAGGACTGGT	-16.5175	2.55476	-2.18769	4.1991	2.67941	3.69324	0.0724165
AMRU_CQ_AGAGCGACAATGGACG	-16.2591	1.447	0.510059	2.74202	0.0590145	2.12452	2.18353
AMRU_CQ_AGAGCGACACGTTGGC	-2.9973	3.25211	12.3038	-8.58027	0.0421425	0	9.27136
AMRU_CQ_AGAGCGACAGCTTAAC	-16.2543	2.52135	-2.89862	4.78545	2.82391	3.06323	0.765807
AMRU_CQ_AGAGCGATCAACTCTT	-12.7893	1.80688	2.19643	0.0760444	0	4.44319	2.60949
AMRU_CQ_AGAGCGATCCTAGAAC	-15.7886	2.41466	-1.86649	5.10305	0.129676	2.91772	1.23193
AMRU_CQ_AGAGCTTCACGAAATA	-15.2746	1.89511	-0.387392	2.52009	0	2.04825	2.35169
AMRU_CQ_AGAGCTTCAGCCTTTC	-14.875	2.17705	1.76333	1.14481	0.355904	3.64801	4.27084
AMRU_CQ_AGAGCTTGTACTCTCC	-12.2334	1.80242	-0.763698	2.41816	1.58512	3.69862	0
AMRU_CQ_AGAGCTTTCAACGGGA	-16.0726	1.59835	-0.202638	3.50964	0.455685	5.01253	2.84803
AMRU_CQ_AGAGCTTTCGTGGTCG	-15.1536	2.29501	-0.343608	3.04045	0	2.29938	1.72453
AMRU_CQ_AGAGTGGAGACTAGAT	-12.7654	2.88526	-0.328087	1.43627	0	2.59471	4.84345
AMRU_CQ_AGAGTGGCAGTATCTG	-16.6198	2.87164	-2.82289	4.78828	0.835422	4.10116	1.36705
AMRU_CQ_AGAGTGGGTGAGCGAT	-13.687	2.45632	4.60225	-1.41077	0	1.00463	2.67902
AMRU_CQ_AGAGTGGGTGGTAACG	-16.5507	2.28133	-2.35071	5.29942	0.590633	5.72914	2.36253
AMRU_CQ_AGAGTGGTCAGAGGTG	-14.7235	1.3995	0.985641	2.43849	0	1.86468	4.66169
AMRU_CQ_AGATCTGAGTATTGGA	-14.2899	2.15791	2.83288	0.697528	0.0633032	4.0514	3.48167
AMRU_CQ_AGATCTGTCCAAACAC	-16.4472	2.37258	-3.2561	4.54792	0.29347	5.72267	2.78797
AMRU_CQ_AGATTGCTCTTGCAAG	-10.0368	2.5869	7.09146	-4.89677	0.8789	1.00446	4.26894
AMRU_CQ_AGCAGCCAGTAGATGT	-11.7848	2.60109	2.2714	0.479058	0	4.41735	6.89107
AMRU_CQ_AGCAGCCAGTCGAGTG	-15.097	1.52248	0.638187	2.5835	0	5.65548	2.59596
AMRU_CQ_AGCAGCCTCCCACTTG	-6.04139	2.51128	6.02591	-3.23035	0	2.69115	10.6063
AMRU_CQ_AGCATACGTAGAAGGA	-9.94957	1.85852	5.14178	-2.57915	0	1.11517	1.31792
AMRU_CQ_AGCATACGTCCGACGT	-15.4804	2.67973	-2.45782	4.70804	1.00458	2.63703	0.0627865
AMRU_CQ_AGCATACTCAAAGACA	-14.9268	1.92596	0.0147935	2.00679	1.2817	2.28875	1.55635
AMRU_CQ_AGCATACTCGCTGATA	-15.736	1.85354	-0.633337	3.74424	0	2.03533	1.30261
AMRU_CQ_AGCCTAACACCGTTGG	-15.8905	1.4528	-0.0510241	3.03953	0.749888	3.44948	2.04969
AMRU_CQ_AGCGGTCAGCGTCTAT	-17.3065	2.63641	-2.98716	5.56672	2.32558	6.51163	1.95349
AMRU_CQ_AGCGGTCAGCTAGTCT	-14.1501	1.9778	2.12567	1.13721	0	2.05274	3.3072
AMRU_CQ_AGCGGTCCACTGTCGG	-14.3432	1.46045	1.66801	1.82417	0	3.10659	5.89181
AMRU_CQ_AGCGGTCTCCCGACTT	-13.3769	2.4576	2.67216	0.700962	0	1.07459	4.70135
AMRU_CQ_AGCGTATAGGCAAAGA	-10.2955	1.27624	5.20489	-3.10977	0	0.725865	2.54053
AMRU_CQ_AGCGTATGTAGCTGCC	-16.3057	1.97514	-1.32367	4.40983	0	3.84224	0.565036
AMRU_CQ_AGCGTATGTTGGTTTG	-14.974	2.2587	-0.640879	3.15052	0	1.05407	0.105407
AMRU_CQ_AGCGTCGAGGCATTGG	9.0421	-31.8254	-5.14577	1.73258	0.897666	0	5.56553
AMRU_CQ_AGCGTCGGTCACAAGG	-16.4291	2.44836	0.338014	3.01276	0	3.35417	4.72633
AMRU_CQ_AGCGTCGTCTGGTATG	-12.4559	2.66731	5.47481	-1.52599	0.16756	0.335121	4.35657
AMRU_CQ_AGCTCCTAGCTAAACA	-14.7658	1.14264	1.30883	2.07606	0	1.56337	1.71466
AMRU_CQ_AGCTCCTAGGGAGTAA	-15.0834	1.92745	-0.0589165	2.96328	1.42218	2.47564	2.9497
AMRU_CQ_AGCTCCTTCCACTCCA	-11.8081	1.84417	0.964765	0.699968	0.394063	1.18219	1.67477
AMRU_CQ_AGCTCCTTCCCGGATG	-11.8772	2.60375	4.92447	-0.973266	0.401687	5.92488	5.62362
AMRU_CQ_AGCTCCTTCGATGAGG	-13.8729	2.09245	1.56484	1.4097	0.438233	2.92156	3.2624
AMRU_CQ_AGCTCCTTCGGCCGAT	-6.28648	3.6297	10.3288	-6.30256	0	2.90698	7.94574
AMRU_CQ_AGCTCTCAGGATTCGG	-13.679	4.10846	4.64719	0.1199	0	2.1343	4.9253
AMRU_CQ_AGCTCTCCAGTTAACC	-16.3807	2.69831	0.630812	2.0105	0.215248	4.13277	1.89418
AMRU_CQ_AGCTCTCTCGAGGTAG	-18.279	3.18393	-3.62177	5.94384	1.79711	1.98302	1.17742
AMRU_CQ_AGCTTGAAGAAGAAGC	-8.39364	2.27984	7.43154	-3.49539	0.386655	0.165709	3.92179
AMRU_CQ_AGCTTGAAGAGCTATA	-15.2759	2.07782	-0.142588	2.98838	0.185995	3.67339	3.02241
AMRU_CQ_AGCTTGAGTCTAGAGG	11.5168	-37.6543	-5.59066	-0.00372603	0	0.607626	1.86085
AMRU_CQ_AGCTTGATCTGGTGTA	-14.5085	2.26133	2.21313	0.591515	0.0826788	3.67921	5.2501
AMRU_CQ_AGGCCACCAGCATGAG	-15.9801	2.6028	-0.668856	4.01291	1.18301	1.95197	3.31243
AMRU_CQ_AGGCCACGTCATTAGC	-13.7138	1.19457	1.35747	1.99791	0	3.67503	2.033
AMRU_CQ_AGGCCACGTCGACTAT	-16.4876	2.36915	-0.800969	3.80587	1.04584	0.610075	6.10075
AMRU_CQ_AGGCCACTCCCAAGAT	-12.2929	1.47593	4.38774	-0.314736	0.752054	2.14046	4.04952
AMRU_CQ_AGGCCGTAGTGCCAGA	8.99415	-35.0626	-6.21995	0.859378	0.314317	0.392896	1.92519
AMRU_CQ_AGGCCGTAGTTAAGTG	-14.7502	1.57791	0.635042	2.58083	0	2.68418	1.19829
AMRU_CQ_AGGCCGTGTCTGATTG	-13.2614	1.31208	3.05123	1.27706	0	1.33189	4.32864
AMRU_CQ_AGGCCGTGTTAGATGA	-13.2722	1.87051	3.32728	-0.364463	0.238124	1.96452	2.79795
AMRU_CQ_AGGCCGTTCCTAGTGA	-15.9422	2.11089	-1.54364	2.99324	0.184111	2.85372	0.644389
AMRU_CQ_AGGGAGTCACACAGAG	-7.68698	3.31459	8.64027	-5.78123	0	1.55494	7.25639
AMRU_CQ_AGGGATGAGATGGCGT	-11.9306	2.62489	4.9769	-1.04901	1.33314	2.07377	5.11035
AMRU_CQ_AGGGATGAGTCTCCTC	-10.7956	2.46145	5.66789	-2.26041	0	2.12562	3.93241
AMRU_CQ_AGGGATGCACGCGAAA	-13.9951	2.16379	0.690394	2.53473	0	2.1044	4.67645
AMRU_CQ_AGGGATGCAGCTATTG	-14.0001	2.54415	4.19059	-0.403013	0	1.64046	4.12943
AMRU_CQ_AGGGATGGTGGTTTCA	-16.316	1.75597	-1.94736	3.398	2.69481	3.70537	7.52302
AMRU_CQ_AGGGTGAAGAAACGAG	-14.6242	1.07974	2.0219	0.24862	0.443656	5.49024	7.54215
AMRU_CQ_AGGGTGAAGAGCTTCT	-15.8692	2.46078	-1.08672	3.36365	0	3.25733	3.07966
AMRU_CQ_AGGGTGAAGCTAAGAT	-15.2388	2.65051	0.988724	2.79093	0	1.33531	1.78042
AMRU_CQ_AGGGTGACAATCCGAT	-6.64035	5.67525	5.72397	-4.31543	8.26446	1.78004	6.10299
[truncated: 7,216 more rows]
