# Supplementary material for: Single-cell transcription analysis of Plasmodium vivax blood-stage parasites identifies stage- and species-specific profiles of expression
Source: PLoS Biol. 2020 May 4;18(5):e3000711. doi: 10.1371/journal.pbio.3000711 (PMC7224573; doi:10.1371/journal.pbio.3000711)
Supplement: S14 Data — (XLSX) [file pbio.3000711.s043.xlsx]

## Sheet: Sheet1
Gene	Ches_Sa_GGCTCGAGTGTAAGTA	AMRU_CQ_TGCCCATGTAGGACAC	NIH_Ao_GCAAACTGTGCACTTA	NIH_Ao_ACGCAGCAGAGCTTCT	Ches_Sa_GATCGTACAGGAATGC	AMRU_Ao_CCGTGGATCAGTGTTG	AMRU_Ao_CCGTACTCAGTGGGAT	AMRU_Ao_GATGAGGCAGACAAAT	Ches_Sa_AAGGTTCAGCTCCTTC	AMRU_CQ_GGGCATCAGGCCGAAT	NIH_Ao_GACTACAAGAGGTACC	AMRU_Sa_GGAACTTGTCTCCACT	AMRU_Ao_CTGTGCTAGTTAAGTG	AMRU_CQ_GTGAAGGCAACACCCG	NIH_Ao_TTCTACAAGTGTCTCA	AMRU_CQ_TTCTTAGAGTGGTCCC	AMRU_Ao_CTGAAACAGTCATCCA	NIH_Ao_TAGAGCTGTCCAGTTA	AMRU_CQ_CAGATCACAATCTACG	AMRU_Ao_CTCTACGAGACTGTAA	AMRU_Ao_CCCATACGTAGGACAC	NIH_Ao_GACGTTAGTCTGCCAG	NIH_Ao_TTCTCCTAGTCCTCCT	Ches_Sa_GGGACCTAGCCCAACC	NIH_Ao_GATCGTAAGTGGGATC	NIH_Ao_CATCAAGGTTATTCTC	AMRU_Ao_ACATGGTTCCAATGGT	NIH_Ao_ATGGGAGCATTACCTT	AMRU_Ao_AGCCTAATCTTGACGA	AMRU_Ao_CACATAGTCCAAACTG	AMRU_CQ_TACGGTACAAGTCTAC	AMRU_Ao_CAGAGAGTCCACTCCA	AMRU_Ao_CCTCTGAGTCAAGCGA	NIH_Ao_GGAAAGCCAGTTCATG	NIH_Ao_TGCTACCTCGTTTATC	AMRU_Ao_TATGCCCTCAACACGT	AMRU_Ao_AAACGGGGTTATCCGA	AMRU_CQ_ATCACGACAAGCTGTT	NIH_Ao_CGTGTAACATCCGGGT	AMRU_Ao_AACCATGAGTTTAGGA	NIH_Ao_CATCGAAGTCATGCAT	AMRU_CQ_TCGCGAGGTCTTGATG	NIH_Ao_CGAGCACTCATCGGAT	NIH_Ao_GGGCACTTCAACACCA	AMRU_Ao_CATGCCTAGTTACGGG	AMRU_Ao_ACACCGGTCCGCAGTG	Ches_Sa_CTCGGAGTCTCCAACC	AMRU_Ao_AGATCTGGTCGCGAAA	PB_MACS_GCAGCCACACACCGCA
PVP01_1203900	-1	-1	-1	-1	-1	-1	-1	-1	-1	-1	-1	-1	-1	-1	-1	-1	-1	-1	-1	-1	-1	-1	-1	-1	-1	-1	-1	-1	-1	-1	-1	-1	-1	-1	-1	-1	-1	-1	-1	-1	-1	-1	-1	-1	-1	-1	-1	-1	-1
PVP01_0916300	-1	-1	-1	-1	-1	-1	-0.771808	-1	-1	-1	-1	-1	-1	-1	-0.152319	-1	-1	-1	-1	-1	-1	-1	-1	-1	-1	-0.149116	-1	-1	-1	-1	-1	-1	-1	-1	-1	-1	-0.0425263	-1	-1	-1	-1	-1	-1	-0.327073	-1	0.170053	-1	-1	-1
PVP01_1257500	-1	-1	-1	-1	-1	-1	-1	-1	-1	-1	-1	-1	-1	-1	-1	-1	-1	-1	-1	-1	-1	-1	-1	-1	-1	-1	-1	-1	-1	-1	-1	-1	-1	-1	-1	-1	-1	-1	-1	-1	-1	-1	-1	-1	-1	-1	-1	-1	-1
PVP01_1340800	-1	-1	-0.117603	-1	-1	-0.525822	-1	-1	-1	-1	-1	-1	-1	-1	-1	-1	-1	-1	-1	-1	-1	-1	-1	-1	-1	-1	-1	-1	-1	-1	-1	-0.804889	-1	-1	-1	-1	-1	-1	-1	-1	-1	-1	-1	-1	-1	-1	-1	-1	-1
PVP01_1144800	-1	-1	-1	-1	-1	-1	-1	-1	-1	-1	-0.255923	-1	-1	-1	-1	-1	-0.0443219	-1	-1	-1	-1	-0.113999	-1	-1	-1	-1	-1	-1	-1	-1	-1	-1	-1	-0.248494	-1	-1	-1	0.216692	-1	-1	-1	-1	-1	-0.37283	-1	0.170053	-1	-1	-1
PVP01_1126600	-1	-1	-1	-1	-1	-1	-1	-1	-1	-1	-1	-1	-1	-1	-1	-1	-1	-1	-1	-1	-1	-1	-1	-1	-1	-1	-0.435367	-1	-1	-1	-1	-1	-1	-1	-1	-1	-1	-1	-1	-1	-1	-1	-1	-1	-1	-1	-1	-1	-1
PVP01_1457300	-1	-1	-1	-1	-1	-1	-1	-1	-1	-1	-1	-1	-1	-1	-1	-1	-1	-1	-1	-1	-1	-1	-1	-1	-1	-1	-1	-1	-1	-1	-1	-1	-1	-1	-1	-1	-1	-1	-1	-1	-1	-1	-1	-1	-1	-1	-1	-1	-1
PVP01_0303400	-1	-1	-1	-1	-1	-1	-1	-1	-1	-1	-1	-1	-1	-1	-1	-1	-1	-1	-1	-1	-1	-1	-1	-1	-1	-1	-1	-1	-1	-1	-1	-1	-1	-1	-1	-1	-1	-1	-1	-1	-1	-1	-1	-1	-1	-1	-1	-1	-1
PVP01_0529800	-1	-1	-1	-1	-1	-1	0.00634337	-1	-1	-1	-1	-1	-0.783332	-1	-1	-1	-1	-1	-1	-1	-1	-1	-1	-1	-1	-1	-0.083184	-1	-1	-1	-1	-1	-1	-0.373433	-1	-1	-0.644586	-1	-1	-1	-1	-1	-1	-1	-1	-1	-1	-1	-1
PVP01_1240400	-1	-1	-1	-1	-1	-1	-1	-1	-1	-1	-1	-1	-1	-1	-1	-1	-1	-1	-1	-1	-1	-1	-1	-1	-1	-1	-1	-1	-1	-1	-1	-1	-1	-1	-1	-1	-1	-1	-1	-1	-1	-1	-1	-1	-1	-1	-1	-1	-1
PVP01_0216000	-1	-1	-1	-1	-1	-1	-1	-1	-1	-1	-1	-1	-1	-1	-1	-1	-1	-1	0.186019	-1	-1	-1	-1	-1	-1	-1	-1	-1	-1	-1	-1	-1	-1	-1	-1	-1	-1	-1	-1	-1	-0.447844	0.0756346	-0.145559	-1	-1	-1	-1	-1	-1
PVP01_0943800	-1	-1	-1	-1	-0.755875	-1	-1	-1	-1	-1	-1	-1	-1	-1	-1	-1	-1	-1	-1	-1	-1	-1	-1	-1	-1	-1	-1	-1	-1	-1	-1	-1	-1	-1	-1	-1	-1	-1	-1	-1	-1	-1	-1	-1	-1	-1	-1	-1	-1
PVP01_1320200	-1	-1	-1	-1	-1	-1	-1	-1	-1	-1	-1	-1	-1	-1	-1	-1	-1	-1	-1	-1	-1	-1	-1	-1	-1	-1	-1	-1	-1	-1	-1	-1	-1	-1	-1	-1	-1	-1	-1	-1	-1	-1	-1	-1	-1	-1	-1	-1	-1
PVP01_0908600	-1	-1	-1	-1	-1	-1	-1	-1	-1	-1	-1	-1	-1	-1	-0.152319	-1	-1	-1	-1	-1	-1	-1	-1	-1	-1	-1	-1	-1	-1	-1	-1	-1	-1	-1	-1	-1	-1	-0.163519	-1	-1	-1	-1	-1	-1	-1	-1	-1	-1	-1
PVP01_1440800	-1	-1	-1	-1	-1	-1	-1	-1	-1	-1	-1	-1	-1	-1	-1	-1	-1	-1	-1	-1	-1	-1	-1	-1	-1	-1	-1	-1	-1	-1	-1	-1	-1	-1	-1	-1	-1	-1	-1	-1	-1	-1	-1	-1	-1	-1	-1	-1	-1
PVP01_0118100	-1	-1	-1	-1	-0.755875	-1	-1	-1	-1	-1	-1	-1	-1	-1	-0.249229	-1	-1	-1	-1	-1	-1	-1	-1	-1	-1	-1	-1	-1	-1	-1	-1	-1	-1	-1	-1	-1	-1	-1	-1	-1	-1	-1	-1	-1	-1	-1	-1	-1	-1
PVP01_0807400	-1	-1	-1	-1	-1	-1	-1	-1	-1	-1	-1	-1	-1	-1	-1	-1	-1	-1	-1	-1	-1	-1	-1	-1	-1	-1	-1	-1	-1	-1	-1	-1	-1	-1	-1	-1	-1	-1	-1	-1	-1	-1	-1	-1	-1	-1	-1	-1	-1
PVP01_1135300	-1	-1	-1	-1	-1	-1	0.0732902	-0.0727644	-1	-1	-1	-1	-1	-1	-0.0731377	-0.730863	-1	-0.984392	-1	-1	-0.352633	-1	-1	-1	-1	-1	-1	-1	-1	-1	-1	-1	-1	-1	-1	-0.0547088	-1	-1	-0.249565	-1	-1	-1	-1	-1	-1	0.413091	-1	-0.516315	-1
PVP01_1017200	-1	-1	-1	-1	-1	-1	-1	-1	-1	-1	-1	-1	-1	-1	-1	-1	-1	-1	-1	-1	-1	-1	-1	-1	-1	-1	-1	-1	-1	-1	-1	-1	-1	-1	-1	-1	-1	-1	-1	-1	-1	-1	-1	-1	-1	-1	-1	-1	-1
PVP01_1418100	-1	-1	-1	-1	0.323306	-1	-1	-1	-1	-1	-1	-1	-1	-1	-1	-1	-1	-1	-1	-1	-1	-1	-1	-1	-0.547775	-1	-1	-1	-1	-1	-1	0.0982012	-1	-1	-1	-1	-1	-1	-1	-1	-1	-1	-1	-1	-1	-1	-1	-1	-1
PVP01_1250900	-1	-1	-1	-1	-1	-1	-1	-1	-1	-1	-1	-1	-1	-1	-1	-1	-1	-1	-1	-1	-1	-1	-1	-1	-1	-1	-1	-1	-1	-1	-1	-1	-1	-1	-1	-1	-1	-1	-1	-1	-1	-1	-1	-1	-1	-1	-1	-1	-1
PVP01_1016100	-1	-1	-1	-1	-1	-1	-1	-1	-1	-1	-1	-1	-1	-1	-1	-1	-1	-1	-1	-1	-1	-1	-1	-1	-1	-1	-1	-1	-1	-1	-1	-1	-1	-1	-1	-1	-1	-1	-1	-1	-1	-1	-1	-1	-1	-1	-1	-1	-1
PVP01_1138000	-1	-1	-1	-1	-1	-0.127882	-1	-1	-1	-1	-1	-1	-1	-1	-0.307221	-1	-1	-1	-1	-1	-0.130784	-1	-1	-1	-1	-0.103359	-1	-1	0.0247214	-1	-1	0.0982012	-1	-1	-1	-1	-1	-0.260429	-1	-1	-0.447844	-1	-1	-0.37283	-1	-1	0.734508	-1	-1
PVP01_1440600	-1	-1	-1	-1	-1	-1	-1	-1	-1	-1	-1	-1	-1	-1	-1	-1	-1	-0.984392	-1	-1	-1	-1	-1	-1	-1	-1	-1	-1	-1	-1	-1	-1	-1	-1	-1	-1	-1	-1	-1	-1	-1	-1	-1	-1	-1	-1	-1	-1	-1
PVP01_1406100	-1	-1	-1	-1	-1	-1	0.182435	-1	-1	-1	-1	0.12403	-1	-0.0927908	-1	-1	0.00143554	-1	-0.211921	-0.101231	-1	-1	-1	-1	-1	-1	-1	-0.264487	-1	-1	-1	-1	-1	-1	-1	-1	-1	-1	-1	-1	-1	-1	-0.183348	-1	-1	0.170053	-1	-0.0391937	-1
PVP01_0733100	-1	-1	-1	-1	-1	-1	-1	-1	-1	-1	-0.410825	-1	-0.783332	-1	-0.550259	-1	-1	-1	-1	-1	-1	-1	-0.574533	-1	-1	-1	-1	-1	-1	-1	-0.576284	-1	-0.721192	-1	-1	-0.656769	-1	-1	-1	-1	-1	-1	-1	-1	-0.763802	0.112061	-1	-1	-1
PVP01_1211900	-1	-1	-1	-1	-1	-1	-1	-1	-1	-1	-1	-1	-1	-1	-1	-1	-1	-1	-1	-1	-1	-1	-1	-1	-1	-1	-1	-1	-1	-1	-1	-1	-1	-1	-1	-1	-0.945616	-1	-1	-1	-1	-1	-1	-1	-1	-1	-1	-1	-1
PVP01_0940100	-1	-1	-1	-1	-1	-1	-1	-1	-1	-1	-1	-1	-1	-1	-1	-1	-1	-1	-1	-1	-1	-1	-1	-1	-1	-1	-1	-1	-1	-1	-1	-1	-1	-1	-1	-1	-1	-1	-1	-1	-1	-1	-1	-1	-1	-1	-1	-0.692406	-1
[truncated: 5,000 more columns]
