# Supplementary material for: Single-cell transcription analysis of Plasmodium vivax blood-stage parasites identifies stage- and species-specific profiles of expression
Source: PLoS Biol. 2020 May 4;18(5):e3000711. doi: 10.1371/journal.pbio.3000711 (PMC7224573; doi:10.1371/journal.pbio.3000711)
Supplement: S15 Data — (XLSX) [file pbio.3000711.s044.xlsx]

## Sheet: Sheet1
Gene	Ches_Sa_GGCTCGAGTGTAAGTA	AMRU_CQ_TGCCCATGTAGGACAC	NIH_Ao_GCAAACTGTGCACTTA	NIH_Ao_ACGCAGCAGAGCTTCT	Ches_Sa_GATCGTACAGGAATGC	AMRU_Ao_CCGTGGATCAGTGTTG	AMRU_Ao_CCGTACTCAGTGGGAT	AMRU_Ao_GATGAGGCAGACAAAT	Ches_Sa_AAGGTTCAGCTCCTTC	AMRU_CQ_GGGCATCAGGCCGAAT	NIH_Ao_GACTACAAGAGGTACC	AMRU_Sa_GGAACTTGTCTCCACT	AMRU_Ao_CTGTGCTAGTTAAGTG	AMRU_CQ_GTGAAGGCAACACCCG	NIH_Ao_TTCTACAAGTGTCTCA	AMRU_CQ_TTCTTAGAGTGGTCCC	AMRU_Ao_CTGAAACAGTCATCCA	NIH_Ao_TAGAGCTGTCCAGTTA	AMRU_CQ_CAGATCACAATCTACG	AMRU_Ao_CTCTACGAGACTGTAA	AMRU_Ao_CCCATACGTAGGACAC	NIH_Ao_GACGTTAGTCTGCCAG	NIH_Ao_TTCTCCTAGTCCTCCT	Ches_Sa_GGGACCTAGCCCAACC	NIH_Ao_GATCGTAAGTGGGATC	NIH_Ao_CATCAAGGTTATTCTC	AMRU_Ao_ACATGGTTCCAATGGT	NIH_Ao_ATGGGAGCATTACCTT	AMRU_Ao_AGCCTAATCTTGACGA	AMRU_Ao_CACATAGTCCAAACTG	AMRU_CQ_TACGGTACAAGTCTAC	AMRU_Ao_CAGAGAGTCCACTCCA	AMRU_Ao_CCTCTGAGTCAAGCGA	NIH_Ao_GGAAAGCCAGTTCATG	NIH_Ao_TGCTACCTCGTTTATC	AMRU_Ao_TATGCCCTCAACACGT	AMRU_Ao_AAACGGGGTTATCCGA	AMRU_CQ_ATCACGACAAGCTGTT	NIH_Ao_CGTGTAACATCCGGGT	AMRU_Ao_AACCATGAGTTTAGGA	NIH_Ao_CATCGAAGTCATGCAT	AMRU_CQ_TCGCGAGGTCTTGATG	NIH_Ao_CGAGCACTCATCGGAT	NIH_Ao_GGGCACTTCAACACCA	AMRU_Ao_CATGCCTAGTTACGGG	AMRU_Ao_ACACCGGTCCGCAGTG	Ches_Sa_CTCGGAGTCTCCAACC	AMRU_Ao_AGATCTGGTCGCGAAA	PB_MACS_GCAGCCACACACCGCA
PVP01_0525200	-1	-1	-1	-1	-1	-1	-1	-1	-1	-1	-1	-1	-1	-1	-1	-1	-1	-1	-1	-1	-1	-1	-0.148564	-1	-1	-1	-1	-1	-1	-1	-1	-1	-1	-1	-1	-1	-1	-1	-1	-1	-1	-1	-1	-1	-1	-1	-1	-1	-1
PVP01_0523400	-0.780533	-0.0358298	-1	-1	-1	0.0182461	0.269585	-1	-0.756864	-0.133778	-0.000650954	-0.243947	-1	-1	-1	-0.730863	-0.998564	0.129551	-0.813981	-0.879383	-0.431814	-1	-0.0516541	-1	-1	-1	-0.736397	-1	-1	-1	0.0257762	-0.105919	-1	-0.0724031	-1	-1	-1	-1	-1	0.163324	-0.389852	-1	-0.747619	-0.37283	0.315379	-1	-1	-0.294466	-1
PVP01_1470300	-1	-1	-1	-1	-1	-1	-1	-1	-1	-1	-1	-1	-1	-1	-1	-1	-1	-1	-1	-1	-1	-1	-1	-1	-1	-1	-1	-1	-1	-1	-1	-1	-1	-1	-1	-1	-1	-1	-1	-1	-1	-1	-1	-1	-1	-1	-1	-1	-1
PVP01_1034000	-1	-1	-1	-1	-1	-1	-1	-1	-1	-1	-1	-1	-1	-1	-1	-1	-1	-1	-1	-1	-1	-1	-1	-1	-1	-1	-1	-1	-1	-1	-1	-1	-1	-1	-1	-1	-1	-1	-1	-1	-1	-1	-1	-1	-1	-1	-1	-1	-1
PVP01_0422800	-1	-1	-1	-1	-1	-1	-1	-0.771734	-1	-1	-1	-1	-1	-1	-1	-0.730863	-0.0954745	-1	-1	-1	-0.352633	-1	-1	-1	-1	-1	-1	-1	0.14966	-0.469478	-1	-1	-1	-1	0.240899	-1	-1	-1	-1	-1	-1	-1	-1	-1	-0.462772	-1	-1	-1	-1
PVP01_0734900	-1	-1	-1	-1	-1	-1	-1	-1	-1	-1	-1	-1	-1	-1	-1	-1	-1	-1	-1	-1	-1	-1	-1	-1	-1	-1	-1	-1	-1	-1	-1	-1	-1	-1	-1	-1	-1	-1	-1	-1	-1	-1	-1	-1	-1	-1	-1	-1	-1
PVP01_0000090	-1	-1	-1	-1	-1	-1	-1	-1	-1	-1	-1	-1	-1	-1	-0.851289	-1	-1	-1	-1	-1	-1	-1	-1	-1	-0.246745	-1	-1	-1	-1	-1	-1	-1	-0.721192	-1	-0.139312	-1	-1	-1	-1	-1	-0.815821	-0.225395	-1	-1	-1	-1	-1	-1	-1
PVP01_0533700	-1	-1	-1	-1	-1	-1	-1	-1	-1	-1	-1	-1	-1	-1	-1	-1	-1	-1	-1	-1	-1	-1	-1	-1	-1	-1	-1	-1	-1	-1	-1	-1	-1	-1	-1	-1	-1	-1	-1	-1	-1	-1	-1	-1	-1	-1	-1	-1	-1
PVP01_0503800	0.581195	0.2652	-1	-1	-1	-0.224792	-1	-0.118522	-1	0.343343	-0.954893	-1	-1	-1	-1	-1	0.115379	-0.683362	-1	-1	-0.431814	0.187031	0.270565	-1	-0.325926	-0.501299	0.342785	-0.310245	0.45069	-1	0.201868	-0.503859	-0.420162	-0.037641	-1	0.343231	0.284833	-1	0.0514648	0.0541798	0.0872688	-0.401487	-0.110797	-0.327073	0.0812958	0.170053	-1	-0.0903462	-1
PVP01_0423600	-1	-1	-1	-1	-1	-1	-1	-1	-1	-1	-1	-1	-1	-1	-1	-1	-1	-1	-1	-1	-1	-1	-1	-1	-1	-1	-1	-1	-1	-1	-1	-1	-1	-1	-1	-1	-1	-1	-1	-1	-1	-1	-1	-1	-1	-1	-1	-1	-1
PVP01_0302000	-1	-1	-1	-1	-1	-1	-1	-1	-1	-1	-1	-1	-1	-1	-1	-1	-1	-1	-1	-1	-1	-1	-1	-1	-1	-1	-1	-1	-1	-1	-1	-1	-1	-1	0.275661	-1	-1	-1	-1	-1	-1	-1	-1	-1	-1	-1	-1	-1	-1
PVP01_0624700	-1	-1	-1	-1	-1	-1	-1	-1	-1	-0.735838	-0.214531	-1	-1	-1	-0.675198	-1	-1	-1	-0.813981	-0.879383	-1	-0.716059	-1	-1	-1	-1	-1	-1	-1	-1	-1	-1	-1	-1	-1	-0.957799	-0.945616	-1	-0.374504	-1	-1	-1	-1	-1	-1	-1	-1	-1	-1
PVP01_0102500	-1	-1	-1	-1	-1	-1	-1	-1	-1	-1	-1	-1	-1	-1	-1	-1	-1	-1	-1	-1	-1	-1	-1	-1	-1	-1	-1	-1	-1	-1	-1	-1	-1	-1	-1	-1	-1	-1	-1	-1	-1	-1	-1	-1	-1	-1	-1	-1	-1
PVP01_0524800	-1	-1	-1	-1	-1	-1	-1	-1	-1	-1	-1	-1	-1	-1	-1	-0.730863	-1	-1	-1	-1	-1	-1	-1	-1	-1	-1	-1	-1	-1	-1	-1	-1	-1	-1	-1	-1	-1	-1	-1	-1	-1	-1	-1	-1	-1	-1	-1	-1	-1
PVP01_0524700	-1	-1	-1	-1	-1	-1	-1	-1	0.284528	-1	-1	-1	-1	-1	-1	-1	-1	0.0156077	-1	-1	-1	-1	-1	-1	-1	-1	-1	-1	-1	-1	-1	-1	-1	-1	-1	-1	-1	-1	-1	-1	-1	-1	-1	-1	-1	-0.733037	-1	-1	-1
PVP01_0524900	-1	-1	-1	-1	-1	-1	-1	-1	-1	-1	-1	-1	-1	-1	-1	-1	-1	-1	-1	-1	-1	-1	-1	-1	-1	-1	-1	-1	-1	-1	-1	-1	-1	-1	-1	-1	-1	-1	-1	-1	-1	-1	-1	-1	-1	-1	-1	-1	-1
PVP01_0525100	-1	-1	-1	-1	-1	-1	-1	-1	-1	-1	-1	-1	-1	-1	-1	-1	-1	-1	-1	-1	-1	-1	-1	-1	-1	-1	-1	-1	-1	-1	-1	-1	-1	-1	-1	-1	-1	-1	0.0514648	-1	-1	-1	-1	-0.628103	-1	-1	-1	-1	-1
PVP01_0525000	-1	-1	-1	-1	-1	-1	-1	-1	-1	-1	-1	-1	-1	-1	-1	-1	-1	-1	-1	-1	-1	-1	-1	-1	-1	-1	-1	-1	-1	-1	-1	-1	-1	-1	-1	-1	-1	-1	-1	-1	-1	-1	-1	-1	-1	-1	-1	-1	-1
PVP01_1201400	-1	-1	0.23458	-1	-1	-1	-1	-1	-0.756864	-1	-1	-1	-1	-1	-1	-1	-1	-1	-1	-1	-1	-1	-1	-1	-1	-1	-1	-1	-1	-1	-1	-1	-1	-1	-1	-1	-1	-1	-1	-1	-1	-0.401487	-1	-0.150981	-1	-1	-1	-1	-1
PVP01_0522700	-1	-1	-1	-1	-1	-1	-1	0.0411789	-1	-1	-0.556953	-1	-1	-1	-1	-1	0.00143554	-1	-0.115011	0.421647	-1	0.129039	-1	-1	-0.723866	-0.325208	-1	-0.419389	0.14966	-1	-0.0322157	-0.804889	-0.177124	-1	-1	-1	-0.0425263	-1	-1	-0.489888	-0.690882	-0.401487	-1	-1	-1	-1	-1	-0.215285	-1
PVP01_0523600	-1	-1	-1	-1	-1	-1	-1	-1	-1	-1	-1	-1	-1	-1	-1	-1	-1	-1	-1	-1	-1	-1	-1	-1	-1	-1	-1	-1	-1	-1	-1	-1	-1	-1	-1	-1	-1	-1	-1	-1	-1	-1	-1	-1	-1	-1	-1	-1	-1
PVP01_0516200	-1	-1	-1	-1	-1	-1	-1	-1	-1	-1	-1	-1	-1	-1	-1	-1	-1	-1	-1	-1	-1	-1	-1	-1	-1	-1	-1	-1	-1	-1	-1	-1	-1	-1	-1	-1	-1	-1	-1	-1	-1	-1	-1	-1	-1	-1	-1	-1	-1
PVP01_0516500	-1	-1	-1	-1	-1	-1	-1	-1	-1	-1	-1	-1	-1	-1	-1	-1	-1	-1	-1	-1	-1	-1	-1	-1	-1	-1	-1	-1	-1	-1	-1	-1	-1	-1	-1	-1	-1	-1	-1	-1	-1	-1	-1	-1	-1	-1	-1	-1	-1
PVP01_0524600	-1	-1	-1	-1	-1	-1	-0.771808	-1	-1	0.0423129	-1	-1	-0.783332	-1	-1	-1	-1	-1	-1	-1	-1	-0.348082	-1	-1	-1	-1	-1	-1	-1	-1	-1	-1	-1	-1	-1	-1	-1	-1	-1	-1	-1	-1	-1	-1	0.014349	-1	-1	-0.993436	-1
PVP01_1201500	-1	-1	-1	-1	-1	-1	-1	-1	-1	-1	-1	-1	-1	-1	-1	-1	-1	-1	-1	-1	-1	-1	-1	-1	-1	-1	-1	-1	-1	-1	-1	-1	-1	-1	-1	-1	-1	-1	-1	-1	-1	-1	-1	-1	-1	-1	-1	-1	-1
PVP01_0623000	-1	-1	-1	-1	-1	-1	-1	-0.470704	0.604864	-1	-1	-1	-1	-1	-0.110926	-1	-1	-1	-1	-1	-1	-0.59112	-1	-1	-1	-1	-1	-1	-1	-1	-0.400192	0.149354	-1	-1	-1	-1	-1	-1	-1	-1	-1	-0.401487	-1	-1	-1	-1	-1	-1	-1
PVP01_0515800	-1	-1	-1	-1	-1	-1	-1	-1	-1	-1	-1	-1	-1	-1	-1	-1	-1	-1	-1	-1	-1	-1	-1	-1	-1	-1	-1	-1	-1	-1	-1	-1	-1	-1	-1	-1	-1	-1	-1	-1	-1	-1	-1	-1	-1	-1	-1	-1	-1
PVP01_0523500	-1	-1	-1	-1	-1	-1	-1	-1	-1	0.10926	-1	-1	-1	-1	-1	-0.730863	-1	-1	-1	-1	-1	-1	-1	-1	-1	-1	-1	-1	-1	-1	-1	-1	-1	-1	-1	-1	-1	-1	-1	-1	-1	-1	-1	-1	-1	-1	-1	-1	-1
PVP01_0522900	-1	-1	-1	-1	-1	-1	-1	-1	-1	-1	-0.954893	-1	-1	-1	-1	-1	-1	-1	-1	-1	-1	-1	-1	-1	-1	-1	-1	-1	-1	-1	-1	-1	-1	-1	-1	-1	-1	-1	-1	-1	-1	-1	-1	-1	-1	-1	-1	-1	-1
PVP01_0515900	-1	-1	-1	-1	-1	-1	-1	-1	-1	-1	-1	-1	-1	-1	-1	-1	-1	-1	-1	-1	-1	-1	-1	-1	-1	-1	-1	-1	-1	-1	-1	-1	-1	-1	-1	-1	-1	-1	-1	-1	-1	-1	-1	-1	-1	-1	-1	-1	-1
PVP01_0524100	-1	-1	0.394281	-1	-1	-0.826852	-1	-1	-1	-1	-1	-1	0.119758	-0.791761	-1	-1	-1	-1	-0.115011	-1	-0.285686	-0.017089	-1	-1	-1	-0.501299	-0.560305	-1	-1	-0.34454	-1	-1	-0.420162	-1	-1	-1	-1	-0.385368	-1	-1	-1	0.297483	-1	-1	-1	-1	-1	-1	-1
PVP01_0515700	-1	-1	-1	-1	-0.153815	-1	-1	-1	-1	-1	-0.954893	-1	-1	-1	-1	-1	-1	-1	-1	-1	-1	-1	-1	-1	-1	-1	-1	-0.486336	-1	-1	-1	-1	-1	-1	-1	-1	-1	-1	-1	-1	-1	-1	-1	-1	-1	-1	-1	-0.993436	-1
PVP01_0516400	-1	-1	-1	-1	-1	-1	-1	-1	-1	-1	-1	-1	-1	-1	-1	-1	-1	-1	-1	-1	-1	-1	-1	-1	-1	-1	-1	-1	-1	-1	-1	-1	-1	-1	-1	-1	-1	-1	-1	-1	-1	-1	-1	-1	-1	-1	-1	-1	-1
PVP01_0532500	-1	-1	-1	-1	-1	-1	-1	-1	-1	-1	-1	-1	-1	-1	-1	-1	-1	-1	-1	-1	-1	-1	-1	-1	-1	-1	-1	-1	-1	-1	-1	-1	-1	-1	-1	-1	-1	-1	-1	-1	-1	-1	-1	-1	-1	-1	-1	-1	-1
PVP01_0524300	-1	-1	-1	-1	-1	-1	-1	-0.771734	-1	-1	-1	-1	-1	-1	-1	-1	-1	-1	-1	-1	-1	-1	-1	-1	-1	-1	-1	-1	-1	-1	-1	-1	-1	-1	-1	-1	-1	-1	-1	-1	-1	-1	-1	-1	-1	-1	-1	-1	-1
PVP01_0525300	-1	-1	-1	-0.00333742	-1	-1	-1	-1	-1	-1	-1	-1	-1	-1	-1	-1	-1	-1	-1	-1	-1	-1	-1	-1	-1	-1	-1	-1	-1	-1	-1	-1	-1	-1	-1	-0.957799	-1	-1	-1	-1	-1	-1	-1	-1	-1	-1	-0.235528	-1	-1
PVP01_0601500	-1	0.520473	0.23458	0.613963	-1	0.252329	0.626132	0.131356	0.544166	0.542915	0.335141	0.4403	-0.306211	0.208239	-0.550259	0.630865	0.343858	0.219728	-0.115011	0.351066	0.099665	0.129039	0.310074	-1	0.230377	0.452944	0.166693	0.254027	0.588993	0.433612	0.353135	-0.0267375	0.0569591	0.295574	-1	0.320955	0.434595	0.313602	0.490797	0.112172	0.198419	0.297483	0.0540134	0.465319	0.27759	0.0451146	-1	0.421537	-1
PVP01_0516100	-1	-1	-1	-1	-1	-1	-1	-1	-1	-1	-1	-1	-1	-1	-1	-1	-1	-1	-1	-1	-1	-1	-1	-1	-1	-0.501299	-1	-1	-1	-1	-0.576284	-1	-1	-1	-1	-1	-1	-1	-1	-1	-1	-1	-1	-1	-1	-1	-1	-1	-1
PVP01_0001440	-1	-1	-1	0.382013	-1	-1	-1	-1	-1	-1	-1	-1	-0.783332	-1	-1	-1	-1	-0.507271	-1	-1	-1	-1	-1	-1	-1	-0.0619663	-1	-1	-1	-1	-1	-1	-1	-1	-1	-1	-1	-1	-1	-1	-1	-1	-1	-1	-1	0.443055	-1	-1	-1
PVP01_0423200	-1	-1	-1	-1	-1	-1	-1	-1	-1	-1	-0.301681	-1	-1	-1	-0.374168	-1	-1	-1	-1	-1	-1	-1	-1	-1	-0.723866	-1	-0.259275	-1	-1	-1	-1	0.371203	-1	-0.248494	0.307846	-0.179648	-0.468495	-1	0.0514648	-0.313797	-1	-1	-0.32165	-0.423983	0.139288	-1	-1	-1	-1
PVP01_0808800	-1	-1	-1	-1	-1	-1	-1	-1	-1	-1	-1	-1	-1	-1	-1	-0.253742	-1	-1	-0.813981	-1	-1	-1	-1	-1	-1	-1	-0.338456	-1	-1	-1	-1	-1	-1	-1	-1	-1	-1	-0.862489	-1	-1	-1	-1	-0.747619	-1	-1	-1	-1	-1	-1
PVP01_0302100	-1	-1	-1	-1	-1	-1	-1	-1	-1	-1	-1	-1	-1	-1	-1	-1	-1	-1	-1	-1	-1	-1	-1	-1	-1	-1	-1	-1	-1	-1	-1	-1	-1	-1	-1	-1	-1	-1	-1	-1	-1	-1	-1	-1	-1	-1	-1	-1	-1
PVP01_0524500	-1	-1	-1	-1	-1	-1	-1	-1	-1	0.0423129	-1	-1	-1	-1	-1	-1	-1	-1	-1	-1	-1	-1	-1	-1	-1	-1	-1	-1	-1	-1	-1	-1	-1	-1	-1	-1	-1	-1	-1	-1	-1	-1	-1	-1	-1	-1	-1	-1	-1
PVP01_0601600	-1	0.16829	-1	-1	-1	-0.525822	-0.470778	-0.595643	0.284528	-0.735838	-1	-1	-1	-1	-1	-0.253742	-1	-1	-1	-1	-1	-0.49421	-0.574533	-1	-1	-1	-0.560305	-0.662427	-0.276309	-0.9466	-0.877314	-1	-0.721192	-1	-1	-1	-0.468495	-1	-0.550595	-1	-0.690882	-1	-1	-0.725013	-0.462772	-1	-1	-0.993436	-1
PVP01_0524200	-1	-1	-1	-1	-1	-1	0.269585	0.157685	-1	0.167252	-0.954893	-1	-1	-1	-0.110926	0.22338	-0.998564	-0.507271	0.186019	0.0748599	-0.528724	-0.49421	-0.449594	-1	-1	-1	-0.736397	-0.088396	0.14966	-0.469478	0.585084	-1	-1	0.228627	0.20311	0.0422012	-1	-0.561459	-0.00652716	0.250474	-1	-1	-1	-0.213129	-0.161742	0.266963	-1	-0.993436	-1
PVP01_0516000	-1	-1	-1	-1	-1	-1	-1	-1	-1	-1	-1	-1	-1	-1	-1	-1	-1	-1	-1	-1	-1	-1	-1	-1	-1	-1	-1	-1	-1	-1	-1	-1	-1	-1	-1	-1	-1	-1	-1	-1	-1	-1	-1	-1	-1	-1	-1	-1	-1
PVP01_0808700	-1	-1	-1	-1	-1	-1	-1	-1	-1	-1	-1	-1	-1	-1	-1	-1	-1	-1	-1	-1	-1	-1	-1	-1	-1	-1	-1	-1	-1	-1	-1	-1	-1	-1	-1	-1	-1	-1	-1	-1	-1	-1	-1	-1	-1	-1	-1	-1	-1
PVP01_0523700	-1	-1	-1	-1	-1	-1	-1	-1	-1	-1	-1	-1	-1	-1	-1	-1	-1	-1	-1	-1	-1	-1	-1	-1	-1	-1	-1	-1	-1	-1	-1	-1	-1	-1	-1	-1	-1	-1	-1	-1	-1	-1	-1	-1	-1	-1	-1	-1	-1
PVP01_0601700	-1	-1	-1	-1	-1	-1	-1	-1	-1	-1	-1	-1	-1	-1	-1	-1	-1	-1	-1	-1	-1	-1	-1	-1	-1	-1	-1	-1	-1	-1	-1	-1	-1	-1	-1	-1	-1	-1	-1	-1	-1	-1	-1	-1	-1	-1	-1	-1	-1
PVP01_0523200	-1	-1	-1	-1	-1	-1	-1	-1	-1	-1	-1	-1	-1	-1	-1	-1	-1	-1	-1	-1	-1	-1	-1	-1	-1	-1	-1	-1	-1	-1	-1	-1	-1	-1	-1	-1	-1	-1	-1	-1	-1	-1	-1	-1	-1	-1	-1	-1	-1
PVP01_0523800	-1	-1	-1	-1	-1	-0.826852	-1	-0.595643	-1	-1	-0.214531	-1	-1	-1	-0.307221	-1	-1	-1	-1	-1	-0.653663	-1	-1	0.390349	-1	-1	-1	-0.150544	-1	-1	-1	-1	-0.545101	-0.452614	-1	-0.0547088	-1	-1	-1	-1	-1	0.338876	-0.110797	-1	-0.286681	-1	-0.71265	-1	-1
PVP01_0524400	-1	-1	-1	-1	-1	-1	-1	-1	-1	-1	-1	-1	-1	-1	-1	-1	-1	-1	-1	-1	-0.352633	-1	-1	-1	0.121232	-1	-1	-0.310245	-0.4524	-1	-1	-1	-1	-0.373433	0.0648077	-1	-0.167465	-1	-1	-1	-0.3387	-1	-0.446589	-1	-1	-1	-1	-1	-1
PVP01_0523100	-1	-1	-1	-1	-1	-1	-1	-1	-1	-1	-1	-1	-1	-1	-1	-1	-1	-1	-1	-1	-1	-1	-1	-1	-1	-1	-1	-1	-1	-1	-1	-1	-1	-1	-1	-1	-1	-1	-1	-1	-1	-1	-1	-1	-1	-1	-1	-1	-1
PVP01_0516300	-1	-1	-1	-1	-1	-1	-1	-1	-1	-1	-1	-1	-1	-1	-1	-1	-1	-1	-1	-1	-1	-1	-1	-1	-1	-1	-1	-1	-1	-1	-1	-1	-1	-0.850554	-1	-1	-1	-1	-1	-1	-1	-1	-1	-1	-1	-1	-1	-1	-1
PVP01_0601300	-1	-1	-1	-0.848435	-1	-1	-1	-1	-1	-0.735838	-1	-1	-1	-0.791761	-1	0.22338	-1	-0.507271	-1	-1	-1	-1	-0.0516541	-1	-1	-1	-1	-0.486336	-1	-1	-0.400192	-1	-1	-1	-0.361161	-1	-1	-0.862489	-1	-1	-0.514791	-1	-1	-0.725013	-1	-1	-1	-1	-1
PVP01_0504000	-1	0.441291	-1	-1	-1	-0.349731	-1	-0.595643	-1	-0.434808	-1	-1	-0.783332	-1	-0.675198	-1	-1	0.161736	-1	-1	-1	-1	0.0275272	-1	-0.0706535	-1	-0.192328	-1	-1	-1	0.122686	-0.804889	-0.721192	-1	-1	-0.480678	-0.246646	-0.561459	-1	-0.188858	-0.593972	-1	-1	-0.725013	-1	-1	-1	-0.0903462	-1
PVP01_0601800	-1	-1	-1	-1	-1	-1	-1	-1	-1	-1	-1	-1	-1	-1	-1	-1	-1	-1	-1	-1	-1	-1	-1	-1	-1	-1	-1	-1	-1	-1	-1	-1	-1	-1	-1	-1	-1	-1	-1	-1	-1	-1	-1	-1	-1	-1	-1	-1	-1
PVP01_0601400	-1	-1	-1	-1	-1	-1	-1	-1	-1	-1	-1	-1	-1	-1	-1	-1	-1	-1	-1	-1	-1	-1	-1	-1	-1	-1	-1	-1	-1	-1	-1	-1	-1	-1	-1	-1	-1	-1	-1	-1	-1	-1	-1	-1	-1	-1	-1	-1	-1
PVP01_0601900	-1	-1	-1	-1	-1	-1	-1	-1	-1	-1	-1	-1	-1	-1	-1	-1	-1	-1	-1	-1	-1	-1	-1	-1	-1	-1	-1	-1	-1	-1	-1	-1	-1	-1	-1	-1	-1	-1	-1	-1	-1	-1	-1	-1	-1	-1	-1	-1	-1
PVP01_0525400	-1	-1	-1	-1	-1	-1	-1	-1	-1	-1	-1	-1	-1	-1	-1	-1	-1	-1	-1	-1	-1	-1	-1	-1	-1	-1	-1	-1	-1	-1	-1	-1	-1	-1	-1	-1	-1	-1	-1	-1	-1	-1	-1	-1	-1	-1	-1	-1	-1
PVP01_0623700	-1	-1	-1	-1	-1	-1	-1	-1	-1	-1	-1	-1	-1	-1	-1	-1	-1	-1	-1	-1	-1	-1	-1	-1	-1	-1	-1	-1	-1	-1	-1	-1	-1	-1	-1	-1	-1	-1	-1	-1	-1	-1	-1	-1	-1	-1	-1	-1	-1
PVP01_0523900	-1	-1	-1	-1	-1	-1	-1	-1	-1	-1	-1	-1	-1	-1	-1	-1	-1	-1	-1	-1	-1	-1	-1	-1	-1	-1	-1	-1	-1	-1	-1	-1	-1	-1	-1	-1	-1	-1	-1	-1	-1	-1	-1	-1	-1	-1	-1	-1	-1
PVP01_1470600	-1	-1	-1	-1	-1	-1	-1	-1	-1	-1	-1	-1	-1	-1	-1	-1	-1	-1	-1	-1	-1	-1	-1	-1	-1	-1	-1	-1	-1	-1	-1	-1	-1	-1	-1	-1	-1	-1	-1	-1	-1	-1	-1	-1	-1	-1	-1	-1	-1
PVP01_0202600	-1	-1	-1	-1	-1	-1	-1	-1	-1	-1	-1	-1	-1	-1	-1	-1	-1	-1	-1	-1	-1	-1	-1	-1	-1	-1	-1	-1	-1	-1	-1	-1	-1	-1	-1	-1	-1	-1	-1	-1	-1	-1	-1	-1	-1	-1	-1	-1	-1
PVP01_0001430	-1	-1	-1	-1	-1	-1	-0.771808	-1	-1	-1	-1	-1	-1	-1	-1	-1	-1	-1	-1	-1	-1	-1	-1	-1	-1	-1	-1	-1	-1	-1	-1	-1	-1	-1	-1	-1	-1	-1	-1	-1	-1	-1	-1	-1	-1	-1	-1	-0.993436	-1
PVP01_1471900	-1	-0.7348	0.394281	0.230746	-1	0.214541	-1	0.182508	-1	0.586381	0.346137	-1	0.0617663	-1	-0.198076	-0.730863	0.147564	0.316638	0.441291	0.120617	-0.130784	-0.238938	-0.352684	-1	0.0164967	-1	0.304996	-0.787366	0.200813	-0.168448	0.0257762	0.341239	0.299997	-1	0.608876	0.0422012	0.396806	0.0406008	-0.249565	0.510112	-0.447844	-1	0.0540134	-0.213129	-1	-0.733037	-1	-0.215285	-1
PVP01_0523300	-1	-1	-1	-0.848435	-1	-1	-1	-1	0.322317	-1	-1	-1	-1	-1	-1	-1	-1	0.191699	-1	-1	-1	-1	-1	-1	-0.547775	-1	-1	-0.963457	-1	-1	-1	0.0402093	-1	-1	0.20311	-1	-1	-1	-1	-1	-0.447844	-1	-0.747619	-1	-1	-1	-1	-1	-1
PVP01_0838200	-1	-1	-1	-1	0.605853	-1	-1	-0.294613	-1	0.343343	-0.0254745	-1	-1	-0.490731	-0.307221	-0.429833	-1	-1	-1	0.16201	-0.0516027	-0.113999	-1	-1	-1	-0.0619663	-0.435367	0.0779354	0.14966	-0.0435096	-1	0.42556	-1	-0.452614	0.0648077	-0.957799	-0.945616	-1	-1	-1	-0.3387	0.411427	-1	-0.327073	0.27759	-1	-1	0.0479565	-1
PVP01_0808600	-1	0.16829	0.183427	0.742629	-1	-0.0487007	-0.470778	-0.373794	-1	0.378105	-0.0798322	-1	0.258061	0.208239	0.262654	-0.730863	0.302466	-0.0301498	-0.211921	-1	-0.0516027	0.0109397	0.0275272	-1	0.406468	0.175395	0.304996	-0.264487	0.422661	0.229492	0.520626	0.341239	-0.177124	0.263389	0.337809	-0.179648	0.396806	-0.260429	0.102617	-0.489888	-0.116851	-0.401487	0.155471	-0.423983	0.382326	0.628691	-1	-0.294466	-1
PVP01_0009940	-1	-1	-1	-1	-1	-1	-1	-1	-1	-1	-0.556953	-1	-1	-1	-1	-1	-1	-1	-1	-1	-1	-1	-1	-1	-1	-1	-1	-1	-1	-1	-1	-1	-1	-1	-1	-1	-1	-1	-0.851625	-1	-1	-1	-1	-1	-1	-1	-1	-0.391376	-1
PVP01_0524000	-1	0.0433514	0.581367	-1	-1	0.704627	0.626132	0.495437	0.641076	0.494611	-0.0518035	0.0918451	0.392759	0.713389	0.1699	0.445228	0.177527	-0.206241	0.600992	-0.879383	0.30058	-0.113999	-0.449594	-1	0.0164967	-1	0.795082	0.133453	0.422661	0.696853	0.0257762	0.309055	0.611246	0.379895	0.275661	0.67567	0.396806	0.869905	0.189767	0.487835	0.431333	-1	-0.92371	0.274987	0.27759	0.798442	-1	0.69676	-1
PVP01_0515600	-1	-1	-1	-1	-1	-1	-0.470778	-1	-1	0.343343	-0.176742	-1	-0.783332	-1	-0.550259	-0.031893	-1	-1	-1	-1	-0.431814	-0.113999	-1	-1	-1	-1	-1	-1	-1	-1	-1	-0.804889	-1	-1	-1	-0.258829	-0.0425263	-1	-1	-1	-0.0888224	-1	-1	-1	-1	-1	-1	-0.294466	-1
PVP01_0522800	-1	-1	-1	-1	-1	-1	-1	-1	-1	-1	-1	-1	0.330612	-1	-1	-1	-1	-1	-1	-1	-1	-1	-1	-1	-1	-0.626238	-1	-1	-1	-1	-0.178344	-1	-0.721192	-1	-1	-1	-1	-1	-1	-0.790918	-1	-1	-1	-1	-1	-1	-1	-0.215285	-1
PVP01_0523000	-1	-1	-1	-1	-1	-1	-1	-1	-1	-1	-1	-1	-1	-1	-1	-1	-1	-1	-1	-0.101231	-0.176541	-1	-0.352684	-1	-1	-1	-1	-1	-1	-1	-1	-1	-1	-1	-1	-1	-1	-1	-1	-1	-1	-1	-1	-1	-1	-1	-1	-1	-1
PVP01_0602000	-1	-1	-1	-1	-1	-1	-1	-1	-1	-1	-0.778802	-1	-1	-1	-1	-1	-1	-1	-1	-1	-1	-1	-1	0.491807	-1	-1	-1	-1	-1	-1	-1	0.371203	-1	-1	-1	-1	-1	-1	-1	-1	-1	-1	-1	-1	-1	-1	-1	-1	-1
[truncated: 5,000 more columns]
