# Supplementary material for: Single-cell transcription analysis of Plasmodium vivax blood-stage parasites identifies stage- and species-specific profiles of expression
Source: PLoS Biol. 2020 May 4;18(5):e3000711. doi: 10.1371/journal.pbio.3000711 (PMC7224573; doi:10.1371/journal.pbio.3000711)
Supplement: S16 Data — (XLSX) [file pbio.3000711.s045.xlsx]

## Sheet: Sheet1
Gene	Ches_Sa_GGCTCGAGTGTAAGTA	AMRU_CQ_TGCCCATGTAGGACAC	NIH_Ao_GCAAACTGTGCACTTA	NIH_Ao_ACGCAGCAGAGCTTCT	Ches_Sa_GATCGTACAGGAATGC	AMRU_Ao_CCGTGGATCAGTGTTG	AMRU_Ao_CCGTACTCAGTGGGAT	AMRU_Ao_GATGAGGCAGACAAAT	Ches_Sa_AAGGTTCAGCTCCTTC	AMRU_CQ_GGGCATCAGGCCGAAT	NIH_Ao_GACTACAAGAGGTACC	AMRU_Sa_GGAACTTGTCTCCACT	AMRU_Ao_CTGTGCTAGTTAAGTG	AMRU_CQ_GTGAAGGCAACACCCG	NIH_Ao_TTCTACAAGTGTCTCA	AMRU_CQ_TTCTTAGAGTGGTCCC	AMRU_Ao_CTGAAACAGTCATCCA	NIH_Ao_TAGAGCTGTCCAGTTA	AMRU_CQ_CAGATCACAATCTACG	AMRU_Ao_CTCTACGAGACTGTAA	AMRU_Ao_CCCATACGTAGGACAC	NIH_Ao_GACGTTAGTCTGCCAG	NIH_Ao_TTCTCCTAGTCCTCCT	Ches_Sa_GGGACCTAGCCCAACC	NIH_Ao_GATCGTAAGTGGGATC	NIH_Ao_CATCAAGGTTATTCTC	AMRU_Ao_ACATGGTTCCAATGGT	NIH_Ao_ATGGGAGCATTACCTT	AMRU_Ao_AGCCTAATCTTGACGA	AMRU_Ao_CACATAGTCCAAACTG	AMRU_CQ_TACGGTACAAGTCTAC	AMRU_Ao_CAGAGAGTCCACTCCA	AMRU_Ao_CCTCTGAGTCAAGCGA	NIH_Ao_GGAAAGCCAGTTCATG	NIH_Ao_TGCTACCTCGTTTATC	AMRU_Ao_TATGCCCTCAACACGT	AMRU_Ao_AAACGGGGTTATCCGA	AMRU_CQ_ATCACGACAAGCTGTT	NIH_Ao_CGTGTAACATCCGGGT	AMRU_Ao_AACCATGAGTTTAGGA	NIH_Ao_CATCGAAGTCATGCAT	AMRU_CQ_TCGCGAGGTCTTGATG	NIH_Ao_CGAGCACTCATCGGAT	NIH_Ao_GGGCACTTCAACACCA	AMRU_Ao_CATGCCTAGTTACGGG	AMRU_Ao_ACACCGGTCCGCAGTG	Ches_Sa_CTCGGAGTCTCCAACC	AMRU_Ao_AGATCTGGTCGCGAAA	PB_MACS_GCAGCCACACACCGCA
PVP01_0009070	-1	-1	-1	-1	-1	-1	-1	-1	-1	-1	-1	-1	-1	-1	-1	-1	-1	-1	-1	-1	-1	-1	-1	-1	-1	-1	-1	-1	-1	-1	-1	-1	-1	-1	-1	-1	-1	-1	-1	-1	-1	-1	-1	-1	-1	-1	-1	-1	-1
PVP01_1148600	-1	-1	-1	-1	-1	-1	-1	-1	-1	-1	-0.556953	-1	-1	-1	-1	-1	-1	-1	-1	-1	-0.528724	-1	-1	-1	-1	-1	-0.338456	-1	-1	-1	-1	-1	-1	-1	-1	-1	-1	-1	-0.550595	-1	-1	-1	-1	-1	-1	-1	-1	-1	-1
PVP01_0004310	-1	-1	-1	-1	-1	-1	-1	-1	-1	-1	0.142017	-1	-1	-1	-0.249229	-0.031893	-1	-1	-1	-1	-1	-1	-1	0.390349	-1	-1	-1	-0.223095	0.14966	-1	-1	-1	-1	-1	-1	-1	-0.644586	-1	-1	-1	-1	-1	-0.0486489	-1	-1	-1	-1	-1	-1
PVP01_0624100	-1	-1	-1	-1	-1	-1	-1	-1	-1	-1	-1	-1	-1	-1	-1	-1	-1	-1	-1	-1	-1	-1	-1	-1	-1	-1	-1	-1	-1	-1	-1	-1	-1	-1	-1	-1	-1	-1	-1	-1	-1	-1	-1	-1	-1	-1	-1	-1	-1
PVP01_0201700	0.520497	-1	0.125435	-0.0702842	-1	0.252329	0.37432	-0.294613	-1	0.305554	0.221198	-1	-1	-0.791761	0.126435	-0.253742	-1	-1	-0.813981	-1	-0.227694	-1	0.094474	-1	-0.121806	-0.0241777	-0.134337	-0.565517	-0.4524	0.395823	-0.0991625	0.236504	-0.420162	-1	0.0648077	0.0835939	-0.100518	-1	-0.550595	0.209082	-0.178999	-1	0.0305323	-1	-0.462772	-0.733037	-1	-0.692406	-1
PVP01_1469600	-1	-1	-1	-1	-1	-1	-1	-1	-1	-1	-1	-1	-1	-1	-1	-1	-1	-1	-1	-1	-1	-1	-1	-1	-1	-0.325208	-1	-0.662427	-1	-1	-1	-1	-1	-1	-1	-1	-1	-1	-1	-1	-1	-1	-1	-1	-1	-1	-1	-1	-1
PVP01_0900700	-1	-1	-1	-1	-1	-1	-1	-1	-1	-1	-1	-1	-1	-1	-1	-1	-1	-1	-1	-1	-1	-1	-1	-1	-1	-1	-1	-1	-1	-1	-1	-1	-1	-1	-1	-1	-1	-1	-1	-1	-1	-1	-1	-1	-1	-1	-1	-1	-1
PVP01_0120100	-1	-1	-1	-0.547405	-1	-1	-1	-1	-1	-1	-1	-1	-1	-1	-1	-1	-1	-1	-1	-1	-1	-1	-1	-1	-1	-1	-1	-1	-1	-1	-1	-1	-1	-1	-0.838282	-1	-1	-1	-1	-1	-1	-1	-1	-1	-1	-1	-1	-1	-1
PVP01_0005160	-1	-1	-1	-1	-1	-1	-1	-1	-1	-1	-1	-1	-1	-1	-1	-1	-1	-0.683362	-1	-1	-1	-1	-1	-1	-1	-1	-1	-1	-0.75343	-1	-0.576284	-1	-1	-1	-1	-1	-1	-1	-1	-1	-1	-1	-1	-1	-1	-1	-1	-1	-1
PVP01_0200300	-1	-1	-1	-1	-1	-1	-1	-1	-1	-1	-1	-1	-1	-1	-1	-1	-1	-1	-1	-0.879383	-1	-1	-1	-1	-1	-1	-1	-1	-1	-1	-1	-1	-1	-1	-1	-1	-1	-1	-1	-1	-1	-1	-1	-1	-1	-1	-1	-1	-1
PVP01_0009160	-1	-1	-1	-1	-1	-1	-1	-1	-1	-1	-1	-1	-1	-1	-1	-1	-1	-1	-1	-1	-1	-1	-1	-1	-1	-1	-0.259275	-1	-1	-1	-1	-1	-1	-1	-1	-1	-1	-1	-1	-1	-1	-1	-1	-1	-1	-1	-1	-1	-1
PVP01_0009370	-1	-1	-1	-1	-1	-1	-1	-1	-1	-1	-1	-1	-1	-1	-1	-1	-1	-1	-1	-1	-1	-1	-1	-1	-1	-1	-1	-1	-1	-1	-1	-1	-1	-1	-1	-1	-1	-1	-1	-1	-1	-1	-1	-1	-1	-1	-1	-1	-1
PVP01_0004340	-1	-1	-1	-1	-1	-1	-1	-1	-1	-1	-1	-1	-1	-1	-1	-1	-1	-1	-1	-1	-1	-1	-1	-1	-1	-1	-1	-1	-1	-1	-1	-1	-1	-1	-1	-1	-1	-1	-1	-1	-1	-1	-1	-1	-1	-1	-1	-1	-1
PVP01_0005540	-1	-1	-1	-1	-1	-1	-1	-1	-1	-1	-1	-1	-1	-1	-1	-1	-1	-1	-1	-1	-1	-1	-1	-1	-1	-1	-1	-1	-1	-1	-1	-1	-1	-1	-1	-1	-1	-1	-1	-1	-1	-1	-1	-1	-1	-1	-1	-1	-1
PVP01_0700600	-1	-0.7348	-1	-1	-1	-1	-1	-1	-1	-1	-1	-1	-1	-1	-1	-1	-1	-1	-1	-1	-1	-1	-1	-1	-1	-1	-1	-1	-1	-1	-1	-1	-1	-1	-1	-1	-1	-1	-1	-1	-1	-1	-1	-1	-1	-1	-1	-1	-1
PVP01_1034500	-1	-1	-1	-1	-1	-1	-1	-1	-1	-1	-1	-1	-1	-1	-1	-1	-1	-1	-1	-1	-1	-1	-1	-1	-1	-1	-1	-1	-1	-0.24763	-1	-1	-1	-1	-1	-1	-1	-1	-1	-1	-1	-1	-1	-1	-1	-1	-1	-1	-1
PVP01_1272200	-1	-1	-1	-1	-1	-1	-1	-1	-1	-1	-1	-1	-1	-1	-1	-1	-1	-1	-1	-1	-1	-1	-1	-1	-1	-0.626238	-1	-1	-1	-1	-0.877314	-1	-1	-1	-1	-1	-1	-0.862489	-1	-1	-1	-1	-0.379642	-1	-1	-1	-1	-1	-1
PVP01_1035200	-1	-1	-1	-1	-1	-1	-1	-1	-1	-1	-1	-1	-1	-1	-1	-1	-1	-1	-1	-1	-1	-1	-1	-1	-0.547775	-1	-0.192328	-1	-1	-1	-1	-1	-1	-1	-1	-1	-1	-1	-1	-1	-1	-1	-1	-1	-1	-1	-1	-1	-1
PVP01_0004410	-1	-1	-1	-1	-1	-1	-1	-1	-1	-1	-1	-1	-1	-1	-1	-1	-1	-1	-1	-1	-1	-1	-1	-1	-1	-1	-1	-1	-1	-1	-1	-1	-1	-1	-1	-0.258829	-1	-1	-1	-1	-1	-1	-1	-1	-1	-0.733037	-1	-1	-1
PVP01_0006500	-1	-1	-1	-1	-1	-1	-1	-1	-1	-1	-1	-1	-1	-1	-1	-1	-1	-1	-1	-1	-1	-1	-1	-1	-1	-1	-1	-1	-1	-1	-1	-1	-1	-1	-1	-1	-1	-1	-1	-1	-1	-1	-1	-1	-1	-1	-1	-1	-1
PVP01_1101200	-1	-1	-1	-1	-1	-1	-1	-1	-1	-1	-1	-1	-1	-1	-1	-1	-1	-1	-1	-1	-1	-1	-1	-1	-1	-1	-1	-1	-1	-1	-1	-1	-1	-1	-1	-1	-1	-1	-1	-1	-1	-1	-1	-1	-1	-1	-1	-1	-1
PVP01_0700200	-0.0815633	-1	-1	-1	-1	-1	-1	-1	-1	-1	-1	-1	-1	-1	-1	-1	-1	-1	-1	-1	-0.431814	-1	-1	-1	-1	-1	-0.435367	-1	-1	-1	-1	-1	-1	-0.452614	-1	-1	-0.343556	-1	-1	-1	-1	-0.702517	-1	-1	-1	-1	-1	-1	-1
PVP01_0424400	-1	-1	-1	-1	-1	-1	-1	-1	-1	-1	-1	-1	-1	-1	-1	-1	-1	-1	-1	-1	-1	-1	-1	-1	-1	-1	-1	-1	-1	-1	-1	-1	-1	-1	-1	-1	-1	-1	-1	-1	-1	-1	-1	-1	-1	-1	-1	-1	-1
PVP01_0006690	-1	-1	-1	-1	-1	-1	-1	-1	-1	-1	-1	-1	-1	-1	-1	-1	-1	-1	-1	-1	-1	-1	-1	-1	-1	-1	-1	-1	-1	-1	-1	-1	-1	-1	-1	-1	-1	-1	-1	-1	-1	-1	-1	-1	-1	-1	-1	-1	-1
PVP01_1100300	-1	-1	-1	-1	-0.278754	-1	-1	-1	-1	-1	-1	-1	-1	-1	-1	-1	-1	-1	-1	-1	-1	-1	-1	-1	-1	-1	-1	-1	-1	-1	-1	-1	-1	-1	-1	-1	-1	-1	-1	-1	-1	-1	-1	-1	-1	-1	-1	-1	-1
PVP01_1201000	-1	-1	-1	-1	-1	-1	-1	-1	-1	-1	-1	-1	-1	-1	-1	-1	-1	-1	-1	-1	-1	-1	-1	-1	-1	-1	-1	-1	-1	-1	-1	-1	-1	-1	-1	-1	-1	-1	-1	-1	-1	-1	-1	-1	-1	-1	-1	-1	-1
PVP01_0403300	-1	-1	-1	-1	-1	-1	-1	-1	-1	-1	-1	-1	-1	-1	-1	-1	-1	-1	-1	-1	-1	-1	-1	-1	-1	-1	-1	-1	-1	-1	-1	-1	-1	-1	-1	-1	-1	-1	-1	-1	-1	-1	-1	-1	-1	-1	-1	-1	-1
PVP01_0624800	-1	-1	-1	-1	-1	-1	-1	-1	-1	-1	-1	-1	-1	-1	-1	-1	-1	-1	-1	-1	-1	-1	-1	-1	-1	-1	-1	-1	-1	-0.64557	-1	-1	-1	-1	-1	-1	-1	-1	-0.851625	-1	-1	-1	-1	-1	-1	-1	-1	-1	-1
PVP01_0004950	-1	-1	-1	-1	-1	-1	-1	-1	-1	-1	-1	-1	-1	-1	-1	-1	-1	-1	-1	-1	-1	-0.113999	-1	-1	-1	-1	-1	-1	-1	-1	-1	-1	-1	-1	-1	-1	-1	-1	-1	-1	-1	-1	-1	-1	-1	-1	-1	-1	-1
PVP01_1149000	-1	-1	-1	-1	-1	-1	-1	-1	-1	-1	-1	-1	-1	-1	-1	-1	-1	-1	-1	-1	-1	-1	-1	-1	-1	-1	-1	-1	-1	-1	-1	-0.804889	-1	-1	-1	-1	-1	-0.862489	-1	-1	-0.991912	-1	-1	-1	-1	-1	-1	-1	-1
PVP01_1149100	-1	-1	-0.719663	-1	-1	-1	-1	-1	-1	-1	-1	-1	-1	-1	-1	-1	-1	-1	-1	-1	-1	-1	-1	-1	-1	-1	-1	-1	-1	-1	-0.877314	-1	-1	-1	-1	-1	-1	-1	-1	-1	-1	-1	-1	-1	-1	-1	-1	-1	-1
PVP01_0217300	-1	-1	-1	-1	-1	-1	-1	-1	-1	-1	-1	-1	-1	-1	-1	-1	-1	-1	-1	-1	-1	-1	-1	-1	-1	-1	-1	-1	-1	-1	-1	-1	-1	-1	-1	-1	-1	-1	-1	-1	-1	-1	-1	-1	-1	-1	-1	-1	-1
PVP01_1149400	-1	-1	-1	-1	-1	-1	-1	-1	-1	-1	-1	-1	-1	-1	-1	-1	-1	-1	-1	-1	-1	-1	-1	-1	-1	-1	-1	-1	-1	-1	-1	-1	-1	-1	-1	-1	-1	-1	-1	-1	-1	-1	-1	-1	-1	-1	-1	-1	-1
PVP01_0010850	-1	-1	-1	-1	-1	-1	-1	-1	-1	-1	-0.778802	-1	-1	-1	-1	-1	-1	-0.382332	-1	-1	-1	-1	-1	-1	-1	-1	-1	-1	-1	-1	-1	-1	-1	-1	-1	-1	-1	-1	-1	-1	-1	-1	-1	-1	-1	-1	-1	-1	-1
PVP01_0000050	-1	-1	-1	-1	-1	-1	-1	-1	-1	-1	-1	-1	-1	-1	-1	-1	-1	-1	-1	-1	-1	-1	-1	-1	-1	-1	-1	-1	-1	-1	-1	-1	-1	-1	-1	-1	-1	-1	-1	-1	-1	-1	-1	-1	-1	-1	-1	-1	-1
PVP01_0800100	-1	-1	-1	-1	-1	-1	-1	-1	-1	-1	-1	-1	-1	-1	-1	-1	-1	-1	-1	-1	-1	-1	-1	-1	-1	-1	-1	-1	-1	-1	-1	-1	-1	-1	-1	-1	-1	-1	-1	-1	-1	-1	-1	-1	-1	-1	-1	-1	-1
PVP01_0004390	-1	-1	-1	-1	-1	-1	-1	-1	-1	-1	-1	-1	-1	-1	-1	-1	-1	-1	-1	-1	-1	-1	-1	-1	-1	-1	-1	-1	-1	-1	-1	-1	-1	-1	-1	-1	-1	-1	-1	-1	-1	-1	-1	-1	-1	-1	-1	-1	-1
PVP01_1271700	-1	-1	-1	-1	-1	-1	-1	-1	-1	-1	-1	-1	-1	-1	-1	-1	-1	-1	-1	-1	-1	-1	-1	-1	-1	-1	-1	-1	-1	-1	-1	-1	-1	-1	-1	-1	-1	-1	-1	-1	-1	-1	-1	-1	-1	-1	-1	-1	-1
PVP01_0800200	-1	-1	-1	-1	-1	-1	-1	-1	-1	-1	-1	-1	-1	-1	-1	-1	-1	-1	-1	-1	-1	-1	-1	-1	-1	-1	-1	-1	-1	-1	-1	-1	-1	-1	-1	-1	-1	-1	-1	-1	-1	-1	-1	-1	-1	-1	-1	-1	-1
PVP01_1472200	-1	-1	-1	-1	-1	-1	-1	-1	-1	-1	-1	-1	-1	-1	-1	-1	-1	-1	-1	-1	-1	-1	-1	-1	-1	-1	-1	-1	-1	-1	-1	-1	-1	-1	-1	-1	-1	-1	-1	-1	-1	-1	-1	-1	-1	-1	-1	-1	-1
PVP01_0010640	-1	-1	-1	-1	-1	-1	-1	-1	-1	-1	-1	-1	-1	-1	-1	-1	-1	-1	-1	-1	-1	-1	-1	-1	-1	-1	-1	-1	-1	-1	-1	-1	-1	-1	-1	-1	-1	-1	-1	-1	-1	-1	-1	-1	-1	-1	-1	-1	-1
PVP01_0003370	-1	-1	-1	-1	-1	-1	-1	-1	-1	-1	-1	-1	-1	-1	-1	-1	-1	-1	-1	-1	-1	-1	-1	-1	-1	-1	-1	-1	-1	-1	-1	-1	-1	-1	-1	-1	-1	-1	-1	-1	-1	-1	-1	-1	-1	-1	-1	-1	-1
PVP01_0119800	-1	-1	-1	-1	-1	-1	-1	-1	-1	-1	-1	-1	-1	-1	-1	-1	-1	-1	-1	-1	-1	-1	-1	-1	-1	-1	-1	-1	-1	-1	-1	-1	-1	-1	-1	-1	-1	-1	-1	-1	-1	-1	-1	-1	-1	-1	-1	-1	-1
PVP01_0534900	-1	-1	-1	-1	-1	-1	-0.771808	-1	-1	-1	-1	-1	-1	-1	-1	-1	-1	-1	-1	-1	-1	-1	-1	-1	-1	-1	-1	-1	-1	-1	-1	-1	-1	-1	-1	-1	-1	-1	-1	-1	-1	-1	-1	-1	-1	-1	-1	-1	-1
PVP01_1149200	-1	-1	0.0584886	-1	-1	-1	-1	-1	-1	-1	-1	-1	-1	0.0533372	-1	-1	-0.153466	-1	-1	-1	-1	-1	-1	-1	-1	-1	-1	-1	-1	-1	-0.576284	-1	-1	-1	-1	-1	-1	-1	-0.249565	-1	-1	-1	-0.270498	-1	-1	-1	-1	-1	-1
PVP01_0006930	-1	-1	-1	-1	-1	-0.127882	-1	-1	-1	-1	-1	-1	-1	-1	-1	-1	-1	-1	-1	-1	-1	-1	-1	-1	-1	-1	-1	-1	-1	-1	-1	-1	-1	-1	-1	-1	-1	-1	-1	-1	-1	-1	-1	-1	-1	-1	-1	-1	-1
PVP01_0201900	-1	-1	-1	-0.246375	-0.454845	-0.127882	-1	-0.470704	-1	-0.434808	-0.352833	-1	-0.783332	-1	-0.307221	-1	-0.0443219	-1	-1	-0.277323	-0.431814	0.298181	-0.352684	-1	0.151195	-0.501299	-0.0374265	-0.486336	-1	-0.34454	-0.275254	-0.105919	-0.420162	0.339777	-0.236222	-0.0547088	0.284833	-0.385368	-0.550595	-0.313797	-1	-1	-0.62268	-0.548921	0.350141	-1	-1	-0.692406	-1
PVP01_0800800	-1	-1	-1	-1	-1	-1	-1	-1	-1	-1	-1	-1	-1	-1	-0.675198	-1	-1	-1	-1	-1	-1	-1	-1	-1	-1	-1	-1	-1	-1	-1	-1	-1	-1	-1	-1	-1	-1	-1	-1	-1	-1	-1	-1	-1	0.0812958	-0.733037	-1	-1	-1
PVP01_0005730	-1	-1	-1	-1	-1	-1	-1	-1	-1	-1	-1	-1	-1	-1	-1	-1	-1	-1	-1	-1	-1	-1	-1	-1	-1	-1	-1	-1	-1	-1	-1	-1	-1	-1	-1	-1	-1	-1	-1	-1	-1	-1	-1	-1	-1	-1	-1	-1	-1
PVP01_1471200	-1	-1	-1	-1	-1	-1	-1	-1	-1	-1	-1	-1	-1	-1	-1	-1	-1	-1	-1	-0.879383	-1	-0.716059	-1	-1	-1	-1	-1	-1	-1	-1	-1	-1	-1	-1	-1	-1	-1	-1	-1	-1	-1	-1	-1	-1	-1	-0.255915	-1	-1	-1
PVP01_1201300	-1	-1	-1	-1	-1	-0.127882	-1	-1	-1	-1	-1	-1	-1	-1	-1	-1	-1	-1	-1	-1	-1	-1	-1	-1	-1	-1	-1	-1	-1	-1	-1	-1	-1	-1	-1	-1	-1	-1	-1	-1	-1	-1	-1	-1	-1	-1	-1	-1	-1
PVP01_0533600	-1	-1	-1	-1	-1	-1	-1	-1	-1	-1	-1	-1	-1	-1	-1	-1	-1	-1	-1	-1	-1	-1	-1	-1	-1	-1	-1	-1	-1	-1	-1	-1	-1	-1	-1	-1	-1	-1	-1	-1	-1	-1	-1	-1	-1	-1	-1	-1	-1
PVP01_1147700	-1	0.16829	-1	-1	-1	-1	-1	-1	-1	-1	-1	-1	-1	-1	-1	-1	-1	-1	-1	-1	-1	-1	-1	-1	-1	-1	-1	-1	-1	-1	-0.877314	-1	-1	-1	-1	-1	-0.644586	-1	-1	-1	-1	-1	-1	-1	-1	-1	-1	-1	-1
PVP01_0800600	-1	-1	-1	-1	-1	-1	-1	-1	-1	-1	-1	-1	-1	-1	-1	-1	-1	-1	-1	-1	-1	-1	-1	-1	-1	-1	-1	-1	-1	-1	-1	-1	-1	-1	-1	-1	-1	-1	-1	-1	-1	-1	-1	-1	-1	-1	-1	-1	-1
PVP01_0201400	-1	-1	-1	0.265508	-1	-1	-1	-1	-1	-1	-1	-1	-1	-1	-1	-1	-1	-1	-1	-1	-1	-1	-1	-1	-1	-1	-1	-1	-1	-1	-1	-1	-1	-1	-1	-1	-1	-1	-1	-1	-1	-1	-1	-1	-1	-1	-1	-1	-1
PVP01_0901000	-1	-1	-1	-1	-1	-1	-1	-1	-1	-1	-1	-1	-1	-1	-1	-1	-1	-1	-1	-1	-1	-1	-1	-1	-1	-1	-1	-1	-1	-1	-1	-1	-1	-1	-1	-1	-1	-1	-1	-1	-1	-1	-1	-1	-1	-1	-1	-1	-1
PVP01_0901100	-1	-1	-1	-1	-1	-1	-1	-1	-1	-1	-1	-1	-1	-1	-1	-1	-1	-1	-1	-1	-1	-1	-1	-1	-1	-1	-1	-1	-1	-1	-1	-1	-1	-1	-1	-1	-1	-1	-1	-1	-1	-1	-1	-1	-1	-1	-1	-1	-1
PVP01_0119900	-1	-1	-1	-1	-1	-1	-1	-1	-1	-1	-1	-1	-1	-1	-1	-1	-1	-1	-1	-1	-1	-1	-1	-1	-1	-1	-1	-1	-1	-1	-1	-1	-1	-1	-1	-1	-1	-1	-1	-1	-1	-1	-1	-1	-1	-1	-1	-1	-1
PVP01_0300200	-1	-1	-1	-1	-1	-1	-1	-1	-1	-1	-1	-1	-1	-1	-1	-1	-1	-1	-1	-1	-1	-1	-1	-1	-1	-1	-1	-1	-1	-1	-1	-1	-1	-1	-1	-1	-1	-1	-1	-1	-1	-1	-1	-1	-1	-1	-1	-1	-1
PVP01_0004370	-1	-1	-1	-1	-1	-1	-1	-1	-1	-1	-1	-1	-1	-1	-1	-1	-1	-1	-1	-1	-1	-1	-1	-1	-1	-1	-1	-1	-1	-1	-1	-1	-1	-1	-1	-1	-1	-1	-1	-1	-1	-1	-1	-1	-1	-1	-1	-1	-1
PVP01_0005560	-1	-1	-1	-1	-1	-1	-1	-1	-1	-1	-1	-1	-1	-1	-1	-1	-1	-0.984392	-1	-1	-1	-1	-1	-1	-1	-1	-1	-1	-0.4524	-1	-1	-1	-1	-1	-1	-1	-1	-1	-1	-1	-1	-1	-1	-1	-1	-1	-1	-1	-1
PVP01_0624500	-1	-1	-1	-1	-1	-1	-1	-1	-1	-1	-1	-1	-1	-1	-1	-1	-1	-1	-1	-1	-1	-1	-1	-1	-1	-1	-1	-1	-1	-1	-1	-1	-1	-1	-1	-1	-1	-1	-1	-1	-1	-1	-1	-1	-1	-1	-1	-1	-1
PVP01_0841000	-1	-1	-1	-1	-1	-1	-1	-1	-1	-1	-1	-1	-1	-1	-1	-1	-1	-1	-1	-0.879383	-1	-1	-1	-1	-1	-1	-1	-1	-1	-1	-1	-1	-1	-1	-0.361161	-1	-1	-1	-1	-1	-0.815821	-1	-1	-1	-1	-1	-1	-1	-1
PVP01_0010340	-1	-1	-1	-1	-1	-1	-1	-1	-1	-1	-1	-1	-1	-1	-1	-1	-1	-1	-1	-1	-1	-1	-1	-1	-1	-1	-1	-1	-1	-1	-1	-1	-1	-1	-1	-1	-1	-1	-1	-1	-1	-1	-1	-1	-1	-1	-1	-1	-1
PVP01_0005720	-1	-1	-1	-1	-1	-1	-1	-1	-1	-1	-1	-1	-1	-1	-1	-1	-1	-1	-1	-1	-1	-1	-1	-1	-1	-1	-1	-1	-1	-1	-1	-1	-1	-1	-1	-1	-1	-1	-1	-1	-1	-1	-1	-1	-1	-1	-1	-1	-1
PVP01_1100400	-1	-1	-1	-1	-1	-1	-1	-1	-1	-1	-1	-1	-1	-1	-1	-1	-1	-1	-1	-1	-1	-1	-1	-1	-1	-1	-1	-1	-1	-1	-1	-1	-1	-1	-1	-1	-1	-1	-1	-1	-1	-1	-1	-1	-1	-1	-1	-1	-1
PVP01_0004400	-1	-1	-1	-1	-1	-1	-1	-1	-1	-1	-1	-1	-1	-1	-1	-1	-1	-1	-1	-1	-1	-1	-1	-1	-1	-1	-1	-1	-1	-1	-1	-1	-1	-1	-1	-1	-1	-1	-1	-1	-1	-1	-1	-1	-1	-1	-1	-1	-1
PVP01_1271800	-1	-1	-1	-1	-1	-1	-1	-1	-1	-1	-1	-1	-1	-1	-1	-1	-1	-1	-1	-1	-1	-1	-1	-1	-1	-1	-1	-1	-1	-1	-1	-1	-1	-1	-1	-1	-1	-1	-1	-1	-1	-1	-1	-1	-1	-1	-1	-1	-1
PVP01_0624900	-1	-1	-1	-1	-1	-1	-1	-0.373794	-1	-1	-1	-1	-1	-1	-1	-1	-1	-1	-1	-1	-1	-1	-1	-1	-1	-1	-1	-1	-1	-1	-1	-1	-1	-1	-1	-1	-1	-1	-1	-1	-1	-1	-1	-1	-1	-1	-1	-1	-1
PVP01_0503000	-1	-1	-1	-1	-1	-1	-1	-1	-1	-1	-1	-1	-1	-1	-1	-1	-1	-1	-1	-1	-1	-1	-1	-1	-1	-1	-1	-1	-1	-1	-1	-1	-1	-1	-1	-1	-1	-1	-1	-1	-1	-1	-1	-1	-1	-1	-1	-1	-1
PVP01_0503300	-1	-1	-1	-1	-1	-1	-1	-1	-1	-1	-1	-1	-1	-1	-1	-1	-1	-1	-1	-1	-1	-1	-1	-1	-1	-1	-1	-1	-1	-1	-1	-1	-1	-1	-1	-1	-1	-1	-1	-1	-1	-1	-1	-1	-1	-1	-1	-1	-1
PVP01_0010240	-1	-1	-1	-1	-1	-1	-1	-1	-1	-1	-1	-1	-1	-1	-1	-1	-1	-1	-1	-1	-1	-1	-1	-1	-1	-1	-1	-1	-1	-1	-1	-1	-0.323252	-1	-1	-1	-1	-1	-1	-1	-1	-1	-1	-1	-1	-1	-1	-1	-1
PVP01_1149500	-1	-1	-1	-1	-1	-1	-1	-1	-1	-1	-0.352833	-1	-1	-1	-1	-1	-0.697534	-1	-1	-1	-1	-1	-1	-1	-1	-1	-1	-1	-1	-1	-1	-1	-1	-1	-1	-0.258829	-1	-1	-1	-1	-1	-1	-0.52577	-0.628103	-1	-0.733037	-1	-1	-1
PVP01_0004330	-1	-1	-1	-1	-1	-1	-1	-1	-1	-1	-1	-1	-1	-1	-1	-1	-1	-1	-1	-1	-1	-1	-1	-1	-1	-1	-1	-1	-1	-1	-1	-1	-1	-1	-1	-1	-1	-1	-1	-1	-1	-1	-1	-1	-1	-1	-1	-1	-1
PVP01_0009420	-1	-1	-1	-1	-1	-1	-1	-1	-1	-1	-0.410825	-1	-1	-1	-1	-1	-1	-1	-1	-1	-1	-1	-1	-1	-1	-1	-1	-1	-1	-1	-1	-1	-1	-1	-1	-1	-1	-1	-1	-1	-1	-1	-1	-1	-1	-1	-1	-1	-1
PVP01_0000080	-1	-1	-1	-1	-1	-1	-1	-1	-1	-1	-1	-1	-1	-1	-1	-1	-1	-1	-1	-1	-1	-1	-1	-1	-1	-1	-1	-1	-1	-1	-1	-0.804889	-1	-1	-1	-1	-1	-1	-1	-1	-1	-1	-1	-1	-1	-1	-1	-1	-1
PVP01_0004350	-1	-1	-1	-1	-1	-1	-1	-1	-1	-1	-1	-1	-1	-1	-1	-1	-1	-1	-1	-1	-1	-1	-1	-1	-1	-1	-1	-1	-1	-1	-1	-1	-1	-1	-1	-1	-1	-1	-1	-1	-1	-1	-1	-1	-1	-1	-1	-1	-1
PVP01_1472400	-1	-1	-1	-1	-1	-1	-1	-1	-1	-1	-1	-1	-1	-1	-1	-1	-1	-1	-1	-1	-1	-1	-1	-1	-1	-1	-1	-1	-1	-1	-1	-1	-1	-1	-1	-1	-1	-1	-1	-1	-1	-1	-1	-1	-1	-1	-1	-1	-1
PVP01_0535000	-1	-1	-1	-1	-1	-1	-1	-1	-1	-1	-1	-1	-1	-1	-1	-1	-1	-1	-1	-1	-1	-1	-1	-1	-1	-1	-1	-1	-1	-1	-1	-1	-1	-1	-1	-1	-1	-1	-1	-1	-1	-1	-1	-0.423983	-1	-1	-1	-1	-1
PVP01_1472100	-1	-1	-1	-1	-1	-1	-1	-1	-1	-1	-1	-1	-1	-1	-1	-1	-1	-0.0813023	-1	-1	-1	-1	-1	-1	-1	-1	-1	-1	-1	-1	-1	-1	-1	-1	-1	-1	-1	-1	-1	-1	-1	-1	-1	-1	-1	-1	-1	-1	-1
PVP01_0009010	-1	-1	-1	-1	-1	-1	-1	-1	-1	-1	-1	-1	-1	-1	-1	-1	-1	-1	-1	-1	-1	-1	-1	-1	-1	-1	-1	-1	-1	-1	-1	-1	-1	-1	-1	-1	-1	-1	-1	-1	-1	-1	-1	-1	-1	-1	-1	-1	-1
PVP01_1272300	-1	-1	-1	-1	-1	-1	-1	-1	-1	-1	-1	-1	-1	-1	-1	-0.253742	-1	-0.507271	-1	-1	-1	-1	-1	-1	-1	-1	-1	-0.565517	-1	-1	-1	-1	-1	-1	-1	-0.480678	-1	-0.862489	-1	-0.790918	-1	-1	-1	-1	-1	-1	-1	-0.391376	-1
PVP01_0003380	-1	-1	-1	-1	-1	-1	-1	-1	-1	-1	-1	-1	-1	-1	-1	-1	-1	-1	-1	-1	-1	-1	-1	-1	-1	-1	-1	-1	-1	-1	-1	-1	-1	-1	-1	-1	-1	-1	-1	-1	-1	-1	-1	-1	-1	-1	-1	-1	-1
PVP01_0600500	-1	-1	-1	-1	-1	-1	-1	-1	-1	-1	-1	-1	-1	-1	-1	-1	-1	-1	0.031117	-1	-1	-1	-1	-1	-1	-1	-1	-1	-1	-1	-1	-1	-1	-1	-1	-0.355739	-1	-1	-1	-1	-1	-1	-1	-1	-1	-1	-1	-1	-1
PVP01_0600600	-1	-1	-1	-1	-1	-1	-1	-1	-1	-1	-1	-1	-1	-1	-1	-1	-1	-1	-1	-1	-1	-1	-1	-1	-1	-1	-1	-1	-1	-1	-1	-0.804889	-1	-1	-1	-1	-1	-1	-1	-1	-1	-1	-1	-1	-1	-1	-1	-1	-1
PVP01_1201100	-1	-1	-1	-1	-1	-1	-1	-1	-1	-1	-1	-1	-1	-1	-1	-1	-1	-1	-1	-1	-1	-1	-1	-1	-1	-1	-1	-1	-1	-1	-1	-1	-1	-1	-1	-1	-1	-1	-1	-1	-1	-1	-1	-1	-1	-1	-1	-1	-1
PVP01_0000300	-1	-1	-1	-1	-1	-1	-1	-1	-1	-1	-1	-1	-1	-1	-1	-1	-1	-1	-1	-1	-1	-1	-1	-1	-1	-1	-1	-1	-1	-1	-1	-1	-1	-1	-1	-1	-1	-1	-1	-1	-1	-1	-1	-1	-1	-1	-1	-1	-1
PVP01_0003290	-1	-1	-1	-1	-1	-1	-1	-1	-1	-1	-1	-1	-1	-1	-1	-1	-1	-1	-1	-1	-1	-1	-1	-1	-1	-1	-1	-1	-1	-1	-1	-1	-1	-1	-1	-1	-1	-1	-1	-0.489888	-1	-1	-1	-1	-1	-1	-1	-1	-1
PVP01_0007920	-1	-1	-1	-1	-1	-1	-1	-1	-1	-1	-1	-1	-1	-1	-1	-1	-0.396504	-1	-1	-1	-1	-1	-1	-1	-1	-1	-1	-1	-1	-1	-0.400192	-1	-1	-1	-1	-1	-0.644586	-1	-1	-1	-1	-1	-1	-1	-1	-1	-1	-1	-1
PVP01_0201800	-1	-0.43377	-1	-0.848435	-0.278754	-0.224792	-1	-1	-1	-0.434808	-1	-1	-0.482302	-0.189701	-0.249229	-0.128803	-1	-0.382332	-0.813981	-0.578353	-1	-0.0792369	-0.574533	-1	-1	-0.802329	-1	-1	-1	-0.9466	-0.877314	-0.804889	-0.545101	-1	-1	-0.957799	-0.945616	-0.0843379	-1	-0.188858	-0.991912	-0.702517	-1	-0.849951	-1	-0.733037	-0.71265	-0.993436	-1
PVP01_0949500	-1	-1	-1	-1	-1	-1	-1	-1	-1	-1	-1	-1	-1	-1	-1	-1	-1	-1	-1	-1	-0.285686	-1	-1	-1	-1	-1	-1	-1	-1	-1	-1	-1	-1	-1	-1	-1	-1	-1	-1	-1	-1	-1	-1	-1	-1	-1	-1	-1	-1
PVP01_0950200	-1	-1	-1	-1	-1	-1	-1	-1	-1	-1	-1	-1	-1	-1	-1	-1	-1	-1	-1	-1	-1	-1	-1	-1	-1	-1	-1	-1	-1	-1	-1	-1	-1	-1	-1	-1	-1	-1	-1	-1	-1	-1	-1	-1	-1	-1	-1	-1	-1
PVP01_0600800	-1	-1	-1	-1	-1	-1	-1	-1	-1	-1	-1	-1	-1	-1	-1	-1	-1	-1	-1	-1	-1	-1	-1	-1	-1	-1	-1	-1	-1	-1	-1	-1	-1	-1	-1	-1	-1	-1	-1	-1	-1	-1	-1	-1	-1	-1	-1	-1	-1
PVP01_0800300	0.173709	-1	-1	-1	-1	-1	-1	-1	-1	-1	-1	-1	-1	-1	-1	-1	-1	-1	-1	-1	-1	-1	-1	-1	-0.723866	-1	-1	-1	-1	-1	-1	-1	-1	-1	-1	-1	-1	-1	-0.249565	-1	-1	-1	-1	-1	-1	-1	-1	-1	-1
PVP01_0120000	-1	0.110298	-1	-0.149465	-1	-1	-0.470778	-1	-1	0.10926	-1	-1	-1	-1	-1	-1	-1	-1	-1	-1	-0.285686	-1	-1	-1	-0.246745	-0.0619663	-1	-1	-1	-1	-1	0.149354	-0.721192	-1	-1	-0.355739	-1	-0.862489	-1	-1	-1	-1	-1	-1	-1	-1	-1	-0.0903462	-1
PVP01_1470900	-1	-1	-1	-1	-1	-1	-1	-1	-1	-1	-1	-1	-1	-1	-1	-1	-1	-1	-1	-1	-1	-1	-1	-1	-1	-1	-1	-1	-1	-1	-1	-1	-1	-1	-1	-1	-1	-1	-1	-1	-0.3387	-1	-1	-1	-1	-1	-1	-0.692406	-1
PVP01_0423700	-1	-1	-1	-1	-1	-1	-1	-1	-1	-1	-1	-1	-1	-1	-1	-1	-1	-1	-1	-1	-1	-1	-1	-1	-1	-1	-1	-1	-1	-1	-1	-1	-1	-1	-1	-1	-1	-1	-1	-1	-1	-1	-1	-1	-1	-1	-1	-1	-1
PVP01_0534800	-1	-1	-1	-1	-1	-1	-1	-1	-1	-1	-1	-1	-1	-1	-1	-1	-1	-1	-1	-1	-1	-1	-1	-1	-1	-1	-1	-1	-1	-1	-1	-1	-1	-1	-1	-1	-1	-1	-1	-1	-1	-1	-1	-1	-1	-1	-1	-1	-1
PVP01_0010690	-1	-1	-0.418633	-1	-1	-1	-1	-1	-1	-1	-1	-1	-1	-1	-1	-1	-1	-1	-1	-1	-1	-1	-1	-1	-1	-1	-1	-1	-1	-1	-1	-1	-1	-1	-1	-1	-1	-1	-1	-1	-1	-1	-1	-1	-1	-1	-1	-1	-1
PVP01_0002710	-1	-1	-1	-1	-1	-0.224792	-1	-1	-1	-1	-1	-1	-1	-1	-1	-1	-1	-1	-1	-0.402261	-1	-1	-1	-1	-1	-1	-1	-1	-1	-1	-1	-1	-1	-1	-1	-1	-1	-1	-1	-1	-1	-1	-1	-1	-1	-1	-1	-1	-1
PVP01_0004030	-1	-1	-1	-1	-1	-1	-1	-1	-1	-1	-1	-1	-1	-1	-1	-1	-1	-1	-1	-1	-1	-1	-1	-1	-1	-1	-1	-1	-1	-1	-1	-1	-1	-1	-1	-1	-1	-1	-0.851625	-1	-1	-1	-1	-1	-1	-1	-1	-1	-1
PVP01_1201200	-1	-1	-1	-1	-1	-1	-1	-1	-1	-1	-1	-1	-1	-1	-1	-1	-1	-1	-1	-1	-1	-1	-1	-1	-1	-1	-1	-1	-1	-1	-1	-1	-1	-1	-1	-1	-1	-1	-1	-1	-1	-1	-1	-1	-1	-1	-1	-1	-1
PVP01_0600700	-1	-1	-1	-1	-1	-1	-1	-1	-1	-1	-1	-1	-1	-1	-1	-1	-1	-1	-1	-1	-1	-1	-1	-1	-1	-1	-1	-1	-1	-1	-1	-1	-1	-1	-1	-1	-1	-1	-1	-1	-1	-1	-1	-1	-1	-1	-1	-1	-1
PVP01_0800500	-1	-1	-1	-1	-1	-1	-1	-1	-1	-1	-1	-1	-1	-1	-1	-1	-1	-1	-1	-1	-1	-1	-1	-1	-1	-1	-1	-1	-1	-1	-1	-1	-1	-1	-1	-1	-1	-1	-1	-1	-1	-1	-1	-1	-1	-1	-1	-1	-1
PVP01_0201600	-1	-0.43377	-1	-1	0.390253	-1	-1	0.00641682	-1	-1	-0.0254745	-0.243947	-0.181272	-0.791761	-0.152319	-0.730863	0.0428282	-1	-0.512951	-0.879383	-0.431814	0.168548	-1	-1	-0.246745	-0.626238	-0.736397	-0.963457	-1	-0.101502	-0.400192	-0.804889	-1	-1	-0.139312	-0.00355627	-1	-1	-1	-1	-1	-1	-0.62268	-1	-0.161742	-1	-1	-1	-1
PVP01_0010380	-1	-1	-1	-1	-1	-1	-1	-1	-1	-1	-1	-1	-1	-1	-1	-1	-1	-0.683362	-1	-1	-1	-1	-1	-1	-1	-1	-1	-1	-1	-1	-1	-1	-1	-1	-1	-1	-0.644586	-1	-1	-1	-1	-1	-1	-1	-1	-1	-1	-1	-1
PVP01_0009210	-1	-1	-1	-1	-1	-1	-1	-1	-1	-1	-1	-1	-1	-1	-1	-1	-1	-1	-1	-1	-1	-1	-1	-1	-1	-1	-1	-1	-1	-1	-1	-1	-1	-1	-1	-1	-1	-1	-1	-1	-1	-1	-1	-1	-1	-1	-1	-1	-1
PVP01_0009430	-1	-1	-1	-1	-1	-1	-1	-1	-1	-1	-1	-1	-1	-1	-1	-1	-1	-1	-1	-1	-1	-1	-1	-1	-1	-1	-1	-1	-1	-1	-1	-1	-1	-1	-1	-1	-1	-1	-1	-1	-1	-1	-1	-1	-1	-1	-1	-1	-1
PVP01_0006830	-1	-1	-1	-1	-1	-1	-1	-1	-1	-1	-1	-1	-1	-1	-1	-1	-1	-1	-1	-1	-1	-1	-0.750624	-1	-1	-1	-1	-1	-1	-1	-1	-1	-1	-1	-1	-1	-1	-1	-1	-1	-1	-1	-1	-0.423983	-1	-1	-1	-1	-1
PVP01_0003330	-1	-1	-1	-1	-1	-1	-1	-1	-1	-1	-1	-1	-1	-1	-1	-1	-1	-1	-1	-1	-1	-1	-1	-1	-1	-1	-1	-1	-1	-0.9466	-1	-1	-1	-1	-1	-1	-1	-1	-0.374504	-1	-1	-1	-1	-1	-1	-1	-1	-0.294466	-1
PVP01_0503200	-1	-1	-1	-1	-1	-1	-1	-1	-1	-1	-1	-1	-1	-1	-1	-1	-1	-1	-1	-1	-1	-1	-1	-1	-1	-1	-1	-1	-1	-1	-1	-1	-1	-1	-1	-1	-1	-1	0.148375	-1	-1	-1	-0.62268	-1	-1	-1	-1	-1	-1
PVP01_0838400	-1	-1	-1	-1	-1	-1	-1	-1	-1	-1	-1	-1	-1	-1	-1	-1	-1	-1	-1	-1	-1	-1	-1	-1	-1	-1	-1	-1	-1	-1	-1	-1	-1	-1	-1	-1	-1	-1	-1	-1	-1	-1	-1	-1	-1	-1	-1	-1	-1
PVP01_0010070	-1	-1	-1	-1	-1	-1	-1	-1	-1	-1	-1	-1	-1	-1	-1	-1	-1	-1	-1	-1	-1	-1	-1	-1	-1	-1	-1	-1	-1	-1	-1	-1	-1	-1	-1	-1	-1	-1	-1	-1	-1	-1	-1	-1	-1	-1	-1	-1	-1
PVP01_0121700	-1	-1	-1	-1	-1	-1	-1	-1	-1	-1	-0.954893	-1	-1	-1	-1	-1	-1	-1	-1	-1	-1	-1	-1	-1	-1	-1	-1	-1	-1	-1	-1	-1	-1	-1	-1	-1	-1	-0.862489	-1	-0.790918	-1	-1	-1	-1	-1	-1	-1	-1	-1
PVP01_0949600	-1	-1	-1	-1	-1	-1	-1	-1	-0.756864	-1	-1	-1	-1	-1	-1	-1	-1	-1	-1	-1	-1	-1	-1	-1	-1	-1	-1	-1	-1	-1	-1	-0.105919	-1	-1	-1	-1	-1	-1	-1	-1	-1	-1	-1	-1	-1	-1	-0.0136797	-1	-1
PVP01_0625000	-1	-1	-1	-1	-1	-1	-1	-1	-1	-1	-1	-1	-1	-1	-1	-1	-1	-0.984392	-1	-1	-1	-1	-1	-1	-1	-1	-1	-1	-1	-1	-1	-1	-0.545101	-1	-0.838282	-1	-1	-1	-1	-1	-1	-1	-1	-1	-1	-1	-1	-1	-1
PVP01_0007720	-1	-1	-1	-1	-1	-1	-1	-1	-1	-1	-1	-1	-1	-1	-1	-1	-1	-1	-1	-1	-1	-1	-1	-1	-1	-1	-1	-1	-1	-1	-1	-1	-1	-1	-1	-1	-1	-1	-1	-1	-1	-1	-1	-1	-1	-1	-1	-1	-1
PVP01_1035100	-1	-1	-1	-1	-1	-1	-1	-1	-1	-1	-1	-1	-1	-1	-1	-1	-1	-0.285422	-1	-1	-1	-1	-1	-1	-1	-1	-1	-1	-1	-1	-1	-1	-1	-1	-1	-1	-1	-1	-1	-1	-1	-1	-1	-1	-1	-1	-1	-1	-1
PVP01_0624400	-1	-1	-1	-1	-1	-1	-1	-1	-1	-1	-1	-1	-1	-1	-1	-1	-1	-1	-1	-1	-1	-1	-1	-1	-1	-1	-1	-1	-1	-1	-1	-1	-1	-1	-1	-1	-1	-1	-1	-1	-0.447844	-1	-1	-1	-1	-1	-1	-1	-1
PVP01_0600100	-1	-1	-1	-1	-1	-1	-1	-1	-1	-1	-1	-1	-1	-1	-1	-1	-1	-1	-1	-1	-1	-1	-1	-1	-1	-1	-1	-1	-1	-1	-1	-1	-0.545101	-1	-1	-1	-1	-1	-1	-1	-1	-1	-1	-0.849951	-1	-1	-1	-1	-1
PVP01_0005570	-1	-1	-1	-1	-1	-1	-1	-1	-1	-1	-1	-1	-1	-1	-1	-1	-1	-1	-1	-1	-1	-1	-1	-1	-1	-1	-1	-1	-1	-1	-1	-1	-1	-1	-1	-1	-1	-0.561459	-1	-1	-1	-1	-1	-1	-1	-1	-1	-1	-1
PVP01_0949700	-1	-1	-1	-1	-1	-1	-1	-1	-1	-1	-1	-1	-1	-1	-1	-1	-1	-1	-1	-1	-1	-1	-1	-1	-1	-1	-1	-1	-1	-1	-1	-1	-1	-1	-1	-1	-0.945616	-1	-1	-1	-1	-1	-1	-1	-1	-1	-1	-1	-1
PVP01_1148400	-1	-1	-1	-1	-1	-1	-1	-1	-1	-1	-1	-1	-1	-1	-1	-1	-1	-1	-1	-1	-1	-1	-1	-1	-1	-1	-1	-1	-1	-1	-1	-1	-1	-1	-1	-1	-1	-1	-1	-1	-1	-1	-1	-1	-1	-1	-1	-1	-1
PVP01_1471700	-1	-1	-1	-1	-1	-1	-1	-0.169674	-1	-1	-1	-1	-1	-1	-1	-1	-1	-1	-1	-1	-0.227694	-1	-1	-1	-1	-1	-1	-1	-1	-1	-1	-1	-1	-1	-1	-0.656769	-0.246646	-1	-1	-1	-0.514791	-1	-1	-0.849951	-0.763802	-1	-1	-1	-1
PVP01_1471000	-1	-1	-1	-1	-1	-1	-1	-1	-1	-1	-1	-1	-1	-1	-1	-1	-1	-1	-1	-1	-1	-1	-1	-1	-1	-1	-1	-1	-1	-1	-1	-1	-1	-1	-1	-1	-1	-1	-1	-1	-1	-1	-1	-1	-0.286681	-1	-1	-1	-1
PVP01_0534100	-1	-1	-1	-1	-1	-1	-1	-1	-1	-1	-1	-1	-1	-1	-0.453349	-1	-1	-1	-1	-1	-1	-1	-1	-1	-0.723866	-1	-1	-1	-1	-1	-1	-1	-1	-1	-1	-1	-1	-1	-1	-1	-1	-1	-1	-0.28568	-1	-1	-1	-1	-1
PVP01_1034600	-1	-1	-1	-1	-1	-1	-1	-1	-1	-1	-1	-1	-1	-0.791761	-1	-1	-1	-1	-1	-1	-1	-1	-1	-1	-1	-1	-0.560305	-1	-1	-1	-1	-1	-1	-1	-1	-1	-1	-1	-1	-1	-1	-1	-1	-1	-1	-1	-1	-1	-1
PVP01_0624300	-1	-1	-1	-1	-1	-1	-1	-1	-1	-0.133778	-1	-1	-1	-1	-1	-1	-0.998564	-0.984392	-1	-0.180413	-0.653663	-1	-0.352684	-1	-1	-1	-0.560305	-1	-0.15137	-1	-1	-1	-1	-1	-1	-0.656769	-0.100518	-1	-0.851625	-0.313797	-1	-1	-1	-0.849951	-1	-0.733037	-1	-1	-1
PVP01_0007090	-1	-1	-1	-1	-1	-1	-1	-1	-1	-1	-1	-1	-1	-1	-1	-1	-1	-1	-1	-1	-1	-1	-0.574533	-1	-1	-1	-1	-1	-1	-1	-1	-1	-1	-1	-1	-1	-1	-1	-1	-1	-1	-1	-1	-1	-1	-1	-1	-1	-1
PVP01_0839600	-1	-1	-1	-1	-1	-1	-1	-1	-1	-1	-1	-1	-0.482302	-1	-1	-1	-0.998564	-1	-1	-1	-1	-1	-1	-1	-1	-1	-1	-1	-1	-0.9466	-1	-1	-0.721192	-1	-1	-0.258829	-1	-1	-1	-1	-1	-1	-0.92371	-0.725013	-1	-0.733037	-1	-1	-1
PVP01_0403900	-1	0.0433514	-1	-1	-1	-1	0.0732902	-0.0313717	-1	-1	-1	-1	-1	-1	-0.851289	-1	-1	-1	-1	-0.879383	-1	-1	-1	-1	-1	-1	-1	-1	-1	-1	-1	-0.327767	-1	-1	-1	-0.957799	-1	-1	-1	-1	-1	-1	-0.92371	-1	-1	-1	-0.71265	-1	-1
PVP01_1271900	-1	-1	-1	-1	-1	-1	-1	-1	-1	-1	-1	-1	-1	-1	-1	-1	-1	-1	-1	-1	-1	-1	-1	-1	-1	-1	-1	-1	-1	-1	-1	-1	-1	-1	-1	-1	-1	-1	-1	-1	-1	-1	-1	-1	-1	-1	-1	-1	-1
PVP01_0600400	-1	-0.43377	-1	-1	-1	-1	-1	-1	-1	-1	-1	-1	-1	-1	-1	-0.730863	-1	0.129551	-1	-0.402261	-1	-1	-1	-1	-1	-1	-1	-1	-1	-1	-1	-0.503859	-1	-1	-1	-1	-1	-1	-1	-1	-1	-1	-1	-1	-1	-1	-1	-1	-1
PVP01_0001090	-1	-1	-1	-0.149465	-1	-1	-1	-0.227666	-1	-1	-1	-1	-1	-1	-1	-1	-1	-1	-1	-1	-1	-1	-1	-1	-1	-1	-1	-1	-1	-1	-1	-1	-1	-1	-1	-1	-1	-1	-1	-1	-1	-1	-1	-1	-1	-1	-1	-1	-0.850769
PVP01_0949400	-1	-1	-1	-1	-1	-1	-1	-0.771734	-1	-0.258717	-1	-1	-1	-1	-1	-1	-1	-1	-1	-1	-0.176541	-1	-1	-1	-1	-1	-1	-1	-1	-1	-1	-1	-1	-1	-1	-0.112701	-0.246646	-1	-1	-1	-1	-1	-1	-1	-0.0648322	-1	-1	-1	-1
PVP01_1149300	-1	-1	-1	-1	-1	-1	-1	-1	-1	-1	-1	-1	-1	-1	-1	-1	-1	-1	-1	-1	-1	-1	-1	-1	-1	-1	-1	-1	-1	-1	-1	-1	-1	-0.674463	-1	-1	-1	-1	-1	-1	-1	-1	-1	-1	-1	-1	-1	-1	-1
PVP01_0003140	-1	-1	-1	-1	-1	-1	-1	-1	-1	-1	-1	-1	-1	-1	-1	-1	-1	-1	-1	-1	-1	-1	-1	-1	-1	-1	-1	-1	-1	-1	-1	-1	-1	-1	-1	-1	-1	-1	-1	-1	-1	-1	-1	-1	-1	-1	-1	-1	-1
PVP01_0122100	-1	-1	-1	-1	-1	-1	-1	-1	-1	-1	-1	-1	-1	-1	-1	-1	-1	-1	-1	-1	-1	-1	-1	-1	-1	-1	-1	-1	-1	-1	-1	-1	-1	-1	-1	-1	-1	-1	-1	-1	-1	-1	-1	-1	-1	-1	-1	-1	-1
PVP01_0534000	-1	-1	-1	-1	-1	-1	-1	-1	-1	-1	-1	-1	-1	-1	-1	-1	-1	-1	-1	-1	-1	-1	-0.206556	-1	-1	-1	-1	-1	-1	-1	-1	-1	-1	-1	-1	-1	-1	-1	-1	-1	-1	-1	-0.62268	-1	-1	-1	-1	-1	-1
PVP01_0009190	-1	-1	-1	-1	-1	-1	-1	-1	-1	-1	-1	-1	-1	-1	-1	-1	-1	-1	-1	-0.101231	-1	-1	-1	-1	-1	-1	-1	-1	-1	-1	-1	-1	-1	-1	-1	-1	-1	-1	-1	-1	-1	-1	-1	-1	-1	-1	-1	-1	-1
PVP01_0008830	-1	-1	-1	-1	-1	-1	-1	-1	-1	-1	-0.477772	-1	-1	-1	-1	-1	-1	-1	-1	-1	-1	-1	-1	-0.411283	-1	-1	-1	-1	-1	-1	-1	-1	-1	-1	-1	-1	-1	-1	-1	-1	-1	-1	-1	-1	-1	-1	-1	-1	-1
PVP01_0009180	-1	-1	0.183427	-1	-1	-1	-1	-1	-1	-1	-1	-1	-1	-1	-0.453349	-1	0.00143554	-1	-1	-1	-1	-1	-1	-1	-0.547775	-1	-0.338456	-0.662427	-1	-0.9466	-1	-1	-1	-1	-1	-1	-1	-1	-1	-1	-0.690882	-1	-0.110797	-1	-1	-1	-1	-1	-1
PVP01_1272400	-1	-1	-1	-1	-1	-1	-1	-0.373794	-1	-1	-1	-1	-1	-0.490731	-1	-1	0.231884	-0.285422	-0.813981	-0.180413	-1	-0.716059	-1	-1	-0.325926	-0.103359	-1	-1	-1	-1	-1	-0.804889	-1	-1	-1	-1	-0.644586	-0.561459	-1	-0.790918	-1	-1	-0.22474	-1	-1	0.170053	-1	0.210684	-1
PVP01_1272500	-0.0815633	-1	-1	-1	-1	-1	-1	-1	-1	-1	-1	-1	-1	-0.31464	-1	-1	-0.299594	-1	-0.813981	-1	-0.431814	-1	-1	-1	-1	-1	-0.736397	-1	-1	-0.101502	-1	-0.804889	-1	-1	-1	-1	-1	-1	-1	-0.0127669	-1	0.142581	-1	-1	-0.161742	-0.0340667	-1	-1	-1
PVP01_0009450	-1	-1	-1	-1	-1	-1	-1	-1	-1	-1	-1	-1	-1	-1	-1	-1	-1	-1	-1	-1	-1	-1	-1	-1	-1	-1	-1	-1	-1	-1	-1	-1	-1	-1	-1	-1	-1	-1	-1	-1	-1	-1	-1	-1	-1	-1	-1	-1	-1
PVP01_1034700	-1	-1	-1	-1	-1	-1	-1	-1	-1	-1	-0.653863	-1	-1	-1	-1	-1	-1	-1	-1	-1	-1	-1	-1	-1	-1	-1	-1	-1	-1	-1	-1	-1	-1	-1	-1	-1	-1	-1	-1	-1	-1	-1	-1	-1	-1	-1	-1	-1	-1
PVP01_0900600	-1	-1	-1	-1	-1	-1	-1	-1	-1	-1	-1	-1	-1	-1	-1	-1	-1	-1	-1	-1	-1	-1	-1	-1	-1	-1	-1	-1	-1	-1	-1	-1	-1	-1	-1	-1	-1	-1	-1	-1	-1	-1	-1	-1	-1	-1	-1	-1	-1
PVP01_0003150	-1	-1	-1	-1	-1	-1	-1	-1	-1	-1	-1	-1	-1	-1	-1	-1	-1	-1	-1	-1	-1	-1	-1	-1	-1	-1	-1	-1	-1	-1	-1	-1	-1	-1	-1	-1	-1	-1	-1	-1	-1	-1	-1	-1	-1	-1	-1	-1	-1
PVP01_0006960	-1	-1	-1	-1	-1	-1	-1	-1	-1	-1	-1	-1	-1	-1	-1	-1	-1	-1	-1	-1	-1	-1	-1	-1	-1	-1	-1	-1	-1	-1	-1	-1	-1	-1	-1	-1	-1	-1	-1	-1	-1	-1	-1	-1	-1	-1	-1	-1	-1
PVP01_1400400	-1	-1	-1	-1	-1	-1	-1	-1	-1	-1	-1	-1	-1	-1	-1	-1	-1	-1	-1	-1	-0.431814	-1	-1	-1	-1	-1	-1	-1	-1	-1	-1	-1	-1	-1	-0.060131	-1	-0.468495	-1	-1	-1	-1	-1	-1	-1	-1	-1	-1	-1	-1
PVP01_0005820	-1	-1	-1	-1	-1	-0.224792	-1	-1	-1	-1	-1	-1	-1	-1	-1	-1	-1	-1	-1	-1	-1	-0.49421	-1	-1	-1	-1	-1	-1	-1	-1	-1	-1	-1	-1	-0.060131	-1	-1	-1	-1	-0.0127669	-1	-1	-1	-0.849951	-1	-1	-1	-1	-1
PVP01_0009410	-1	-1	-1	-1	-1	-1	-1	-1	-1	-1	-1	-1	-1	-1	-1	-1	-0.153466	-1	-1	-1	-1	-1	-1	-1	-1	-1	-1	-1	-1	-1	-1	-1	-1	-1	-1	-1	-1	-1	-0.152655	-1	-1	-1	-1	-1	-1	-1	-1	-1	-1
PVP01_0007290	-1	-1	-1	-1	-1	-1	-1	-1	-1	-1	-1	-1	-0.482302	-1	-1	-1	-1	-1	-1	-1	-1	-1	-1	-1	-1	-1	-1	-1	-1	-1	-1	-1	-1	-1	-1	-1	-1	-1	-1	-1	-1	-1	-1	-1	-1	-1	-1	-1	-1
PVP01_0403200	-1	-1	-1	-1	-1	-1	-1	-1	-1	-1	-1	-1	-1	-1	-1	-0.730863	-1	-1	-0.211921	-1	-1	-1	-1	-1	-1	-1	-1	-1	-1	-1	-1	-1	-1	-1	-1	-1	-1	-1	-1	-1	-1	-1	-1	-1	-1	-1	-1	-1	-1
PVP01_0533800	-1	-1	-1	-1	-0.278754	-1	-1	-1	-1	-1	-1	-1	-1	-1	-1	-1	-1	-1	-1	-1	-1	-0.89215	-1	-1	-0.422836	-1	-1	-0.662427	-1	-1	-1	-1	-1	-1	0.11596	-1	-1	-1	-1	-1	-0.389852	-1	-1	-1	-1	-1	-1	-1	-1
PVP01_0535400	-1	-1	-1	-1	-1	-0.525822	-1	-1	-1	-1	-1	-1	-1	-1	-1	-1	-1	-1	-1	-1	-1	-0.238938	-0.449594	-1	-1	-1	-1	-1	-1	-1	-1	-1	-1	-1	0.00681579	-1	-1	-1	-1	-0.188858	-1	-1	-1	-1	-1	-1	-1	-1	-1
PVP01_0006510	-1	-1	-1	-1	-1	-1	-1	-1	-1	-1	-1	-1	-1	-1	-1	-1	-1	-1	-1	-1	-1	-1	-1	-1	-1	-1	-1	-0.150544	-1	-1	-1	-1	-1	-1	-1	-1	-1	-1	-1	-1	-1	-1	-1	-1	-1	-1	-1	-1	-1
PVP01_0001600	-1	-1	-1	-1	-1	-1	-1	-1	-1	-1	-1	-1	-1	-1	-1	-1	-1	-1	-1	-1	-1	-1	-1	-1	-1	-1	-1	-0.963457	-1	-1	-1	-1	-1	-1	-1	-1	-1	-1	-1	-1	-1	-1	-1	-1	-1	-1	-1	-1	-1
PVP01_0502900	-1	-1	-1	-1	-1	-1	-1	-1	-1	-1	-1	-1	-1	-1	-1	-1	-1	-0.683362	-1	-1	-0.829754	-1	-1	-1	-1	-1	-1	-0.486336	-1	-1	-1	-1	-1	-1	-1	-1	-1	-0.260429	-1	-1	-1	-1	-1	-1	-1	-1	-1	-1	-1
PVP01_0201500	0.423587	0.110298	0.0584886	-1	-1	-1	0.307373	-0.0727644	-1	0.606584	-0.176742	-1	-1	0.249632	0.0518011	-0.730863	0.115379	-1	-0.813981	-0.578353	0.0453073	-0.29009	-0.449594	-1	-1	0.0427691	-0.083184	0.133453	-0.75343	-0.0435096	-0.877314	0.309055	-0.721192	-1	0.41699	-1	-1	-0.561459	-0.374504	-1	-0.25155	-1	-1	-1	-0.462772	0.471083	-0.11059	-0.294466	-1
PVP01_0001900	-1	-1	-1	-1	-1	-1	-1	-1	-1	-1	-1	-1	-1	-1	-1	-1	-1	-1	-1	-1	-1	-1	-1	-1	-1	-1	-1	-0.223095	-1	-1	-1	-1	-1	-1	-1	-1	-1	-1	-1	-1	-1	-1	-1	-1	-1	-1	-1	-1	-1
PVP01_0009870	-1	-1	-1	-1	-1	-1	-1	-0.470704	0.284528	-0.258717	-1	-1	-1	-1	-1	-1	-1	-1	-1	-1	-1	-1	-1	-1	-1	-1	-1	-1	-1	-1	-1	-1	-1	-1	-1	-0.258829	-1	-1	-1	-1	-1	-1	-1	-1	-0.763802	-1	0.778712	-1	-1
PVP01_0009220	-1	-1	-1	-1	-1	-1	-1	-1	-1	-1	-1	-1	-1	-1	-1	-1	-1	-1	-1	-1	-1	-1	-1	-1	-1	-1	-1	-1	-1	-1	-1	-1	-1	-1	-1	-1	-1	-1	-1	-1	-1	-1	-0.747619	-0.725013	-1	-0.255915	-1	-1	-1
PVP01_0008820	-1	-1	-1	-1	-1	-1	-1	-1	-1	-1	-1	-1	-1	-1	-1	-1	-1	-1	-1	-1	-1	-1	-1	-1	-1	-1	-1	-1	-1	-1	-1	-1	-1	-1	-1	-1	-1	-0.0843379	-1	-0.188858	-0.991912	-1	-1	-1	-1	-1	-1	-1	-1
PVP01_0424300	-1	-0.13274	-1	-1	-1	-1	-1	-1	-1	-1	-1	-1	-1	-1	-1	-1	-1	-1	-0.0358298	-0.879383	-1	-1	-1	0.366868	-1	-1	-1	-1	-1	-1	-1	0.0402093	-1	-1	-0.236222	-0.112701	-0.945616	-1	-1	-1	-1	-1	-1	-0.548921	-0.286681	-0.432007	-1	-1	-1
PVP01_0005800	-1	-1	-1	-1	-1	-1	-1	-1	0.623347	-1	-1	-1	-1	-1	-1	-1	-1	-0.139294	-1	-1	-1	-1	-0.449594	-1	-1	-1	-0.435367	-0.185306	-1	-0.168448	-1	-1	-1	-0.373433	-0.838282	-1	-1	-1	-1	-1	-1	-1	-1	-1	-1	-1	-1	-1	-1
PVP01_1470800	0.474739	-0.43377	-1	-1	-1	-1	-1	-0.227666	-1	-0.434808	-0.653863	-1	-1	-1	-0.550259	-1	-1	-1	-1	-0.879383	-1	-1	-1	-1	-1	-1	-1	-0.419389	-1	-1	-1	-1	-1	-0.452614	-1	-1	-1	-0.260429	-0.550595	-1	-1	-1	-1	-1	-1	-1	-1	-0.993436	-1
[truncated: 5,000 more columns]
