# Supplementary material for: Single-cell transcription analysis of Plasmodium vivax blood-stage parasites identifies stage- and species-specific profiles of expression
Source: PLoS Biol. 2020 May 4;18(5):e3000711. doi: 10.1371/journal.pbio.3000711 (PMC7224573; doi:10.1371/journal.pbio.3000711)
Supplement: S17 Data — (XLSX) [file pbio.3000711.s046.xlsx]

## Sheet: Sheet1
Gene	Ches_Sa_GGCTCGAGTGTAAGTA	AMRU_CQ_TGCCCATGTAGGACAC	NIH_Ao_GCAAACTGTGCACTTA	NIH_Ao_ACGCAGCAGAGCTTCT	Ches_Sa_GATCGTACAGGAATGC	AMRU_Ao_CCGTGGATCAGTGTTG	AMRU_Ao_CCGTACTCAGTGGGAT	AMRU_Ao_GATGAGGCAGACAAAT	Ches_Sa_AAGGTTCAGCTCCTTC	AMRU_CQ_GGGCATCAGGCCGAAT	NIH_Ao_GACTACAAGAGGTACC	AMRU_Sa_GGAACTTGTCTCCACT	AMRU_Ao_CTGTGCTAGTTAAGTG	AMRU_CQ_GTGAAGGCAACACCCG	NIH_Ao_TTCTACAAGTGTCTCA	AMRU_CQ_TTCTTAGAGTGGTCCC	AMRU_Ao_CTGAAACAGTCATCCA	NIH_Ao_TAGAGCTGTCCAGTTA	AMRU_CQ_CAGATCACAATCTACG	AMRU_Ao_CTCTACGAGACTGTAA	AMRU_Ao_CCCATACGTAGGACAC	NIH_Ao_GACGTTAGTCTGCCAG	NIH_Ao_TTCTCCTAGTCCTCCT	Ches_Sa_GGGACCTAGCCCAACC	NIH_Ao_GATCGTAAGTGGGATC	NIH_Ao_CATCAAGGTTATTCTC	AMRU_Ao_ACATGGTTCCAATGGT	NIH_Ao_ATGGGAGCATTACCTT	AMRU_Ao_AGCCTAATCTTGACGA	AMRU_Ao_CACATAGTCCAAACTG	AMRU_CQ_TACGGTACAAGTCTAC	AMRU_Ao_CAGAGAGTCCACTCCA	AMRU_Ao_CCTCTGAGTCAAGCGA	NIH_Ao_GGAAAGCCAGTTCATG	NIH_Ao_TGCTACCTCGTTTATC	AMRU_Ao_TATGCCCTCAACACGT	AMRU_Ao_AAACGGGGTTATCCGA	AMRU_CQ_ATCACGACAAGCTGTT	NIH_Ao_CGTGTAACATCCGGGT	AMRU_Ao_AACCATGAGTTTAGGA	NIH_Ao_CATCGAAGTCATGCAT	AMRU_CQ_TCGCGAGGTCTTGATG	NIH_Ao_CGAGCACTCATCGGAT	NIH_Ao_GGGCACTTCAACACCA	AMRU_Ao_CATGCCTAGTTACGGG	AMRU_Ao_ACACCGGTCCGCAGTG	Ches_Sa_CTCGGAGTCTCCAACC	AMRU_Ao_AGATCTGGTCGCGAAA	PB_MACS_GCAGCCACACACCGCA
PVP01_0533100	-1	-1	-1	-1	-1	-1	-1	-1	0.544166	-1	-1	-1	-1	-1	-1	-1	-1	-1	-1	-1	-1	-1	0.363319	-1	-1	-0.0619663	-1	-1	-1	-1	-1	-1	-1	-1	-1	-1	-1	-1	-1	-1	-1	-1	-1	-1	-1	-1	-1	-1	-1
PVP01_0532700	-0.0815633	-1	-1	-1	0.499398	-1	-0.771808	-0.227666	-1	-1	-0.109795	-1	-1	-1	-1	-0.429833	-1	-1	-1	-0.180413	-0.352633	-0.29009	-1	-1	0.205553	-1	-0.338456	-0.565517	0.24657	-1	-0.0991625	-1	-0.0222221	-0.549524	0.365838	-1	-1	-0.260429	-0.00652716	-1	0.0292769	-0.702517	-0.0206202	-0.725013	-0.0648322	-1	-1	-0.516315	-1
PVP01_1033900	-1	-1	-1	-1	-1	-1	-1	-1	-1	-1	-1	-1	-1	-1	-1	-1	-1	-1	-1	-1	-1	-1	-1	-1	-1	-1	-1	-1	-1	-1	-1	-1	-1	-1	-1	-1	-1	-1	-1	-1	-1	-1	-1	-1	-1	-1	-1	-1	-1
PVP01_0000210	-1	-1	-1	-1	-1	-1	-1	-1	-1	-1	-1	-1	-1	-1	-1	-1	-1	-1	-1	-1	-1	-1	-1	-1	-1	-1	-1	-1	-1	-1	-1	-1	-1	-1	-1	-1	-1	-1	-1	-1	-1	-1	-1	-1	-1	-1	-1	-1	-1
PVP01_0532900	0.617407	-0.13274	-1	-1	-1	0.214541	0.182435	0.00641682	-1	0.0423129	-0.556953	0.534204	0.614608	0.28742	-0.152319	0.38308	0.381647	-0.139294	0.186019	-0.277323	-0.176541	0.238183	-1	0.473324	0.390077	0.0427691	-0.134337	0.150486	0.200813	0.308673	-0.0991625	-0.0267375	-0.177124	-0.0054563	0.20311	0.489359	0.133565	0.438541	-0.550595	-0.0127669	0.35051	0.338876	0.0305323	0.150049	0.350141	0.589183	-0.71265	0.307594	0.263175
PVP01_0201100	-1	-1	-1	-1	-1	0.252329	0.131282	-0.771734	0.419227	0.264162	-0.14198	-1	-1	-0.791761	-0.249229	0.269137	-1	-1	0.031117	0.266745	-0.829754	0.20476	0.0275272	-1	-0.024896	-1	0.00396619	0.0365427	-1	-0.101502	-1	0.195111	0.208227	-1	-1	-0.0547088	-0.100518	-1	-1	-1	0.00808757	-1	-0.0786122	-0.548921	0.19044	-1	-1	-0.391376	0.471451
PVP01_0000130	0.474739	-0.257679	0.456429	0.230746	0.390253	0.287091	0.458641	-0.0313717	0.419227	-0.133778	-0.214531	0.509381	0.330612	-1	-0.550259	0.22338	-0.521443	-0.206241	-0.0358298	-0.101231	0.211639	-0.415029	-0.148564	-1	-0.024896	-0.626238	0.0417547	-0.0340383	0.325751	0.132582	-0.877314	0.149354	0.54598	-0.0724031	0.0648077	0.547351	-0.167465	-0.385368	0.102617	-0.489888	-0.292942	-0.00354669	0.306739	-0.00485342	0.382326	-0.432007	-1	0.453722	0.491654
PVP01_1101400	-1	-1	-1	-1	-1	-1	-1	-1	-1	-1	-1	-1	-1	-1	-1	-1	-1	-0.507271	-1	-1	-1	-1	-1	-1	-1	-1	-1	-1	-1	-1	-1	-1	-1	-1	-1	-1	-1	-1	-1	-1	-1	-1	-1	-1	-1	-1	-1	-1	-1
PVP01_0533000	-1	-1	-1	-1	-1	-1	-1	-1	-1	-1	-1	-1	-1	-1	-1	-1	-1	-1	-1	-1	-1	-1	-1	-1	-1	-1	-1	-1	-1	-1	-1	-1	-1	-1	-1	-1	-1	-1	-1	-1	-1	-1	-1	-1	-1	-1	-1	-1	-1
PVP01_0948700	-1	-1	-1	-1	-1	-1	-1	-1	-1	-1	-1	-1	-1	-1	-1	-1	-1	-1	-1	-1	-1	-1	-1	-1	-1	-1	-1	-1	-1	-1	-1	-1	-1	-0.850554	-1	-0.957799	-1	-1	-1	-1	-1	-1	-1	-1	-1	-1	-1	-1	-1
PVP01_0504200	-1	-0.43377	-1	-1	-1	-1	-1	-1	-1	-1	-1	-1	-1	-1	-1	-1	-1	-0.683362	-1	-1	-0.0893912	-1	-1	-1	-1	-1	-1	-1	-1	0.0947931	-1	-1	-1	-0.452614	-1	-1	-1	-1	-1	-1	-1	-1	-1	-1	-1	-0.255915	-1	-1	-1
PVP01_0000160	-1	-1	-1	-1	-1	-1	-0.771808	-1	-1	-1	-1	-1	-1	-1	-1	-1	-0.153466	-1	-1	-1	-1	-1	-0.449594	-1	-1	-1	-0.560305	-1	-1	-1	-1	-1	-1	-1	-1	-1	-1	-1	-1	-1	-1	-1	-1	-1	-1	-1	-1	-0.993436	-1
PVP01_1470100	-1	-1	-1	-1	-1	-1	-1	-1	-1	-1	-1	-1	-1	-1	-1	-1	-1	-1	-1	-1	-1	-1	-1	-1	-1	-1	-1	-1	-1	-1	-1	-1	-1	-1	-1	-0.957799	-1	-1	-1	-1	-1	-1	-1	-1	-1	-1	-1	-1	-1
PVP01_0000170	-1	0.306593	-1	-1	-1	-0.224792	-1	-1	-1	-0.434808	-1	-1	-1	-1	-1	-1	-1	-1	-1	-0.402261	-0.829754	-1	-1	-1	-1	-1	-1	-1	-0.75343	-0.64557	-0.400192	0.0982012	-0.323252	-1	-1	-0.656769	-1	-1	-1	0.209082	-1	-1	-1	-1	0.014349	0.112061	-1	0.182655	0.103474
PVP01_0202200	-1	-0.13274	0.0584886	-1	-1	-1	-1	-1	-1	-1	-0.000650954	-1	0.295849	-0.0927908	-1	0.114235	-1	-0.285422	-0.0358298	-1	-1	-1	-1	-1	-1	0.12709	-0.435367	-1	-1	-1	-0.400192	-1	-0.721192	-1	-1	-1	-1	-1	-0.152655	-1	-1	-1	-0.22474	-0.28568	-1	-1	-1	-1	0.103474
PVP01_1401800	-1	-0.7348	-1	-1	-1	-1	-1	-0.595643	-1	-1	-1	-1	-0.181272	-1	-1	-1	-1	-1	-1	-1	-1	-1	-1	-1	-1	-1	-1	-1	-1	-1	-1	0.0402093	-1	-1	-1	-1	-1	-1	-1	-0.0127669	-1	-1	-1	-1	-1	-1	-1	-1	-1
PVP01_0503400	-1	-1	-1	-1	-1	-1	-1	-1	-1	-1	-1	-1	-1	-1	-1	-1	-1	-1	-1	-1	-1	-1	-1	-1	-1	-1	-1	-1	-1	-1	-1	-1	-1	-1	-1	-1	-1	-1	-1	-1	-1	-1	-1	-1	-1	-1	-1	-1	-1
PVP01_1201800	-1	-1	-1	-1	-1	-1	-1	-1	0.243136	-1	-1	-1	-1	-0.490731	-1	-1	-1	-1	-1	-1	-1	-1	-1	-1	-1	-1	-1	-1	-1	-1	-1	-1	-1	-1	-1	-0.656769	-1	-1	-1	-1	-1	-1	-1	-1	-1	-1	-1	-1	-1
PVP01_0503600	-1	-0.43377	-1	-1	-1	-1	-0.470778	-1	-1	-1	-1	0.278932	-1	-1	-0.675198	-1	-1	-1	-1	-1	-1	-1	-1	-1	-1	-0.404389	-1	-1	-1	-1	-1	-1	-0.244071	-1	-1	-0.957799	-0.167465	-1	-1	-1	-1	-1	-1	-1	-1	-1	-1	-1	-1
PVP01_0000110	-1	-1	-1	-0.371314	-1	-1	-1	-1	-1	0.0423129	-1	-1	0.0617663	-1	-1	-1	-1	-1	-1	-1	-1	-1	-1	-1	-0.422836	-1	-1	-0.565517	-1	-1	-1	-1	-1	-1	-1	-1	-0.100518	-1	-0.851625	-1	-0.991912	-1	-1	-1	-1	-1	-1	-1	-1
PVP01_0000140	-1	-1	-1	-1	-1	-1	-1	-1	-1	-1	-1	-1	-1	-1	-1	-1	-1	-1	-1	-1	-1	-1	-1	-1	-1	-1	-1	-1	-1	-1	-1	-1	-1	-1	-1	-1	-1	-1	-1	-1	-1	-1	-1	-1	-1	-1	-1	-1	-1
PVP01_0801800	-1	-1	-1	-1	-1	-1	0.00634337	-1	-1	-1	-1	-1	-1	-1	-1	-0.253742	-1	-1	-1	-1	-1	-1	-1	0.602958	-1	-1	-0.736397	-1	-1	-1	-1	-1	-1	-1	-1	-1	-1	-1	-1	-1	-1	-1	-1	-1	-1	-1	-1	-1	-1
PVP01_0700700	-1	-1	-1	-1	-1	-1	-1	-1	-1	-1	-0.954893	-1	-1	-1	-1	-1	-1	-1	-1	-1	-1	-1	-1	-1	-1	-1	-1	-1	-1	-1	-1	-1	-1	-1	-1	-1	-1	-1	-1	-1	-1	-1	-1	-1	-1	-1	-1	-1	-1
PVP01_0000200	-1	-1	-1	-1	-1	-1	-1	-1	-1	-1	-1	-1	-1	-1	-1	-1	-1	-1	0.031117	-1	-1	-1	-1	-1	-1	-1	-1	-1	-1	-1	-1	-1	-1	-1	-1	-1	-1	-1	-1	-1	-1	-1	-1	-1	-1	-1	-1	-1	-1
PVP01_0404200	-1	-1	-1	-1	-1	-1	-1	-1	-1	-1	-1	-1	-1	-1	-1	-1	-1	-1	-1	-1	-1	-1	-1	-1	-1	-1	-1	-1	-1	-1	-1	-1	-1	-1	-1	-1	-1	-1	-1	-1	-0.514791	-1	-1	-1	-1	-1	-1	-1	-1
PVP01_0503700	-1	-1	-1	-1	-1	-1	-1	-1	-1	-1	-1	-1	-1	-1	-1	-1	-1	-1	-1	-1	-1	-1	-1	-1	-1	-1	-1	-1	-1	-1	-1	-1	-1	-1	-1	-1	-1	-1	-1	-1	-1	-1	-1	-1	-1	-1	-1	-1	-1
PVP01_0949200	-1	-1	-1	-1	-1	-1	-1	-1	-1	-1	-1	-1	-1	-1	-1	0.348318	-0.998564	-0.507271	-1	-1	-1	-1	-1	-1	-1	-1	-1	-1	-1	-1	-1	-1	-1	-1	-1	-1	-1	-1	-1	-1	-1	-1	-1	-1	-1	-1	-1	-1	-1
PVP01_0700900	-1	-1	-1	-1	-1	-1	-1	-1	-1	-1	-1	-1	-1	-1	-1	-1	-1	-1	-1	-1	-1	-1	-1	-1	-1	-1	-1	-1	-1	-1	-1	-1	-1	-1	-1	-1	-1	-1	-1	-1	-1	-1	-1	-1	-1	-0.0340667	-1	-1	-1
PVP01_1033800	-1	-1	-1	-1	-1	-1	-1	-1	-1	-1	-1	-1	-1	-1	-1	-1	-0.697534	-1	-1	-1	-1	-1	-1	-1	-1	-1	-1	-1	-1	-1	-1	-1	-1	0.170635	-1	-1	-1	-1	-1	-1	-1	-0.702517	-1	-0.28568	-1	-1	-1	-1	-1
PVP01_1469800	-1	-1	-1	-1	-1	-1	-1	-1	-1	-1	-1	-1	-1	-1	-1	-1	-1	-1	-1	-1	-1	-0.415029	-1	-1	-1	-1	-1	-1	-1	-1	-1	-1	-1	-1	-1	-1	-1	-1	-1	-1	-1	-1	-1	-0.327073	-1	-0.432007	-1	-1	-1
PVP01_0532800	-1	-1	-1	-1	-1	-1	-1	-1	-1	-1	-1	-1	-1	-1	-1	-1	-1	-1	-1	-1	-1	-1	-1	-1	-1	-1	-1	-1	-1	-1	-1	-1	-1	-1	-1	-1	-1	-1	-1	-1	-1	-1	-1	-1	-1	-1	-1	-1	-1
PVP01_0948900	-1	-1	-0.418633	-1	-1	-1	-0.771808	-1	0.419227	-1	-0.954893	-1	-1	-0.490731	-1	-0.429833	-1	-1	-1	-1	-1	-1	-1	-0.411283	-0.246745	-1	-1	-0.787366	-0.4524	-1	-0.576284	-1	-0.721192	-1	-0.361161	-1	-0.343556	-1	-1	-1	-1	-0.225395	-1	-1	-1	-1	-1	-1	-1
PVP01_0000120	-1	-1	-1	-1	-1	-1	-1	-1	-1	-1	-1	-1	0.0617663	-1	-0.374168	-0.128803	0.0806168	-0.382332	-1	-0.277323	0.0733361	-0.19318	-1	-1	-1	-1	-0.338456	-0.118359	-1	0.132582	-1	-1	-1	-1	-1	-0.957799	-0.167465	0.0406008	-1	-1	-0.178999	-1	-1	-1	-0.161742	-1	-1	-1	-1
PVP01_0948800	-1	-1	-0.719663	-1	-1	-1	-1	-1	-0.154804	-1	-1	-1	-1	-1	-1	-1	-1	-1	-1	-1	-1	-1	-1	-1	-1	-1	-0.736397	-1	-1	-0.9466	-1	-1	-1	-1	-0.537252	-1	-1	-1	-1	-0.790918	-1	-1	-1	-1	-1	-1	-1	-1	-1
PVP01_0700800	-1	-1	-0.719663	-1	-1	-1	-1	-1	-1	-1	-1	-1	-1	-1	-1	-1	-1	-1	-1	-1	-0.352633	-1	-1	0.342045	-1	-1	-1	-0.565517	-1	-1	-1	-1	-1	-1	-1	-1	-1	-1	-1	-0.188858	0.225572	-1	-0.379642	-0.548921	0.0812958	0.0451146	-1	-1	-1
PVP01_1469900	-1	-1	-1	-1	-1	-0.224792	-1	-1	-1	-1	-0.14198	0.590686	0.0617663	-0.490731	-0.198076	-0.429833	-1	-0.139294	-1	-1	-0.528724	-1	-0.273503	-1	-1	-1	-0.435367	-0.150544	-1	-1	-1	0.0982012	-0.119132	-1	0.392167	-0.258829	-1	-1	-1	-0.489888	-1	-0.702517	-0.22474	-0.180945	-1	-0.733037	-1	-0.148338	0.640593
PVP01_0949000	-1	-1	-0.117603	-1	-1	-0.525822	-1	-1	-1	-1	-0.653863	-1	-1	-0.490731	-1	-0.253742	-1	-0.285422	-1	-1	-1	-0.59112	-0.352684	-1	-0.547775	-0.258261	-0.736397	-0.662427	-0.75343	-0.101502	-1	-1	-0.420162	-0.674463	-0.838282	-1	-1	-1	-1	-1	-1	-1	-0.92371	-1	-1	-1	-1	-1	0.0523213
PVP01_0000150	-0.00238207	-1	-1	-1	-1	-0.826852	-0.169748	-0.118522	-1	-0.434808	-0.477772	-1	-0.0843618	-1	-1	-0.730863	0.343858	-0.382332	-1	0.0748599	-0.653663	-1	-1	-1	-1	-1	0.00396619	-0.662427	-1	0.35443	-1	0.149354	-0.545101	-0.151584	-1	0.121382	0.0543837	0.216692	-1	0.0541798	-1	-1	-1	-0.481975	-0.763802	0.170053	-1	-0.0391937	0.0523213
PVP01_0000100	-1	-1	-1	-1	-1	-1	-1	-1	0.604864	-0.735838	-1	0.233174	-1	-1	-1	-1	-1	-1	-1	-1	-1	-1	-1	-1	-1	-1	-1	-1	-1	-1	-1	-1	-1	-1	0.20311	-1	-1	-1	-1	-1	-1	-1	-1	-1	-1	-1	-1	-1	-1
[truncated: 5,000 more columns]
