# Supplementary material for: Single-cell transcription analysis of Plasmodium vivax blood-stage parasites identifies stage- and species-specific profiles of expression
Source: PLoS Biol. 2020 May 4;18(5):e3000711. doi: 10.1371/journal.pbio.3000711 (PMC7224573; doi:10.1371/journal.pbio.3000711)
Supplement: S20 Data — (XLSX) [file pbio.3000711.s049.xlsx]

## Sheet: Sheet1
RAF	Sample	Count
0	AMRU_Ao	7454
1	AMRU_Ao	374
2	AMRU_Ao	193
3	AMRU_Ao	122
4	AMRU_Ao	93
5	AMRU_Ao	44
6	AMRU_Ao	38
7	AMRU_Ao	24
8	AMRU_Ao	28
9	AMRU_Ao	26
10	AMRU_Ao	18
11	AMRU_Ao	17
12	AMRU_Ao	15
13	AMRU_Ao	30
14	AMRU_Ao	14
15	AMRU_Ao	15
16	AMRU_Ao	7
17	AMRU_Ao	16
18	AMRU_Ao	11
19	AMRU_Ao	15
20	AMRU_Ao	12
21	AMRU_Ao	5
22	AMRU_Ao	7
23	AMRU_Ao	15
24	AMRU_Ao	7
25	AMRU_Ao	20
26	AMRU_Ao	15
27	AMRU_Ao	13
28	AMRU_Ao	14
29	AMRU_Ao	17
30	AMRU_Ao	20
31	AMRU_Ao	13
32	AMRU_Ao	13
33	AMRU_Ao	14
34	AMRU_Ao	12
35	AMRU_Ao	23
36	AMRU_Ao	18
37	AMRU_Ao	11
38	AMRU_Ao	20
39	AMRU_Ao	13
40	AMRU_Ao	22
41	AMRU_Ao	10
42	AMRU_Ao	20
43	AMRU_Ao	20
44	AMRU_Ao	21
45	AMRU_Ao	24
46	AMRU_Ao	12
47	AMRU_Ao	20
48	AMRU_Ao	19
49	AMRU_Ao	11
50	AMRU_Ao	31
51	AMRU_Ao	24
52	AMRU_Ao	21
53	AMRU_Ao	18
54	AMRU_Ao	25
55	AMRU_Ao	34
56	AMRU_Ao	29
57	AMRU_Ao	39
58	AMRU_Ao	27
59	AMRU_Ao	36
60	AMRU_Ao	37
61	AMRU_Ao	27
62	AMRU_Ao	33
63	AMRU_Ao	31
64	AMRU_Ao	31
65	AMRU_Ao	58
66	AMRU_Ao	49
67	AMRU_Ao	46
68	AMRU_Ao	48
69	AMRU_Ao	35
70	AMRU_Ao	71
71	AMRU_Ao	48
72	AMRU_Ao	63
73	AMRU_Ao	105
74	AMRU_Ao	61
75	AMRU_Ao	107
76	AMRU_Ao	114
77	AMRU_Ao	116
78	AMRU_Ao	116
79	AMRU_Ao	116
80	AMRU_Ao	254
81	AMRU_Ao	158
82	AMRU_Ao	191
83	AMRU_Ao	195
84	AMRU_Ao	247
85	AMRU_Ao	358
86	AMRU_Ao	404
87	AMRU_Ao	415
88	AMRU_Ao	549
89	AMRU_Ao	565
90	AMRU_Ao	1230
91	AMRU_Ao	1158
92	AMRU_Ao	1716
93	AMRU_Ao	2096
94	AMRU_Ao	2546
95	AMRU_Ao	7315
96	AMRU_Ao	12164
97	AMRU_Ao	19724
98	AMRU_Ao	47798
99	AMRU_Ao	620297
100	AMRU_Ao	8658636
0	AMRU_CQ	7198
1	AMRU_CQ	300
2	AMRU_CQ	177
3	AMRU_CQ	114
4	AMRU_CQ	74
5	AMRU_CQ	36
6	AMRU_CQ	36
7	AMRU_CQ	28
8	AMRU_CQ	34
9	AMRU_CQ	18
10	AMRU_CQ	15
11	AMRU_CQ	12
12	AMRU_CQ	13
13	AMRU_CQ	16
14	AMRU_CQ	7
15	AMRU_CQ	16
16	AMRU_CQ	12
17	AMRU_CQ	8
18	AMRU_CQ	15
19	AMRU_CQ	16
20	AMRU_CQ	12
21	AMRU_CQ	14
22	AMRU_CQ	21
23	AMRU_CQ	13
24	AMRU_CQ	11
25	AMRU_CQ	19
26	AMRU_CQ	10
27	AMRU_CQ	10
28	AMRU_CQ	9
29	AMRU_CQ	11
30	AMRU_CQ	19
31	AMRU_CQ	15
32	AMRU_CQ	11
33	AMRU_CQ	5
34	AMRU_CQ	9
35	AMRU_CQ	6
36	AMRU_CQ	15
37	AMRU_CQ	14
38	AMRU_CQ	15
39	AMRU_CQ	9
40	AMRU_CQ	18
41	AMRU_CQ	20
42	AMRU_CQ	16
43	AMRU_CQ	12
44	AMRU_CQ	15
45	AMRU_CQ	24
46	AMRU_CQ	16
47	AMRU_CQ	13
48	AMRU_CQ	20
49	AMRU_CQ	12
50	AMRU_CQ	23
51	AMRU_CQ	21
52	AMRU_CQ	18
53	AMRU_CQ	24
54	AMRU_CQ	23
55	AMRU_CQ	38
56	AMRU_CQ	18
57	AMRU_CQ	33
58	AMRU_CQ	30
59	AMRU_CQ	23
60	AMRU_CQ	43
61	AMRU_CQ	46
62	AMRU_CQ	43
63	AMRU_CQ	19
64	AMRU_CQ	37
65	AMRU_CQ	44
66	AMRU_CQ	40
67	AMRU_CQ	39
68	AMRU_CQ	59
69	AMRU_CQ	56
70	AMRU_CQ	56
71	AMRU_CQ	53
72	AMRU_CQ	65
73	AMRU_CQ	71
74	AMRU_CQ	57
75	AMRU_CQ	113
76	AMRU_CQ	93
77	AMRU_CQ	87
78	AMRU_CQ	105
79	AMRU_CQ	92
80	AMRU_CQ	208
81	AMRU_CQ	170
82	AMRU_CQ	177
83	AMRU_CQ	169
84	AMRU_CQ	233
85	AMRU_CQ	382
86	AMRU_CQ	399
87	AMRU_CQ	340
88	AMRU_CQ	506
89	AMRU_CQ	515
90	AMRU_CQ	1329
91	AMRU_CQ	1207
92	AMRU_CQ	1821
93	AMRU_CQ	2178
94	AMRU_CQ	2671
95	AMRU_CQ	9272
96	AMRU_CQ	14931
97	AMRU_CQ	25007
98	AMRU_CQ	61470
99	AMRU_CQ	731219
100	AMRU_CQ	8117149
0	AMRU_Sa	3279
1	AMRU_Sa	215
2	AMRU_Sa	96
3	AMRU_Sa	55
4	AMRU_Sa	44
5	AMRU_Sa	35
6	AMRU_Sa	14
7	AMRU_Sa	17
8	AMRU_Sa	29
9	AMRU_Sa	18
10	AMRU_Sa	13
11	AMRU_Sa	16
12	AMRU_Sa	14
13	AMRU_Sa	13
14	AMRU_Sa	15
15	AMRU_Sa	8
16	AMRU_Sa	12
17	AMRU_Sa	13
18	AMRU_Sa	11
19	AMRU_Sa	8
20	AMRU_Sa	9
21	AMRU_Sa	6
22	AMRU_Sa	7
23	AMRU_Sa	8
24	AMRU_Sa	6
25	AMRU_Sa	5
26	AMRU_Sa	9
27	AMRU_Sa	10
28	AMRU_Sa	12
29	AMRU_Sa	6
30	AMRU_Sa	9
31	AMRU_Sa	7
32	AMRU_Sa	7
33	AMRU_Sa	15
34	AMRU_Sa	6
35	AMRU_Sa	8
36	AMRU_Sa	10
37	AMRU_Sa	10
38	AMRU_Sa	8
39	AMRU_Sa	9
40	AMRU_Sa	14
41	AMRU_Sa	10
42	AMRU_Sa	11
43	AMRU_Sa	11
44	AMRU_Sa	10
45	AMRU_Sa	15
46	AMRU_Sa	9
47	AMRU_Sa	8
48	AMRU_Sa	12
49	AMRU_Sa	11
50	AMRU_Sa	22
51	AMRU_Sa	20
52	AMRU_Sa	21
53	AMRU_Sa	16
54	AMRU_Sa	16
55	AMRU_Sa	18
56	AMRU_Sa	25
57	AMRU_Sa	24
58	AMRU_Sa	17
59	AMRU_Sa	18
60	AMRU_Sa	24
61	AMRU_Sa	24
62	AMRU_Sa	21
63	AMRU_Sa	21
64	AMRU_Sa	22
65	AMRU_Sa	27
66	AMRU_Sa	31
67	AMRU_Sa	26
68	AMRU_Sa	27
69	AMRU_Sa	35
70	AMRU_Sa	36
71	AMRU_Sa	35
72	AMRU_Sa	40
73	AMRU_Sa	29
74	AMRU_Sa	32
75	AMRU_Sa	68
76	AMRU_Sa	64
77	AMRU_Sa	55
78	AMRU_Sa	50
79	AMRU_Sa	42
80	AMRU_Sa	73
81	AMRU_Sa	82
82	AMRU_Sa	72
83	AMRU_Sa	80
84	AMRU_Sa	102
85	AMRU_Sa	136
86	AMRU_Sa	130
87	AMRU_Sa	142
88	AMRU_Sa	195
89	AMRU_Sa	210
90	AMRU_Sa	364
91	AMRU_Sa	356
92	AMRU_Sa	526
93	AMRU_Sa	616
94	AMRU_Sa	848
95	AMRU_Sa	2288
96	AMRU_Sa	3739
97	AMRU_Sa	6555
98	AMRU_Sa	19178
99	AMRU_Sa	416872
100	AMRU_Sa	3096773
0	Ches_Ao	8408
1	Ches_Ao	564
2	Ches_Ao	238
3	Ches_Ao	151
4	Ches_Ao	120
5	Ches_Ao	61
6	Ches_Ao	45
7	Ches_Ao	26
8	Ches_Ao	24
9	Ches_Ao	27
10	Ches_Ao	25
11	Ches_Ao	14
12	Ches_Ao	28
13	Ches_Ao	20
14	Ches_Ao	16
15	Ches_Ao	17
16	Ches_Ao	13
17	Ches_Ao	22
18	Ches_Ao	18
19	Ches_Ao	11
20	Ches_Ao	15
21	Ches_Ao	16
22	Ches_Ao	14
23	Ches_Ao	18
24	Ches_Ao	3
25	Ches_Ao	18
26	Ches_Ao	12
27	Ches_Ao	14
28	Ches_Ao	23
29	Ches_Ao	16
30	Ches_Ao	13
31	Ches_Ao	11
32	Ches_Ao	22
33	Ches_Ao	21
34	Ches_Ao	15
35	Ches_Ao	13
36	Ches_Ao	21
37	Ches_Ao	14
38	Ches_Ao	23
39	Ches_Ao	19
40	Ches_Ao	17
41	Ches_Ao	17
42	Ches_Ao	20
43	Ches_Ao	16
44	Ches_Ao	22
45	Ches_Ao	25
46	Ches_Ao	17
47	Ches_Ao	21
48	Ches_Ao	22
49	Ches_Ao	23
50	Ches_Ao	45
51	Ches_Ao	34
52	Ches_Ao	31
53	Ches_Ao	23
54	Ches_Ao	24
55	Ches_Ao	33
56	Ches_Ao	44
57	Ches_Ao	38
58	Ches_Ao	31
59	Ches_Ao	39
60	Ches_Ao	39
61	Ches_Ao	52
62	Ches_Ao	44
63	Ches_Ao	35
64	Ches_Ao	46
65	Ches_Ao	51
66	Ches_Ao	59
67	Ches_Ao	57
68	Ches_Ao	69
69	Ches_Ao	56
70	Ches_Ao	82
71	Ches_Ao	60
72	Ches_Ao	78
73	Ches_Ao	91
74	Ches_Ao	58
75	Ches_Ao	131
76	Ches_Ao	121
77	Ches_Ao	105
78	Ches_Ao	129
79	Ches_Ao	105
80	Ches_Ao	234
81	Ches_Ao	159
82	Ches_Ao	208
83	Ches_Ao	184
84	Ches_Ao	281
85	Ches_Ao	370
86	Ches_Ao	385
87	Ches_Ao	417
88	Ches_Ao	589
89	Ches_Ao	525
90	Ches_Ao	1235
91	Ches_Ao	1090
92	Ches_Ao	1615
93	Ches_Ao	2167
94	Ches_Ao	2624
95	Ches_Ao	7442
96	Ches_Ao	12415
97	Ches_Ao	21467
98	Ches_Ao	52958
99	Ches_Ao	673645
100	Ches_Ao	8619183
0	Ches_CQ	6996
1	Ches_CQ	314
2	Ches_CQ	188
3	Ches_CQ	107
4	Ches_CQ	85
5	Ches_CQ	44
6	Ches_CQ	28
7	Ches_CQ	20
8	Ches_CQ	25
9	Ches_CQ	19
10	Ches_CQ	13
11	Ches_CQ	8
12	Ches_CQ	16
13	Ches_CQ	10
14	Ches_CQ	13
15	Ches_CQ	11
16	Ches_CQ	11
17	Ches_CQ	18
18	Ches_CQ	8
19	Ches_CQ	8
20	Ches_CQ	13
21	Ches_CQ	6
22	Ches_CQ	12
23	Ches_CQ	6
24	Ches_CQ	2
25	Ches_CQ	12
26	Ches_CQ	14
27	Ches_CQ	20
28	Ches_CQ	10
29	Ches_CQ	13
30	Ches_CQ	12
31	Ches_CQ	13
32	Ches_CQ	10
33	Ches_CQ	12
34	Ches_CQ	7
35	Ches_CQ	12
36	Ches_CQ	18
37	Ches_CQ	12
38	Ches_CQ	13
39	Ches_CQ	20
40	Ches_CQ	19
41	Ches_CQ	20
42	Ches_CQ	22
43	Ches_CQ	16
44	Ches_CQ	14
45	Ches_CQ	18
46	Ches_CQ	25
47	Ches_CQ	17
48	Ches_CQ	18
49	Ches_CQ	6
50	Ches_CQ	29
51	Ches_CQ	28
52	Ches_CQ	21
53	Ches_CQ	20
54	Ches_CQ	27
55	Ches_CQ	26
56	Ches_CQ	27
57	Ches_CQ	22
58	Ches_CQ	20
59	Ches_CQ	25
60	Ches_CQ	39
61	Ches_CQ	33
62	Ches_CQ	30
63	Ches_CQ	36
64	Ches_CQ	28
65	Ches_CQ	54
66	Ches_CQ	53
67	Ches_CQ	45
68	Ches_CQ	53
69	Ches_CQ	47
70	Ches_CQ	65
71	Ches_CQ	58
72	Ches_CQ	84
73	Ches_CQ	66
74	Ches_CQ	45
75	Ches_CQ	89
76	Ches_CQ	86
77	Ches_CQ	90
78	Ches_CQ	109
79	Ches_CQ	86
80	Ches_CQ	186
81	Ches_CQ	148
82	Ches_CQ	188
83	Ches_CQ	168
84	Ches_CQ	212
85	Ches_CQ	373
86	Ches_CQ	380
87	Ches_CQ	372
88	Ches_CQ	505
89	Ches_CQ	481
90	Ches_CQ	1183
91	Ches_CQ	1089
92	Ches_CQ	1620
93	Ches_CQ	1931
94	Ches_CQ	2475
95	Ches_CQ	7838
96	Ches_CQ	12747
97	Ches_CQ	20876
98	Ches_CQ	51100
99	Ches_CQ	546590
100	Ches_CQ	7127470
0	Ches_Sa	7616
1	Ches_Sa	242
2	Ches_Sa	120
3	Ches_Sa	85
4	Ches_Sa	68
5	Ches_Sa	34
6	Ches_Sa	30
7	Ches_Sa	22
8	Ches_Sa	21
9	Ches_Sa	18
10	Ches_Sa	18
11	Ches_Sa	15
12	Ches_Sa	14
13	Ches_Sa	16
14	Ches_Sa	14
15	Ches_Sa	17
16	Ches_Sa	14
17	Ches_Sa	17
18	Ches_Sa	19
19	Ches_Sa	12
20	Ches_Sa	18
21	Ches_Sa	12
22	Ches_Sa	14
23	Ches_Sa	18
24	Ches_Sa	13
25	Ches_Sa	18
26	Ches_Sa	17
27	Ches_Sa	15
28	Ches_Sa	17
29	Ches_Sa	15
30	Ches_Sa	18
31	Ches_Sa	22
32	Ches_Sa	15
33	Ches_Sa	20
34	Ches_Sa	24
35	Ches_Sa	18
36	Ches_Sa	20
37	Ches_Sa	20
38	Ches_Sa	15
39	Ches_Sa	11
40	Ches_Sa	27
41	Ches_Sa	22
42	Ches_Sa	26
43	Ches_Sa	13
44	Ches_Sa	24
45	Ches_Sa	22
46	Ches_Sa	24
47	Ches_Sa	34
48	Ches_Sa	24
49	Ches_Sa	10
50	Ches_Sa	33
51	Ches_Sa	20
52	Ches_Sa	27
53	Ches_Sa	31
54	Ches_Sa	29
55	Ches_Sa	34
56	Ches_Sa	33
57	Ches_Sa	47
58	Ches_Sa	45
59	Ches_Sa	33
60	Ches_Sa	57
61	Ches_Sa	43
62	Ches_Sa	40
63	Ches_Sa	49
64	Ches_Sa	54
65	Ches_Sa	61
66	Ches_Sa	50
67	Ches_Sa	58
68	Ches_Sa	57
69	Ches_Sa	52
70	Ches_Sa	75
71	Ches_Sa	66
72	Ches_Sa	79
73	Ches_Sa	81
74	Ches_Sa	67
75	Ches_Sa	102
76	Ches_Sa	90
77	Ches_Sa	104
78	Ches_Sa	141
79	Ches_Sa	84
80	Ches_Sa	180
81	Ches_Sa	131
82	Ches_Sa	157
83	Ches_Sa	171
84	Ches_Sa	206
85	Ches_Sa	327
86	Ches_Sa	338
87	Ches_Sa	321
88	Ches_Sa	434
89	Ches_Sa	402
90	Ches_Sa	904
91	Ches_Sa	886
92	Ches_Sa	1266
93	Ches_Sa	1638
94	Ches_Sa	2067
95	Ches_Sa	5766
96	Ches_Sa	9763
97	Ches_Sa	17631
98	Ches_Sa	49346
99	Ches_Sa	655014
100	Ches_Sa	6974563
0	NIH_Ao	6066
1	NIH_Ao	374
2	NIH_Ao	282
3	NIH_Ao	251
4	NIH_Ao	276
5	NIH_Ao	198
6	NIH_Ao	200
7	NIH_Ao	184
8	NIH_Ao	191
9	NIH_Ao	184
10	NIH_Ao	170
11	NIH_Ao	175
12	NIH_Ao	154
13	NIH_Ao	132
14	NIH_Ao	150
15	NIH_Ao	134
16	NIH_Ao	107
17	NIH_Ao	110
18	NIH_Ao	109
19	NIH_Ao	94
20	NIH_Ao	118
21	NIH_Ao	79
22	NIH_Ao	95
23	NIH_Ao	86
24	NIH_Ao	60
25	NIH_Ao	90
26	NIH_Ao	55
27	NIH_Ao	63
28	NIH_Ao	60
29	NIH_Ao	49
30	NIH_Ao	71
31	NIH_Ao	63
32	NIH_Ao	60
33	NIH_Ao	54
34	NIH_Ao	56
35	NIH_Ao	36
36	NIH_Ao	49
37	NIH_Ao	43
38	NIH_Ao	43
39	NIH_Ao	35
40	NIH_Ao	61
41	NIH_Ao	41
42	NIH_Ao	47
43	NIH_Ao	36
44	NIH_Ao	39
45	NIH_Ao	52
46	NIH_Ao	40
47	NIH_Ao	53
48	NIH_Ao	46
49	NIH_Ao	18
50	NIH_Ao	65
51	NIH_Ao	40
52	NIH_Ao	54
53	NIH_Ao	49
54	NIH_Ao	44
55	NIH_Ao	61
56	NIH_Ao	62
57	NIH_Ao	47
58	NIH_Ao	30
59	NIH_Ao	42
60	NIH_Ao	82
61	NIH_Ao	66
62	NIH_Ao	62
63	NIH_Ao	68
64	NIH_Ao	54
65	NIH_Ao	85
66	NIH_Ao	83
67	NIH_Ao	78
68	NIH_Ao	96
69	NIH_Ao	100
70	NIH_Ao	123
71	NIH_Ao	93
72	NIH_Ao	134
73	NIH_Ao	136
74	NIH_Ao	107
75	NIH_Ao	201
76	NIH_Ao	176
77	NIH_Ao	176
78	NIH_Ao	186
79	NIH_Ao	153
80	NIH_Ao	333
81	NIH_Ao	280
82	NIH_Ao	301
83	NIH_Ao	295
84	NIH_Ao	399
85	NIH_Ao	566
86	NIH_Ao	555
87	NIH_Ao	564
88	NIH_Ao	753
89	NIH_Ao	694
90	NIH_Ao	1572
91	NIH_Ao	1474
92	NIH_Ao	2051
93	NIH_Ao	2467
94	NIH_Ao	3058
95	NIH_Ao	8771
96	NIH_Ao	13918
97	NIH_Ao	22709
98	NIH_Ao	55512
99	NIH_Ao	715541
100	NIH_Ao	9132367
0	NIH_CQ	6526
1	NIH_CQ	412
2	NIH_CQ	277
3	NIH_CQ	250
4	NIH_CQ	205
5	NIH_CQ	156
6	NIH_CQ	120
7	NIH_CQ	115
8	NIH_CQ	103
9	NIH_CQ	98
10	NIH_CQ	71
11	NIH_CQ	57
12	NIH_CQ	73
13	NIH_CQ	45
14	NIH_CQ	54
15	NIH_CQ	44
16	NIH_CQ	54
17	NIH_CQ	60
18	NIH_CQ	38
19	NIH_CQ	33
20	NIH_CQ	44
21	NIH_CQ	29
22	NIH_CQ	40
23	NIH_CQ	22
24	NIH_CQ	32
25	NIH_CQ	34
26	NIH_CQ	28
27	NIH_CQ	24
28	NIH_CQ	32
29	NIH_CQ	25
30	NIH_CQ	28
31	NIH_CQ	21
32	NIH_CQ	24
33	NIH_CQ	23
34	NIH_CQ	25
35	NIH_CQ	21
36	NIH_CQ	31
37	NIH_CQ	22
38	NIH_CQ	30
39	NIH_CQ	22
40	NIH_CQ	32
41	NIH_CQ	35
42	NIH_CQ	23
43	NIH_CQ	32
44	NIH_CQ	27
45	NIH_CQ	27
46	NIH_CQ	26
47	NIH_CQ	27
48	NIH_CQ	22
49	NIH_CQ	15
50	NIH_CQ	50
51	NIH_CQ	28
52	NIH_CQ	35
53	NIH_CQ	38
54	NIH_CQ	40
55	NIH_CQ	34
56	NIH_CQ	37
57	NIH_CQ	46
58	NIH_CQ	42
59	NIH_CQ	33
60	NIH_CQ	64
61	NIH_CQ	47
62	NIH_CQ	46
63	NIH_CQ	48
64	NIH_CQ	39
65	NIH_CQ	63
66	NIH_CQ	58
67	NIH_CQ	48
68	NIH_CQ	68
69	NIH_CQ	63
70	NIH_CQ	81
71	NIH_CQ	68
72	NIH_CQ	80
73	NIH_CQ	84
74	NIH_CQ	53
75	NIH_CQ	131
76	NIH_CQ	110
77	NIH_CQ	115
78	NIH_CQ	149
79	NIH_CQ	124
80	NIH_CQ	240
81	NIH_CQ	207
82	NIH_CQ	210
83	NIH_CQ	233
84	NIH_CQ	279
85	NIH_CQ	411
86	NIH_CQ	437
87	NIH_CQ	429
88	NIH_CQ	610
89	NIH_CQ	604
90	NIH_CQ	1304
91	NIH_CQ	1237
92	NIH_CQ	1720
93	NIH_CQ	2169
94	NIH_CQ	2712
95	NIH_CQ	7898
96	NIH_CQ	13563
97	NIH_CQ	22914
98	NIH_CQ	55910
99	NIH_CQ	572634
100	NIH_CQ	7645726
0	NIH_Sa	10740
1	NIH_Sa	104
2	NIH_Sa	52
3	NIH_Sa	44
4	NIH_Sa	55
5	NIH_Sa	21
6	NIH_Sa	18
7	NIH_Sa	15
8	NIH_Sa	12
9	NIH_Sa	13
10	NIH_Sa	14
11	NIH_Sa	12
12	NIH_Sa	12
13	NIH_Sa	15
14	NIH_Sa	17
15	NIH_Sa	12
16	NIH_Sa	12
17	NIH_Sa	17
18	NIH_Sa	9
19	NIH_Sa	10
20	NIH_Sa	21
21	NIH_Sa	16
22	NIH_Sa	15
23	NIH_Sa	12
24	NIH_Sa	12
25	NIH_Sa	14
26	NIH_Sa	14
27	NIH_Sa	13
28	NIH_Sa	11
29	NIH_Sa	15
30	NIH_Sa	12
31	NIH_Sa	14
32	NIH_Sa	9
33	NIH_Sa	15
34	NIH_Sa	13
35	NIH_Sa	7
36	NIH_Sa	18
37	NIH_Sa	14
38	NIH_Sa	12
39	NIH_Sa	15
40	NIH_Sa	22
41	NIH_Sa	18
42	NIH_Sa	18
43	NIH_Sa	18
44	NIH_Sa	21
45	NIH_Sa	23
46	NIH_Sa	23
47	NIH_Sa	17
48	NIH_Sa	20
49	NIH_Sa	11
50	NIH_Sa	42
51	NIH_Sa	20
52	NIH_Sa	33
53	NIH_Sa	24
54	NIH_Sa	25
55	NIH_Sa	29
56	NIH_Sa	32
57	NIH_Sa	30
58	NIH_Sa	38
59	NIH_Sa	29
60	NIH_Sa	42
61	NIH_Sa	37
62	NIH_Sa	39
63	NIH_Sa	32
64	NIH_Sa	33
65	NIH_Sa	36
66	NIH_Sa	41
67	NIH_Sa	46
68	NIH_Sa	48
69	NIH_Sa	56
70	NIH_Sa	65
71	NIH_Sa	62
72	NIH_Sa	71
73	NIH_Sa	60
74	NIH_Sa	57
75	NIH_Sa	90
76	NIH_Sa	110
77	NIH_Sa	81
78	NIH_Sa	123
79	NIH_Sa	110
80	NIH_Sa	173
81	NIH_Sa	126
82	NIH_Sa	158
83	NIH_Sa	161
84	NIH_Sa	187
85	NIH_Sa	306
86	NIH_Sa	280
87	NIH_Sa	313
88	NIH_Sa	367
89	NIH_Sa	396
90	NIH_Sa	942
91	NIH_Sa	869
92	NIH_Sa	1158
93	NIH_Sa	1483
94	NIH_Sa	2004
95	NIH_Sa	10332
96	NIH_Sa	16890
97	NIH_Sa	27940
98	NIH_Sa	69055
99	NIH_Sa	767643
100	NIH_Sa	8987740
0	NIH_Sa_2	10520
1	NIH_Sa_2	127
2	NIH_Sa_2	61
3	NIH_Sa_2	62
4	NIH_Sa_2	38
5	NIH_Sa_2	24
6	NIH_Sa_2	15
7	NIH_Sa_2	14
8	NIH_Sa_2	16
9	NIH_Sa_2	16
10	NIH_Sa_2	17
11	NIH_Sa_2	19
12	NIH_Sa_2	15
13	NIH_Sa_2	16
14	NIH_Sa_2	13
15	NIH_Sa_2	12
16	NIH_Sa_2	19
17	NIH_Sa_2	22
18	NIH_Sa_2	11
19	NIH_Sa_2	15
20	NIH_Sa_2	19
21	NIH_Sa_2	12
22	NIH_Sa_2	13
23	NIH_Sa_2	15
24	NIH_Sa_2	10
25	NIH_Sa_2	16
26	NIH_Sa_2	7
27	NIH_Sa_2	12
28	NIH_Sa_2	15
29	NIH_Sa_2	7
30	NIH_Sa_2	23
31	NIH_Sa_2	10
32	NIH_Sa_2	18
33	NIH_Sa_2	16
34	NIH_Sa_2	16
35	NIH_Sa_2	12
36	NIH_Sa_2	12
37	NIH_Sa_2	15
38	NIH_Sa_2	13
39	NIH_Sa_2	15
40	NIH_Sa_2	27
41	NIH_Sa_2	14
42	NIH_Sa_2	17
43	NIH_Sa_2	12
44	NIH_Sa_2	22
45	NIH_Sa_2	33
46	NIH_Sa_2	28
47	NIH_Sa_2	23
48	NIH_Sa_2	25
49	NIH_Sa_2	9
50	NIH_Sa_2	42
51	NIH_Sa_2	31
52	NIH_Sa_2	26
53	NIH_Sa_2	19
54	NIH_Sa_2	24
55	NIH_Sa_2	33
56	NIH_Sa_2	43
57	NIH_Sa_2	29
58	NIH_Sa_2	36
59	NIH_Sa_2	37
60	NIH_Sa_2	42
61	NIH_Sa_2	35
62	NIH_Sa_2	38
63	NIH_Sa_2	43
64	NIH_Sa_2	32
65	NIH_Sa_2	53
66	NIH_Sa_2	46
67	NIH_Sa_2	46
68	NIH_Sa_2	65
69	NIH_Sa_2	59
70	NIH_Sa_2	77
71	NIH_Sa_2	67
72	NIH_Sa_2	64
73	NIH_Sa_2	85
74	NIH_Sa_2	71
75	NIH_Sa_2	102
76	NIH_Sa_2	114
77	NIH_Sa_2	95
78	NIH_Sa_2	124
79	NIH_Sa_2	105
80	NIH_Sa_2	179
81	NIH_Sa_2	160
82	NIH_Sa_2	174
83	NIH_Sa_2	183
84	NIH_Sa_2	217
85	NIH_Sa_2	291
86	NIH_Sa_2	340
87	NIH_Sa_2	318
88	NIH_Sa_2	433
89	NIH_Sa_2	387
90	NIH_Sa_2	961
91	NIH_Sa_2	837
92	NIH_Sa_2	1255
93	NIH_Sa_2	1644
94	NIH_Sa_2	2120
95	NIH_Sa_2	9033
96	NIH_Sa_2	15766
97	NIH_Sa_2	26333
98	NIH_Sa_2	68405
99	NIH_Sa_2	776444
100	NIH_Sa_2	8327138
